# Supplementary material for: Sexual selection for both diversity and repetition in birdsong
Source: Nat Commun. 2023 Jun 16;14:3600. doi: 10.1038/s41467-023-39308-5 (PMC10275917; doi:10.1038/s41467-023-39308-5)
Supplement: Supplementary file 4 — Supplementary Data 1 [file 41467_2023_39308_MOESM4_ESM.zip]

Archive with 22 entries (21 files):
- Female choice experiment_data/
- Female choice experiment_data/data.consistency.change.at.dawn_dfsumsg_JS.txt
- __MACOSX/Female choice experiment_data/._data.consistency.change.at.dawn_dfsumsg_JS.txt
- Female choice experiment_data/r_code.consistency.season_JS.R
- __MACOSX/Female choice experiment_data/._r_code.consistency.season_JS.R
- Female choice experiment_data/r_code.consistency.female.preference_JS.R
- __MACOSX/Female choice experiment_data/._r_code.consistency.female.preference_JS.R
- Female choice experiment_data/r_code.consistency.norm.change.dawn_JS.R
- __MACOSX/Female choice experiment_data/._r_code.consistency.norm.change.dawn_JS.R
- Female choice experiment_data/data.habituation.hypothesis.txt
- Female choice experiment_data/r_code.consistency.season&dawn_JS.R
- __MACOSX/Female choice experiment_data/._r_code.consistency.season&dawn_JS.R
- Female choice experiment_data/data.female.preference_JS.txt
- Female choice experiment_data/data.consistency.season.all_dfmodseason_JS.txt
- Female choice experiment_data/r_code.consistency.female.habituation_JS.R
- __MACOSX/Female choice experiment_data/._r_code.consistency.female.habituation_JS.R
- Female choice experiment_data/data.consistency.dfclutchplot_JS.txt
- __MACOSX/Female choice experiment_data/._data.consistency.dfclutchplot_JS.txt
- Female choice experiment_data/r bioacousti protocol publish.R
- __MACOSX/Female choice experiment_data/._r bioacousti protocol publish.R
- Female choice experiment_data/r_code.song.rep.success_JS.R
- __MACOSX/Female choice experiment_data/._r_code.song.rep.success_JS.R
