# Supplementary material for: Sexual selection for both diversity and repetition in birdsong
Source: Nat Commun. 2023 Jun 16;14:3600. doi: 10.1038/s41467-023-39308-5 (PMC10275917; doi:10.1038/s41467-023-39308-5)
Supplement: Supplementary file 4 — Supplementary Data 1 [file 41467_2023_39308_MOESM4_ESM.zip › Female choice experiment_data/data.consistency.change.at.dawn_dfsumsg_JS.txt]

id	daysto.firstegg	sg.id	id.bout.no	bout.length	spcc.in.sg	sg.pos	time.to.sunrise
BGWM	3	BGWM_SM1_20180427_041300_Sunrise [54.0125 -2.7877].wav_sg_17.1_1	BGWM_1	9	0.82695404215033	1	-2048.9185396
BGWM	3	BGWM_SM1_20180427_041300_Sunrise [54.0125 -2.7877].wav_sg_17.1_2	BGWM_1	9	0.77973394719604	2	-2040.21471525
BGWM	3	BGWM_SM1_20180427_041300_Sunrise [54.0125 -2.7877].wav_sg_17.1_3	BGWM_1	9	0.892825844063685	3	-2030.21976675
BGWM	3	BGWM_SM1_20180427_041300_Sunrise [54.0125 -2.7877].wav_sg_17.1_5	BGWM_1	9	0.861885673373668	5	-1982.1956548
BGWM	3	BGWM_SM1_20180427_041300_Sunrise [54.0125 -2.7877].wav_sg_17.1_6	BGWM_1	9	0.921658042202876	6	-1951.6338165
BGWM	3	BGWM_SM1_20180427_041300_Sunrise [54.0125 -2.7877].wav_sg_17.1_7	BGWM_1	9	0.866301237542631	7	-1939.1540308
BGWM	3	BGWM_SM1_20180427_041300_Sunrise [54.0125 -2.7877].wav_sg_17.1_9	BGWM_1	9	0.875448250340962	9	-1883.2042214
BGWM	3	BGWM_SM1_20180427_041300_Sunrise [54.0125 -2.7877].wav_sg_10.3_1	BGWM_3	9	0.620713833559862	1	-1765.12085575
BGWM	3	BGWM_SM1_20180427_041300_Sunrise [54.0125 -2.7877].wav_sg_10.3_2	BGWM_3	9	0.69093298764895	2	-1758.3872218
BGWM	3	BGWM_SM1_20180427_041300_Sunrise [54.0125 -2.7877].wav_sg_10.3_3	BGWM_3	9	0.613829062135105	3	-1753.65686916667
BGWM	3	BGWM_SM1_20180427_041300_Sunrise [54.0125 -2.7877].wav_sg_10.3_4	BGWM_3	9	0.650393451382701	4	-1749.041928
BGWM	3	BGWM_SM1_20180427_041300_Sunrise [54.0125 -2.7877].wav_sg_10.3_5	BGWM_3	9	0.6703873806132	5	-1741.982202
BGWM	3	BGWM_SM1_20180427_041300_Sunrise [54.0125 -2.7877].wav_sg_10.3_6	BGWM_3	9	0.804768156602974	6	-1737.5011768
BGWM	3	BGWM_SM1_20180427_041300_Sunrise [54.0125 -2.7877].wav_sg_10.3_7	BGWM_3	9	0.453274337540248	7	-1732.79877833333
BGWM	3	BGWM_SM1_20180427_041300_Sunrise [54.0125 -2.7877].wav_sg_10.3_8	BGWM_3	9	0.642959050713259	8	-1727.053411
BGWM	3	BGWM_SM1_20180427_041300_Sunrise [54.0125 -2.7877].wav_sg_10.3_9	BGWM_3	9	0.69322351003249	9	-1722.7154592
BGWM	3	BGWM_SM1_20180427_041300_Sunrise [54.0125 -2.7877].wav_sg_17.6_1	BGWM_6	15	0.741338196850045	1	-1709.10653175
BGWM	3	BGWM_SM1_20180427_041300_Sunrise [54.0125 -2.7877].wav_sg_17.6_2	BGWM_6	15	0.874826630190493	2	-1704.7907246
BGWM	3	BGWM_SM1_20180427_041300_Sunrise [54.0125 -2.7877].wav_sg_17.6_3	BGWM_6	15	0.882959735811872	3	-1699.581224
BGWM	3	BGWM_SM1_20180427_041300_Sunrise [54.0125 -2.7877].wav_sg_17.6_4	BGWM_6	15	0.89273995961263	4	-1695.5384242
BGWM	3	BGWM_SM1_20180427_041300_Sunrise [54.0125 -2.7877].wav_sg_17.6_5	BGWM_6	15	0.902890342694536	5	-1690.8162008
BGWM	3	BGWM_SM1_20180427_041300_Sunrise [54.0125 -2.7877].wav_sg_17.6_6	BGWM_6	15	0.89724433762251	6	-1687.0597334
BGWM	3	BGWM_SM1_20180427_041300_Sunrise [54.0125 -2.7877].wav_sg_17.6_7	BGWM_6	15	0.867121376664483	7	-1682.826972
BGWM	3	BGWM_SM1_20180427_041300_Sunrise [54.0125 -2.7877].wav_sg_17.6_8	BGWM_6	15	0.86378939052637	8	-1678.5835574
BGWM	3	BGWM_SM1_20180427_041300_Sunrise [54.0125 -2.7877].wav_sg_17.6_9	BGWM_6	15	0.880061178856115	9	-1674.1617312
BGWM	3	BGWM_SM1_20180427_041300_Sunrise [54.0125 -2.7877].wav_sg_17.6_10	BGWM_6	15	0.846514653352204	10	-1670.1778664
BGWM	3	BGWM_SM1_20180427_041300_Sunrise [54.0125 -2.7877].wav_sg_17.6_11	BGWM_6	15	0.822849183403664	11	-1666.0438512
BGWM	3	BGWM_SM1_20180427_041300_Sunrise [54.0125 -2.7877].wav_sg_17.6_12	BGWM_6	15	0.849030376592324	12	-1661.1989222
BGWM	3	BGWM_SM1_20180427_041300_Sunrise [54.0125 -2.7877].wav_sg_17.6_13	BGWM_6	15	0.892152601836783	13	-1655.4466795
BGWM	3	BGWM_SM1_20180427_041300_Sunrise [54.0125 -2.7877].wav_sg_17.6_14	BGWM_6	15	0.850551149354927	14	-1651.4871022
BGWM	3	BGWM_SM1_20180427_041300_Sunrise [54.0125 -2.7877].wav_sg_17.6_15	BGWM_6	15	0.912154591429262	15	-1646.8015972
BGWM	3	BGWM_SM1_20180427_041300_Sunrise [54.0125 -2.7877].wav_sg_29.9_1	BGWM_9	27	0.811887216296899	1	-902.8285795
BGWM	3	BGWM_SM1_20180427_041300_Sunrise [54.0125 -2.7877].wav_sg_29.9_2	BGWM_9	27	0.766814710470964	2	-898.866029
BGWM	3	BGWM_SM1_20180427_041300_Sunrise [54.0125 -2.7877].wav_sg_29.9_3	BGWM_9	27	0.862454757025674	3	-896.0166215
BGWM	3	BGWM_SM1_20180427_041300_Sunrise [54.0125 -2.7877].wav_sg_29.9_4	BGWM_9	27	0.915447728490316	4	-891.5538035
BGWM	3	BGWM_SM1_20180427_041300_Sunrise [54.0125 -2.7877].wav_sg_29.9_5	BGWM_9	27	0.933146869889161	5	-889.0855675
BGWM	3	BGWM_SM1_20180427_041300_Sunrise [54.0125 -2.7877].wav_sg_29.9_6	BGWM_9	27	0.865230383837257	6	-886.501827
BGWM	3	BGWM_SM1_20180427_041300_Sunrise [54.0125 -2.7877].wav_sg_29.9_7	BGWM_9	27	0.748075183913011	7	-883.299437
BGWM	3	BGWM_SM1_20180427_041300_Sunrise [54.0125 -2.7877].wav_sg_29.9_8	BGWM_9	27	0.837979969782887	8	-880.645845
BGWM	3	BGWM_SM1_20180427_041300_Sunrise [54.0125 -2.7877].wav_sg_29.9_9	BGWM_9	27	0.786079139703738	9	-877.7894435
BGWM	3	BGWM_SM1_20180427_041300_Sunrise [54.0125 -2.7877].wav_sg_29.9_10	BGWM_9	27	0.879427290663671	10	-875.422989
BGWM	3	BGWM_SM1_20180427_041300_Sunrise [54.0125 -2.7877].wav_sg_29.9_11	BGWM_9	27	0.887080876216119	11	-872.1295105
BGWM	3	BGWM_SM1_20180427_041300_Sunrise [54.0125 -2.7877].wav_sg_29.9_12	BGWM_9	27	0.802980417494624	12	-869.1895245
BGWM	3	BGWM_SM1_20180427_041300_Sunrise [54.0125 -2.7877].wav_sg_29.9_13	BGWM_9	27	0.807892764589687	13	-865.519812
BGWM	3	BGWM_SM1_20180427_041300_Sunrise [54.0125 -2.7877].wav_sg_29.9_14	BGWM_9	27	0.930630469632744	14	-862.368428
BGWM	3	BGWM_SM1_20180427_041300_Sunrise [54.0125 -2.7877].wav_sg_29.9_15	BGWM_9	27	0.897995071370927	15	-857.834914
BGWM	3	BGWM_SM1_20180427_041300_Sunrise [54.0125 -2.7877].wav_sg_2.13_1	BGWM_13	24	0.847822575390424	1	-439.4044605
BGWM	3	BGWM_SM1_20180427_041300_Sunrise [54.0125 -2.7877].wav_sg_2.13_4	BGWM_13	24	0.898602227703518	4	-432.641649
BGWM	3	BGWM_SM1_20180427_041300_Sunrise [54.0125 -2.7877].wav_sg_2.13_5	BGWM_13	24	0.849190527320416	5	-430.677452
BGWM	3	BGWM_SM1_20180427_041300_Sunrise [54.0125 -2.7877].wav_sg_2.13_7	BGWM_13	24	0.837392053797438	7	-427.3147805
BGWM	3	BGWM_SM1_20180427_041300_Sunrise [54.0125 -2.7877].wav_sg_2.13_8	BGWM_13	24	0.857002088448459	8	-425.6914945
BGWM	3	BGWM_SM1_20180427_041300_Sunrise [54.0125 -2.7877].wav_sg_2.13_9	BGWM_13	24	0.874307037362445	9	-422.4818635
BGWM	3	BGWM_SM1_20180427_041300_Sunrise [54.0125 -2.7877].wav_sg_2.13_10	BGWM_13	24	0.868572809799386	10	-420.8314125
BGWM	3	BGWM_SM1_20180427_041300_Sunrise [54.0125 -2.7877].wav_sg_2.13_11	BGWM_13	24	0.90362880503311	11	-417.9279555
BGWM	3	BGWM_SM1_20180427_041300_Sunrise [54.0125 -2.7877].wav_sg_2.13_12	BGWM_13	24	0.873623201323914	12	-414.4477595
BGWM	3	BGWM_SM1_20180427_041300_Sunrise [54.0125 -2.7877].wav_sg_2.13_13	BGWM_13	24	0.753756722373128	13	-412.939593
BOXE1Mleft2018	-10	BOXE1Mleft2018_Lanc2018330_sg_1.2_1	BOXE1Mleft2018_2	58	0.741337129707284	1	-1632.2027285
BOXE1Mleft2018	-10	BOXE1Mleft2018_Lanc2018330_sg_1.2_2	BOXE1Mleft2018_2	58	0.735892487263576	2	-1628.32263042857
BOXE1Mleft2018	-10	BOXE1Mleft2018_Lanc2018330_sg_1.2_5	BOXE1Mleft2018_2	58	0.749775463573728	5	-1613.8649955
BOXE1Mleft2018	-10	BOXE1Mleft2018_Lanc2018330_sg_1.2_8	BOXE1Mleft2018_2	58	0.641319772321709	8	-1600.850189
BOXE1Mleft2018	-10	BOXE1Mleft2018_Lanc2018330_sg_1.2_10	BOXE1Mleft2018_2	58	0.707788658864709	10	-1591.22500214286
BOXE1Mleft2018	-10	BOXE1Mleft2018_Lanc2018330_sg_1.2_15	BOXE1Mleft2018_2	58	0.81300201526035	15	-1572.2218971
BOXE1Mleft2018	-10	BOXE1Mleft2018_Lanc2018330_sg_14.3_1	BOXE1Mleft2018_3	82	0.86676591938247	1	-1373.7601824
BOXE1Mleft2018	-10	BOXE1Mleft2018_Lanc2018330_sg_14.3_3	BOXE1Mleft2018_3	82	0.91451961282139	3	-1367.4264638
BOXE1Mleft2018	-10	BOXE1Mleft2018_Lanc2018330_sg_14.3_5	BOXE1Mleft2018_3	82	0.93398492170805	5	-1361.39846
BOXE1Mleft2018	-10	BOXE1Mleft2018_Lanc2018330_sg_14.3_8	BOXE1Mleft2018_3	82	0.873853648200336	8	-1349.79158183333
BOXE1Mleft2018	-10	BOXE1Mleft2018_Lanc2018330_sg_14.3_11	BOXE1Mleft2018_3	82	0.926811674475889	11	-1339.5634625
BOXE1Mleft2018	-10	BOXE1Mleft2018_Lanc2018330_sg_14.3_13	BOXE1Mleft2018_3	82	0.861844764165301	13	-1332.78337116667
BOXE1Mleft2018	-10	BOXE1Mleft2018_Lanc2018330_sg_14.3_15	BOXE1Mleft2018_3	82	0.922316918626214	15	-1325.652453
BOXE1Mleft2018	-10	BOXE1Mleft2018_Lanc2018330_sg_1.2_3	BOXE1Mleft2018_4	39	0.863994033678088	3	-1068.78779214286
BOXE1Mleft2018	-10	BOXE1Mleft2018_Lanc2018330_sg_1.2_4	BOXE1Mleft2018_4	39	0.765882767487886	4	-1064.80671683333
BOXE1Mleft2018	-10	BOXE1Mleft2018_Lanc2018330_sg_1.2_5	BOXE1Mleft2018_4	39	0.85928798611897	5	-1060.87136342857
BOXE1Mleft2018	-10	BOXE1Mleft2018_Lanc2018330_sg_1.2_6	BOXE1Mleft2018_4	39	0.731286858192255	6	-1057.06132333333
BOXE1Mleft2018	-10	BOXE1Mleft2018_Lanc2018330_sg_1.2_7	BOXE1Mleft2018_4	39	0.790194288296281	7	-1053.45514833333
BOXE1Mleft2018	-10	BOXE1Mleft2018_Lanc2018330_sg_1.2_8	BOXE1Mleft2018_4	39	0.840107788043616	8	-1049.82408716667
BOXE1Mleft2018	-10	BOXE1Mleft2018_Lanc2018330_sg_1.2_9	BOXE1Mleft2018_4	39	0.793477403720608	9	-1046.1036795
BOXE1Mleft2018	-10	BOXE1Mleft2018_Lanc2018330_sg_1.2_11	BOXE1Mleft2018_4	39	0.747827636000343	11	-1038.88604816667
BOXE1Mleft2018	-10	BOXE1Mleft2018_Lanc2018330_sg_1.2_14	BOXE1Mleft2018_4	39	0.825527133295214	14	-1027.6837478
BOXE1Mleft2018	-10	BOXE1Mleft2018_Lanc2018330_sg_10.5_1	BOXE1Mleft2018_5	3	0.888665342067428	1	-924.535368166667
BOXE1Mleft2018	-10	BOXE1Mleft2018_Lanc2018330_sg_10.5_2	BOXE1Mleft2018_5	3	0.874310469413715	2	-921.2001864
BOXE1Mleft2018	-10	BOXE1Mleft2018_Lanc2018330_sg_10.5_3	BOXE1Mleft2018_5	3	0.839887874671009	3	-916.822279
BOXE1Mleft2018	-10	BOXE1Mleft2018_Lanc2018330_sg_1.6_1	BOXE1Mleft2018_6	2	0.72310550376906	1	-908.464478142857
BOXE1Mleft2018	-10	BOXE1Mleft2018_Lanc2018330_sg_1.6_2	BOXE1Mleft2018_6	2	0.731612294146847	2	-905.542943833333
BOXE1Mleft2018	-10	BOXE1Mleft2018_Lanc2018330_sg_10.7_1	BOXE1Mleft2018_7	58	0.906642529693441	1	-901.212676428571
BOXE1Mleft2018	-10	BOXE1Mleft2018_Lanc2018330_sg_10.7_2	BOXE1Mleft2018_7	58	0.89066195907303	2	-897.8838276
BOXE1Mleft2018	-10	BOXE1Mleft2018_Lanc2018330_sg_10.7_3	BOXE1Mleft2018_7	58	0.875381134360698	3	-894.170951857143
BOXE1Mleft2018	-10	BOXE1Mleft2018_Lanc2018330_sg_10.7_4	BOXE1Mleft2018_7	58	0.915666249115763	4	-890.643397
BOXE1Mleft2018	-10	BOXE1Mleft2018_Lanc2018330_sg_10.7_9	BOXE1Mleft2018_7	58	0.934265658016247	9	-872.969861333333
BOXE1Mleft2018	-10	BOXE1Mleft2018_Lanc2018330_sg_10.7_11	BOXE1Mleft2018_7	58	0.919863293401976	11	-864.4708784
BOXE1Mleft2018	-10	BOXE1Mleft2018_Lanc2018330_sg_10.7_13	BOXE1Mleft2018_7	58	0.874396089258116	13	-856.530378833333
BOXE1Mleft2018	-10	BOXE1Mleft2018_Lanc2018330_sg_10.7_15	BOXE1Mleft2018_7	58	0.864655583184787	15	-848.4071115
BOXE1Mleft2018	-10	BOXE1Mleft2018_Lanc2018330_sg_5_1	BOXE1Mleft2018_8	101	0.873860336950354	1	-678.353822
BOXE1Mleft2018	-10	BOXE1Mleft2018_Lanc2018330_sg_5_2	BOXE1Mleft2018_8	101	0.910166932946084	2	-674.4898035
BOXE1Mleft2018	-10	BOXE1Mleft2018_Lanc2018330_sg_5_5	BOXE1Mleft2018_8	101	0.895352947296838	5	-662.960960333333
BOXE1Mleft2018	-10	BOXE1Mleft2018_Lanc2018330_sg_5_8	BOXE1Mleft2018_8	101	0.874737035083801	8	-652.2435635
BOXE1Mleft2018	-10	BOXE1Mleft2018_Lanc2018330_sg_5_10	BOXE1Mleft2018_8	101	0.72725294613635	10	-645.763049
BOXE1Mleft2018	-10	BOXE1Mleft2018_Lanc2018330_sg_5_11	BOXE1Mleft2018_8	101	0.740108552517819	11	-642.7373785
BOXE1Mleft2018	-10	BOXE1Mleft2018_Lanc2018330_sg_5_12	BOXE1Mleft2018_8	101	0.76351947790383	12	-638.999786
BOXE1Mleft2018	-10	BOXE1Mleft2018_Lanc2018330_sg_5_15	BOXE1Mleft2018_8	101	0.58312958773349	15	-628.7622375
BOXE1Mleft2018	-10	BOXE1Mleft2018_Lanc2018330_sg_1.9_1	BOXE1Mleft2018_9	48	0.671060942443038	1	-55.608243
BOXE1Mleft2018	-10	BOXE1Mleft2018_Lanc2018330_sg_1.9_2	BOXE1Mleft2018_9	48	0.791375199712974	2	-50.1612664
BOXE1Mleft2018	-10	BOXE1Mleft2018_Lanc2018330_sg_1.9_3	BOXE1Mleft2018_9	48	0.702412398480322	3	-47.5535916666666
BOXE1Mleft2018	-10	BOXE1Mleft2018_Lanc2018330_sg_1.9_4	BOXE1Mleft2018_9	48	0.685248178058878	4	-42.813589375
BOXE1Mleft2018	-10	BOXE1Mleft2018_Lanc2018330_sg_1.9_6	BOXE1Mleft2018_9	48	0.802445650646781	6	-34.42309475
BOXE1Mleft2018	-10	BOXE1Mleft2018_Lanc2018330_sg_1.9_9	BOXE1Mleft2018_9	48	0.788819391218683	9	-20.2250111111111
BOXE1Mleft2018	-10	BOXE1Mleft2018_Lanc2018330_sg_1.9_12	BOXE1Mleft2018_9	48	0.690682599371993	12	-5.59269671428569
BOXE1Mleft2018	-10	BOXE1Mleft2018_Lanc2018330_sg_1.9_15	BOXE1Mleft2018_9	48	0.788869035640266	15	9.40079844444447
BOXE1Mleft2018	-10	BOXE1Mleft2018_Lanc2018330_sg_3.10_1	BOXE1Mleft2018_10	68	0.614691987329805	1	181.5388478
BOXE1Mleft2018	-10	BOXE1Mleft2018_Lanc2018330_sg_3.10_2	BOXE1Mleft2018_10	68	0.722624992578137	2	185.099906545455
BOXE1Mleft2018	-10	BOXE1Mleft2018_Lanc2018330_sg_3.10_7	BOXE1Mleft2018_10	68	0.628188929538467	7	203.5088046
BOXE1Mleft2018	-10	BOXE1Mleft2018_Lanc2018330_sg_3.10_9	BOXE1Mleft2018_10	68	0.695520167192722	9	212.437004181818
BOXE1Mleft2018	-10	BOXE1Mleft2018_Lanc2018330_sg_3.10_10	BOXE1Mleft2018_10	68	0.680560908891372	10	216.947756111111
BOXE1Mleft2018	-10	BOXE1Mleft2018_Lanc2018330_sg_3.10_14	BOXE1Mleft2018_10	68	0.650104549923823	14	233.6887422
BOXE1Mleft2018	-10	BOXE1Mleft2018_Lanc2018330_sg_3.10_15	BOXE1Mleft2018_10	68	0.681958413812077	15	238.125546666667
BRRW3M	4	BRRW3M_BAR5_20180430_040700_Sunrise [54.0072 -2.7819].wav_sg_5.4_1	BRRW3M_4	12	0.774110329741725	1	-1727.64644583333
BRRW3M	4	BRRW3M_BAR5_20180430_040700_Sunrise [54.0072 -2.7819].wav_sg_5.4_2	BRRW3M_4	12	0.727391005952158	2	-1720.55915775
BRRW3M	4	BRRW3M_BAR5_20180430_040700_Sunrise [54.0072 -2.7819].wav_sg_5.4_3	BRRW3M_4	12	0.815414693554024	3	-1712.21675216667
BRRW3M	4	BRRW3M_BAR5_20180430_040700_Sunrise [54.0072 -2.7819].wav_sg_5.4_4	BRRW3M_4	12	0.719522855646859	4	-1705.0236334
BRRW3M	4	BRRW3M_BAR5_20180430_040700_Sunrise [54.0072 -2.7819].wav_sg_5.4_5	BRRW3M_4	12	0.820059888718496	5	-1697.5450076
BRRW3M	4	BRRW3M_BAR5_20180430_040700_Sunrise [54.0072 -2.7819].wav_sg_5.4_6	BRRW3M_4	12	0.784690781933738	6	-1689.3574945
BRRW3M	4	BRRW3M_BAR5_20180430_040700_Sunrise [54.0072 -2.7819].wav_sg_5.4_7	BRRW3M_4	12	0.774094862690769	7	-1680.98064783333
BRRW3M	4	BRRW3M_BAR5_20180430_040700_Sunrise [54.0072 -2.7819].wav_sg_5.4_8	BRRW3M_4	12	0.823587466788885	8	-1676.3036324
BRRW3M	4	BRRW3M_BAR5_20180430_040700_Sunrise [54.0072 -2.7819].wav_sg_5.4_9	BRRW3M_4	12	0.754075001392637	9	-1668.49436
BRRW3M	4	BRRW3M_BAR5_20180430_040700_Sunrise [54.0072 -2.7819].wav_sg_5.4_10	BRRW3M_4	12	0.783012024564356	10	-1660.8785374
BRRW3M	4	BRRW3M_BAR5_20180430_040700_Sunrise [54.0072 -2.7819].wav_sg_5.4_11	BRRW3M_4	12	0.791674058875315	11	-1648.0335872
BRRW3M	4	BRRW3M_BAR5_20180430_040700_Sunrise [54.0072 -2.7819].wav_sg_5.4_12	BRRW3M_4	12	0.800793525028573	12	-1629.4451068
BRRW3M	4	BRRW3M_BAR5_20180430_040700_Sunrise [54.0072 -2.7819].wav_sg_6.5_1	BRRW3M_5	11	0.819661747812375	1	-1605.32843575
BRRW3M	4	BRRW3M_BAR5_20180430_040700_Sunrise [54.0072 -2.7819].wav_sg_6.5_2	BRRW3M_5	11	0.863561825740367	2	-1597.6460632
BRRW3M	4	BRRW3M_BAR5_20180430_040700_Sunrise [54.0072 -2.7819].wav_sg_6.5_3	BRRW3M_5	11	0.882896379570461	3	-1580.4885915
BRRW3M	4	BRRW3M_BAR5_20180430_040700_Sunrise [54.0072 -2.7819].wav_sg_6.5_4	BRRW3M_5	11	0.873554492632082	4	-1560.3956272
BRRW3M	4	BRRW3M_BAR5_20180430_040700_Sunrise [54.0072 -2.7819].wav_sg_6.5_5	BRRW3M_5	11	0.873215663522555	5	-1552.405653
BRRW3M	4	BRRW3M_BAR5_20180430_040700_Sunrise [54.0072 -2.7819].wav_sg_6.5_6	BRRW3M_5	11	0.866241231615807	6	-1530.09815381818
BRRW3M	4	BRRW3M_BAR5_20180430_040700_Sunrise [54.0072 -2.7819].wav_sg_6.5_9	BRRW3M_5	11	0.84594777875928	9	-1468.45993266667
BRRW3M	4	BRRW3M_BAR5_20180430_040700_Sunrise [54.0072 -2.7819].wav_sg_6.5_10	BRRW3M_5	11	0.864340196221068	10	-1455.3423583
BRRW3M	4	BRRW3M_BAR5_20180430_040700_Sunrise [54.0072 -2.7819].wav_sg_6.5_11	BRRW3M_5	11	0.855377761181223	11	-1382.4057342
BWPM	-2	BWPM_SM5_20190416_050900.wav_sg_1.1_1	BWPM_1	62	0.950863614158805	1	-1861.34978083333
BWPM	-2	BWPM_SM5_20190416_050900.wav_sg_1.1_2	BWPM_1	62	0.92745906388988	2	-1857.61762142857
BWPM	-2	BWPM_SM5_20190416_050900.wav_sg_1.1_3	BWPM_1	62	0.9434463037139	3	-1854.553885
BWPM	-2	BWPM_SM5_20190416_050900.wav_sg_1.1_4	BWPM_1	62	0.929703830586764	4	-1851.101267
BWPM	-2	BWPM_SM5_20190416_050900.wav_sg_1.1_5	BWPM_1	62	0.896641008814569	5	-1848.092202125
BWPM	-2	BWPM_SM5_20190416_050900.wav_sg_1.1_6	BWPM_1	62	0.893831987907597	6	-1845.20736983333
BWPM	-2	BWPM_SM5_20190416_050900.wav_sg_1.1_7	BWPM_1	62	0.937887469031625	7	-1842.33317133333
BWPM	-2	BWPM_SM5_20190416_050900.wav_sg_1.1_8	BWPM_1	62	0.89524556529314	8	-1838.4676792
BWPM	-2	BWPM_SM5_20190416_050900.wav_sg_1.1_9	BWPM_1	62	0.898035480380525	9	-1834.13444066667
BWPM	-2	BWPM_SM5_20190416_050900.wav_sg_1.1_10	BWPM_1	62	0.917450120369328	10	-1830.8494315
BWPM	-2	BWPM_SM5_20190416_050900.wav_sg_1.1_12	BWPM_1	62	0.910632974901104	12	-1824.0465094
BWPM	-2	BWPM_SM5_20190416_050900.wav_sg_1.1_13	BWPM_1	62	0.89036394291101	13	-1821.108951
BWPM	-2	BWPM_SM5_20190416_050900.wav_sg_1.1_14	BWPM_1	62	0.930896652219216	14	-1817.25507583333
BWPM	-2	BWPM_SM5_20190416_050900.wav_sg_1.1_15	BWPM_1	62	0.93117159317057	15	-1814.54685366667
BWPM	-2	BWPM_SM5_20190416_050900.wav_sg_1.5_1	BWPM_5	53	0.956554475581893	1	-1418.60818466667
BWPM	-2	BWPM_SM5_20190416_050900.wav_sg_1.5_2	BWPM_5	53	0.954288767262587	2	-1415.571805125
BWPM	-2	BWPM_SM5_20190416_050900.wav_sg_1.5_3	BWPM_5	53	0.960217018285569	3	-1412.17056485714
BWPM	-2	BWPM_SM5_20190416_050900.wav_sg_1.5_4	BWPM_5	53	0.950478295745597	4	-1409.561242
BWPM	-2	BWPM_SM5_20190416_050900.wav_sg_1.5_5	BWPM_5	53	0.966478387804205	5	-1406.89175883333
BWPM	-2	BWPM_SM5_20190416_050900.wav_sg_1.5_6	BWPM_5	53	0.963316999486745	6	-1403.63197785714
BWPM	-2	BWPM_SM5_20190416_050900.wav_sg_1.5_7	BWPM_5	53	0.946445170919912	7	-1400.56800571429
BWPM	-2	BWPM_SM5_20190416_050900.wav_sg_1.5_8	BWPM_5	53	0.937186819230858	8	-1397.380898
BWPM	-2	BWPM_SM5_20190416_050900.wav_sg_1.5_9	BWPM_5	53	0.955286389746528	9	-1393.79462125
BWPM	-2	BWPM_SM5_20190416_050900.wav_sg_1.5_10	BWPM_5	53	0.917290071435575	10	-1390.82902771429
BWPM	-2	BWPM_SM5_20190416_050900.wav_sg_1.5_11	BWPM_5	53	0.950585490304458	11	-1387.52995525
BWPM	-2	BWPM_SM5_20190416_050900.wav_sg_1.5_12	BWPM_5	53	0.956867754668039	12	-1384.35309816667
BWPM	-2	BWPM_SM5_20190416_050900.wav_sg_1.5_13	BWPM_5	53	0.954717937745862	13	-1381.52814283333
BWPM	-2	BWPM_SM5_20190416_050900.wav_sg_1.5_15	BWPM_5	53	0.953546759693403	15	-1375.33058028571
BWPM	-2	BWPM_SM5_20190416_050900.wav_sg_3.7_1	BWPM_7	34	0.754181560703093	1	-1148.26222690909
BWPM	-2	BWPM_SM5_20190416_050900.wav_sg_3.7_2	BWPM_7	34	0.826949399566647	2	-1145.0071971
BWPM	-2	BWPM_SM5_20190416_050900.wav_sg_3.7_3	BWPM_7	34	0.762489582768063	3	-1142.36311591667
BWPM	-2	BWPM_SM5_20190416_050900.wav_sg_3.7_4	BWPM_7	34	0.86068903682974	4	-1139.49127707692
BWPM	-2	BWPM_SM5_20190416_050900.wav_sg_3.7_5	BWPM_7	34	0.882275889176695	5	-1136.58684272727
BWPM	-2	BWPM_SM5_20190416_050900.wav_sg_3.7_6	BWPM_7	34	0.866710576147657	6	-1133.8993044
BWPM	-2	BWPM_SM5_20190416_050900.wav_sg_3.7_7	BWPM_7	34	0.912485577456391	7	-1131.263119
BWPM	-2	BWPM_SM5_20190416_050900.wav_sg_3.7_9	BWPM_7	34	0.884982858968487	9	-1125.26674025
BWPM	-2	BWPM_SM5_20190416_050900.wav_sg_3.7_10	BWPM_7	34	0.822631233146772	10	-1121.6516381
BWPM	-2	BWPM_SM5_20190416_050900.wav_sg_3.7_11	BWPM_7	34	0.891847321246488	11	-1118.26059227273
BWPM	-2	BWPM_SM5_20190416_050900.wav_sg_3.7_12	BWPM_7	34	0.869773971109286	12	-1115.698826625
BWPM	-2	BWPM_SM5_20190416_050900.wav_sg_3.7_13	BWPM_7	34	0.831742165881204	13	-1112.720407875
BWPM	-2	BWPM_SM5_20190416_050900.wav_sg_3.7_14	BWPM_7	34	0.804137371883761	14	-1109.759897875
BWPM	-2	BWPM_SM5_20190416_050900.wav_sg_3.7_15	BWPM_7	34	0.852591606723828	15	-1106.731499125
BWPM	-2	BWPM_SM5_20190416_050900.wav_sg_2.8_1	BWPM_8	26	0.888407335052702	1	-1046.5979335
BWPM	-2	BWPM_SM5_20190416_050900.wav_sg_2.8_2	BWPM_8	26	0.686198212682335	2	-1044.6079215
BWPM	-2	BWPM_SM5_20190416_050900.wav_sg_2.8_3	BWPM_8	26	0.886244728700526	3	-1042.076724
BWPM	-2	BWPM_SM5_20190416_050900.wav_sg_2.8_4	BWPM_8	26	0.860641028739807	4	-1039.9076235
BWPM	-2	BWPM_SM5_20190416_050900.wav_sg_2.8_5	BWPM_8	26	0.952030556190786	5	-1038.28437
BWPM	-2	BWPM_SM5_20190416_050900.wav_sg_2.8_6	BWPM_8	26	0.80035519341528	6	-1036.3046205
BWPM	-2	BWPM_SM5_20190416_050900.wav_sg_2.8_7	BWPM_8	26	0.86916467382789	7	-1034.7099525
BWPM	-2	BWPM_SM5_20190416_050900.wav_sg_2.8_8	BWPM_8	26	0.815321480171862	8	-1032.518827
BWPM	-2	BWPM_SM5_20190416_050900.wav_sg_2.8_9	BWPM_8	26	0.848603755439983	9	-1029.838607
BWPM	-2	BWPM_SM5_20190416_050900.wav_sg_2.8_10	BWPM_8	26	0.886352387478449	10	-1027.869946
BWPM	-2	BWPM_SM5_20190416_050900.wav_sg_2.8_11	BWPM_8	26	0.782413631565159	11	-1025.672276
BWPM	-2	BWPM_SM5_20190416_050900.wav_sg_2.8_12	BWPM_8	26	0.891186503577215	12	-1024.0149785
BWPM	-2	BWPM_SM5_20190416_050900.wav_sg_2.8_13	BWPM_8	26	0.892078130395526	13	-1021.859034
BWPM	-2	BWPM_SM5_20190416_050900.wav_sg_2.8_14	BWPM_8	26	0.920576632336055	14	-1020.24803
BWPM	-2	BWPM_SM5_20190416_050900.wav_sg_2.8_15	BWPM_8	26	0.812326489632136	15	-1018.191244
GNNM	-5	GNNM_SM4_20190409_052600.wav_sg_1.5_1	GNNM_5	16	0.872371954633626	1	-2899.58455722222
GNNM	-5	GNNM_SM4_20190409_052600.wav_sg_1.5_2	GNNM_5	16	0.886989272503536	2	-2893.88255077778
GNNM	-5	GNNM_SM4_20190409_052600.wav_sg_1.5_4	GNNM_5	16	0.881899411493491	4	-2881.8233883
GNNM	-5	GNNM_SM4_20190409_052600.wav_sg_1.5_6	GNNM_5	16	0.880439620886958	6	-2869.0287508
GNNM	-5	GNNM_SM4_20190409_052600.wav_sg_1.5_7	GNNM_5	16	0.855606214305114	7	-2863.862664
GNNM	-5	GNNM_SM4_20190409_052600.wav_sg_1.5_9	GNNM_5	16	0.847965105672757	9	-2851.284720625
GNNM	-5	GNNM_SM4_20190409_052600.wav_sg_1.5_11	GNNM_5	16	0.893354075329104	11	-2839.08878309091
GNNM	-5	GNNM_SM4_20190409_052600.wav_sg_1.5_12	GNNM_5	16	0.907627019287936	12	-2834.51133127273
GNNM	-5	GNNM_SM4_20190409_052600.wav_sg_1.5_13	GNNM_5	16	0.916956216305913	13	-2826.74792690909
GNNM	-5	GNNM_SM4_20190409_052600.wav_sg_1.5_14	GNNM_5	16	0.867336287714568	14	-2821.4850315
GNNM	-5	GNNM_SM4_20190409_052600.wav_sg_1.5_15	GNNM_5	16	0.916011387443731	15	-2812.80625133333
GNNM	-5	GNNM_SM4_20190409_052600.wav_sg_17.9_1	GNNM_9	17	0.895062261030372	1	-1563.48487225
GNNM	-5	GNNM_SM4_20190409_052600.wav_sg_17.9_3	GNNM_9	17	0.838347077127428	3	-1557.16595575
GNNM	-5	GNNM_SM4_20190409_052600.wav_sg_17.9_4	GNNM_9	17	0.854078874650871	4	-1554.2767755
GNNM	-5	GNNM_SM4_20190409_052600.wav_sg_17.9_5	GNNM_9	17	0.78659613387857	5	-1551.1144925
GNNM	-5	GNNM_SM4_20190409_052600.wav_sg_17.9_6	GNNM_9	17	0.89630517161643	6	-1548.23101775
GNNM	-5	GNNM_SM4_20190409_052600.wav_sg_17.9_7	GNNM_9	17	0.844925162970797	7	-1545.35810525
GNNM	-5	GNNM_SM4_20190409_052600.wav_sg_17.9_8	GNNM_9	17	0.909524162930767	8	-1541.9008496
GNNM	-5	GNNM_SM4_20190409_052600.wav_sg_17.9_9	GNNM_9	17	0.819782655643641	9	-1538.22818475
GNNM	-5	GNNM_SM4_20190409_052600.wav_sg_17.9_10	GNNM_9	17	0.822047020053768	10	-1535.1871745
GNNM	-5	GNNM_SM4_20190409_052600.wav_sg_17.9_11	GNNM_9	17	0.826986600168184	11	-1531.67411525
GNNM	-5	GNNM_SM4_20190409_052600.wav_sg_17.9_13	GNNM_9	17	0.889728666208178	13	-1524.1815025
GNNM	-5	GNNM_SM4_20190409_052600.wav_sg_17.9_14	GNNM_9	17	0.853943876112444	14	-1521.5460805
GNNM	-5	GNNM_SM4_20190409_052600.wav_sg_17.9_15	GNNM_9	17	0.867475885152975	15	-1517.835119
GNNM	-5	GNNM_SM4_20190409_052600.wav_sg_28.11_1	GNNM_11	65	0.672586433708014	1	-2099.42612654545
GNNM	-5	GNNM_SM4_20190409_052600.wav_sg_28.11_5	GNNM_11	65	0.716621522685547	5	-2085.10114530769
GNNM	-5	GNNM_SM4_20190409_052600.wav_sg_28.11_6	GNNM_11	65	0.639585106976865	6	-2081.9313303
GNNM	-5	GNNM_SM4_20190409_052600.wav_sg_28.11_9	GNNM_11	65	0.721391914004973	9	-2070.18996
GNNM	-5	GNNM_SM4_20190409_052600.wav_sg_28.11_10	GNNM_11	65	0.659961483381775	10	-2066.34535253846
GNNM	-5	GNNM_SM4_20190409_052600.wav_sg_28.11_12	GNNM_11	65	0.68234722935172	12	-2058.20074681818
GNNM	-5	GNNM_SM4_20190409_052600.wav_sg_28.11_15	GNNM_11	65	0.637540233139774	15	-2045.51985975
GNNM	-5	GNNM_SM4_20190409_052600.wav_sg_3.12_1	GNNM_12	17	0.866694673382707	1	-1809.99508
GNNM	-5	GNNM_SM4_20190409_052600.wav_sg_3.12_4	GNNM_12	17	0.890788803424354	4	-1796.25084975
GNNM	-5	GNNM_SM4_20190409_052600.wav_sg_3.12_5	GNNM_12	17	0.925827134704336	5	-1792.484354625
GNNM	-5	GNNM_SM4_20190409_052600.wav_sg_3.12_7	GNNM_12	17	0.908904652252523	7	-1782.89403875
GNNM	-5	GNNM_SM4_20190409_052600.wav_sg_3.12_9	GNNM_12	17	0.924974410243499	9	-1774.17097214286
GNNM	-5	GNNM_SM4_20190409_052600.wav_sg_3.12_10	GNNM_12	17	0.915615450905781	10	-1769.842963
GNNM	-5	GNNM_SM4_20190409_052600.wav_sg_3.12_12	GNNM_12	17	0.89209580906237	12	-1760.48707125
GNNM	-5	GNNM_SM4_20190409_052600.wav_sg_3.12_13	GNNM_12	17	0.87756047626399	13	-1756.43976328571
GNNM	-5	GNNM_SM4_20190409_052600.wav_sg_3.12_14	GNNM_12	17	0.899509740933913	14	-1750.73804214286
GNNM	-5	GNNM_SM4_20190409_052600.wav_sg_3.12_15	GNNM_12	17	0.932086215855877	15	-1746.636279
GWRM	8	GWRM_BAR5_20180501_040500_Sunrise [54.0072 -2.7819].wav_sg_3.2_1	GWRM_2	29	0.704106704249569	1	-2135.69968638462
GWRM	8	GWRM_BAR5_20180501_040500_Sunrise [54.0072 -2.7819].wav_sg_3.2_2	GWRM_2	29	0.747915039429347	2	-2130.974282
GWRM	8	GWRM_BAR5_20180501_040500_Sunrise [54.0072 -2.7819].wav_sg_3.2_3	GWRM_2	29	0.688350005986322	3	-2125.9562171
GWRM	8	GWRM_BAR5_20180501_040500_Sunrise [54.0072 -2.7819].wav_sg_3.2_4	GWRM_2	29	0.693543344235107	4	-2120.729477
GWRM	8	GWRM_BAR5_20180501_040500_Sunrise [54.0072 -2.7819].wav_sg_3.2_5	GWRM_2	29	0.67482120687685	5	-2115.2863437
GWRM	8	GWRM_BAR5_20180501_040500_Sunrise [54.0072 -2.7819].wav_sg_3.2_7	GWRM_2	29	0.736400746958006	7	-2098.1509984
GWRM	8	GWRM_BAR5_20180501_040500_Sunrise [54.0072 -2.7819].wav_sg_3.2_8	GWRM_2	29	0.711358532740986	8	-2093.3049811
GWRM	8	GWRM_BAR5_20180501_040500_Sunrise [54.0072 -2.7819].wav_sg_3.2_9	GWRM_2	29	0.721229973035037	9	-2088.2810024
GWRM	8	GWRM_BAR5_20180501_040500_Sunrise [54.0072 -2.7819].wav_sg_3.2_10	GWRM_2	29	0.73613318922813	10	-2081.990746
GWRM	8	GWRM_BAR5_20180501_040500_Sunrise [54.0072 -2.7819].wav_sg_3.2_11	GWRM_2	29	0.690073621708977	11	-2074.9322193
GWRM	8	GWRM_BAR5_20180501_040500_Sunrise [54.0072 -2.7819].wav_sg_3.2_12	GWRM_2	29	0.732731276871838	12	-2068.1134626
GWRM	8	GWRM_BAR5_20180501_040500_Sunrise [54.0072 -2.7819].wav_sg_3.2_13	GWRM_2	29	0.705318448987473	13	-2061.7329756
GWRM	8	GWRM_BAR5_20180501_040500_Sunrise [54.0072 -2.7819].wav_sg_3.2_14	GWRM_2	29	0.690403526191483	14	-2055.0740119
GWRM	8	GWRM_BAR5_20180501_040500_Sunrise [54.0072 -2.7819].wav_sg_3.2_15	GWRM_2	29	0.684936395420017	15	-2049.3385377
GWRM	8	GWRM_BAR5_20180501_040500_Sunrise [54.0072 -2.7819].wav_sg_10.3_1	GWRM_3	32	0.732696941901843	1	-1946.80302016667
GWRM	8	GWRM_BAR5_20180501_040500_Sunrise [54.0072 -2.7819].wav_sg_10.3_3	GWRM_3	32	0.835166370076892	3	-1941.0031848
GWRM	8	GWRM_BAR5_20180501_040500_Sunrise [54.0072 -2.7819].wav_sg_10.3_4	GWRM_3	32	0.784091108287305	4	-1938.30890333333
GWRM	8	GWRM_BAR5_20180501_040500_Sunrise [54.0072 -2.7819].wav_sg_10.3_5	GWRM_3	32	0.811735633946987	5	-1935.0160675
GWRM	8	GWRM_BAR5_20180501_040500_Sunrise [54.0072 -2.7819].wav_sg_10.3_6	GWRM_3	32	0.76907027881726	6	-1931.34802716667
GWRM	8	GWRM_BAR5_20180501_040500_Sunrise [54.0072 -2.7819].wav_sg_10.3_7	GWRM_3	32	0.757321518861884	7	-1928.6462404
GWRM	8	GWRM_BAR5_20180501_040500_Sunrise [54.0072 -2.7819].wav_sg_10.3_8	GWRM_3	32	0.816690217199229	8	-1925.7086015
GWRM	8	GWRM_BAR5_20180501_040500_Sunrise [54.0072 -2.7819].wav_sg_10.3_9	GWRM_3	32	0.79104528022287	9	-1922.54306883333
GWRM	8	GWRM_BAR5_20180501_040500_Sunrise [54.0072 -2.7819].wav_sg_10.3_10	GWRM_3	32	0.69737281811076	10	-1919.2605895
GWRM	8	GWRM_BAR5_20180501_040500_Sunrise [54.0072 -2.7819].wav_sg_10.3_11	GWRM_3	32	0.784460480862017	11	-1916.03533083333
GWRM	8	GWRM_BAR5_20180501_040500_Sunrise [54.0072 -2.7819].wav_sg_10.3_13	GWRM_3	32	0.812658043841395	13	-1908.1507122
GWRM	8	GWRM_BAR5_20180501_040500_Sunrise [54.0072 -2.7819].wav_sg_10.3_14	GWRM_3	32	0.720459789153433	14	-1905.395142
GWRM	8	GWRM_BAR5_20180501_040500_Sunrise [54.0072 -2.7819].wav_sg_10.3_15	GWRM_3	32	0.789814503213212	15	-1902.4309755
GWWM	0	GWWM_SM2_20180428_041100_Sunrise [54.0147 -2.7858].wav_sg_17.2_1	GWWM_2	35	0.659852816676471	1	-1569.7047915
GWWM	0	GWWM_SM2_20180428_041100_Sunrise [54.0147 -2.7858].wav_sg_17.2_2	GWWM_2	35	0.890738317211132	2	-1565.295712
GWWM	0	GWWM_SM2_20180428_041100_Sunrise [54.0147 -2.7858].wav_sg_17.2_3	GWWM_2	35	0.862974393634899	3	-1562.1216376
GWWM	0	GWWM_SM2_20180428_041100_Sunrise [54.0147 -2.7858].wav_sg_17.2_4	GWWM_2	35	0.868206564296004	4	-1557.860525
GWWM	0	GWWM_SM2_20180428_041100_Sunrise [54.0147 -2.7858].wav_sg_17.2_5	GWWM_2	35	0.879836852685399	5	-1553.9231852
GWWM	0	GWWM_SM2_20180428_041100_Sunrise [54.0147 -2.7858].wav_sg_17.2_6	GWWM_2	35	0.806332607695402	6	-1550.0750478
GWWM	0	GWWM_SM2_20180428_041100_Sunrise [54.0147 -2.7858].wav_sg_17.2_8	GWWM_2	35	0.855382991195936	8	-1543.78453133333
GWWM	0	GWWM_SM2_20180428_041100_Sunrise [54.0147 -2.7858].wav_sg_17.2_9	GWWM_2	35	0.843801324299388	9	-1539.28751
GWWM	0	GWWM_SM2_20180428_041100_Sunrise [54.0147 -2.7858].wav_sg_17.2_10	GWWM_2	35	0.840997057511437	10	-1535.201255
GWWM	0	GWWM_SM2_20180428_041100_Sunrise [54.0147 -2.7858].wav_sg_17.2_11	GWWM_2	35	0.86687076597336	11	-1531.639174
GWWM	0	GWWM_SM2_20180428_041100_Sunrise [54.0147 -2.7858].wav_sg_17.2_12	GWWM_2	35	0.853264427196472	12	-1527.55802983333
GWWM	0	GWWM_SM2_20180428_041100_Sunrise [54.0147 -2.7858].wav_sg_17.2_13	GWWM_2	35	0.864436504268653	13	-1523.19987
GWWM	0	GWWM_SM2_20180428_041100_Sunrise [54.0147 -2.7858].wav_sg_17.2_14	GWWM_2	35	0.837619388018545	14	-1519.3117688
GWWM	0	GWWM_SM2_20180428_041100_Sunrise [54.0147 -2.7858].wav_sg_17.2_15	GWWM_2	35	0.857455740346442	15	-1515.7927155
GWWM	0	GWWM_SM2_20180428_041100_Sunrise [54.0147 -2.7858].wav_sg_17.5_1	GWWM_5	9	0.870449120198437	1	-1327.19601575
GWWM	0	GWWM_SM2_20180428_041100_Sunrise [54.0147 -2.7858].wav_sg_17.5_2	GWWM_5	9	0.844249013774961	2	-1318.28311275
GWWM	0	GWWM_SM2_20180428_041100_Sunrise [54.0147 -2.7858].wav_sg_17.5_3	GWWM_5	9	0.838165809184868	3	-1315.0429
GWWM	0	GWWM_SM2_20180428_041100_Sunrise [54.0147 -2.7858].wav_sg_17.5_4	GWWM_5	9	0.850214529375463	4	-1310.4225392
GWWM	0	GWWM_SM2_20180428_041100_Sunrise [54.0147 -2.7858].wav_sg_17.5_5	GWWM_5	9	0.811694738125299	5	-1306.865341
GWWM	0	GWWM_SM2_20180428_041100_Sunrise [54.0147 -2.7858].wav_sg_17.5_7	GWWM_5	9	0.812021384793434	7	-1298.8238765
GWWM	0	GWWM_SM2_20180428_041100_Sunrise [54.0147 -2.7858].wav_sg_17.5_8	GWWM_5	9	0.923138274464163	8	-1294.3118066
GWWM	0	GWWM_SM2_20180428_041100_Sunrise [54.0147 -2.7858].wav_sg_17.5_9	GWWM_5	9	0.894523738998234	9	-1290.546233
GWWM	0	GWWM_SM2_20180428_041100_Sunrise [54.0147 -2.7858].wav_sg_10.6_1	GWWM_6	22	0.681525643117782	1	-1286.54601281818
GWWM	0	GWWM_SM2_20180428_041100_Sunrise [54.0147 -2.7858].wav_sg_10.6_3	GWWM_6	22	0.711106251388081	3	-1275.9834432
GWWM	0	GWWM_SM2_20180428_041100_Sunrise [54.0147 -2.7858].wav_sg_10.6_5	GWWM_6	22	0.733164720280654	5	-1266.6165984
GWWM	0	GWWM_SM2_20180428_041100_Sunrise [54.0147 -2.7858].wav_sg_10.6_7	GWWM_6	22	0.713817191421822	7	-1255.48542733333
GWWM	0	GWWM_SM2_20180428_041100_Sunrise [54.0147 -2.7858].wav_sg_10.6_10	GWWM_6	22	0.736533285268959	10	-1242.7509394
GWWM	0	GWWM_SM2_20180428_041100_Sunrise [54.0147 -2.7858].wav_sg_10.6_11	GWWM_6	22	0.691426782912157	11	-1238.30606083333
GWWM	0	GWWM_SM2_20180428_041100_Sunrise [54.0147 -2.7858].wav_sg_10.6_12	GWWM_6	22	0.73572081549273	12	-1233.3705175
GWWM	0	GWWM_SM2_20180428_041100_Sunrise [54.0147 -2.7858].wav_sg_10.6_13	GWWM_6	22	0.722163516330506	13	-1228.0401233
GWWM	0	GWWM_SM2_20180428_041100_Sunrise [54.0147 -2.7858].wav_sg_10.6_14	GWWM_6	22	0.727080695614346	14	-1221.49880390909
GWWM	0	GWWM_SM2_20180428_041100_Sunrise [54.0147 -2.7858].wav_sg_10.6_15	GWWM_6	22	0.670637002832117	15	-1216.61311857143
GWWM	0	GWWM_SM2_20180428_041100_Sunrise [54.0147 -2.7858].wav_sg_17.7_1	GWWM_7	31	0.801811738972819	1	-1176.888361
GWWM	0	GWWM_SM2_20180428_041100_Sunrise [54.0147 -2.7858].wav_sg_17.7_2	GWWM_7	31	0.759241283819536	2	-1173.2139975
GWWM	0	GWWM_SM2_20180428_041100_Sunrise [54.0147 -2.7858].wav_sg_17.7_3	GWWM_7	31	0.840618088423973	3	-1170.0095248
GWWM	0	GWWM_SM2_20180428_041100_Sunrise [54.0147 -2.7858].wav_sg_17.7_4	GWWM_7	31	0.85925916129447	4	-1166.2126612
GWWM	0	GWWM_SM2_20180428_041100_Sunrise [54.0147 -2.7858].wav_sg_17.7_5	GWWM_7	31	0.907944965280403	5	-1163.1949782
GWWM	0	GWWM_SM2_20180428_041100_Sunrise [54.0147 -2.7858].wav_sg_17.7_6	GWWM_7	31	0.82108250921181	6	-1159.8197216
GWWM	0	GWWM_SM2_20180428_041100_Sunrise [54.0147 -2.7858].wav_sg_17.7_7	GWWM_7	31	0.834710478455106	7	-1156.526001
GWWM	0	GWWM_SM2_20180428_041100_Sunrise [54.0147 -2.7858].wav_sg_17.7_8	GWWM_7	31	0.883812590984359	8	-1153.3495114
GWWM	0	GWWM_SM2_20180428_041100_Sunrise [54.0147 -2.7858].wav_sg_17.7_10	GWWM_7	31	0.823841963606324	10	-1144.4514528
GWWM	0	GWWM_SM2_20180428_041100_Sunrise [54.0147 -2.7858].wav_sg_17.7_12	GWWM_7	31	0.907170543495973	12	-1135.35771166667
GWWM	0	GWWM_SM2_20180428_041100_Sunrise [54.0147 -2.7858].wav_sg_17.7_13	GWWM_7	31	0.829578753892174	13	-1131.9781198
GWWM	0	GWWM_SM2_20180428_041100_Sunrise [54.0147 -2.7858].wav_sg_17.7_15	GWWM_7	31	0.868624282723462	15	-1124.909239
GWWM	0	GWWM_SM2_20180428_041100_Sunrise [54.0147 -2.7858].wav_sg_2.8_1	GWWM_8	43	0.871534016338804	1	-1057.5575
GWWM	0	GWWM_SM2_20180428_041100_Sunrise [54.0147 -2.7858].wav_sg_2.8_2	GWWM_8	43	0.86467531907017	2	-1055.175213
GWWM	0	GWWM_SM2_20180428_041100_Sunrise [54.0147 -2.7858].wav_sg_2.8_4	GWWM_8	43	0.829241593737639	4	-1049.077401
GWWM	0	GWWM_SM2_20180428_041100_Sunrise [54.0147 -2.7858].wav_sg_2.8_5	GWWM_8	43	0.79187789482113	5	-1046.4083265
GWWM	0	GWWM_SM2_20180428_041100_Sunrise [54.0147 -2.7858].wav_sg_2.8_6	GWWM_8	43	0.816629086990446	6	-1044.4860755
GWWM	0	GWWM_SM2_20180428_041100_Sunrise [54.0147 -2.7858].wav_sg_2.8_7	GWWM_8	43	0.741527286863601	7	-1042.111157
GWWM	0	GWWM_SM2_20180428_041100_Sunrise [54.0147 -2.7858].wav_sg_2.8_8	GWWM_8	43	0.801327642700776	8	-1039.1113415
GWWM	0	GWWM_SM2_20180428_041100_Sunrise [54.0147 -2.7858].wav_sg_2.8_9	GWWM_8	43	0.812682700304032	9	-1036.831971
GWWM	0	GWWM_SM2_20180428_041100_Sunrise [54.0147 -2.7858].wav_sg_2.8_10	GWWM_8	43	0.881188402998935	10	-1033.928863
GWWM	0	GWWM_SM2_20180428_041100_Sunrise [54.0147 -2.7858].wav_sg_2.8_11	GWWM_8	43	0.83973622556418	11	-1031.678031
GWWM	0	GWWM_SM2_20180428_041100_Sunrise [54.0147 -2.7858].wav_sg_2.8_13	GWWM_8	43	0.877891908936959	13	-1025.932014
GWWM	0	GWWM_SM2_20180428_041100_Sunrise [54.0147 -2.7858].wav_sg_2.8_14	GWWM_8	43	0.76436997445381	14	-1022.4021825
GWWM	0	GWWM_SM2_20180428_041100_Sunrise [54.0147 -2.7858].wav_sg_2.8_15	GWWM_8	43	0.764243551010393	15	-1019.136507
GWWM	0	GWWM_SM2_20180428_041100_Sunrise [54.0147 -2.7858].wav_sg_17.10_1	GWWM_10	50	0.887624632140226	1	-849.8855085
GWWM	0	GWWM_SM2_20180428_041100_Sunrise [54.0147 -2.7858].wav_sg_17.10_2	GWWM_10	50	0.87745892031439	2	-844.87305675
GWWM	0	GWWM_SM2_20180428_041100_Sunrise [54.0147 -2.7858].wav_sg_17.10_3	GWWM_10	50	0.850663066370318	3	-841.1308328
GWWM	0	GWWM_SM2_20180428_041100_Sunrise [54.0147 -2.7858].wav_sg_17.10_4	GWWM_10	50	0.86880856731008	4	-836.8818006
GWWM	0	GWWM_SM2_20180428_041100_Sunrise [54.0147 -2.7858].wav_sg_17.10_5	GWWM_10	50	0.830792723972696	5	-832.6797494
GWWM	0	GWWM_SM2_20180428_041100_Sunrise [54.0147 -2.7858].wav_sg_17.10_6	GWWM_10	50	0.838691550081871	6	-828.731925166667
GWWM	0	GWWM_SM2_20180428_041100_Sunrise [54.0147 -2.7858].wav_sg_17.10_7	GWWM_10	50	0.862273733114899	7	-824.514963166667
GWWM	0	GWWM_SM2_20180428_041100_Sunrise [54.0147 -2.7858].wav_sg_17.10_8	GWWM_10	50	0.831657520225099	8	-820.230806
GWWM	0	GWWM_SM2_20180428_041100_Sunrise [54.0147 -2.7858].wav_sg_17.10_9	GWWM_10	50	0.829811376764033	9	-816.111872
GWWM	0	GWWM_SM2_20180428_041100_Sunrise [54.0147 -2.7858].wav_sg_17.10_10	GWWM_10	50	0.8952720424993	10	-812.4953205
GWWM	0	GWWM_SM2_20180428_041100_Sunrise [54.0147 -2.7858].wav_sg_17.10_11	GWWM_10	50	0.876889252652231	11	-808.8479986
GWWM	0	GWWM_SM2_20180428_041100_Sunrise [54.0147 -2.7858].wav_sg_17.10_12	GWWM_10	50	0.861275902407844	12	-804.799644
GWWM	0	GWWM_SM2_20180428_041100_Sunrise [54.0147 -2.7858].wav_sg_17.10_13	GWWM_10	50	0.891370816960448	13	-800.8743766
GWWM	0	GWWM_SM2_20180428_041100_Sunrise [54.0147 -2.7858].wav_sg_17.10_14	GWWM_10	50	0.896152897557686	14	-797.6925774
GWWM	0	GWWM_SM2_20180428_041100_Sunrise [54.0147 -2.7858].wav_sg_17.10_15	GWWM_10	50	0.809781674984455	15	-794.1704602
GWWM	0	GWWM_SM2_20180428_041100_Sunrise [54.0147 -2.7858].wav_sg_10.11_1	GWWM_11	37	0.670125830840973	1	-668.523494333333
GWWM	0	GWWM_SM2_20180428_041100_Sunrise [54.0147 -2.7858].wav_sg_10.11_2	GWWM_11	37	0.715019455058937	2	-664.8667027
GWWM	0	GWWM_SM2_20180428_041100_Sunrise [54.0147 -2.7858].wav_sg_10.11_3	GWWM_11	37	0.745593533114838	3	-661.173433818182
GWWM	0	GWWM_SM2_20180428_041100_Sunrise [54.0147 -2.7858].wav_sg_10.11_4	GWWM_11	37	0.714690549141493	4	-657.5695505
GWWM	0	GWWM_SM2_20180428_041100_Sunrise [54.0147 -2.7858].wav_sg_10.11_5	GWWM_11	37	0.747978980367859	5	-652.989001615385
GWWM	0	GWWM_SM2_20180428_041100_Sunrise [54.0147 -2.7858].wav_sg_10.11_6	GWWM_11	37	0.746381321474946	6	-649.2168744
GWWM	0	GWWM_SM2_20180428_041100_Sunrise [54.0147 -2.7858].wav_sg_10.11_7	GWWM_11	37	0.671005426016783	7	-644.3611216
GWWM	0	GWWM_SM2_20180428_041100_Sunrise [54.0147 -2.7858].wav_sg_10.11_9	GWWM_11	37	0.712748300720966	9	-636.591308272727
GWWM	0	GWWM_SM2_20180428_041100_Sunrise [54.0147 -2.7858].wav_sg_10.11_10	GWWM_11	37	0.720691875191689	10	-633.001950111111
GWWM	0	GWWM_SM2_20180428_041100_Sunrise [54.0147 -2.7858].wav_sg_10.11_11	GWWM_11	37	0.693341705654658	11	-627.8857367
GWWM	0	GWWM_SM2_20180428_041100_Sunrise [54.0147 -2.7858].wav_sg_10.11_12	GWWM_11	37	0.712282823641029	12	-624.670504875
GWWM	0	GWWM_SM2_20180428_041100_Sunrise [54.0147 -2.7858].wav_sg_10.11_13	GWWM_11	37	0.732959604075393	13	-620.500581375
GWWM	0	GWWM_SM2_20180428_041100_Sunrise [54.0147 -2.7858].wav_sg_10.11_14	GWWM_11	37	0.727168057167048	14	-616.549750888889
GWWM	0	GWWM_SM2_20180428_041100_Sunrise [54.0147 -2.7858].wav_sg_10.11_15	GWWM_11	37	0.706417568926298	15	-613.199858555555
OMOB	8	OMOB_SM3_20190421_045700_Sunrise [54.0130 -2.7838].wav_sg_10.9_1	OMOB_9	29	0.7689142033862	1	-1716.834472
OMOB	8	OMOB_SM3_20190421_045700_Sunrise [54.0130 -2.7838].wav_sg_10.9_2	OMOB_9	29	0.828175056155703	2	-1712.85603266667
OMOB	8	OMOB_SM3_20190421_045700_Sunrise [54.0130 -2.7838].wav_sg_10.9_3	OMOB_9	29	0.760964657320334	3	-1709.23103933333
OMOB	8	OMOB_SM3_20190421_045700_Sunrise [54.0130 -2.7838].wav_sg_10.9_5	OMOB_9	29	0.756744147771074	5	-1700.7814894
OMOB	8	OMOB_SM3_20190421_045700_Sunrise [54.0130 -2.7838].wav_sg_10.9_6	OMOB_9	29	0.820257114778815	6	-1697.9090204
OMOB	8	OMOB_SM3_20190421_045700_Sunrise [54.0130 -2.7838].wav_sg_10.9_7	OMOB_9	29	0.778706188551594	7	-1694.241469
OMOB	8	OMOB_SM3_20190421_045700_Sunrise [54.0130 -2.7838].wav_sg_10.9_8	OMOB_9	29	0.781132133730479	8	-1690.4977714
OMOB	8	OMOB_SM3_20190421_045700_Sunrise [54.0130 -2.7838].wav_sg_10.9_9	OMOB_9	29	0.77836079028946	9	-1686.6872462
OMOB	8	OMOB_SM3_20190421_045700_Sunrise [54.0130 -2.7838].wav_sg_10.9_10	OMOB_9	29	0.804902728278935	10	-1683.098426
OMOB	8	OMOB_SM3_20190421_045700_Sunrise [54.0130 -2.7838].wav_sg_10.9_11	OMOB_9	29	0.780416322387847	11	-1679.85022566667
OMOB	8	OMOB_SM3_20190421_045700_Sunrise [54.0130 -2.7838].wav_sg_10.9_12	OMOB_9	29	0.797754024573283	12	-1675.97459816667
OMOB	8	OMOB_SM3_20190421_045700_Sunrise [54.0130 -2.7838].wav_sg_10.9_13	OMOB_9	29	0.766857643038049	13	-1672.1770592
OMOB	8	OMOB_SM3_20190421_045700_Sunrise [54.0130 -2.7838].wav_sg_10.9_14	OMOB_9	29	0.796872977061339	14	-1666.463264
OMOB	8	OMOB_SM3_20190421_045700_Sunrise [54.0130 -2.7838].wav_sg_10.9_15	OMOB_9	29	0.807507372117206	15	-1662.636416
OMOB	8	OMOB_SM3_20190421_045700_Sunrise [54.0130 -2.7838].wav_sg_29.10_1	OMOB_10	46	0.88791336410889	1	-1594.23417
OMOB	8	OMOB_SM3_20190421_045700_Sunrise [54.0130 -2.7838].wav_sg_29.10_2	OMOB_10	46	0.908915821937513	2	-1591.1298885
OMOB	8	OMOB_SM3_20190421_045700_Sunrise [54.0130 -2.7838].wav_sg_29.10_3	OMOB_10	46	0.924420330795391	3	-1587.7358815
OMOB	8	OMOB_SM3_20190421_045700_Sunrise [54.0130 -2.7838].wav_sg_29.10_4	OMOB_10	46	0.91154429076604	4	-1584.634056
OMOB	8	OMOB_SM3_20190421_045700_Sunrise [54.0130 -2.7838].wav_sg_29.10_5	OMOB_10	46	0.852793021828611	5	-1581.3669485
OMOB	8	OMOB_SM3_20190421_045700_Sunrise [54.0130 -2.7838].wav_sg_29.10_6	OMOB_10	46	0.933064737990708	6	-1578.0274765
OMOB	8	OMOB_SM3_20190421_045700_Sunrise [54.0130 -2.7838].wav_sg_29.10_7	OMOB_10	46	0.898549291612435	7	-1574.2124915
OMOB	8	OMOB_SM3_20190421_045700_Sunrise [54.0130 -2.7838].wav_sg_29.10_8	OMOB_10	46	0.953506065410664	8	-1569.5709095
OMOB	8	OMOB_SM3_20190421_045700_Sunrise [54.0130 -2.7838].wav_sg_29.10_9	OMOB_10	46	0.912484184691882	9	-1565.5321405
OMOB	8	OMOB_SM3_20190421_045700_Sunrise [54.0130 -2.7838].wav_sg_29.10_10	OMOB_10	46	0.89487849945833	10	-1562.012835
OMOB	8	OMOB_SM3_20190421_045700_Sunrise [54.0130 -2.7838].wav_sg_29.10_11	OMOB_10	46	0.922690803969222	11	-1558.3085655
OMOB	8	OMOB_SM3_20190421_045700_Sunrise [54.0130 -2.7838].wav_sg_29.10_12	OMOB_10	46	0.871550242841027	12	-1555.2686825
OMOB	8	OMOB_SM3_20190421_045700_Sunrise [54.0130 -2.7838].wav_sg_29.10_13	OMOB_10	46	0.946792412147741	13	-1551.917578
OMOB	8	OMOB_SM3_20190421_045700_Sunrise [54.0130 -2.7838].wav_sg_29.10_14	OMOB_10	46	0.823120791239908	14	-1548.081859
OMOB	8	OMOB_SM3_20190421_045700_Sunrise [54.0130 -2.7838].wav_sg_29.10_15	OMOB_10	46	0.911350586740183	15	-1544.741998
PGRW3M	0	PGRW3M_SM1_20180424_042000_Sunrise [54.0125 -2.7877].wav_sg_3.2_1	PGRW3M_2	40	0.691465735665399	1	-2176.47349488889
PGRW3M	0	PGRW3M_SM1_20180424_042000_Sunrise [54.0125 -2.7877].wav_sg_3.2_2	PGRW3M_2	40	0.629659348067027	2	-2169.603598875
PGRW3M	0	PGRW3M_SM1_20180424_042000_Sunrise [54.0125 -2.7877].wav_sg_3.2_3	PGRW3M_2	40	0.755736278354113	3	-2156.38448366667
PGRW3M	0	PGRW3M_SM1_20180424_042000_Sunrise [54.0125 -2.7877].wav_sg_3.2_4	PGRW3M_2	40	0.725293531226212	4	-2151.367037
PGRW3M	0	PGRW3M_SM1_20180424_042000_Sunrise [54.0125 -2.7877].wav_sg_3.2_5	PGRW3M_2	40	0.717142938811576	5	-2144.82464377778
PGRW3M	0	PGRW3M_SM1_20180424_042000_Sunrise [54.0125 -2.7877].wav_sg_3.2_6	PGRW3M_2	40	0.756345789577584	6	-2139.684255625
PGRW3M	0	PGRW3M_SM1_20180424_042000_Sunrise [54.0125 -2.7877].wav_sg_3.2_7	PGRW3M_2	40	0.737867966773273	7	-2133.03795911111
PGRW3M	0	PGRW3M_SM1_20180424_042000_Sunrise [54.0125 -2.7877].wav_sg_3.2_8	PGRW3M_2	40	0.735461119012841	8	-2126.94232055556
PGRW3M	0	PGRW3M_SM1_20180424_042000_Sunrise [54.0125 -2.7877].wav_sg_3.2_9	PGRW3M_2	40	0.707820437218334	9	-2118.448397625
PGRW3M	0	PGRW3M_SM1_20180424_042000_Sunrise [54.0125 -2.7877].wav_sg_3.2_10	PGRW3M_2	40	0.73135990047586	10	-2112.41285388889
PGRW3M	0	PGRW3M_SM1_20180424_042000_Sunrise [54.0125 -2.7877].wav_sg_3.2_11	PGRW3M_2	40	0.751251813568368	11	-2107.17428166667
PGRW3M	0	PGRW3M_SM1_20180424_042000_Sunrise [54.0125 -2.7877].wav_sg_3.2_13	PGRW3M_2	40	0.7338495522655	13	-2093.23291918182
PGRW3M	0	PGRW3M_SM1_20180424_042000_Sunrise [54.0125 -2.7877].wav_sg_3.2_14	PGRW3M_2	40	0.729489060085043	14	-2087.85762988889
PGRW3M	0	PGRW3M_SM1_20180424_042000_Sunrise [54.0125 -2.7877].wav_sg_3.2_15	PGRW3M_2	40	0.715062836717357	15	-2082.3231455
PGRW3M	0	PGRW3M_SM1_20180424_042000_Sunrise [54.0125 -2.7877].wav_sg_3.4_1	PGRW3M_4	25	0.646390431663492	1	-1597.04259366667
PGRW3M	0	PGRW3M_SM1_20180424_042000_Sunrise [54.0125 -2.7877].wav_sg_3.4_2	PGRW3M_4	25	0.637888321685838	2	-1592.3217616
PGRW3M	0	PGRW3M_SM1_20180424_042000_Sunrise [54.0125 -2.7877].wav_sg_3.4_3	PGRW3M_4	25	0.704382846869711	3	-1585.9759715
PGRW3M	0	PGRW3M_SM1_20180424_042000_Sunrise [54.0125 -2.7877].wav_sg_3.4_4	PGRW3M_4	25	0.814676770371615	4	-1580.87830725
PGRW3M	0	PGRW3M_SM1_20180424_042000_Sunrise [54.0125 -2.7877].wav_sg_3.4_5	PGRW3M_4	25	0.860152426113102	5	-1576.60996745455
PGRW3M	0	PGRW3M_SM1_20180424_042000_Sunrise [54.0125 -2.7877].wav_sg_3.4_6	PGRW3M_4	25	0.701678431431503	6	-1569.88842541667
PGRW3M	0	PGRW3M_SM1_20180424_042000_Sunrise [54.0125 -2.7877].wav_sg_3.4_7	PGRW3M_4	25	0.795898891785708	7	-1566.17322945455
PGRW3M	0	PGRW3M_SM1_20180424_042000_Sunrise [54.0125 -2.7877].wav_sg_3.4_8	PGRW3M_4	25	0.859282738133801	8	-1562.540926
PGRW3M	0	PGRW3M_SM1_20180424_042000_Sunrise [54.0125 -2.7877].wav_sg_3.4_9	PGRW3M_4	25	0.842222330073646	9	-1557.45794463636
PGRW3M	0	PGRW3M_SM1_20180424_042000_Sunrise [54.0125 -2.7877].wav_sg_3.4_10	PGRW3M_4	25	0.841807687101698	10	-1553.46186925
PGRW3M	0	PGRW3M_SM1_20180424_042000_Sunrise [54.0125 -2.7877].wav_sg_3.4_11	PGRW3M_4	25	0.842980165304228	11	-1549.06176418182
PGRW3M	0	PGRW3M_SM1_20180424_042000_Sunrise [54.0125 -2.7877].wav_sg_3.4_13	PGRW3M_4	25	0.772363488283927	13	-1539.83265327273
PGRW3M	0	PGRW3M_SM1_20180424_042000_Sunrise [54.0125 -2.7877].wav_sg_3.4_14	PGRW3M_4	25	0.830033799581244	14	-1536.25388555556
PGRW3M	0	PGRW3M_SM1_20180424_042000_Sunrise [54.0125 -2.7877].wav_sg_3.4_15	PGRW3M_4	25	0.777205043669942	15	-1532.669461
PGRW3M	0	PGRW3M_SM1_20180424_042000_Sunrise [54.0125 -2.7877].wav_sg_17.5_1	PGRW3M_5	51	0.558482816223658	1	-1488.13334325
PGRW3M	0	PGRW3M_SM1_20180424_042000_Sunrise [54.0125 -2.7877].wav_sg_17.5_2	PGRW3M_5	51	0.650030508913844	2	-1484.57010325
PGRW3M	0	PGRW3M_SM1_20180424_042000_Sunrise [54.0125 -2.7877].wav_sg_17.5_3	PGRW3M_5	51	0.672270313416092	3	-1481.428031
PGRW3M	0	PGRW3M_SM1_20180424_042000_Sunrise [54.0125 -2.7877].wav_sg_17.5_4	PGRW3M_5	51	0.651622290747611	4	-1478.64856925
PGRW3M	0	PGRW3M_SM1_20180424_042000_Sunrise [54.0125 -2.7877].wav_sg_17.5_5	PGRW3M_5	51	0.720306274043509	5	-1475.9714775
PGRW3M	0	PGRW3M_SM1_20180424_042000_Sunrise [54.0125 -2.7877].wav_sg_17.5_6	PGRW3M_5	51	0.698720594009657	6	-1473.09743125
PGRW3M	0	PGRW3M_SM1_20180424_042000_Sunrise [54.0125 -2.7877].wav_sg_17.5_7	PGRW3M_5	51	0.690571265242604	7	-1470.3115016
PGRW3M	0	PGRW3M_SM1_20180424_042000_Sunrise [54.0125 -2.7877].wav_sg_17.5_8	PGRW3M_5	51	0.696547956580978	8	-1467.49385025
PGRW3M	0	PGRW3M_SM1_20180424_042000_Sunrise [54.0125 -2.7877].wav_sg_17.5_9	PGRW3M_5	51	0.732879268683052	9	-1464.803318
PGRW3M	0	PGRW3M_SM1_20180424_042000_Sunrise [54.0125 -2.7877].wav_sg_17.5_10	PGRW3M_5	51	0.728696781531007	10	-1461.7855105
PGRW3M	0	PGRW3M_SM1_20180424_042000_Sunrise [54.0125 -2.7877].wav_sg_17.5_11	PGRW3M_5	51	0.81678008958998	11	-1459.10155325
PGRW3M	0	PGRW3M_SM1_20180424_042000_Sunrise [54.0125 -2.7877].wav_sg_17.5_12	PGRW3M_5	51	0.646327783364174	12	-1456.18565225
PGRW3M	0	PGRW3M_SM1_20180424_042000_Sunrise [54.0125 -2.7877].wav_sg_17.5_13	PGRW3M_5	51	0.697318513179492	13	-1453.08285825
PGRW3M	0	PGRW3M_SM1_20180424_042000_Sunrise [54.0125 -2.7877].wav_sg_17.5_14	PGRW3M_5	51	0.70664417323771	14	-1446.3149772
PGRW3M	0	PGRW3M_SM1_20180424_042000_Sunrise [54.0125 -2.7877].wav_sg_17.5_15	PGRW3M_5	51	0.731196514803304	15	-1441.8123344
PGRW3M	0	PGRW3M_SM1_20180424_042000_Sunrise [54.0125 -2.7877].wav_sg_25.6_1	PGRW3M_6	101	0.907203090336666	1	-1324.75717833333
PGRW3M	0	PGRW3M_SM1_20180424_042000_Sunrise [54.0125 -2.7877].wav_sg_25.6_2	PGRW3M_6	101	0.943348021722973	2	-1321.57065666667
PGRW3M	0	PGRW3M_SM1_20180424_042000_Sunrise [54.0125 -2.7877].wav_sg_25.6_3	PGRW3M_6	101	0.942163462042569	3	-1318.035504
PGRW3M	0	PGRW3M_SM1_20180424_042000_Sunrise [54.0125 -2.7877].wav_sg_25.6_5	PGRW3M_6	101	0.762853195256613	5	-1311.834284
PGRW3M	0	PGRW3M_SM1_20180424_042000_Sunrise [54.0125 -2.7877].wav_sg_25.6_6	PGRW3M_6	101	0.873764719574088	6	-1309.0990365
PGRW3M	0	PGRW3M_SM1_20180424_042000_Sunrise [54.0125 -2.7877].wav_sg_25.6_7	PGRW3M_6	101	0.902585781004275	7	-1306.26482675
PGRW3M	0	PGRW3M_SM1_20180424_042000_Sunrise [54.0125 -2.7877].wav_sg_25.6_8	PGRW3M_6	101	0.848958687114618	8	-1303.4934215
PGRW3M	0	PGRW3M_SM1_20180424_042000_Sunrise [54.0125 -2.7877].wav_sg_25.6_10	PGRW3M_6	101	0.88594361767507	10	-1296.10612575
PGRW3M	0	PGRW3M_SM1_20180424_042000_Sunrise [54.0125 -2.7877].wav_sg_25.6_12	PGRW3M_6	101	0.808287835930806	12	-1290.168996
PGRW3M	0	PGRW3M_SM1_20180424_042000_Sunrise [54.0125 -2.7877].wav_sg_2.9_1	PGRW3M_9	101	0.847105780442528	1	-704.237402
PGRW3M	0	PGRW3M_SM1_20180424_042000_Sunrise [54.0125 -2.7877].wav_sg_2.9_2	PGRW3M_9	101	0.823634429373423	2	-700.254421
PGRW3M	0	PGRW3M_SM1_20180424_042000_Sunrise [54.0125 -2.7877].wav_sg_2.9_4	PGRW3M_9	101	0.868874042562744	4	-693.910778
PGRW3M	0	PGRW3M_SM1_20180424_042000_Sunrise [54.0125 -2.7877].wav_sg_2.9_5	PGRW3M_9	101	0.856333186516564	5	-691.2509985
PGRW3M	0	PGRW3M_SM1_20180424_042000_Sunrise [54.0125 -2.7877].wav_sg_2.9_7	PGRW3M_9	101	0.820055180209937	7	-684.5969615
PGRW3M	0	PGRW3M_SM1_20180424_042000_Sunrise [54.0125 -2.7877].wav_sg_2.9_8	PGRW3M_9	101	0.843158394498003	8	-681.1110345
PGRW3M	0	PGRW3M_SM1_20180424_042000_Sunrise [54.0125 -2.7877].wav_sg_2.9_9	PGRW3M_9	101	0.808905839694124	9	-677.6006285
PGRW3M	0	PGRW3M_SM1_20180424_042000_Sunrise [54.0125 -2.7877].wav_sg_2.9_10	PGRW3M_9	101	0.824840008421517	10	-674.491158
PGRW3M	0	PGRW3M_SM1_20180424_042000_Sunrise [54.0125 -2.7877].wav_sg_2.9_11	PGRW3M_9	101	0.855486008532067	11	-671.711242
PGRW3M	0	PGRW3M_SM1_20180424_042000_Sunrise [54.0125 -2.7877].wav_sg_2.9_12	PGRW3M_9	101	0.796866223770945	12	-668.6161615
PGRW3M	0	PGRW3M_SM1_20180424_042000_Sunrise [54.0125 -2.7877].wav_sg_2.9_14	PGRW3M_9	101	0.888783015500951	14	-662.5286025
PGRW3M	0	PGRW3M_SM1_20180424_042000_Sunrise [54.0125 -2.7877].wav_sg_2.9_15	PGRW3M_9	101	0.827623175501799	15	-659.4621425
PGRW3M	0	PGRW3M_SM1_20180424_042000_Sunrise [54.0125 -2.7877].wav_sg_3.11_1	PGRW3M_11	29	0.479839852343662	1	-156.325271
PGRW3M	0	PGRW3M_SM1_20180424_042000_Sunrise [54.0125 -2.7877].wav_sg_3.11_2	PGRW3M_11	29	0.643477955603185	2	-153.4633355
PGRW3M	0	PGRW3M_SM1_20180424_042000_Sunrise [54.0125 -2.7877].wav_sg_3.11_3	PGRW3M_11	29	0.543177497378245	3	-150.436144571429
PGRW3M	0	PGRW3M_SM1_20180424_042000_Sunrise [54.0125 -2.7877].wav_sg_3.11_4	PGRW3M_11	29	0.558608017342467	4	-147.203792857143
PGRW3M	0	PGRW3M_SM1_20180424_042000_Sunrise [54.0125 -2.7877].wav_sg_3.11_5	PGRW3M_11	29	0.579698139191792	5	-143.966259
PGRW3M	0	PGRW3M_SM1_20180424_042000_Sunrise [54.0125 -2.7877].wav_sg_3.11_6	PGRW3M_11	29	0.814444848553011	6	-141.224723875
PGRW3M	0	PGRW3M_SM1_20180424_042000_Sunrise [54.0125 -2.7877].wav_sg_3.11_7	PGRW3M_11	29	0.570246983253334	7	-136.710700142857
PGRW3M	0	PGRW3M_SM1_20180424_042000_Sunrise [54.0125 -2.7877].wav_sg_3.11_8	PGRW3M_11	29	0.656755729809538	8	-132.216015
PGRW3M	0	PGRW3M_SM1_20180424_042000_Sunrise [54.0125 -2.7877].wav_sg_3.11_9	PGRW3M_11	29	0.607910073501421	9	-128.195723428571
PGRW3M	0	PGRW3M_SM1_20180424_042000_Sunrise [54.0125 -2.7877].wav_sg_3.11_10	PGRW3M_11	29	0.808442687100629	10	-124.901230428571
PGRW3M	0	PGRW3M_SM1_20180424_042000_Sunrise [54.0125 -2.7877].wav_sg_3.11_11	PGRW3M_11	29	0.771765536670776	11	-121.517972777778
PGRW3M	0	PGRW3M_SM1_20180424_042000_Sunrise [54.0125 -2.7877].wav_sg_3.11_12	PGRW3M_11	29	0.811891881779581	12	-117.38454125
PGRW3M	0	PGRW3M_SM1_20180424_042000_Sunrise [54.0125 -2.7877].wav_sg_3.11_13	PGRW3M_11	29	0.786511858057975	13	-112.9667526
PGRW3M	0	PGRW3M_SM1_20180424_042000_Sunrise [54.0125 -2.7877].wav_sg_3.11_15	PGRW3M_11	29	0.797432722457879	15	-104.454459222222
PGRW3M	0	PGRW3M_SM1_20180424_042000_Sunrise [54.0125 -2.7877].wav_sg_28.12_1	PGRW3M_12	31	0.909410834784143	1	-41.5270011666668
PGRW3M	0	PGRW3M_SM1_20180424_042000_Sunrise [54.0125 -2.7877].wav_sg_28.12_2	PGRW3M_12	31	0.916231293908705	2	-37.0100495000002
PGRW3M	0	PGRW3M_SM1_20180424_042000_Sunrise [54.0125 -2.7877].wav_sg_28.12_3	PGRW3M_12	31	0.863822977497719	3	-34.0356931428573
PGRW3M	0	PGRW3M_SM1_20180424_042000_Sunrise [54.0125 -2.7877].wav_sg_28.12_4	PGRW3M_12	31	0.928966321810915	4	-31.3972002857143
PGRW3M	0	PGRW3M_SM1_20180424_042000_Sunrise [54.0125 -2.7877].wav_sg_28.12_6	PGRW3M_12	31	0.931874952832803	6	-24.2658298333333
PGRW3M	0	PGRW3M_SM1_20180424_042000_Sunrise [54.0125 -2.7877].wav_sg_28.12_7	PGRW3M_12	31	0.934510338320772	7	-20.7105710000001
PGRW3M	0	PGRW3M_SM1_20180424_042000_Sunrise [54.0125 -2.7877].wav_sg_28.12_8	PGRW3M_12	31	0.898606861970095	8	-17.8095012857144
PGRW3M	0	PGRW3M_SM1_20180424_042000_Sunrise [54.0125 -2.7877].wav_sg_28.12_9	PGRW3M_12	31	0.866760416833911	9	-14.4346541428571
PGRW3M	0	PGRW3M_SM1_20180424_042000_Sunrise [54.0125 -2.7877].wav_sg_28.12_10	PGRW3M_12	31	0.8810912699672	10	-10.5678122500001
PGRW3M	0	PGRW3M_SM1_20180424_042000_Sunrise [54.0125 -2.7877].wav_sg_28.12_11	PGRW3M_12	31	0.927034168534597	11	-6.83205362500007
PGRW3M	0	PGRW3M_SM1_20180424_042000_Sunrise [54.0125 -2.7877].wav_sg_28.12_12	PGRW3M_12	31	0.847246703261839	12	-4.05906512500007
PGRW3M	0	PGRW3M_SM1_20180424_042000_Sunrise [54.0125 -2.7877].wav_sg_28.12_13	PGRW3M_12	31	0.905541299322206	13	-1.3883811428572
PGRW3M	0	PGRW3M_SM1_20180424_042000_Sunrise [54.0125 -2.7877].wav_sg_28.12_14	PGRW3M_12	31	0.829739055224314	14	1.49276774999987
PGRW3M	0	PGRW3M_SM1_20180424_042000_Sunrise [54.0125 -2.7877].wav_sg_28.12_15	PGRW3M_12	31	0.92463538720363	15	4.51039014285704
PYBM	-3	PYBM_SM3_20190428_044100_Sunrise [54.0141 -2.7836].wav_sg_17.3_1	PYBM_3	52	0.604404946682068	1	534.153771666667
PYBM	-3	PYBM_SM3_20190428_044100_Sunrise [54.0141 -2.7836].wav_sg_17.3_4	PYBM_3	52	0.751450932057211	4	542.575333714286
PYBM	-3	PYBM_SM3_20190428_044100_Sunrise [54.0141 -2.7836].wav_sg_17.3_5	PYBM_3	52	0.654955067126299	5	544.650273142857
PYBM	-3	PYBM_SM3_20190428_044100_Sunrise [54.0141 -2.7836].wav_sg_17.3_6	PYBM_3	52	0.590819123565168	6	547.8599968
PYBM	-3	PYBM_SM3_20190428_044100_Sunrise [54.0141 -2.7836].wav_sg_17.3_7	PYBM_3	52	0.640836587248749	7	549.1930624
PYBM	-3	PYBM_SM3_20190428_044100_Sunrise [54.0141 -2.7836].wav_sg_17.3_8	PYBM_3	52	0.704532825251231	8	551.653815833333
PYBM	-3	PYBM_SM3_20190428_044100_Sunrise [54.0141 -2.7836].wav_sg_17.3_9	PYBM_3	52	0.764763740231366	9	553.822127285714
PYBM	-3	PYBM_SM3_20190428_044100_Sunrise [54.0141 -2.7836].wav_sg_17.3_10	PYBM_3	52	0.741028843835199	10	555.44527475
PYBM	-3	PYBM_SM3_20190428_044100_Sunrise [54.0141 -2.7836].wav_sg_17.3_11	PYBM_3	52	0.705382184454662	11	558.697540272727
PYBM	-3	PYBM_SM3_20190428_044100_Sunrise [54.0141 -2.7836].wav_sg_17.3_12	PYBM_3	52	0.767587528914155	12	562.147722
PYBM	-3	PYBM_SM3_20190428_044100_Sunrise [54.0141 -2.7836].wav_sg_17.3_13	PYBM_3	52	0.709903353639018	13	563.607251
PYBM	-3	PYBM_SM3_20190428_044100_Sunrise [54.0141 -2.7836].wav_sg_17.3_14	PYBM_3	52	0.843990373045512	14	567.0929306
PYBM	-3	PYBM_SM3_20190428_044100_Sunrise [54.0141 -2.7836].wav_sg_17.3_15	PYBM_3	52	0.809174326585887	15	568.29857375
RGNM	0	RGNM_SM1_20200414_051100_Sunrise [54.0122 -2.7913].wav_sg_10.7_1	RGNM_7	53	0.870758520544905	1	-1599.9092154
RGNM	0	RGNM_SM1_20200414_051100_Sunrise [54.0122 -2.7913].wav_sg_10.7_2	RGNM_7	53	0.916888514697366	2	-1594.9384965
RGNM	0	RGNM_SM1_20200414_051100_Sunrise [54.0122 -2.7913].wav_sg_10.7_3	RGNM_7	53	0.923614593157412	3	-1589.795037
RGNM	0	RGNM_SM1_20200414_051100_Sunrise [54.0122 -2.7913].wav_sg_10.7_4	RGNM_7	53	0.89320103189725	4	-1585.468019
RGNM	0	RGNM_SM1_20200414_051100_Sunrise [54.0122 -2.7913].wav_sg_10.7_5	RGNM_7	53	0.935551425755774	5	-1580.8887912
RGNM	0	RGNM_SM1_20200414_051100_Sunrise [54.0122 -2.7913].wav_sg_10.7_6	RGNM_7	53	0.921356779212293	6	-1576.32860175
RGNM	0	RGNM_SM1_20200414_051100_Sunrise [54.0122 -2.7913].wav_sg_10.7_7	RGNM_7	53	0.93211519704394	7	-1572.7375692
RGNM	0	RGNM_SM1_20200414_051100_Sunrise [54.0122 -2.7913].wav_sg_10.7_8	RGNM_7	53	0.925207503607686	8	-1567.91089275
RGNM	0	RGNM_SM1_20200414_051100_Sunrise [54.0122 -2.7913].wav_sg_10.7_9	RGNM_7	53	0.909359860783893	9	-1563.6186624
RGNM	0	RGNM_SM1_20200414_051100_Sunrise [54.0122 -2.7913].wav_sg_10.7_10	RGNM_7	53	0.936328622895752	10	-1559.7384612
RGNM	0	RGNM_SM1_20200414_051100_Sunrise [54.0122 -2.7913].wav_sg_10.7_11	RGNM_7	53	0.912278581075768	11	-1556.0248954
RGNM	0	RGNM_SM1_20200414_051100_Sunrise [54.0122 -2.7913].wav_sg_10.7_12	RGNM_7	53	0.945034113535171	12	-1552.717785
RGNM	0	RGNM_SM1_20200414_051100_Sunrise [54.0122 -2.7913].wav_sg_10.7_13	RGNM_7	53	0.923104213620236	13	-1549.0691342
RGNM	0	RGNM_SM1_20200414_051100_Sunrise [54.0122 -2.7913].wav_sg_10.7_14	RGNM_7	53	0.939510799988159	14	-1545.32140625
RGNM	0	RGNM_SM1_20200414_051100_Sunrise [54.0122 -2.7913].wav_sg_10.7_15	RGNM_7	53	0.895715820546872	15	-1540.8146086
RMRW3P	-3	RMRW3P_BAR3_20180424_042000_Sunrise [54.0147 -2.7933].wav_sg_17.1_1	RMRW3P_1	6	0.708844395801238	1	-2310.85446616667
RMRW3P	-3	RMRW3P_BAR3_20180424_042000_Sunrise [54.0147 -2.7933].wav_sg_17.1_2	RMRW3P_1	6	0.661591170915431	2	-2307.06674283333
RMRW3P	-3	RMRW3P_BAR3_20180424_042000_Sunrise [54.0147 -2.7933].wav_sg_17.1_3	RMRW3P_1	6	0.708916852973486	3	-2303.3589085
RMRW3P	-3	RMRW3P_BAR3_20180424_042000_Sunrise [54.0147 -2.7933].wav_sg_17.1_4	RMRW3P_1	6	0.678824833505887	4	-2299.0082715
RMRW3P	-3	RMRW3P_BAR3_20180424_042000_Sunrise [54.0147 -2.7933].wav_sg_17.1_5	RMRW3P_1	6	0.744566667354005	5	-2295.25303542857
RMRW3P	-3	RMRW3P_BAR3_20180424_042000_Sunrise [54.0147 -2.7933].wav_sg_17.1_6	RMRW3P_1	6	0.757828515523596	6	-2292.5782362
RMRW3P	-3	RMRW3P_BAR3_20180424_042000_Sunrise [54.0147 -2.7933].wav_sg_10.2_1	RMRW3P_2	18	0.59275743197295	1	-2284.4487166
RMRW3P	-3	RMRW3P_BAR3_20180424_042000_Sunrise [54.0147 -2.7933].wav_sg_10.2_2	RMRW3P_2	18	0.50195886206676	2	-2278.002887
RMRW3P	-3	RMRW3P_BAR3_20180424_042000_Sunrise [54.0147 -2.7933].wav_sg_10.2_3	RMRW3P_2	18	0.68995089904302	3	-2272.4294196
RMRW3P	-3	RMRW3P_BAR3_20180424_042000_Sunrise [54.0147 -2.7933].wav_sg_10.2_4	RMRW3P_2	18	0.673964629007843	4	-2267.919224
RMRW3P	-3	RMRW3P_BAR3_20180424_042000_Sunrise [54.0147 -2.7933].wav_sg_10.2_5	RMRW3P_2	18	0.708171688141825	5	-2261.5737594
RMRW3P	-3	RMRW3P_BAR3_20180424_042000_Sunrise [54.0147 -2.7933].wav_sg_10.2_6	RMRW3P_2	18	0.666777018385005	6	-2256.1323542
RMRW3P	-3	RMRW3P_BAR3_20180424_042000_Sunrise [54.0147 -2.7933].wav_sg_10.2_7	RMRW3P_2	18	0.620862960658457	7	-2249.4421718
RMRW3P	-3	RMRW3P_BAR3_20180424_042000_Sunrise [54.0147 -2.7933].wav_sg_10.2_8	RMRW3P_2	18	0.707484904827479	8	-2243.8702192
RMRW3P	-3	RMRW3P_BAR3_20180424_042000_Sunrise [54.0147 -2.7933].wav_sg_10.2_9	RMRW3P_2	18	0.714338631645416	9	-2238.2540194
RMRW3P	-3	RMRW3P_BAR3_20180424_042000_Sunrise [54.0147 -2.7933].wav_sg_10.2_10	RMRW3P_2	18	0.693104155396181	10	-2233.3429546
RMRW3P	-3	RMRW3P_BAR3_20180424_042000_Sunrise [54.0147 -2.7933].wav_sg_10.2_11	RMRW3P_2	18	0.649682320835087	11	-2229.6393548
RMRW3P	-3	RMRW3P_BAR3_20180424_042000_Sunrise [54.0147 -2.7933].wav_sg_10.2_12	RMRW3P_2	18	0.682907560781597	12	-2223.3845646
RMRW3P	-3	RMRW3P_BAR3_20180424_042000_Sunrise [54.0147 -2.7933].wav_sg_10.2_13	RMRW3P_2	18	0.689677870539727	13	-2218.1847978
RMRW3P	-3	RMRW3P_BAR3_20180424_042000_Sunrise [54.0147 -2.7933].wav_sg_10.2_14	RMRW3P_2	18	0.74015520133237	14	-2213.3899448
RMRW3P	-3	RMRW3P_BAR3_20180424_042000_Sunrise [54.0147 -2.7933].wav_sg_10.2_15	RMRW3P_2	18	0.717245901374233	15	-2207.6652758
RMRW3P	-3	RMRW3P_BAR3_20180424_042000_Sunrise [54.0147 -2.7933].wav_sg_13.5_1	RMRW3P_5	12	0.890201351464703	1	-1987.47644933333
RMRW3P	-3	RMRW3P_BAR3_20180424_042000_Sunrise [54.0147 -2.7933].wav_sg_13.5_2	RMRW3P_5	12	0.894741453205287	2	-1980.849942125
RMRW3P	-3	RMRW3P_BAR3_20180424_042000_Sunrise [54.0147 -2.7933].wav_sg_13.5_3	RMRW3P_5	12	0.814465103652114	3	-1972.38450316667
RMRW3P	-3	RMRW3P_BAR3_20180424_042000_Sunrise [54.0147 -2.7933].wav_sg_13.5_4	RMRW3P_5	12	0.902982891305839	4	-1967.59096075
RMRW3P	-3	RMRW3P_BAR3_20180424_042000_Sunrise [54.0147 -2.7933].wav_sg_13.5_5	RMRW3P_5	12	0.919723157672487	5	-1962.81861125
RMRW3P	-3	RMRW3P_BAR3_20180424_042000_Sunrise [54.0147 -2.7933].wav_sg_13.5_6	RMRW3P_5	12	0.925688903082415	6	-1957.664652875
RMRW3P	-3	RMRW3P_BAR3_20180424_042000_Sunrise [54.0147 -2.7933].wav_sg_13.5_7	RMRW3P_5	12	0.862364063941533	7	-1952.83961466667
RMRW3P	-3	RMRW3P_BAR3_20180424_042000_Sunrise [54.0147 -2.7933].wav_sg_13.5_8	RMRW3P_5	12	0.860887599543329	8	-1948.132561375
RMRW3P	-3	RMRW3P_BAR3_20180424_042000_Sunrise [54.0147 -2.7933].wav_sg_13.5_9	RMRW3P_5	12	0.875480903024876	9	-1942.45274022222
RMRW3P	-3	RMRW3P_BAR3_20180424_042000_Sunrise [54.0147 -2.7933].wav_sg_13.5_10	RMRW3P_5	12	0.842111765275625	10	-1936.44032333333
RMRW3P	-3	RMRW3P_BAR3_20180424_042000_Sunrise [54.0147 -2.7933].wav_sg_13.5_12	RMRW3P_5	12	0.85067744980006	12	-1924.15258385714
RMRW3P	-3	RMRW3P_BAR3_20180424_042000_Sunrise [54.0147 -2.7933].wav_sg_10.6_1	RMRW3P_6	15	0.745608435870228	1	-1901.5562798
RMRW3P	-3	RMRW3P_BAR3_20180424_042000_Sunrise [54.0147 -2.7933].wav_sg_10.6_2	RMRW3P_6	15	0.707326159196758	2	-1897.09238975
RMRW3P	-3	RMRW3P_BAR3_20180424_042000_Sunrise [54.0147 -2.7933].wav_sg_10.6_3	RMRW3P_6	15	0.657826926972105	3	-1891.87444583333
RMRW3P	-3	RMRW3P_BAR3_20180424_042000_Sunrise [54.0147 -2.7933].wav_sg_10.6_4	RMRW3P_6	15	0.555815599872859	4	-1887.70887475
RMRW3P	-3	RMRW3P_BAR3_20180424_042000_Sunrise [54.0147 -2.7933].wav_sg_10.6_5	RMRW3P_6	15	0.723569298570809	5	-1881.5638174
RMRW3P	-3	RMRW3P_BAR3_20180424_042000_Sunrise [54.0147 -2.7933].wav_sg_10.6_6	RMRW3P_6	15	0.571636173420958	6	-1877.55503471429
RMRW3P	-3	RMRW3P_BAR3_20180424_042000_Sunrise [54.0147 -2.7933].wav_sg_10.6_7	RMRW3P_6	15	0.728677599145508	7	-1873.4154145
RMRW3P	-3	RMRW3P_BAR3_20180424_042000_Sunrise [54.0147 -2.7933].wav_sg_10.6_8	RMRW3P_6	15	0.733076979926252	8	-1869.56109566667
RMRW3P	-3	RMRW3P_BAR3_20180424_042000_Sunrise [54.0147 -2.7933].wav_sg_10.6_9	RMRW3P_6	15	0.669890930790109	9	-1865.6618358
RMRW3P	-3	RMRW3P_BAR3_20180424_042000_Sunrise [54.0147 -2.7933].wav_sg_10.6_10	RMRW3P_6	15	0.693611265917831	10	-1861.64016683333
RMRW3P	-3	RMRW3P_BAR3_20180424_042000_Sunrise [54.0147 -2.7933].wav_sg_10.6_14	RMRW3P_6	15	0.684156490399326	14	-1844.43753083333
RMRW3P	-3	RMRW3P_BAR3_20180424_042000_Sunrise [54.0147 -2.7933].wav_sg_10.6_15	RMRW3P_6	15	0.700742414055592	15	-1840.776904
RMRW3P	-3	RMRW3P_BAR3_20180424_042000_Sunrise [54.0147 -2.7933].wav_sg_17.7_1	RMRW3P_7	26	0.762753310281822	1	-1838.5913354
RMRW3P	-3	RMRW3P_BAR3_20180424_042000_Sunrise [54.0147 -2.7933].wav_sg_17.7_2	RMRW3P_7	26	0.831352335832864	2	-1834.90524157143
RMRW3P	-3	RMRW3P_BAR3_20180424_042000_Sunrise [54.0147 -2.7933].wav_sg_17.7_3	RMRW3P_7	26	0.846263396821918	3	-1831.072849
RMRW3P	-3	RMRW3P_BAR3_20180424_042000_Sunrise [54.0147 -2.7933].wav_sg_17.7_4	RMRW3P_7	26	0.873949111089771	4	-1827.00965557143
RMRW3P	-3	RMRW3P_BAR3_20180424_042000_Sunrise [54.0147 -2.7933].wav_sg_17.7_5	RMRW3P_7	26	0.843801504729771	5	-1822.29866242857
RMRW3P	-3	RMRW3P_BAR3_20180424_042000_Sunrise [54.0147 -2.7933].wav_sg_17.7_6	RMRW3P_7	26	0.787808857089442	6	-1816.88734814286
RMRW3P	-3	RMRW3P_BAR3_20180424_042000_Sunrise [54.0147 -2.7933].wav_sg_17.7_7	RMRW3P_7	26	0.829696692104579	7	-1810.760459
RMRW3P	-3	RMRW3P_BAR3_20180424_042000_Sunrise [54.0147 -2.7933].wav_sg_17.7_8	RMRW3P_7	26	0.853354576956536	8	-1806.32801025
RMRW3P	-3	RMRW3P_BAR3_20180424_042000_Sunrise [54.0147 -2.7933].wav_sg_17.7_9	RMRW3P_7	26	0.817144068399472	9	-1802.0436625
RMRW3P	-3	RMRW3P_BAR3_20180424_042000_Sunrise [54.0147 -2.7933].wav_sg_17.7_10	RMRW3P_7	26	0.806572642530465	10	-1797.43152171429
RMRW3P	-3	RMRW3P_BAR3_20180424_042000_Sunrise [54.0147 -2.7933].wav_sg_17.7_12	RMRW3P_7	26	0.763314827804956	12	-1787.53219071429
RMRW3P	-3	RMRW3P_BAR3_20180424_042000_Sunrise [54.0147 -2.7933].wav_sg_17.7_13	RMRW3P_7	26	0.817197061761177	13	-1783.38414042857
RMRW3P	-3	RMRW3P_BAR3_20180424_042000_Sunrise [54.0147 -2.7933].wav_sg_17.7_14	RMRW3P_7	26	0.825154417784042	14	-1778.27766333333
RMRW3P	-3	RMRW3P_BAR3_20180424_042000_Sunrise [54.0147 -2.7933].wav_sg_17.7_15	RMRW3P_7	26	0.838965064155304	15	-1773.877175
RMRW3P	-3	RMRW3P_BAR3_20180424_042000_Sunrise [54.0147 -2.7933].wav_sg_13.10_1	RMRW3P_10	61	0.823764695857058	1	-1574.86032566667
RMRW3P	-3	RMRW3P_BAR3_20180424_042000_Sunrise [54.0147 -2.7933].wav_sg_13.10_2	RMRW3P_10	61	0.881788130618473	2	-1565.38209116667
RMRW3P	-3	RMRW3P_BAR3_20180424_042000_Sunrise [54.0147 -2.7933].wav_sg_13.10_3	RMRW3P_10	61	0.850589035235678	3	-1560.92610633333
RMRW3P	-3	RMRW3P_BAR3_20180424_042000_Sunrise [54.0147 -2.7933].wav_sg_13.10_4	RMRW3P_10	61	0.850230561941403	4	-1557.00433311111
RMRW3P	-3	RMRW3P_BAR3_20180424_042000_Sunrise [54.0147 -2.7933].wav_sg_13.10_5	RMRW3P_10	61	0.863448009793681	5	-1552.30750811111
RMRW3P	-3	RMRW3P_BAR3_20180424_042000_Sunrise [54.0147 -2.7933].wav_sg_13.10_6	RMRW3P_10	61	0.885531008957701	6	-1548.034137875
RMRW3P	-3	RMRW3P_BAR3_20180424_042000_Sunrise [54.0147 -2.7933].wav_sg_13.10_7	RMRW3P_10	61	0.845855228088311	7	-1543.56343427273
RMRW3P	-3	RMRW3P_BAR3_20180424_042000_Sunrise [54.0147 -2.7933].wav_sg_13.10_8	RMRW3P_10	61	0.862740419779807	8	-1538.9794342
RMRW3P	-3	RMRW3P_BAR3_20180424_042000_Sunrise [54.0147 -2.7933].wav_sg_13.10_9	RMRW3P_10	61	0.909011528052145	9	-1534.00461281818
RMRW3P	-3	RMRW3P_BAR3_20180424_042000_Sunrise [54.0147 -2.7933].wav_sg_13.10_12	RMRW3P_10	61	0.867866704630186	12	-1519.13393091667
RMRW3P	-3	RMRW3P_BAR3_20180424_042000_Sunrise [54.0147 -2.7933].wav_sg_13.10_13	RMRW3P_10	61	0.862232653781684	13	-1514.1733516
RMRW3P	-3	RMRW3P_BAR3_20180424_042000_Sunrise [54.0147 -2.7933].wav_sg_13.10_14	RMRW3P_10	61	0.911328447502764	14	-1510.07555036364
RMRW3P	-3	RMRW3P_BAR3_20180424_042000_Sunrise [54.0147 -2.7933].wav_sg_13.10_15	RMRW3P_10	61	0.888556156840279	15	-1505.98082
RMRW3P	-3	RMRW3P_BAR3_20180424_042000_Sunrise [54.0147 -2.7933].wav_sg_14.11_1	RMRW3P_11	20	0.766046663644373	1	-1251.06886657143
RMRW3P	-3	RMRW3P_BAR3_20180424_042000_Sunrise [54.0147 -2.7933].wav_sg_14.11_2	RMRW3P_11	20	0.82673443258827	2	-1247.33133257143
RMRW3P	-3	RMRW3P_BAR3_20180424_042000_Sunrise [54.0147 -2.7933].wav_sg_14.11_3	RMRW3P_11	20	0.879183609841007	3	-1244.04942871429
RMRW3P	-3	RMRW3P_BAR3_20180424_042000_Sunrise [54.0147 -2.7933].wav_sg_14.11_13	RMRW3P_11	20	0.848571690968	13	-1200.62462616667
RMRW3P	-3	RMRW3P_BAR3_20180424_042000_Sunrise [54.0147 -2.7933].wav_sg_14.11_14	RMRW3P_11	20	0.772202255371867	14	-1196.55159516667
RMRW3P	-3	RMRW3P_BAR3_20180424_042000_Sunrise [54.0147 -2.7933].wav_sg_14.11_15	RMRW3P_11	20	0.876794677565516	15	-1191.8146541
RW3MBG	-1	RW3MBG_SM1_20180423_042200_Sunrise [54.0125 -2.7877].wav_sg_3.3_1	RW3MBG_3	34	0.670551265362225	1	-1785.40149033333
RW3MBG	-1	RW3MBG_SM1_20180423_042200_Sunrise [54.0125 -2.7877].wav_sg_3.3_4	RW3MBG_3	34	0.702315395208905	4	-1774.529443
RW3MBG	-1	RW3MBG_SM1_20180423_042200_Sunrise [54.0125 -2.7877].wav_sg_3.3_5	RW3MBG_3	34	0.773867708428206	5	-1770.52332175
RW3MBG	-1	RW3MBG_SM1_20180423_042200_Sunrise [54.0125 -2.7877].wav_sg_3.3_6	RW3MBG_3	34	0.764928022034942	6	-1765.2545959
RW3MBG	-1	RW3MBG_SM1_20180423_042200_Sunrise [54.0125 -2.7877].wav_sg_3.3_8	RW3MBG_3	34	0.713674531674299	8	-1757.65063388889
RW3MBG	-1	RW3MBG_SM1_20180423_042200_Sunrise [54.0125 -2.7877].wav_sg_3.3_9	RW3MBG_3	34	0.742845787084775	9	-1753.7029185
RW3MBG	-1	RW3MBG_SM1_20180423_042200_Sunrise [54.0125 -2.7877].wav_sg_3.3_10	RW3MBG_3	34	0.715962139186538	10	-1748.730682625
RW3MBG	-1	RW3MBG_SM1_20180423_042200_Sunrise [54.0125 -2.7877].wav_sg_3.3_13	RW3MBG_3	34	0.708760644867906	13	-1729.99882657143
RW3MBG	-1	RW3MBG_SM1_20180423_042200_Sunrise [54.0125 -2.7877].wav_sg_3.3_14	RW3MBG_3	34	0.689632971699963	14	-1726.44101225
RW3MBG	-1	RW3MBG_SM1_20180423_042200_Sunrise [54.0125 -2.7877].wav_sg_2.5_1	RW3MBG_5	94	0.875882589517427	1	-1457.001878
RW3MBG	-1	RW3MBG_SM1_20180423_042200_Sunrise [54.0125 -2.7877].wav_sg_2.5_2	RW3MBG_5	94	0.929208861394188	2	-1455.0428035
RW3MBG	-1	RW3MBG_SM1_20180423_042200_Sunrise [54.0125 -2.7877].wav_sg_2.5_3	RW3MBG_5	94	0.919741434444143	3	-1453.1458935
RW3MBG	-1	RW3MBG_SM1_20180423_042200_Sunrise [54.0125 -2.7877].wav_sg_2.5_4	RW3MBG_5	94	0.937788246728743	4	-1450.6924025
RW3MBG	-1	RW3MBG_SM1_20180423_042200_Sunrise [54.0125 -2.7877].wav_sg_2.5_5	RW3MBG_5	94	0.904994322386228	5	-1448.9035555
RW3MBG	-1	RW3MBG_SM1_20180423_042200_Sunrise [54.0125 -2.7877].wav_sg_2.5_6	RW3MBG_5	94	0.935609089239727	6	-1446.944481
RW3MBG	-1	RW3MBG_SM1_20180423_042200_Sunrise [54.0125 -2.7877].wav_sg_2.5_7	RW3MBG_5	94	0.908999795683804	7	-1445.122518
RW3MBG	-1	RW3MBG_SM1_20180423_042200_Sunrise [54.0125 -2.7877].wav_sg_2.5_8	RW3MBG_5	94	0.777683870601334	8	-1442.6841325
RW3MBG	-1	RW3MBG_SM1_20180423_042200_Sunrise [54.0125 -2.7877].wav_sg_2.5_9	RW3MBG_5	94	0.820828411236751	9	-1440.9475745
RW3MBG	-1	RW3MBG_SM1_20180423_042200_Sunrise [54.0125 -2.7877].wav_sg_2.5_10	RW3MBG_5	94	0.900815952716677	10	-1438.5155795
RW3MBG	-1	RW3MBG_SM1_20180423_042200_Sunrise [54.0125 -2.7877].wav_sg_2.5_11	RW3MBG_5	94	0.88896323449022	11	-1436.4308575
RW3MBG	-1	RW3MBG_SM1_20180423_042200_Sunrise [54.0125 -2.7877].wav_sg_2.5_12	RW3MBG_5	94	0.93058574678262	12	-1434.3731705
RW3MBG	-1	RW3MBG_SM1_20180423_042200_Sunrise [54.0125 -2.7877].wav_sg_2.5_13	RW3MBG_5	94	0.946249227168408	13	-1432.3093685
RW3MBG	-1	RW3MBG_SM1_20180423_042200_Sunrise [54.0125 -2.7877].wav_sg_2.5_15	RW3MBG_5	94	0.920476702977197	15	-1428.054922
RW3MBG	-1	RW3MBG_SM1_20180423_042200_Sunrise [54.0125 -2.7877].wav_sg_10.7_1	RW3MBG_7	32	0.794905880518437	1	-1002.858490875
RW3MBG	-1	RW3MBG_SM1_20180423_042200_Sunrise [54.0125 -2.7877].wav_sg_10.7_2	RW3MBG_7	32	0.848353550720601	2	-997.958441444445
RW3MBG	-1	RW3MBG_SM1_20180423_042200_Sunrise [54.0125 -2.7877].wav_sg_10.7_3	RW3MBG_7	32	0.880801290910177	3	-991.748464555556
RW3MBG	-1	RW3MBG_SM1_20180423_042200_Sunrise [54.0125 -2.7877].wav_sg_10.7_4	RW3MBG_7	32	0.855146618802211	4	-986.374453375
RW3MBG	-1	RW3MBG_SM1_20180423_042200_Sunrise [54.0125 -2.7877].wav_sg_10.7_5	RW3MBG_7	32	0.868576788850252	5	-982.086501666667
RW3MBG	-1	RW3MBG_SM1_20180423_042200_Sunrise [54.0125 -2.7877].wav_sg_10.7_6	RW3MBG_7	32	0.84269381843238	6	-976.8229144
RW3MBG	-1	RW3MBG_SM1_20180423_042200_Sunrise [54.0125 -2.7877].wav_sg_10.7_7	RW3MBG_7	32	0.824044446116051	7	-972.3583776
RW3MBG	-1	RW3MBG_SM1_20180423_042200_Sunrise [54.0125 -2.7877].wav_sg_10.7_8	RW3MBG_7	32	0.8110426379823	8	-968.219126857143
RW3MBG	-1	RW3MBG_SM1_20180423_042200_Sunrise [54.0125 -2.7877].wav_sg_10.7_9	RW3MBG_7	32	0.834863831827117	9	-953.9882832
RW3MBG	-1	RW3MBG_SM1_20180423_042200_Sunrise [54.0125 -2.7877].wav_sg_10.7_10	RW3MBG_7	32	0.862207755849256	10	-949.227875333333
RW3MBG	-1	RW3MBG_SM1_20180423_042200_Sunrise [54.0125 -2.7877].wav_sg_10.7_11	RW3MBG_7	32	0.851608455113575	11	-945.041886
RW3MBG	-1	RW3MBG_SM1_20180423_042200_Sunrise [54.0125 -2.7877].wav_sg_10.7_12	RW3MBG_7	32	0.859756012283657	12	-940.78886625
RW3MBG	-1	RW3MBG_SM1_20180423_042200_Sunrise [54.0125 -2.7877].wav_sg_10.7_13	RW3MBG_7	32	0.838338207908282	13	-935.843262888889
RW3MBG	-1	RW3MBG_SM1_20180423_042200_Sunrise [54.0125 -2.7877].wav_sg_10.7_14	RW3MBG_7	32	0.818944769400494	14	-931.385381428571
RW3MBG	-1	RW3MBG_SM1_20180423_042200_Sunrise [54.0125 -2.7877].wav_sg_10.7_15	RW3MBG_7	32	0.863908010648375	15	-926.929794444444
RW3MOP	6	RW3MOP_SM1_20180501_040500_Sunrise [54.0125 -2.7877].wav_sg_3.2_1	RW3MOP_2	23	0.648406386245535	1	-2081.92460528571
RW3MOP	6	RW3MOP_SM1_20180501_040500_Sunrise [54.0125 -2.7877].wav_sg_3.2_2	RW3MOP_2	23	0.641144733826031	2	-2074.96573233333
RW3MOP	6	RW3MOP_SM1_20180501_040500_Sunrise [54.0125 -2.7877].wav_sg_3.2_3	RW3MOP_2	23	0.623457611570539	3	-2065.4640565
RW3MOP	6	RW3MOP_SM1_20180501_040500_Sunrise [54.0125 -2.7877].wav_sg_3.2_4	RW3MOP_2	23	0.628026644198013	4	-2059.9256366
RW3MOP	6	RW3MOP_SM1_20180501_040500_Sunrise [54.0125 -2.7877].wav_sg_3.2_5	RW3MOP_2	23	0.69433067757813	5	-2056.13979233333
RW3MOP	6	RW3MOP_SM1_20180501_040500_Sunrise [54.0125 -2.7877].wav_sg_3.2_6	RW3MOP_2	23	0.700226364811346	6	-2047.36859314286
RW3MOP	6	RW3MOP_SM1_20180501_040500_Sunrise [54.0125 -2.7877].wav_sg_3.2_7	RW3MOP_2	23	0.667451622407498	7	-2038.43357816667
RW3MOP	6	RW3MOP_SM1_20180501_040500_Sunrise [54.0125 -2.7877].wav_sg_3.2_8	RW3MOP_2	23	0.76944060350928	8	-2026.33031285714
RW3MOP	6	RW3MOP_SM1_20180501_040500_Sunrise [54.0125 -2.7877].wav_sg_17.5_1	RW3MOP_5	50	0.899334707730842	1	-1474.06023633333
RW3MOP	6	RW3MOP_SM1_20180501_040500_Sunrise [54.0125 -2.7877].wav_sg_17.5_2	RW3MOP_5	50	0.842718035538187	2	-1470.88737225
RW3MOP	6	RW3MOP_SM1_20180501_040500_Sunrise [54.0125 -2.7877].wav_sg_17.5_3	RW3MOP_5	50	0.916021297706647	3	-1466.21696575
RW3MOP	6	RW3MOP_SM1_20180501_040500_Sunrise [54.0125 -2.7877].wav_sg_17.5_4	RW3MOP_5	50	0.829575890491079	4	-1462.70273975
RW3MOP	6	RW3MOP_SM1_20180501_040500_Sunrise [54.0125 -2.7877].wav_sg_17.5_5	RW3MOP_5	50	0.900487061598479	5	-1458.6577632
RW3MOP	6	RW3MOP_SM1_20180501_040500_Sunrise [54.0125 -2.7877].wav_sg_17.5_6	RW3MOP_5	50	0.848237201415569	6	-1454.907489
RW3MOP	6	RW3MOP_SM1_20180501_040500_Sunrise [54.0125 -2.7877].wav_sg_17.5_7	RW3MOP_5	50	0.878755908267171	7	-1450.3599115
RW3MOP	6	RW3MOP_SM1_20180501_040500_Sunrise [54.0125 -2.7877].wav_sg_17.5_8	RW3MOP_5	50	0.921518673799935	8	-1447.48242425
RW3MOP	6	RW3MOP_SM1_20180501_040500_Sunrise [54.0125 -2.7877].wav_sg_17.5_10	RW3MOP_5	50	0.931956569018329	10	-1440.9938818
RW3MOP	6	RW3MOP_SM1_20180501_040500_Sunrise [54.0125 -2.7877].wav_sg_17.5_11	RW3MOP_5	50	0.914866437484654	11	-1437.98711275
RW3MOP	6	RW3MOP_SM1_20180501_040500_Sunrise [54.0125 -2.7877].wav_sg_17.5_13	RW3MOP_5	50	0.866947297584502	13	-1429.38001575
RW3MOP	6	RW3MOP_SM1_20180501_040500_Sunrise [54.0125 -2.7877].wav_sg_17.5_14	RW3MOP_5	50	0.854898397143337	14	-1425.41603025
RW3MOP	6	RW3MOP_SM1_20180501_040500_Sunrise [54.0125 -2.7877].wav_sg_17.5_15	RW3MOP_5	50	0.917736489673539	15	-1420.4988605
RW3MYG	0	RW3MYG_SM3_20200418_050100_Sunrise [54.0113 -2.7902].wav_sg_3.2_1	RW3MYG_2	4	0.692762496401651	1	-1670.5895635
RW3MYG	0	RW3MYG_SM3_20200418_050100_Sunrise [54.0113 -2.7902].wav_sg_3.2_3	RW3MYG_2	4	0.578706389766305	3	-1658.58926388889
RW3MYG	0	RW3MYG_SM3_20200418_050100_Sunrise [54.0113 -2.7902].wav_sg_3.2_4	RW3MYG_2	4	0.637853187532043	4	-1652.464202
RW3MYG	0	RW3MYG_SM3_20200418_050100_Sunrise [54.0113 -2.7902].wav_sg_13.5_1	RW3MYG_5	27	0.840108819583152	1	-827.897958384615
RW3MYG	0	RW3MYG_SM3_20200418_050100_Sunrise [54.0113 -2.7902].wav_sg_13.5_2	RW3MYG_5	27	0.845898646072536	2	-815.73543664
RW3MYG	0	RW3MYG_SM3_20200418_050100_Sunrise [54.0113 -2.7902].wav_sg_13.5_3	RW3MYG_5	27	0.819679261045216	3	-799.861130357143
RW3MYG	0	RW3MYG_SM3_20200418_050100_Sunrise [54.0113 -2.7902].wav_sg_13.5_4	RW3MYG_5	27	0.743556082208933	4	-792.863594307692
RW3MYG	0	RW3MYG_SM3_20200418_050100_Sunrise [54.0113 -2.7902].wav_sg_13.5_6	RW3MYG_5	27	0.761880850453316	6	-779.59491708
RW3MYG	0	RW3MYG_SM3_20200418_050100_Sunrise [54.0113 -2.7902].wav_sg_13.5_9	RW3MYG_5	27	0.817849758706968	9	-754.101766444444
RW3MYG	0	RW3MYG_SM3_20200418_050100_Sunrise [54.0113 -2.7902].wav_sg_13.5_10	RW3MYG_5	27	0.800739828595509	10	-744.493228769231
RW3MYG	0	RW3MYG_SM3_20200418_050100_Sunrise [54.0113 -2.7902].wav_sg_13.5_13	RW3MYG_5	27	0.794151142939031	13	-723.99270375
RW3MYG	0	RW3MYG_SM3_20200418_050100_Sunrise [54.0113 -2.7902].wav_sg_13.5_15	RW3MYG_5	27	0.811542028050149	15	-709.644374583333
RW3MYG	0	RW3MYG_SM3_20200418_050100_Sunrise [54.0113 -2.7902].wav_sg_3.6_1	RW3MYG_6	21	0.740394843588953	1	-590.247939421053
RW3MYG	0	RW3MYG_SM3_20200418_050100_Sunrise [54.0113 -2.7902].wav_sg_3.6_2	RW3MYG_6	21	0.747139238529566	2	-579.9886605
RW3MYG	0	RW3MYG_SM3_20200418_050100_Sunrise [54.0113 -2.7902].wav_sg_3.6_3	RW3MYG_6	21	0.615320064130395	3	-549.3971005
RW3MYG	0	RW3MYG_SM3_20200418_050100_Sunrise [54.0113 -2.7902].wav_sg_3.6_4	RW3MYG_6	21	0.73731688107245	4	-535.107256416667
RW3MYG	0	RW3MYG_SM3_20200418_050100_Sunrise [54.0113 -2.7902].wav_sg_3.6_5	RW3MYG_6	21	0.687528932917137	5	-526.020176041667
RW3MYG	0	RW3MYG_SM3_20200418_050100_Sunrise [54.0113 -2.7902].wav_sg_3.6_6	RW3MYG_6	21	0.728993553693494	6	-517.08415375
RW3MYG	0	RW3MYG_SM3_20200418_050100_Sunrise [54.0113 -2.7902].wav_sg_3.6_7	RW3MYG_6	21	0.666569086201009	7	-508.745305133333
RW3MYG	0	RW3MYG_SM3_20200418_050100_Sunrise [54.0113 -2.7902].wav_sg_3.6_9	RW3MYG_6	21	0.763233650365059	9	-493.888331923077
RW3MYG	0	RW3MYG_SM3_20200418_050100_Sunrise [54.0113 -2.7902].wav_sg_3.6_10	RW3MYG_6	21	0.693260713012602	10	-482.157505611111
RW3MYG	0	RW3MYG_SM3_20200418_050100_Sunrise [54.0113 -2.7902].wav_sg_3.6_11	RW3MYG_6	21	0.762819024574182	11	-469.669328866667
RW3MYG	0	RW3MYG_SM3_20200418_050100_Sunrise [54.0113 -2.7902].wav_sg_3.6_12	RW3MYG_6	21	0.73224323605924	12	-451.218305086957
RW3MYG	0	RW3MYG_SM3_20200418_050100_Sunrise [54.0113 -2.7902].wav_sg_3.6_13	RW3MYG_6	21	0.704276955414911	13	-440.148648722222
RW3MYG	0	RW3MYG_SM3_20200418_050100_Sunrise [54.0113 -2.7902].wav_sg_3.6_15	RW3MYG_6	21	0.682178510255296	15	-418.772992821429
RW3MYG	0	RW3MYG_SM3_20200418_050100_Sunrise [54.0113 -2.7902].wav_sg_10.7_1	RW3MYG_7	23	0.832678187946849	1	-338.492427666667
RW3MYG	0	RW3MYG_SM3_20200418_050100_Sunrise [54.0113 -2.7902].wav_sg_10.7_3	RW3MYG_7	23	0.766018405114128	3	-325.563504357143
RW3MYG	0	RW3MYG_SM3_20200418_050100_Sunrise [54.0113 -2.7902].wav_sg_10.7_4	RW3MYG_7	23	0.741373880312979	4	-319.773206714286
RW3MYG	0	RW3MYG_SM3_20200418_050100_Sunrise [54.0113 -2.7902].wav_sg_10.7_5	RW3MYG_7	23	0.84854010265028	5	-313.103422692308
RW3MYG	0	RW3MYG_SM3_20200418_050100_Sunrise [54.0113 -2.7902].wav_sg_10.7_7	RW3MYG_7	23	0.78643436577557	7	-300.463737416667
RW3MYG	0	RW3MYG_SM3_20200418_050100_Sunrise [54.0113 -2.7902].wav_sg_10.7_9	RW3MYG_7	23	0.814059171817804	9	-287.289912
RW3MYG	0	RW3MYG_SM3_20200418_050100_Sunrise [54.0113 -2.7902].wav_sg_10.7_10	RW3MYG_7	23	0.813779001424323	10	-277.076724375
RW3MYG	0	RW3MYG_SM3_20200418_050100_Sunrise [54.0113 -2.7902].wav_sg_10.7_11	RW3MYG_7	23	0.758562541636446	11	-265.845599142857
RW3MYG	0	RW3MYG_SM3_20200418_050100_Sunrise [54.0113 -2.7902].wav_sg_10.7_12	RW3MYG_7	23	0.794565932487397	12	-260.547483166667
RW3MYG	0	RW3MYG_SM3_20200418_050100_Sunrise [54.0113 -2.7902].wav_sg_10.7_13	RW3MYG_7	23	0.847446934597316	13	-253.971038090909
RW3MYG	0	RW3MYG_SM3_20200418_050100_Sunrise [54.0113 -2.7902].wav_sg_10.7_15	RW3MYG_7	23	0.814684994127731	15	-239.284079857143
RW3MYG	0	RW3MYG_SM3_20200418_050100_Sunrise [54.0113 -2.7902].wav_sg_29.8_1	RW3MYG_8	47	0.588096856260929	1	-173.5629045
RW3MYG	0	RW3MYG_SM3_20200418_050100_Sunrise [54.0113 -2.7902].wav_sg_29.8_2	RW3MYG_8	47	0.595700808388661	2	-166.959327
RW3MYG	0	RW3MYG_SM3_20200418_050100_Sunrise [54.0113 -2.7902].wav_sg_29.8_3	RW3MYG_8	47	0.331206250309317	3	-161.7369155
RW3MYG	0	RW3MYG_SM3_20200418_050100_Sunrise [54.0113 -2.7902].wav_sg_29.8_7	RW3MYG_8	47	0.51272064058905	7	-138.358852
RW3MYG	0	RW3MYG_SM3_20200418_050100_Sunrise [54.0113 -2.7902].wav_sg_29.8_8	RW3MYG_8	47	0.510142707788824	8	-134.756828
RW3MYG	0	RW3MYG_SM3_20200418_050100_Sunrise [54.0113 -2.7902].wav_sg_29.8_9	RW3MYG_8	47	0.596366236040473	9	-127.484102
RW3MYG	0	RW3MYG_SM3_20200418_050100_Sunrise [54.0113 -2.7902].wav_sg_29.8_11	RW3MYG_8	47	0.551169187790301	11	-121.5229535
RW3MYG	0	RW3MYG_SM3_20200418_050100_Sunrise [54.0113 -2.7902].wav_sg_29.8_12	RW3MYG_8	47	0.539055465173635	12	-117.7587655
RW3MYG	0	RW3MYG_SM3_20200418_050100_Sunrise [54.0113 -2.7902].wav_sg_29.8_13	RW3MYG_8	47	0.743426468651977	13	-113.2692375
RW3MYG	0	RW3MYG_SM3_20200418_050100_Sunrise [54.0113 -2.7902].wav_sg_29.8_15	RW3MYG_8	47	0.68997256219815	15	-105.974135
RW3MYG	0	RW3MYG_SM3_20200418_050100_Sunrise [54.0113 -2.7902].wav_sg_17.16_1	RW3MYG_16	43	0.750879652281043	1	589.4320072
RW3MYG	0	RW3MYG_SM3_20200418_050100_Sunrise [54.0113 -2.7902].wav_sg_17.16_2	RW3MYG_16	43	0.760914677382781	2	591.0839044
RW3MYG	0	RW3MYG_SM3_20200418_050100_Sunrise [54.0113 -2.7902].wav_sg_17.16_3	RW3MYG_16	43	0.724141328202855	3	592.797623
RW3MYG	0	RW3MYG_SM3_20200418_050100_Sunrise [54.0113 -2.7902].wav_sg_17.16_4	RW3MYG_16	43	0.76002384731291	4	594.59488725
RW3MYG	0	RW3MYG_SM3_20200418_050100_Sunrise [54.0113 -2.7902].wav_sg_17.16_5	RW3MYG_16	43	0.721516322739753	5	599.255709375
RW3MYG	0	RW3MYG_SM3_20200418_050100_Sunrise [54.0113 -2.7902].wav_sg_17.16_6	RW3MYG_16	43	0.733912551020881	6	602.947966
RW3MYG	0	RW3MYG_SM3_20200418_050100_Sunrise [54.0113 -2.7902].wav_sg_17.16_7	RW3MYG_16	43	0.681737223284243	7	604.897247
RW3MYG	0	RW3MYG_SM3_20200418_050100_Sunrise [54.0113 -2.7902].wav_sg_17.16_8	RW3MYG_16	43	0.76398883594949	8	608.0749748
RW3MYG	0	RW3MYG_SM3_20200418_050100_Sunrise [54.0113 -2.7902].wav_sg_17.16_9	RW3MYG_16	43	0.703077867896844	9	609.2528175
RW3MYG	0	RW3MYG_SM3_20200418_050100_Sunrise [54.0113 -2.7902].wav_sg_17.16_10	RW3MYG_16	43	0.763046508009129	10	611.711026333333
RW3MYG	0	RW3MYG_SM3_20200418_050100_Sunrise [54.0113 -2.7902].wav_sg_17.16_11	RW3MYG_16	43	0.722666149898411	11	614.3613684
RW3MYG	0	RW3MYG_SM3_20200418_050100_Sunrise [54.0113 -2.7902].wav_sg_17.16_12	RW3MYG_16	43	0.632266457017354	12	618.1925346
RW3MYG	0	RW3MYG_SM3_20200418_050100_Sunrise [54.0113 -2.7902].wav_sg_17.16_13	RW3MYG_16	43	0.744224231658718	13	619.4544606
RW3MYG	0	RW3MYG_SM3_20200418_050100_Sunrise [54.0113 -2.7902].wav_sg_17.16_14	RW3MYG_16	43	0.750100550350461	14	620.87295775
RW3MYG	0	RW3MYG_SM3_20200418_050100_Sunrise [54.0113 -2.7902].wav_sg_17.16_15	RW3MYG_16	43	0.710630940683676	15	623.057652
VMOW	13	VMOW_BAR17_20180502_040300_Sunrise [54.0108 -2.7888].wav_sg_13.1_1	VMOW_1	26	0.911274386052623	1	-1485.19149791667
VMOW	13	VMOW_BAR17_20180502_040300_Sunrise [54.0108 -2.7888].wav_sg_13.1_2	VMOW_1	26	0.90353224265471	2	-1479.88953357143
VMOW	13	VMOW_BAR17_20180502_040300_Sunrise [54.0108 -2.7888].wav_sg_13.1_3	VMOW_1	26	0.92006768029283	3	-1475.50134128571
VMOW	13	VMOW_BAR17_20180502_040300_Sunrise [54.0108 -2.7888].wav_sg_13.1_4	VMOW_1	26	0.880023515830988	4	-1470.56594214286
VMOW	13	VMOW_BAR17_20180502_040300_Sunrise [54.0108 -2.7888].wav_sg_13.1_5	VMOW_1	26	0.858443461556718	5	-1464.30128742857
VMOW	13	VMOW_BAR17_20180502_040300_Sunrise [54.0108 -2.7888].wav_sg_13.1_6	VMOW_1	26	0.907932257327561	6	-1457.35969788889
VMOW	13	VMOW_BAR17_20180502_040300_Sunrise [54.0108 -2.7888].wav_sg_13.1_7	VMOW_1	26	0.885484087039768	7	-1451.27162766667
VMOW	13	VMOW_BAR17_20180502_040300_Sunrise [54.0108 -2.7888].wav_sg_13.1_8	VMOW_1	26	0.909104051603663	8	-1445.071395
VMOW	13	VMOW_BAR17_20180502_040300_Sunrise [54.0108 -2.7888].wav_sg_13.1_9	VMOW_1	26	0.912153526138625	9	-1439.79334928571
VMOW	13	VMOW_BAR17_20180502_040300_Sunrise [54.0108 -2.7888].wav_sg_13.1_10	VMOW_1	26	0.896106044477786	10	-1434.27826
VMOW	13	VMOW_BAR17_20180502_040300_Sunrise [54.0108 -2.7888].wav_sg_13.1_11	VMOW_1	26	0.919122592767363	11	-1427.967197625
VMOW	13	VMOW_BAR17_20180502_040300_Sunrise [54.0108 -2.7888].wav_sg_13.1_13	VMOW_1	26	0.927696039707663	13	-1417.73916985714
VMOW	13	VMOW_BAR17_20180502_040300_Sunrise [54.0108 -2.7888].wav_sg_13.1_14	VMOW_1	26	0.929088779513513	14	-1412.90034988889
VMOW	13	VMOW_BAR17_20180502_040300_Sunrise [54.0108 -2.7888].wav_sg_3.2_1	VMOW_2	71	0.837291580118034	1	-1339.2385565
VMOW	13	VMOW_BAR17_20180502_040300_Sunrise [54.0108 -2.7888].wav_sg_3.2_2	VMOW_2	71	0.807704675384655	2	-1334.0397995
VMOW	13	VMOW_BAR17_20180502_040300_Sunrise [54.0108 -2.7888].wav_sg_3.2_3	VMOW_2	71	0.837790546925169	3	-1328.8562702
VMOW	13	VMOW_BAR17_20180502_040300_Sunrise [54.0108 -2.7888].wav_sg_3.2_4	VMOW_2	71	0.768234880858193	4	-1323.90790933333
VMOW	13	VMOW_BAR17_20180502_040300_Sunrise [54.0108 -2.7888].wav_sg_3.2_5	VMOW_2	71	0.841325855742279	5	-1319.81019566667
VMOW	13	VMOW_BAR17_20180502_040300_Sunrise [54.0108 -2.7888].wav_sg_3.2_8	VMOW_2	71	0.711108596401811	8	-1307.96468175
VMOW	13	VMOW_BAR17_20180502_040300_Sunrise [54.0108 -2.7888].wav_sg_3.2_9	VMOW_2	71	0.851178033509888	9	-1306.750609
VMOW	13	VMOW_BAR17_20180502_040300_Sunrise [54.0108 -2.7888].wav_sg_3.2_10	VMOW_2	71	0.756203820138813	10	-1303.46421966667
VMOW	13	VMOW_BAR17_20180502_040300_Sunrise [54.0108 -2.7888].wav_sg_3.2_11	VMOW_2	71	0.802293136662039	11	-1299.892818
VMOW	13	VMOW_BAR17_20180502_040300_Sunrise [54.0108 -2.7888].wav_sg_3.2_13	VMOW_2	71	0.88076393094896	13	-1291.91355166667
VMOW	13	VMOW_BAR17_20180502_040300_Sunrise [54.0108 -2.7888].wav_sg_3.2_15	VMOW_2	71	0.843385394752781	15	-1285.73114533333
VMOW	13	VMOW_BAR17_20180502_040300_Sunrise [54.0108 -2.7888].wav_sg_10.3_1	VMOW_3	34	0.820609974401993	1	-1019.62813428571
VMOW	13	VMOW_BAR17_20180502_040300_Sunrise [54.0108 -2.7888].wav_sg_10.3_4	VMOW_3	34	0.860359192458315	4	-1005.34837866667
VMOW	13	VMOW_BAR17_20180502_040300_Sunrise [54.0108 -2.7888].wav_sg_10.3_5	VMOW_3	34	0.910856247072619	5	-998.322883875
VMOW	13	VMOW_BAR17_20180502_040300_Sunrise [54.0108 -2.7888].wav_sg_10.3_7	VMOW_3	34	0.878245622220003	7	-988.909404166667
VMOW	13	VMOW_BAR17_20180502_040300_Sunrise [54.0108 -2.7888].wav_sg_10.3_8	VMOW_3	34	0.861851235233802	8	-981.811116666667
VMOW	13	VMOW_BAR17_20180502_040300_Sunrise [54.0108 -2.7888].wav_sg_10.3_10	VMOW_3	34	0.851879518781278	10	-969.5265792
VMOW	13	VMOW_BAR17_20180502_040300_Sunrise [54.0108 -2.7888].wav_sg_10.3_11	VMOW_3	34	0.865356980058064	11	-963.696978857143
VMOW	13	VMOW_BAR17_20180502_040300_Sunrise [54.0108 -2.7888].wav_sg_10.3_13	VMOW_3	34	0.845669532425189	13	-952.731815714286
VMOW	13	VMOW_BAR17_20180502_040300_Sunrise [54.0108 -2.7888].wav_sg_10.3_14	VMOW_3	34	0.80915584679584	14	-946.067378571429
WMGR	1	WMGR_BAR15_20180429_040900_Sunrise [54.0141 -2.7916].wav_sg_1.3_1	WMGR_3	4	0.427102324571137	1	-1658.29995166667
WMGR	1	WMGR_BAR15_20180429_040900_Sunrise [54.0141 -2.7916].wav_sg_1.3_2	WMGR_3	4	0.402551596253774	2	-1647.4767585
WMGR	1	WMGR_BAR15_20180429_040900_Sunrise [54.0141 -2.7916].wav_sg_1.3_3	WMGR_3	4	0.302401048208354	3	-1642.7813915
WMGR	1	WMGR_BAR15_20180429_040900_Sunrise [54.0141 -2.7916].wav_sg_1.3_4	WMGR_3	4	0.466842131711401	4	-1638.564175
WMGR	1	WMGR_BAR15_20180429_040900_Sunrise [54.0141 -2.7916].wav_sg_1.4_1	WMGR_4	29	0.49602587082777	1	-1593.300223
WMGR	1	WMGR_BAR15_20180429_040900_Sunrise [54.0141 -2.7916].wav_sg_1.4_2	WMGR_4	29	0.535444079939939	2	-1589.38111933333
WMGR	1	WMGR_BAR15_20180429_040900_Sunrise [54.0141 -2.7916].wav_sg_1.4_3	WMGR_4	29	0.459426385992552	3	-1585.5747574
WMGR	1	WMGR_BAR15_20180429_040900_Sunrise [54.0141 -2.7916].wav_sg_1.4_4	WMGR_4	29	0.473176870686855	4	-1580.2795275
WMGR	1	WMGR_BAR15_20180429_040900_Sunrise [54.0141 -2.7916].wav_sg_1.4_5	WMGR_4	29	0.49666474125903	5	-1574.7667575
WMGR	1	WMGR_BAR15_20180429_040900_Sunrise [54.0141 -2.7916].wav_sg_1.4_10	WMGR_4	29	0.442464494328961	10	-1545.83224125
WMGR	1	WMGR_BAR15_20180429_040900_Sunrise [54.0141 -2.7916].wav_sg_1.4_13	WMGR_4	29	0.446066814602359	13	-1516.44329133333
WMGR	1	WMGR_BAR15_20180429_040900_Sunrise [54.0141 -2.7916].wav_sg_1.4_14	WMGR_4	29	0.642777687610475	14	-1509.2346675
WMGR	1	WMGR_BAR15_20180429_040900_Sunrise [54.0141 -2.7916].wav_sg_1.4_15	WMGR_4	29	0.615451030749648	15	-1503.76277616667
WMGR	1	WMGR_BAR15_20180429_040900_Sunrise [54.0141 -2.7916].wav_sg_1.5_3	WMGR_5	69	0.490182572148523	3	-1386.5925485
WMGR	1	WMGR_BAR15_20180429_040900_Sunrise [54.0141 -2.7916].wav_sg_1.5_4	WMGR_5	69	0.629101797323694	4	-1382.112908
WMGR	1	WMGR_BAR15_20180429_040900_Sunrise [54.0141 -2.7916].wav_sg_1.5_5	WMGR_5	69	0.669293806208949	5	-1378.09590183333
WMGR	1	WMGR_BAR15_20180429_040900_Sunrise [54.0141 -2.7916].wav_sg_1.5_6	WMGR_5	69	0.627148913677436	6	-1373.22716225
WMGR	1	WMGR_BAR15_20180429_040900_Sunrise [54.0141 -2.7916].wav_sg_1.5_7	WMGR_5	69	0.669524292139378	7	-1368.08619571429
WMGR	1	WMGR_BAR15_20180429_040900_Sunrise [54.0141 -2.7916].wav_sg_1.5_8	WMGR_5	69	0.588390718817848	8	-1362.035402
WMGR	1	WMGR_BAR15_20180429_040900_Sunrise [54.0141 -2.7916].wav_sg_1.5_9	WMGR_5	69	0.694556631258946	9	-1357.78878185714
WMGR	1	WMGR_BAR15_20180429_040900_Sunrise [54.0141 -2.7916].wav_sg_1.5_10	WMGR_5	69	0.696041971013455	10	-1352.4854784
WMGR	1	WMGR_BAR15_20180429_040900_Sunrise [54.0141 -2.7916].wav_sg_1.5_11	WMGR_5	69	0.530386213841839	11	-1347.44935785714
WMGR	1	WMGR_BAR15_20180429_040900_Sunrise [54.0141 -2.7916].wav_sg_1.5_12	WMGR_5	69	0.68162774695377	12	-1342.20625155556
WMGR	1	WMGR_BAR15_20180429_040900_Sunrise [54.0141 -2.7916].wav_sg_1.5_13	WMGR_5	69	0.641966944651685	13	-1337.7042475
WMGR	1	WMGR_BAR15_20180429_040900_Sunrise [54.0141 -2.7916].wav_sg_1.5_14	WMGR_5	69	0.583942234172878	14	-1333.36547275
WMGR	1	WMGR_BAR15_20180429_040900_Sunrise [54.0141 -2.7916].wav_sg_1.5_15	WMGR_5	69	0.736974348437836	15	-1326.620391875
WMGR	1	WMGR_BAR15_20180429_040900_Sunrise [54.0141 -2.7916].wav_sg_10.6_1	WMGR_6	15	0.678925159049725	1	-1044.05369483333
WMGR	1	WMGR_BAR15_20180429_040900_Sunrise [54.0141 -2.7916].wav_sg_10.6_3	WMGR_6	15	0.684598461875023	3	-1036.186141
WMGR	1	WMGR_BAR15_20180429_040900_Sunrise [54.0141 -2.7916].wav_sg_10.6_4	WMGR_6	15	0.649999357675989	4	-1031.8367525
WMGR	1	WMGR_BAR15_20180429_040900_Sunrise [54.0141 -2.7916].wav_sg_10.6_5	WMGR_6	15	0.54954114126388	5	-1027.476355
WMGR	1	WMGR_BAR15_20180429_040900_Sunrise [54.0141 -2.7916].wav_sg_10.6_6	WMGR_6	15	0.720375150005853	6	-1022.36925642857
WMGR	1	WMGR_BAR15_20180429_040900_Sunrise [54.0141 -2.7916].wav_sg_10.6_7	WMGR_6	15	0.659278936788996	7	-1018.79404933333
WMGR	1	WMGR_BAR15_20180429_040900_Sunrise [54.0141 -2.7916].wav_sg_10.6_8	WMGR_6	15	0.618257656597845	8	-1014.9908798
WMGR	1	WMGR_BAR15_20180429_040900_Sunrise [54.0141 -2.7916].wav_sg_10.6_9	WMGR_6	15	0.627424671957374	9	-1010.1368076
WMGR	1	WMGR_BAR15_20180429_040900_Sunrise [54.0141 -2.7916].wav_sg_10.6_10	WMGR_6	15	0.670011046961577	10	-1004.54657466667
WMGR	1	WMGR_BAR15_20180429_040900_Sunrise [54.0141 -2.7916].wav_sg_10.6_11	WMGR_6	15	0.634915130591591	11	-997.372309571429
WMGR	1	WMGR_BAR15_20180429_040900_Sunrise [54.0141 -2.7916].wav_sg_10.6_12	WMGR_6	15	0.65106298946042	12	-990.2782376
WMGR	1	WMGR_BAR15_20180429_040900_Sunrise [54.0141 -2.7916].wav_sg_10.6_13	WMGR_6	15	0.707188835547587	13	-983.833342833333
WMGR	1	WMGR_BAR15_20180429_040900_Sunrise [54.0141 -2.7916].wav_sg_10.6_15	WMGR_6	15	0.652426835967907	15	-974.265243666667
WMGR	1	WMGR_BAR15_20180429_040900_Sunrise [54.0141 -2.7916].wav_sg_30.9_1	WMGR_9	65	0.837553723082483	1	-806.200684
WMGR	1	WMGR_BAR15_20180429_040900_Sunrise [54.0141 -2.7916].wav_sg_30.9_2	WMGR_9	65	0.687573761788913	2	-804.175618
WMGR	1	WMGR_BAR15_20180429_040900_Sunrise [54.0141 -2.7916].wav_sg_30.9_4	WMGR_9	65	0.637657181740228	4	-798.220792
WMGR	1	WMGR_BAR15_20180429_040900_Sunrise [54.0141 -2.7916].wav_sg_30.9_5	WMGR_9	65	0.788691280175241	5	-795.8102365
WMGR	1	WMGR_BAR15_20180429_040900_Sunrise [54.0141 -2.7916].wav_sg_30.9_7	WMGR_9	65	0.68329816889088	7	-789.7976715
WMGR	1	WMGR_BAR15_20180429_040900_Sunrise [54.0141 -2.7916].wav_sg_30.9_9	WMGR_9	65	0.549988401966888	9	-784.6188345
WMGR	1	WMGR_BAR15_20180429_040900_Sunrise [54.0141 -2.7916].wav_sg_30.9_10	WMGR_9	65	0.788143027371097	10	-781.823685
WMGR	1	WMGR_BAR15_20180429_040900_Sunrise [54.0141 -2.7916].wav_sg_1.10_1	WMGR_10	9	0.676376521764758	1	-577.0466766875
WMGR	1	WMGR_BAR15_20180429_040900_Sunrise [54.0141 -2.7916].wav_sg_1.10_2	WMGR_10	9	0.662895858319767	2	-571.575469785714
WMGR	1	WMGR_BAR15_20180429_040900_Sunrise [54.0141 -2.7916].wav_sg_1.10_3	WMGR_10	9	0.5120616614042	3	-566.980483857143
WMGR	1	WMGR_BAR15_20180429_040900_Sunrise [54.0141 -2.7916].wav_sg_1.10_4	WMGR_10	9	0.507208746125643	4	-562.231717333333
WMGR	1	WMGR_BAR15_20180429_040900_Sunrise [54.0141 -2.7916].wav_sg_1.10_5	WMGR_10	9	0.638893021445513	5	-557.386902363637
WMGR	1	WMGR_BAR15_20180429_040900_Sunrise [54.0141 -2.7916].wav_sg_1.10_6	WMGR_10	9	0.705652648146293	6	-552.1451116
WMGR	1	WMGR_BAR15_20180429_040900_Sunrise [54.0141 -2.7916].wav_sg_1.10_7	WMGR_10	9	0.67935124905501	7	-544.296422555555
WMGR	1	WMGR_BAR15_20180429_040900_Sunrise [54.0141 -2.7916].wav_sg_1.10_9	WMGR_10	9	0.642415614681218	9	-534.652763181818
YRW3BM	0	YRW3BM_SM4_20190421_045700.wav_sg_6.3_1	YRW3BM_3	14	0.724577648858363	1	-2155.0578868
YRW3BM	0	YRW3BM_SM4_20190421_045700.wav_sg_6.3_2	YRW3BM_3	14	0.755572543187897	2	-2141.2483782
YRW3BM	0	YRW3BM_SM4_20190421_045700.wav_sg_6.3_3	YRW3BM_3	14	0.786641931551129	3	-2131.2295935
YRW3BM	0	YRW3BM_SM4_20190421_045700.wav_sg_6.3_4	YRW3BM_3	14	0.759308799197272	4	-2125.841797
YRW3BM	0	YRW3BM_SM4_20190421_045700.wav_sg_6.3_5	YRW3BM_3	14	0.801363484779605	5	-2119.8051418
YRW3BM	0	YRW3BM_SM4_20190421_045700.wav_sg_6.3_6	YRW3BM_3	14	0.776705613449102	6	-2115.368665
YRW3BM	0	YRW3BM_SM4_20190421_045700.wav_sg_6.3_8	YRW3BM_3	14	0.807346852929597	8	-2103.9240055
YRW3BM	0	YRW3BM_SM4_20190421_045700.wav_sg_6.3_9	YRW3BM_3	14	0.747464210272653	9	-2098.72816266667
YRW3BM	0	YRW3BM_SM4_20190421_045700.wav_sg_6.3_10	YRW3BM_3	14	0.732740792989511	10	-2091.95639133333
YRW3BM	0	YRW3BM_SM4_20190421_045700.wav_sg_6.3_11	YRW3BM_3	14	0.794107876125002	11	-2084.91231616667
YRW3BM	0	YRW3BM_SM4_20190421_045700.wav_sg_6.3_12	YRW3BM_3	14	0.818108032856463	12	-2078.50326416667
YRW3BM	0	YRW3BM_SM4_20190421_045700.wav_sg_6.3_14	YRW3BM_3	14	0.731721570653201	14	-2067.92682775
YRW3BM	0	YRW3BM_SM4_20190421_045700.wav_sg_10.4_1	YRW3BM_4	17	0.577495731908844	1	-2058.147671
YRW3BM	0	YRW3BM_SM4_20190421_045700.wav_sg_10.4_2	YRW3BM_4	17	0.657381537647678	2	-2053.2536855
YRW3BM	0	YRW3BM_SM4_20190421_045700.wav_sg_10.4_3	YRW3BM_4	17	0.638245474042375	3	-2046.43107725
YRW3BM	0	YRW3BM_SM4_20190421_045700.wav_sg_10.4_4	YRW3BM_4	17	0.701204185024715	4	-2041.666699
YRW3BM	0	YRW3BM_SM4_20190421_045700.wav_sg_10.4_5	YRW3BM_4	17	0.764764080811637	5	-2036.28760333333
YRW3BM	0	YRW3BM_SM4_20190421_045700.wav_sg_10.4_6	YRW3BM_4	17	0.658267206080426	6	-2030.6623386
YRW3BM	0	YRW3BM_SM4_20190421_045700.wav_sg_10.4_7	YRW3BM_4	17	0.694645534978346	7	-2025.17959375
YRW3BM	0	YRW3BM_SM4_20190421_045700.wav_sg_10.4_8	YRW3BM_4	17	0.587944468168225	8	-2020.61887725
YRW3BM	0	YRW3BM_SM4_20190421_045700.wav_sg_10.4_9	YRW3BM_4	17	0.620899249870367	9	-2014.07527225
YRW3BM	0	YRW3BM_SM4_20190421_045700.wav_sg_10.4_10	YRW3BM_4	17	0.703848973531909	10	-2009.08817575
YRW3BM	0	YRW3BM_SM4_20190421_045700.wav_sg_10.4_13	YRW3BM_4	17	0.760611898866133	13	-1995.298025
YRW3BM	0	YRW3BM_SM4_20190421_045700.wav_sg_10.4_15	YRW3BM_4	17	0.644544351451068	15	-1985.48306425
YRW3BM	0	YRW3BM_SM4_20190421_045700.wav_sg_10.6_1	YRW3BM_6	26	0.747434607753277	1	-1759.8463686
YRW3BM	0	YRW3BM_SM4_20190421_045700.wav_sg_10.6_2	YRW3BM_6	26	0.710326532040252	2	-1757.3166642
YRW3BM	0	YRW3BM_SM4_20190421_045700.wav_sg_10.6_3	YRW3BM_6	26	0.710255467314234	3	-1754.0916278
YRW3BM	0	YRW3BM_SM4_20190421_045700.wav_sg_10.6_4	YRW3BM_6	26	0.756115966856698	4	-1750.6208965
YRW3BM	0	YRW3BM_SM4_20190421_045700.wav_sg_10.6_5	YRW3BM_6	26	0.744132152161606	5	-1747.9981394
YRW3BM	0	YRW3BM_SM4_20190421_045700.wav_sg_10.6_7	YRW3BM_6	26	0.756100413464206	7	-1743.24225125
YRW3BM	0	YRW3BM_SM4_20190421_045700.wav_sg_10.6_11	YRW3BM_6	26	0.667450998986034	11	-1731.9665365
YRW3BM	0	YRW3BM_SM4_20190421_045700.wav_sg_10.6_15	YRW3BM_6	26	0.585972762769418	15	-1718.01641575
YRW3BM	0	YRW3BM_SM4_20190421_045700.wav_sg_29.10_1	YRW3BM_10	49	0.812103960973106	1	-1144.493262
YRW3BM	0	YRW3BM_SM4_20190421_045700.wav_sg_29.10_2	YRW3BM_10	49	0.655947251272558	2	-1141.957435
YRW3BM	0	YRW3BM_SM4_20190421_045700.wav_sg_29.10_3	YRW3BM_10	49	0.621060237006006	3	-1137.917559
YRW3BM	0	YRW3BM_SM4_20190421_045700.wav_sg_29.10_4	YRW3BM_10	49	0.798072711925024	4	-1135.1842
YRW3BM	0	YRW3BM_SM4_20190421_045700.wav_sg_29.10_5	YRW3BM_10	49	0.510715782387085	5	-1132.097891
YRW3BM	0	YRW3BM_SM4_20190421_045700.wav_sg_29.10_6	YRW3BM_10	49	0.576422196477757	6	-1128.124193
YRW3BM	0	YRW3BM_SM4_20190421_045700.wav_sg_29.10_7	YRW3BM_10	49	0.853748848175165	7	-1123.693264
YRW3BM	0	YRW3BM_SM4_20190421_045700.wav_sg_29.10_8	YRW3BM_10	49	0.653053469185622	8	-1121.5282235
YRW3BM	0	YRW3BM_SM4_20190421_045700.wav_sg_29.10_9	YRW3BM_10	49	0.855964739216121	9	-1119.084857
YRW3BM	0	YRW3BM_SM4_20190421_045700.wav_sg_29.10_11	YRW3BM_10	49	0.823416814982317	11	-1111.7992245
YRW3BM	0	YRW3BM_SM4_20190421_045700.wav_sg_29.10_13	YRW3BM_10	49	0.629195637923296	13	-1105.0994255
YRW3BM	0	YRW3BM_SM4_20190421_045700.wav_sg_29.10_14	YRW3BM_10	49	0.674876961325116	14	-1101.893796
YRW3BM	0	YRW3BM_SM4_20190421_045700.wav_sg_29.10_15	YRW3BM_10	49	0.712004546076638	15	-1095.84189
YRW3BM	0	YRW3BM_SM4_20190421_045700.wav_sg_3.26_4	YRW3BM_26	13	0.579597330614473	4	338.192233
YRW3BM	0	YRW3BM_SM4_20190421_045700.wav_sg_3.26_5	YRW3BM_26	13	0.494787367928597	5	345.029904857143
YRW3BM	0	YRW3BM_SM4_20190421_045700.wav_sg_3.26_6	YRW3BM_26	13	0.651731486208787	6	349.646797285714
YRW3BM	0	YRW3BM_SM4_20190421_045700.wav_sg_3.26_7	YRW3BM_26	13	0.428978050440582	7	353.712123333333
YRW3BM	0	YRW3BM_SM4_20190421_045700.wav_sg_3.26_8	YRW3BM_26	13	0.5772335496829	8	357.070329333333
YRW3BM	0	YRW3BM_SM4_20190421_045700.wav_sg_3.26_9	YRW3BM_26	13	0.66466920034147	9	360.6935917
YRW3BM	0	YRW3BM_SM4_20190421_045700.wav_sg_3.26_10	YRW3BM_26	13	0.63967455585124	10	363.844222625
