# Supplementary material for: Sexual selection for both diversity and repetition in birdsong
Source: Nat Commun. 2023 Jun 16;14:3600. doi: 10.1038/s41467-023-39308-5 (PMC10275917; doi:10.1038/s41467-023-39308-5)
Supplement: Supplementary file 4 — Supplementary Data 1 [file 41467_2023_39308_MOESM4_ESM.zip › Female choice experiment_data/r_code.consistency.season_JS.R]

rm(list=ls())
`%notin%` <- Negate(`%in%`)
library(dplyr)
library(ggplot2)
library(gamm4)

se <- function (x, na.rm) {sd(x,na.rm=na.rm)/sqrt(length(x))}

dfseason <- read.table('/Users/javiersierro/Biology/2017-21 Lancaster/papers/Female preference experiment in nestbox/2023_04_20 Female choice experiment NatComm/Female choice experiment_data/data.consistency.season.all_dfmodseason_JS.txt', sep='	', header=T, stringsAsFactors=F)
head(dfseason)
length(unique(dfseason$id))
length(unique(dfseason$sg.id))

dfallseason.mod <- as.data.frame(dfseason %>% select(colnames(dfseason)) %>% group_by(id, weeksto.firstegg , daysto.firstegg, dawn.song ,sg.id) %>% summarize(spcc.cons=mean(spcc.cons, na.rm=T), time.to.sunrise=mean(time.to.sunrise, na.rm=T)))
dfallseason.mod <- as.data.frame(dfallseason.mod %>% select(colnames(dfallseason.mod)) %>% group_by(id, weeksto.firstegg, daysto.firstegg, dawn.song) %>% summarize(spcc.cons=mean(spcc.cons, na.rm=T), time.to.sunrise=mean(time.to.sunrise, na.rm=T)))
dfallseason.mod$spcc.norm <- NA
for(i in unique(dfallseason.mod$id)){
	if(length(unique(dfallseason.mod$weeksto.firstegg[dfallseason.mod$id==i])) < 2){next}
	dfallseason.mod$spcc.norm[dfallseason.mod$id==i] <- dfallseason.mod$spcc.cons[dfallseason.mod$id==i] - mean(dfallseason.mod$spcc.cons[dfallseason.mod$id==i], na.rm=T)
}
dfallseason.mod <- na.omit(dfallseason.mod)
head(dfallseason.mod)
summary(dfallseason.mod$weeksto.firstegg)

dfdescrip <- as.data.frame(dfseason[which(dfseason$id %in% unique(dfallseason.mod$id)),]%>% dplyr::select(colnames(dfseason)) %>% dplyr::group_by(id) %>% dplyr::summarize(spcc.cons=mean(spcc.cons, na.rm=T), nosgid=length(unique(sg.id)), nontid=length(unique(nt.id)), nodates=length(unique(date)), earliest.date=min(daysto.firstegg, na.rm=T), latest.date=max(daysto.firstegg, na.rm=T)))
head(dfdescrip)
length(unique(dfdescrip$id))
sum(dfdescrip$nosgid)
summary(dfdescrip$nosgid)
sd(dfdescrip$nosgid)

summary(dfdescrip$nodates)
sd(dfdescrip$nodates)

summary(abs(dfdescrip$earliest.date-dfdescrip$latest.date))
sd(abs(dfdescrip$earliest.date-dfdescrip$latest.date))

summary(dfdescrip$nosgid)
sd(dfdescrip$nosgid)
sum(dfdescrip$nosgid)

summary(dfallseason.mod$daysto.firstegg)

seasongam.largescale <- gamm4(spcc.norm ~ s(weeksto.firstegg, fx=F, k=-1, bs='cr') + dawn.song, data= dfallseason.mod, random = ~ (1|id))

plot(y=seasongam.largescale$gam$residuals, x= dfallseason.mod$weeksto.firstegg)
ggplot(data=data.frame(x=dfallseason.mod$dawn.song, y=as.numeric(seasongam.largescale$gam$residuals)), aes(x,y)) + geom_boxplot()
hist(seasongam.largescale$gam$residuals)

summary(seasongam.largescale$mer)
# confint(seasongam.largescale$mer)
summary(seasongam.largescale$gam)

summary(dfseason$time.to.sunrise)
summary(dfseason$weeksto.firstegg)

new.dxgam.large <- expand.grid( weeksto.firstegg = seq(-13,3, length=100),year=c('2018','2019','2020'), dawn.song=c('yes','no'), stringsAsFactors=F)
new.dxgam.large[,c('fit','se.fit')] <- predict(seasongam.largescale$gam, newdata= new.dxgam.large, re.form=NA, se.fit=T)
new.dxgam.large <- within(new.dxgam.large, {
    lower = fit-1.96*se.fit
    upper = fit+1.96*se.fit
})
new.dxgam.large <- new.dxgam.large[order(new.dxgam.large$weeksto.firstegg),]
head(new.dxgam.large)
new.dxgam.large <- as.data.frame(new.dxgam.large %>% select(colnames(new.dxgam.large)) %>% group_by(weeksto.firstegg) %>% summarize(fit=mean(fit, na.rm=T), upper=mean(upper, na.rm=T), lower=mean(lower, na.rm=T)))
head(new.dxgam.large)
dfse.poly <- data.frame(x=c(rev(new.dxgam.large $weeksto.firstegg), (new.dxgam.large $weeksto.firstegg)), y=c(rev(new.dxgam.large $lower), (new.dxgam.large $upper)))

head(dfseason)
dfweek.spcc <- as.data.frame(dfallseason.mod %>% select(colnames(dfallseason.mod)) %>% group_by(weeksto.firstegg) %>% summarize(spcc.cons=mean(spcc.cons, na.rm=T), spcc.norm =mean(spcc.norm , na.rm=T), noid=length(unique(id))))
dfweek.spcc.se <- as.data.frame(dfallseason.mod %>% select(colnames(dfallseason.mod)) %>% group_by( weeksto.firstegg) %>% summarize(spcc.cons=se(spcc.cons, na.rm=T), spcc.norm=se(spcc.norm, na.rm=T)))
dfweek.spcc$spcc.cons.se <- dfweek.spcc.se$spcc.cons
dfweek.spcc$spcc.norm.se <- dfweek.spcc.se$spcc.norm

width.errorbar <- .1

ggplot() + geom_vline(aes(xintercept=-3), linetype='dashed', col='grey50') + geom_vline(aes(xintercept=3), linetype='dashed', col='grey50') + geom_polygon(data=data.frame(x=c(-1/7*3,1/7*4,1/7*4,-1/7*3),y=c(-3,-3,4,4)), aes(x,y), fill='grey90',alpha=0.5) + geom_polygon(data= dfse.poly, aes(x,y), fill='lightpink1', alpha=0.25) + geom_line(data= new.dxgam.large, aes(weeksto.firstegg,(fit)), col='firebrick', size=0.75) + geom_point(data= dfweek.spcc, aes(weeksto.firstegg, spcc.norm)) + geom_errorbar(data=dfweek.spcc, aes(weeksto.firstegg, spcc.norm, ymin= spcc.norm-spcc.norm.se, ymax= spcc.norm + spcc.norm.se), width=width.errorbar) + geom_text(data= dfweek.spcc, aes(weeksto.firstegg, y= spcc.norm - spcc.norm.se - 0.005, label=paste(noid)), size=3) + theme_classic(11) + xlab('Weeks to first egg (First egg date = 0)') + ylab('Normalized  vocal consistency within individual') + theme(legend.position='') + coord_cartesian(xlim=c(), ylim=c(-0.11,0.032))

### SUBSET RESTRICTED TO THE BREEDING PERIOD
dfbredseason.mod <- as.data.frame(dfseason[which(dfseason$daysto.firstegg >= -21 & dfseason$daysto.firstegg <= 21),] %>% select(colnames(dfseason)) %>% group_by(id, daysto.firstegg, sg.id, dawn.song) %>% summarize(spcc.cons=mean(spcc.cons, na.rm=T), time.to.sunrise=min(time.to.sunrise, na.rm=T)))
head(dfbredseason.mod)

dfbredseason.mod.descrip <- as.data.frame(dfbredseason.mod %>% select(colnames(dfbredseason.mod)) %>% group_by(id) %>% summarize(nodates=length(unique(daysto.firstegg)), min.date=min(daysto.firstegg,na.rm=T), max.date=max(daysto.firstegg,na.rm=T), totalsongs=length(unique(sg.id))))
head(dfbredseason.mod.descrip)
summary(dfbredseason.mod.descrip$nodates)
sd(dfbredseason.mod.descrip$nodates)

sum(dfbredseason.mod.descrip$totalsongs)
summary(dfbredseason.mod.descrip$totalsongs)
sd(dfbredseason.mod.descrip$totalsongs)

summary(abs(dfbredseason.mod.descrip$min.date-dfbredseason.mod.descrip$max.date))
sd(abs(dfbredseason.mod.descrip$min.date-dfbredseason.mod.descrip$max.date))

sum(dfbredseason.mod.descrip$totalsongs)
summary(dfbredseason.mod.descrip$totalsongs)
sd(dfbredseason.mod.descrip$totalsongs)

dfbredseason.mod.descrip2 <- as.data.frame(dfbredseason.mod %>% select(colnames(dfbredseason.mod)) %>% group_by(id,dawn.song) %>% summarize(nodates=length(unique(daysto.firstegg)), min.date=min(daysto.firstegg,na.rm=T), max.date=max(daysto.firstegg,na.rm=T), totalsongs=length(unique(sg.id))))
head(dfbredseason.mod.descrip2)
length(unique(dfbredseason.mod.descrip2$id))
length(unique(dfbredseason.mod.descrip2$id[dfbredseason.mod.descrip2$dawn.song=='yes']))
length(unique(dfbredseason.mod.descrip2$id[dfbredseason.mod.descrip2$dawn.song=='no']))

sum(dfbredseason.mod.descrip2$totalsongs)

summary(dfbredseason.mod.descrip2$nodates[dfbredseason.mod.descrip2$dawn.song=='yes'])
sd(dfbredseason.mod.descrip2$nodates[dfbredseason.mod.descrip2$dawn.song=='yes'])
summary(dfbredseason.mod.descrip2$nodates[dfbredseason.mod.descrip2$dawn.song=='no'])
sd(dfbredseason.mod.descrip2$nodates[dfbredseason.mod.descrip2$dawn.song=='no'])

dfbredseason.mod.descrip2 <- as.data.frame(dfbredseason.mod.descrip2 %>% select(colnames(dfbredseason.mod.descrip2)) %>% group_by(id,) %>% summarize(nocontext=length(dawn.song)))
length(unique(dfbredseason.mod.descrip2$id[dfbredseason.mod.descrip2$nocontext == 2]))

seasongam <- gamm4(spcc.cons ~ s(daysto.firstegg, fx=F, k=-1, bs='cr') +dawn.song, data=dfbredseason.mod, random = ~ (1|id))

# hist(residuals(seasongam$mer))
# plot(x= dfbredseason.mod$daysto.firstegg, residuals(seasongam$mer));abline(h=0)
# plot(seasongam$mer)

summary(seasongam$gam)
summary(seasongam$mer)
confint(seasongam$mer)

new.dxgam <- expand.grid(daysto.firstegg = seq(-21,21, length=100), dawn.song=c('yes','no')) 
new.dxgam[,c('fit','se.fit')] <- predict(seasongam$gam, newdata= new.dxgam, re.form=NA, se.fit=T)
new.dxgam$daysto.firstegg[new.dxgam$fit == max(new.dxgam$fit)]
new.dxgam <- within(new.dxgam, {
    lower = fit-1.96*se.fit
    upper = fit+1.96*se.fit
})

new.dxgam <- new.dxgam[order(new.dxgam$daysto.firstegg),]
new.dxgam$daysto.firstegg.interval <- round(new.dxgam$daysto.firstegg, 1)
new.dxgam.plot <- as.data.frame(new.dxgam %>% select(colnames(new.dxgam)) %>% group_by(daysto.firstegg) %>% summarize(fit=mean(fit, na.rm=T), lower =mean(lower, na.rm=T), upper=mean(upper, na.rm=T)))
dfse.poly.season <- data.frame(x=c(rev(new.dxgam.plot $daysto.firstegg), (new.dxgam.plot $daysto.firstegg)), y=c(rev(new.dxgam.plot $lower), (new.dxgam.plot $upper)))
head(new.dxgam)
new.dxgam$daysto.firstegg[new.dxgam$fit == max(new.dxgam$fit)]

dfeggstage.id <- as.data.frame(dfbredseason.mod %>% select(colnames(dfbredseason.mod)) %>% group_by(id,daysto.firstegg) %>% summarize(spcc.cons=mean(spcc.cons, na.rm=T), noid=length(unique(id))))
dfeggstage <- as.data.frame(dfeggstage.id %>% select(colnames(dfeggstage.id)) %>% group_by(daysto.firstegg) %>% summarize(spcc.cons=mean(spcc.cons, na.rm=T), noid=sum(noid)))
dfeggstage.se <- as.data.frame(dfeggstage.id %>% select(colnames(dfeggstage.id)) %>% group_by(daysto.firstegg) %>% summarize(spcc.cons =se(spcc.cons, na.rm=T)))
dfeggstage$spcc.cons.se <- dfeggstage.se$spcc.cons
head(dfeggstage)


text.size <- 3

ggplot() + geom_polygon(data=data.frame(x=c(-5.5,9,9,-5.5),y=c(0,0,1,1)), aes(x,y), fill='grey90') + geom_polygon(data= dfse.poly.season, aes(x,y), fill='lightpink1', alpha=0.25) + geom_line(data= new.dxgam.plot, aes(daysto.firstegg,(fit)),se=F, col='firebrick', size=0.75)+ geom_point(data= dfeggstage, aes(daysto.firstegg, (spcc.cons) )) + geom_errorbar(data= dfeggstage, aes(daysto.firstegg, spcc.cons ,ymin= spcc.cons-spcc.cons.se, ymax= spcc.cons + spcc.cons.se), width=.3) + theme_classic(15) + xlab('Days to first egg (First egg date = 0)') + ylab('Male vocal consistency (Similarity score)') + theme(legend.position='', axis.title.y=element_text(size=), axis.title.x=element_text(size=)) + scale_y_continuous(breaks=seq(from=0.75, to=0.89, by=0.04))  + geom_text(aes(x=1.8, y= 0.9), label='Receptive period', size= text.size) + coord_cartesian(xlim=c(-21,21), ylim=c(0.724,0.895)) + geom_text(data=dfeggstage, aes(daysto.firstegg, y= spcc.cons - spcc.cons.se - 0.005, label=paste(noid)), size= 2.8, angle=0) #+ geom_text(aes(x=-18, y= 0.855), label=4, size= text.size)+ geom_text(aes(x=20, y= 0.755), label=1, size=2.5)


dfdawn <- as.data.frame(dfbredseason.mod %>% select(colnames(dfbredseason.mod)) %>% group_by(id,daysto.firstegg,dawn.song) %>% summarize(spcc.cons=mean(spcc.cons, na.rm=T)))
head(dfdawn)
length(unique(dfdawn$id))
length(unique(dfdawn$id[dfdawn$dawn.song == 'yes']))
length(unique(dfdawn$id[dfdawn$dawn.song == 'no']))
dfdawn$dawn.song <- factor(dfdawn$dawn.song, levels=c('yes','no'))
ggplot(dfdawn, aes(dawn.song, spcc.cons)) + geom_boxplot() + theme_classic(15) + xlab('') + scale_x_discrete(labels=c('Dawn','Day')) + ylab('Male vocal consistency')
