# Supplementary material for: Sexual selection for both diversity and repetition in birdsong
Source: Nat Commun. 2023 Jun 16;14:3600. doi: 10.1038/s41467-023-39308-5 (PMC10275917; doi:10.1038/s41467-023-39308-5)
Supplement: Supplementary file 4 — Supplementary Data 1 [file 41467_2023_39308_MOESM4_ESM.zip › Female choice experiment_data/r_code.consistency.female.preference_JS.R]

rm(list=ls())

library(MuMIn)
library(lme4)
library(lattice)
library(boot) # inv.logit()
library(cowplot)
library(dplyr)
library(ggplot2)

se <- function (x, na.rm) {sd(x,na.rm=na.rm)/sqrt(length(x))}

### Data frame of female vocal response during bouts of song and silence when female was inside the nest

dfpreference <- read.table('/Users/javiersierro/Biology/2017-21 Lancaster/papers/Female preference experiment in nestbox/2023_04_20 Female choice experiment NatComm/Female choice experiment_data/data.female.preference_JS.txt', sep='	', header=T, stringsAsFactors=F)
head(dfpreference)
unique(dfpreference$box)
length(unique(dfpreference$box))
length(unique(dfpreference$sg.ty))
10/11

dflong <- rbind(data.frame(box=dfpreference$box, voc='churr', num=dfpreference$num.churr), data.frame(box=dfpreference$box, voc='cop', num=dfpreference$num.cop), data.frame(box=dfpreference$box, voc='tweet', num=dfpreference$num.tweet), data.frame(box=dfpreference$box, voc='chat', num=dfpreference$num.chat),data.frame(box=dfpreference$box, voc='scream', num=dfpreference$num.scream),data.frame(box=dfpreference$box, voc='other', num=dfpreference$num.other))
dflong <- as.data.frame(dflong %>% select(colnames(dflong)) %>% group_by(voc) %>% summarize(num=sum(num)))
dflong
sum(dflong$num)
round(dflong$num[dflong$voc=='cop']/sum(dflong$num),3)*100
round(dflong$num[dflong$voc=='tweet']/sum(dflong$num),3)*100
round(dflong$num[dflong$voc=='chat']/sum(dflong$num),3)*100
round(dflong$num[dflong$voc=='churr']/sum(dflong$num),3)*100
round(dflong$num[dflong$voc=='scream']/sum(dflong$num),3)*100
round(dflong$num[dflong$voc=='other']/sum(dflong$num),3)*100

dfpreference$total.bouts <- dfpreference$vocbinom + dfpreference$vocbinom.no
dfresponse <- as.data.frame(dfpreference %>% select(colnames(dfpreference)) %>%group_by(box) %>% summarize(bouts.with.copcall=sum(copbinom),bouts.with.vocresp=sum(vocbinom), cop.chat.tweet.binom=sum(cop.chat.tweet.binom), total.bouts=sum(total.bouts)))
unique(dfresponse$box[dfresponse$cop.chat.tweet.binom > 0])
length(unique(dfresponse$box[dfresponse$cop.chat.tweet.binom > 0]))
summary(dfresponse$bouts.with.copcall/dfresponse$total.bouts)*100

dfpreference <- subset(dfpreference, box %in% unique(dfresponse$box[dfresponse$cop.chat.tweet.binom > 0]))
nrow(dfpreference)
length(unique(dfpreference$box))

dfpbcon <- as.data.frame(dfpreference %>% select(colnames(dfpreference)) %>% group_by(box, playback.control) %>% summarize(vocbinom=sum(vocbinom),boutwithcop=sum(copbinom), cop.chat.tweet.binom =sum(cop.chat.tweet.binom), totalbouts=sum(nobout))) 
nrow(dfpbcon)
sum(dfpbcon$totalbouts)
sum(dfpbcon$totalbouts[which(dfpbcon$playback.control == 'playback')])
sum(dfpbcon$totalbouts[which(dfpbcon$playback.control == 'control')])


summary(dfpbcon$cop.chat.tweet.binom[dfpbcon$playback.control =='control']/dfpbcon$totalbouts[dfpbcon$playback.control =='control'])
sd(dfpbcon$cop.chat.tweet.binom[dfpbcon$playback.control =='control']/dfpbcon$totalbouts[dfpbcon$playback.control =='control'])
summary(dfpbcon$cop.chat.tweet.binom[dfpbcon$playback.control =='playback']/dfpbcon$totalbouts[dfpbcon$playback.control =='playback'])
sd(dfpbcon$cop.chat.tweet.binom[dfpbcon$playback.control =='playback']/dfpbcon$totalbouts[dfpbcon$playback.control =='playback'])
wilcox.test(dfpbcon$cop.chat.tweet.binom[dfpbcon$playback.control =='control']/dfpbcon$totalbouts[dfpbcon$playback.control =='control'], dfpbcon$cop.chat.tweet.binom[dfpbcon$playback.control =='playback']/dfpbcon$totalbouts[dfpbcon$playback.control =='playback'], paired=T, conf.int=T)

prefernce.pb.con <- ggplot(dfpbcon, aes(playback.control, cop.chat.tweet.binom/totalbouts)) + geom_boxplot(outlier.shape=NA) + geom_jitter(width=0.1) + theme_classic(13) + xlab('') + scale_x_discrete(labels=c('Silence\ntreatment','Song\ntreatment')) + ylab('Female vocal response (proportion)')

#########
## Model with all individuals that produced, at least, one vocalizatio during the trial
#########

dffemalepreference <- subset(dfpreference, playback.control=='playback')
dffemalepreference$total.bouts <- dffemalepreference$cop.chat.tweet.binom+ dffemalepreference$cop.chat.tweet.binom.no
dfdescrip <- as.data.frame(dffemalepreference %>% select(colnames(dffemalepreference)) %>% group_by(box) %>% summarize(totalbouts=sum(total.bouts)))
head(dffemalepreference)
sum(dfdescrip$totalbouts)
summary(dfdescrip$totalbouts)
sd(dfdescrip$totalbouts)

mod.voc <- glmer(cbind(cop.chat.tweet.binom, cop.chat.tweet.binom.no) ~  scale(sgrate) + scale(spcccons) + scale(ntno) + (1|box), dffemalepreference, family=binomial(link='logit'))

summary(mod.voc)
modtable <- round(as.data.frame(summary(mod.voc)$coefficients), 3)
modtable$param <- row.names(modtable)
modtable[,c('loci','hici')] <- confint(mod.voc, parm=row.names(modtable), level=0.95)
row.names(modtable) <- NULL
modtable <- modtable[,c(5,1,3,6,7)]
modtable[,-1] <- round(modtable[,-1],3)
modtable[,6] <- inv.logit(modtable[,c(2)])
modtable[,7] <- inv.logit(modtable[,c(3)])
modtable[,8] <- inv.logit(modtable[,c(4)])
modtable[,6:8] <- round(modtable[,6:8], 3)


options(na.action=na.fail)
allmod.voc <- dredge(mod.voc, rank="AICc") #all mod.intel combinations
allmod.table <- as.data.frame(allmod.voc)
str(allmod.table)
allmod.table <- subset(allmod.table, delta < 7)
allmod.table <- round(allmod.table, 3)


suballmod.voc <- subset(allmod.voc, delta < 2) 
mod.voc.final <- model.avg(suballmod.voc)

summary(mod.voc.final)	
confint(mod.voc.final, level=0.95)
r.squaredGLMM(mod.voc)
sw(mod.voc.final)

modtable <- round(as.data.frame(summary(mod.voc.final)$coefmat.full), 3)
modtable$param <- row.names(modtable)
modtable[,c('loci','hici')] <- confint(mod.voc.final, parm=row.names(modtable), level=0.95)
row.names(modtable) <- 1:nrow(modtable)
modtable <- modtable[,c(6,1,7,8,2,4)]
modtable[,-1] <- round(modtable[,-1],3)
modtable[,7] <- inv.logit(modtable[,c(2)])
modtable[,8] <- inv.logit(modtable[,c(3)])
modtable[,9] <- inv.logit(modtable[,c(4)])
modtable[,7:9] <- round(modtable[,7:9], 3)


new.dx.voc <- expand.grid(sgrate=mean(dffemalepreference$sgrate),spcccons=seq(min(dffemalepreference$spcccons), max(dffemalepreference$spcccons), length=100),ntno=mean(dffemalepreference$ntno), stringsAsFactors=F)
new.dx.voc$fit <- predict(mod.voc, newdata= new.dx.voc, re.form=NA)
predFun<-function(.) predict(., newdata= new.dx.voc, re.form=NA) 
bb.voc<-bootMer(mod.voc,FUN=predFun,nsim=200, re.form=NA) #do this 200 times
bb.voc_se<-apply(bb.voc$t,2,function(x) x[order(x)][c(5,195)])
new.dx.voc $blo<-bb.voc_se[1,]
new.dx.voc $bhi<-bb.voc_se[2,]

dfse.poly.voc <- data.frame(x=c(rev(new.dx.voc$spcccons), (new.dx.voc$spcccons)) , y=c(rev(inv.logit(new.dx.voc$blo)), (inv.logit(new.dx.voc$bhi))))

vocplot <- ggplot()  + geom_polygon(data= dfse.poly.voc, aes(x,y), fill='lightpink', alpha=0.3) + geom_point(data= dffemalepreference, aes(spcccons , vocbinom/nobout), size=2) + geom_smooth(data= new.dx.voc, aes(y=inv.logit(fit), x= spcccons), se=F, col='firebrick', method='lm', lwd=1.25) +  geom_path(data= dffemalepreference, aes(spcccons , vocbinom/nobout, group=box),lwd=0.3) +   theme_classic(11) + theme(legend.position='none') + xlab('Playback vocal consistency (SPCC)') + ylab('') + scale_x_continuous(breaks=c(0.7,.8,.9),expand=c(0,0)) + scale_y_continuous(breaks=c(0,0.5,1))+ coord_cartesian(xlim=c(0.685,0.9))


plot_grid(prefernce.pb.con, vocplot, ncol = 2, align = "h", rel_widths=c(1,1.5))   + draw_plot_label(label = c('A','B'), size = 12, x = c(0.12,0.52), y = c(1,1))
# ggsave('/Users/javiersierro/Biology/2017-21 Lancaster/papers/Female preference experiment in nestbox/2023_04_20 Female choice experiment NatComm/Figures/Fig 5 - Female preference.png', height=4.2, width=5.2)
ggsave('/Users/javiersierro/Biology/2017-21 Lancaster/papers/Female preference experiment in nestbox/2023_04_20 Female choice experiment NatComm/Figures ai/Fig 5 - Female preference.eps', height=4.2, width=5.2)
