# Supplementary material for: Sexual selection for both diversity and repetition in birdsong
Source: Nat Commun. 2023 Jun 16;14:3600. doi: 10.1038/s41467-023-39308-5 (PMC10275917; doi:10.1038/s41467-023-39308-5)
Supplement: Supplementary file 4 — Supplementary Data 1 [file 41467_2023_39308_MOESM4_ESM.zip › Female choice experiment_data/r_code.consistency.norm.change.dawn_JS.R]

rm(list=ls())
library(dplyr)
library(ggplot2)
library(gamm4)

`%notin%` <- Negate(`%in%`)
se <- function (x, na.rm) {sd(x,na.rm=na.rm)/sqrt(length(x))}

dfmod <- read.table('/Users/javiersierro/Biology/2017-21 Lancaster/papers/Female preference experiment in nestbox/2023_04_20 Female choice experiment NatComm/Female choice experiment_data/data.consistency.change.at.dawn_dfsumsg_JS.txt', sep='	', header=T, stringsAsFactor=F)
head(dfmod)
unique(dfmod$sg.id)
dfmod$track <- matrix(unlist(str_split(dfmod$sg.id, '_sg')), ncol=2, byrow=T)[,1]
length(unique(dfmod$track))

dfmod$spcc.norm <- NA
i='GNNM_5'
for(i in unique(dfmod$id.bout.no)){
	dfmod$spcc.norm[dfmod$id.bout.no==i] <- dfmod$spcc.in.sg[dfmod$id.bout.no==i]-dfmod$spcc.in.sg[dfmod$id.bout.no==i][1]
	
}

head(dfmod)
nrow(dfmod)
length(unique(dfmod$sg.id))
length(unique(dfmod$id.bout.no))
length(unique(dfmod$id))
unique(dfmod$id)


dfid <- as.data.frame(dfmod %>% dplyr::select(colnames(dfmod)) %>% dplyr::group_by(id) %>% dplyr::summarize(no.bout=length(unique(id.bout.no)), nosg=length(unique(sg.id))))
sum(dfid$no.bout)
summary(dfid$no.bout)
sd(dfid$no.bout)
summary(dfid$nosg)
sd(dfid$nosg)


modfinal.boutchange <- lmer(spcc.norm ~ sg.pos + (1|id), data= dfmod)

summary(modfinal.boutchange)
confint(modfinal.boutchange)
str(summary(modfinal.boutchange))
summary(modfinal.boutchange)$varcor
summary(modfinal.boutchange)$varcor$id
r.squaredGLMM(modfinal.boutchange)

modtable <- as.data.frame(summary(modfinal.boutchange)$coefficients)
modtable$param <- rownames(modtable)
rownames(modtable) <- NULL
modtable <- modtable[-2]
modtable[,c('loci','hici')] <- confint(modfinal.boutchange, parm= modtable$param, level=0.95)
modtable <- modtable[,c(3,1,4,5,2)]
modtable[,2:5] <- round(modtable[,2:5], 3)

dfsgpos <- as.data.frame(dfmod %>% dplyr::select(colnames(dfmod)) %>% dplyr::group_by(sg.pos) %>% dplyr::summarize(spcc.norm=mean(spcc.norm, na.rm=T), nosg=length(unique(sg.id)), noid=length(unique(id))))
dfsgpos.se <- as.data.frame(dfmod %>% dplyr::select(colnames(dfmod)) %>% dplyr::group_by(sg.pos) %>% dplyr::summarize(spcc.norm=se(spcc.norm, na.rm=T)))
dfsgpos$spcc.norm.se <- dfsgpos.se$spcc.norm

new.dx.sgpos <- expand.grid(sg.pos =seq(1,15,length=100))
new.dx.sgpos$fit <- predict(modfinal.boutchange, newdata= new.dx.sgpos, re.form=NA)
new.dx.sgpos[,c('fit')] <- predict(modfinal.boutchange, newdata= new.dx.sgpos, re.form=NA)

predFun<-function(.) predict(., newdata= new.dx.sgpos, re.form=NA) 
bb<-bootMer(modfinal.boutchange,FUN=predFun,nsim=200, re.form=NA) #do this 200 times
bb_se<-apply(bb$t,2,function(x) x[order(x)][c(5,195)])
head(bb_se)
new.dx.sgpos $lower <-bb_se[1,]
new.dx.sgpos $upper <-bb_se[2,]
head(new.dx.sgpos)

new.dx.sgpos.se<- as.data.frame(new.dx.sgpos %>% dplyr::select(colnames(new.dx.sgpos)) %>% dplyr::group_by(sg.pos) %>% dplyr::summarize(lower=mean(lower, na.rm=T),upper=mean(upper, na.rm=T)))
head(new.dx.sgpos.se)

dfsgpos.poly <- data.frame(x=c(rev((new.dx.sgpos$sg.pos)),(new.dx.sgpos$sg.pos)), y=c(rev(new.dx.sgpos$lower),(new.dx.sgpos$upper)))
head(dfsgpos.poly)
head(dfsgpos.poly[order(dfsgpos.poly$x),])


ggplot() + geom_polygon(data=dfsgpos.poly, aes(x,y), fill='pink', alpha=0.5) + geom_point(data=dfsgpos, aes(sg.pos, spcc.norm)) + geom_errorbar(data=dfsgpos, aes(sg.pos, spcc.norm, ymin=spcc.norm-spcc.norm.se, ymax=spcc.norm+spcc.norm.se), width=.5) + geom_line(data=new.dx.sgpos, aes(x= sg.pos, y=fit), size=0.75, col='firebrick') + xlab('Number of song repetitions within song-type bout') + scale_x_continuous(breaks=seq(1,15, by=2)) + scale_y_continuous(breaks=seq(0,0.05, by=0.02)) + ylab('Male vocal consistency (SPCC )') +theme_classic(11) + theme(axis.title.x=element_text(hjust=0)) + coord_cartesian(xlim=c(-3,15))
