# Supplementary material for: Sexual selection for both diversity and repetition in birdsong
Source: Nat Commun. 2023 Jun 16;14:3600. doi: 10.1038/s41467-023-39308-5 (PMC10275917; doi:10.1038/s41467-023-39308-5)
Supplement: Supplementary file 4 — Supplementary Data 1 [file 41467_2023_39308_MOESM4_ESM.zip › Female choice experiment_data/data.habituation.hypothesis.txt]

box	round	sgid	roundid	boutno	boutid	sgnoinsgtybout	treat	sg.ty	sgidboutid	sgtyboutid2	sgnointbout_sgtychange	sgtyinbout.general	precededbysilence	sgno.inbout	sttosun	st	ntno	stinreltobout	num.cop.char.tweet.binom
box41	3	sg_10_7_15	box41_3	7	box41_7	1	cons	sg_10	box41_7_sg_10_7_15	box41_7_sg_10	1	second	song type change	15	-0.269700218224825	2670.07921439063	6	0	0
box41	3	sg_10_7_16	box41_3	7	box41_7	2	cons	sg_10	box41_7_sg_10_7_16	box41_7_sg_10	2	second	song type change	16	-0.268487083473972	2674.4464994937	6	4.36728510306966	0
box41	3	sg_10_7_17	box41_3	7	box41_7	3	cons	sg_10	box41_7_sg_10_7_17	box41_7_sg_10	3	second	song type change	17	-0.267273948723122	2678.81378459676	6	8.73457020612977	0
box41	3	sg_10_7_18	box41_3	7	box41_7	4	cons	sg_10	box41_7_sg_10_7_18	box41_7_sg_10	4	second	song type change	18	-0.266060813972269	2683.18106969983	6	13.1018553091999	0
box41	3	sg_10_7_19	box41_3	7	box41_7	5	cons	sg_10	box41_7_sg_10_7_19	box41_7_sg_10	5	second	song type change	19	-0.264847679221419	2687.54835480289	6	17.46914041226	0
box41	3	sg_10_7_20	box41_3	7	box41_7	6	cons	sg_10	box41_7_sg_10_7_20	box41_7_sg_10	6	second	song type change	20	-0.263634544470567	2691.91563990596	6	21.8364255153297	0
box41	3	sg_10_7_21	box41_3	7	box41_7	7	cons	sg_10	box41_7_sg_10_7_21	box41_7_sg_10	7	second	song type change	21	-0.262421409719717	2696.28292500902	6	26.2037106183898	0
box41	3	sg_10_7_22	box41_3	7	box41_7	8	cons	sg_10	box41_7_sg_10_7_22	box41_7_sg_10	8	second	song type change	22	-0.261208274968864	2700.65021011209	6	30.5709957214599	0
box41	3	sg_10_7_23	box41_3	7	box41_7	9	cons	sg_10	box41_7_sg_10_7_23	box41_7_sg_10	9	second	song type change	23	-0.259995140218014	2705.01749521515	6	34.93828082452	0
box41	3	sg_10_7_24	box41_3	7	box41_7	10	cons	sg_10	box41_7_sg_10_7_24	box41_7_sg_10	10	second	song type change	24	-0.258782005467161	2709.38478031822	6	39.3055659275897	0
box41	3	sg_10_7_25	box41_3	7	box41_7	11	cons	sg_10	box41_7_sg_10_7_25	box41_7_sg_10	11	second	song type change	25	-0.257568870716308	2713.75206542129	6	43.6728510306598	0
box41	3	sg_10_7_26	box41_3	7	box41_7	12	cons	sg_10	box41_7_sg_10_7_26	box41_7_sg_10	12	second	song type change	26	-0.256355735965456	2718.11935052436	6	48.0401361337299	0
box41	3	sg_10_7_27	box41_3	7	box41_7	13	cons	sg_10	box41_7_sg_10_7_27	box41_7_sg_10	13	second	song type change	27	-0.255142601214606	2722.48663562742	6	52.40742123679	0
box41	3	sg_10_7_28	box41_3	7	box41_7	14	cons	sg_10	box41_7_sg_10_7_28	box41_7_sg_10	14	second	song type change	28	-0.253929466463753	2726.85392073049	6	56.7747063398597	0
box41	3	sg_10_7_29	box41_3	7	box41_7	15	cons	sg_10	box41_7_sg_10_7_29	box41_7_sg_10	15	second	song type change	29	-0.252735286943386	2731.15296700381	6	61.0737526131797	0
box41	3	sg_10_7_30	box41_3	7	box41_7	16	cons	sg_10	box41_7_sg_10_7_30	box41_7_sg_10	16	second	song type change	30	-0.251522152192533	2735.52025210688	6	65.4410377162499	0
box41	3	sg_10_7_31	box41_3	7	box41_7	17	cons	sg_10	box41_7_sg_10_7_31	box41_7_sg_10	17	second	song type change	31	-0.250309017441683	2739.88753720994	6	69.80832281931	0
box41	3	sg_10_9_15	box41_3	9	box41_9	1	incons	sg_10	box41_9_sg_10_9_15	box41_9_sg_10	1	second	song type change	15	-0.182771531234111	2983.0224875572	6	0	0
box41	3	sg_10_9_16	box41_3	9	box41_9	2	incons	sg_10	box41_9_sg_10_9_16	box41_9_sg_10	2	second	song type change	16	-0.181558396483258	2987.38977266027	6	4.36728510307012	0
box41	3	sg_10_9_17	box41_3	9	box41_9	3	incons	sg_10	box41_9_sg_10_9_17	box41_9_sg_10	3	second	song type change	17	-0.180345261732408	2991.75705776333	6	8.73457020613023	0
box41	3	sg_10_9_18	box41_3	9	box41_9	4	incons	sg_10	box41_9_sg_10_9_18	box41_9_sg_10	4	second	song type change	18	-0.179132126981556	2996.1243428664	6	13.1018553092003	0
box41	3	sg_10_9_19	box41_3	9	box41_9	5	incons	sg_10	box41_9_sg_10_9_19	box41_9_sg_10	5	second	song type change	19	-0.177937947461186	3000.42338913973	6	17.40090158253	0
box41	3	sg_10_9_20	box41_3	9	box41_9	6	incons	sg_10	box41_9_sg_10_9_20	box41_9_sg_10	6	second	song type change	20	-0.176724812710333	3004.7906742428	6	21.7681866856001	0
box41	3	sg_10_9_21	box41_3	9	box41_9	7	incons	sg_10	box41_9_sg_10_9_21	box41_9_sg_10	7	second	song type change	21	-0.175511677959483	3009.15795934586	6	26.1354717886602	0
box41	3	sg_10_9_22	box41_3	9	box41_9	8	incons	sg_10	box41_9_sg_10_9_22	box41_9_sg_10	8	second	song type change	22	-0.17429854320863	3013.52524444893	6	30.5027568917303	0
box41	3	sg_10_9_23	box41_3	9	box41_9	9	incons	sg_10	box41_9_sg_10_9_23	box41_9_sg_10	9	second	song type change	23	-0.173085408457781	3017.89252955199	6	34.87004199479	0
box41	3	sg_10_9_24	box41_3	9	box41_9	10	incons	sg_10	box41_9_sg_10_9_24	box41_9_sg_10	10	second	song type change	24	-0.171872273706928	3022.25981465506	6	39.2373270978601	0
box41	3	sg_10_9_25	box41_3	9	box41_9	11	incons	sg_10	box41_9_sg_10_9_25	box41_9_sg_10	11	second	song type change	25	-0.170678094186556	3026.5588609284	6	43.5363733712002	0
box41	3	sg_10_9_26	box41_3	9	box41_9	12	incons	sg_10	box41_9_sg_10_9_26	box41_9_sg_10	12	second	song type change	26	-0.169464959435705	3030.92614603146	6	47.9036584742603	0
box41	3	sg_10_9_27	box41_3	9	box41_9	13	incons	sg_10	box41_9_sg_10_9_27	box41_9_sg_10	13	second	song type change	27	-0.168251824684853	3035.29343113453	6	52.2709435773299	0
box41	3	sg_10_9_28	box41_3	9	box41_9	14	incons	sg_10	box41_9_sg_10_9_28	box41_9_sg_10	14	second	song type change	28	-0.167038689934003	3039.66071623759	6	56.6382286803901	0
box41	3	sg_10_9_29	box41_3	9	box41_9	15	incons	sg_10	box41_9_sg_10_9_29	box41_9_sg_10	15	second	song type change	29	-0.16582555518315	3044.02800134066	6	61.0055137834602	0
box41	3	sg_10_9_30	box41_3	9	box41_9	16	incons	sg_10	box41_9_sg_10_9_30	box41_9_sg_10	16	second	song type change	30	-0.1646124204323	3048.39528644372	6	65.3727988865203	0
box41	3	sg_10_9_31	box41_3	9	box41_9	17	incons	sg_10	box41_9_sg_10_9_31	box41_9_sg_10	17	second	song type change	31	-0.163418240911928	3052.69433271706	6	69.6718451598604	0
box41	3	sg_13_7_1	box41_3	7	box41_7	1	cons	sg_13	box41_7_sg_13_7_1	box41_7_sg_13	-14	first	silence	1	-0.290323508989306	2595.8353676385	9	0	1
box41	3	sg_13_7_10	box41_3	7	box41_7	10	cons	sg_13	box41_7_sg_13_7_10	box41_7_sg_13	-5	first	silence	10	-0.277054847651867	2643.60254845328	9	47.7671808147802	0
box41	3	sg_13_7_11	box41_3	7	box41_7	11	cons	sg_13	box41_7_sg_13_7_11	box41_7_sg_13	-4	first	silence	11	-0.275595294904747	2648.85693834291	9	53.0215707044099	0
box41	3	sg_13_7_12	box41_3	7	box41_7	12	cons	sg_13	box41_7_sg_13_7_12	box41_7_sg_13	-3	first	silence	12	-0.274116786927147	2654.17956706227	9	58.3441994237701	0
box41	3	sg_13_7_13	box41_3	7	box41_7	13	cons	sg_13	box41_7_sg_13_7_13	box41_7_sg_13	-2	first	silence	13	-0.272638278949545	2659.50219578164	9	63.6668281431398	1
box41	3	sg_13_7_14	box41_3	7	box41_7	14	cons	sg_13	box41_7_sg_13_7_14	box41_7_sg_13	-1	first	silence	14	-0.271159770971944	2664.824824501	9	68.9894568625	0
box41	3	sg_13_7_2	box41_3	7	box41_7	2	cons	sg_13	box41_7_sg_13_7_2	box41_7_sg_13	-13	first	silence	2	-0.288845001011706	2601.15799635786	9	5.32262871936018	1
box41	3	sg_13_7_3	box41_3	7	box41_7	3	cons	sg_13	box41_7_sg_13_7_3	box41_7_sg_13	-12	first	silence	3	-0.287385448264586	2606.41238624749	9	10.5770186089899	0
box41	3	sg_13_7_4	box41_3	7	box41_7	4	cons	sg_13	box41_7_sg_13_7_4	box41_7_sg_13	-11	first	silence	4	-0.285906940286986	2611.73501496685	9	15.8996473283501	0
box41	3	sg_13_7_5	box41_3	7	box41_7	5	cons	sg_13	box41_7_sg_13_7_5	box41_7_sg_13	-10	first	silence	5	-0.284428432309386	2617.05764368621	9	21.2222760477102	0
box41	3	sg_13_7_6	box41_3	7	box41_7	6	cons	sg_13	box41_7_sg_13_7_6	box41_7_sg_13	-9	first	silence	6	-0.282949924331783	2622.38027240558	9	26.54490476708	1
box41	3	sg_13_7_7	box41_3	7	box41_7	7	cons	sg_13	box41_7_sg_13_7_7	box41_7_sg_13	-8	first	silence	7	-0.281490371584667	2627.6346622952	9	31.7992946567001	0
box41	3	sg_13_7_8	box41_3	7	box41_7	8	cons	sg_13	box41_7_sg_13_7_8	box41_7_sg_13	-7	first	silence	8	-0.280011863607064	2632.95729101457	9	37.1219233760698	0
box41	3	sg_13_7_9	box41_3	7	box41_7	9	cons	sg_13	box41_7_sg_13_7_9	box41_7_sg_13	-6	first	silence	9	-0.278533355629464	2638.27991973393	9	42.44455209543	0
box41	3	sg_13_9_1	box41_3	9	box41_9	1	incons	sg_13	box41_9_sg_13_9_1	box41_9_sg_13	-14	first	silence	1	-0.203281090615697	2909.18807378349	9	0	1
box41	3	sg_13_9_10	box41_3	9	box41_9	10	incons	sg_13	box41_9_sg_13_9_10	box41_9_sg_13	-5	first	silence	10	-0.190088250200186	2956.68229927933	9	47.4942254958401	0
box41	3	sg_13_9_11	box41_3	9	box41_9	11	incons	sg_13	box41_9_sg_13_9_11	box41_9_sg_13	-4	first	silence	11	-0.188628697453067	2961.93668916896	9	52.7486153854702	0
box41	3	sg_13_9_12	box41_3	9	box41_9	12	incons	sg_13	box41_9_sg_13_9_12	box41_9_sg_13	-3	first	silence	12	-0.18716914470595	2967.19107905858	9	58.0030052750899	0
box41	3	sg_13_9_13	box41_3	9	box41_9	13	incons	sg_13	box41_9_sg_13_9_13	box41_9_sg_13	-2	first	silence	13	-0.185690636728347	2972.51370777795	9	63.3256339944601	0
box41	3	sg_13_9_14	box41_3	9	box41_9	14	incons	sg_13	box41_9_sg_13_9_14	box41_9_sg_13	-1	first	silence	14	-0.184231083981231	2977.76809766757	9	68.5800238840802	0
box41	3	sg_13_9_2	box41_3	9	box41_9	2	incons	sg_13	box41_9_sg_13_9_2	box41_9_sg_13	-13	first	silence	2	-0.201821537868578	2914.44246367312	9	5.25438988963015	0
box41	3	sg_13_9_3	box41_3	9	box41_9	3	incons	sg_13	box41_9_sg_13_9_3	box41_9_sg_13	-12	first	silence	3	-0.200343029890978	2919.76509239248	9	10.5770186089899	0
box41	3	sg_13_9_4	box41_3	9	box41_9	4	incons	sg_13	box41_9_sg_13_9_4	box41_9_sg_13	-11	first	silence	4	-0.198883477143858	2925.01948228211	9	15.83140849862	0
box41	3	sg_13_9_5	box41_3	9	box41_9	5	incons	sg_13	box41_9_sg_13_9_5	box41_9_sg_13	-10	first	silence	5	-0.197423924396739	2930.27387217174	9	21.0857983882502	0
box41	3	sg_13_9_6	box41_3	9	box41_9	6	incons	sg_13	box41_9_sg_13_9_6	box41_9_sg_13	-9	first	silence	6	-0.195945416419139	2935.5965008911	9	26.4084271076099	0
box41	3	sg_13_9_7	box41_3	9	box41_9	7	incons	sg_13	box41_9_sg_13_9_7	box41_9_sg_13	-8	first	silence	7	-0.194485863672019	2940.85089078073	9	31.66281699724	0
box41	3	sg_13_9_8	box41_3	9	box41_9	8	incons	sg_13	box41_9_sg_13_9_8	box41_9_sg_13	-7	first	silence	8	-0.193026310924903	2946.10528067035	9	36.9172068868602	0
box41	3	sg_13_9_9	box41_3	9	box41_9	9	incons	sg_13	box41_9_sg_13_9_9	box41_9_sg_13	-6	first	silence	9	-0.191566758177783	2951.35967055998	9	42.1715967764899	0
box41	4	sg_10_10_15	box41_4	10	box41_10	1	cons	sg_10	box41_10_sg_10_10_15	box41_10_sg_10	-3	first	song type change	15	-0.137392709460064	3146.38624594377	6	0	0
box41	4	sg_10_10_16	box41_4	10	box41_10	2	cons	sg_10	box41_10_sg_10_10_16	box41_10_sg_10	-2	first	song type change	16	-0.136198529939694	3150.6852922171	6	4.29904627333008	0
box41	4	sg_10_10_17	box41_4	10	box41_10	3	cons	sg_10	box41_10_sg_10_10_17	box41_10_sg_10	-1	first	song type change	17	-0.134985395188845	3155.05257732016	6	8.66633137638973	0
box41	4	sg_10_10_18	box41_4	10	box41_10	4	cons	sg_10	box41_10_sg_10_10_18	box41_10_sg_10	1	second	song type change	18	-0.133772260437992	3159.41986242323	6	13.0336164794599	0
box41	4	sg_10_10_19	box41_4	10	box41_10	5	cons	sg_10	box41_10_sg_10_10_19	box41_10_sg_10	2	second	song type change	19	-0.132559125687142	3163.78714752629	6	17.40090158252	0
box41	4	sg_10_10_20	box41_4	10	box41_10	6	cons	sg_10	box41_10_sg_10_10_20	box41_10_sg_10	3	second	song type change	20	-0.131345990936286	3168.15443262937	6	21.7681866856001	0
box41	4	sg_10_10_21	box41_4	10	box41_10	7	cons	sg_10	box41_10_sg_10_10_21	box41_10_sg_10	4	second	song type change	21	-0.130132856185436	3172.52171773243	6	26.1354717886597	0
box41	4	sg_10_10_22	box41_4	10	box41_10	8	cons	sg_10	box41_10_sg_10_10_22	box41_10_sg_10	5	second	song type change	22	-0.128919721434583	3176.8890028355	6	30.5027568917299	0
box41	4	sg_10_10_23	box41_4	10	box41_10	9	cons	sg_10	box41_10_sg_10_10_23	box41_10_sg_10	6	second	song type change	23	-0.127706586683733	3181.25628793856	6	34.87004199479	0
box41	4	sg_10_10_24	box41_4	10	box41_10	10	cons	sg_10	box41_10_sg_10_10_24	box41_10_sg_10	7	second	song type change	24	-0.126493451932881	3185.62357304163	6	39.2373270978601	1
box41	4	sg_10_10_25	box41_4	10	box41_10	11	cons	sg_10	box41_10_sg_10_10_25	box41_10_sg_10	8	second	song type change	25	-0.125280317182031	3189.99085814469	6	43.6046122009197	1
box41	4	sg_10_10_26	box41_4	10	box41_10	12	cons	sg_10	box41_10_sg_10_10_26	box41_10_sg_10	9	second	song type change	26	-0.124067182431178	3194.35814324776	6	47.9718973039899	1
box41	4	sg_10_10_27	box41_4	10	box41_10	13	cons	sg_10	box41_10_sg_10_10_27	box41_10_sg_10	10	second	song type change	27	-0.122854047680328	3198.72542835082	6	52.33918240705	0
box41	4	sg_10_10_28	box41_4	10	box41_10	14	cons	sg_10	box41_10_sg_10_10_28	box41_10_sg_10	11	second	song type change	28	-0.121640912929475	3203.09271345389	6	56.7064675101201	1
box41	4	sg_10_10_29	box41_4	10	box41_10	15	cons	sg_10	box41_10_sg_10_10_29	box41_10_sg_10	12	second	song type change	29	-0.120427778178625	3207.45999855695	6	61.0737526131797	1
box41	4	sg_10_10_30	box41_4	10	box41_10	16	cons	sg_10	box41_10_sg_10_10_30	box41_10_sg_10	13	second	song type change	30	-0.119233598658253	3211.75904483029	6	65.3727988865198	0
box41	4	sg_10_10_31	box41_4	10	box41_10	17	cons	sg_10	box41_10_sg_10_10_31	box41_10_sg_10	14	second	song type change	31	-0.118020463907403	3216.12632993335	6	69.7400839895799	1
box41	4	sg_10_11_15	box41_4	11	box41_11	1	incons	sg_10	box41_11_sg_10_11_15	box41_11_sg_10	-3	first	song type change	15	-0.0921276190689111	3309.34057135192	6	0	0
box41	4	sg_10_11_16	box41_4	11	box41_11	2	incons	sg_10	box41_11_sg_10_11_16	box41_11_sg_10	-2	first	song type change	16	-0.0909144843180583	3313.70785645499	6	4.36728510307012	0
box41	4	sg_10_11_17	box41_4	11	box41_11	3	incons	sg_10	box41_11_sg_10_11_17	box41_11_sg_10	-1	first	song type change	17	-0.0897013495672084	3318.07514155805	6	8.73457020612977	0
box41	4	sg_10_11_18	box41_4	11	box41_11	4	incons	sg_10	box41_11_sg_10_11_18	box41_11_sg_10	1	second	song type change	18	-0.0885071700468389	3322.37418783138	6	13.0336164794599	0
box41	4	sg_10_11_19	box41_4	11	box41_11	5	incons	sg_10	box41_11_sg_10_11_19	box41_11_sg_10	2	second	song type change	19	-0.0872940352959861	3326.74147293445	6	17.40090158253	0
box41	4	sg_10_11_20	box41_4	11	box41_11	6	incons	sg_10	box41_11_sg_10_11_20	box41_11_sg_10	3	second	song type change	20	-0.0860809005451361	3331.10875803751	6	21.7681866855901	0
box41	4	sg_10_11_21	box41_4	11	box41_11	7	incons	sg_10	box41_11_sg_10_11_21	box41_11_sg_10	4	second	song type change	21	-0.0848677657942833	3335.47604314058	6	26.1354717886597	0
box41	4	sg_10_11_22	box41_4	11	box41_11	8	incons	sg_10	box41_11_sg_10_11_22	box41_11_sg_10	5	second	song type change	22	-0.0836546310434306	3339.84332824365	6	30.5027568917299	0
box41	4	sg_10_11_23	box41_4	11	box41_11	9	incons	sg_10	box41_11_sg_10_11_23	box41_11_sg_10	6	second	song type change	23	-0.0824604515230611	3344.14237451698	6	34.8018031650599	0
box41	4	sg_10_11_24	box41_4	11	box41_11	10	incons	sg_10	box41_11_sg_10_11_24	box41_11_sg_10	7	second	song type change	24	-0.0812473167722111	3348.50965962004	6	39.16908826812	0
box41	4	sg_10_11_25	box41_4	11	box41_11	11	incons	sg_10	box41_11_sg_10_11_25	box41_11_sg_10	8	second	song type change	25	-0.0800341820213584	3352.87694472311	6	43.5363733711897	0
box41	4	sg_10_11_26	box41_4	11	box41_11	12	incons	sg_10	box41_11_sg_10_11_26	box41_11_sg_10	9	second	song type change	26	-0.0788210472705083	3357.24422982617	6	47.9036584742498	0
box41	4	sg_10_11_27	box41_4	11	box41_11	13	incons	sg_10	box41_11_sg_10_11_27	box41_11_sg_10	10	second	song type change	27	-0.0776079125196556	3361.61151492924	6	52.2709435773199	0
box41	4	sg_10_11_28	box41_4	11	box41_11	14	incons	sg_10	box41_11_sg_10_11_28	box41_11_sg_10	11	second	song type change	28	-0.0763947777688055	3365.9788000323	6	56.63822868038	0
box41	4	sg_10_11_29	box41_4	11	box41_11	15	incons	sg_10	box41_11_sg_10_11_29	box41_11_sg_10	12	second	song type change	29	-0.0751816430179501	3370.34608513538	6	61.0055137834597	0
box41	4	sg_10_11_30	box41_4	11	box41_11	16	incons	sg_10	box41_11_sg_10_11_30	box41_11_sg_10	13	second	song type change	30	-0.0739685082671	3374.71337023844	6	65.3727988865198	0
box41	4	sg_10_11_31	box41_4	11	box41_11	17	incons	sg_10	box41_11_sg_10_11_31	box41_11_sg_10	14	second	song type change	31	-0.0727743287467306	3379.01241651177	6	69.6718451598499	0
box41	4	sg_13_10_1	box41_4	10	box41_10	1	cons	sg_13	box41_10_sg_13_10_1	box41_10_sg_13	-17	first	song type change	1	-0.158034955455028	3072.0741603619	9	0	0
box41	4	sg_13_10_10	box41_4	10	box41_10	10	cons	sg_13	box41_10_sg_13_10_10	box41_10_sg_13	-8	first	song type change	10	-0.144766294117583	3119.8413411767	9	47.7671808148002	0
box41	4	sg_13_10_11	box41_4	10	box41_10	11	cons	sg_13	box41_10_sg_13_10_11	box41_10_sg_13	-7	first	song type change	11	-0.143287786139986	3125.16396989605	9	53.0898095341499	0
box41	4	sg_13_10_12	box41_4	10	box41_10	12	cons	sg_13	box41_10_sg_13_10_12	box41_10_sg_13	-6	first	song type change	12	-0.141828233392867	3130.41835978568	9	58.3441994237801	0
box41	4	sg_13_10_13	box41_4	10	box41_10	13	cons	sg_13	box41_10_sg_13_10_13	box41_10_sg_13	-5	first	song type change	13	-0.140349725415267	3135.74098850504	9	63.6668281431403	0
box41	4	sg_13_10_14	box41_4	10	box41_10	14	cons	sg_13	box41_10_sg_13_10_14	box41_10_sg_13	-4	first	song type change	14	-0.138871217437667	3141.0636172244	9	68.9894568625	0
box41	4	sg_13_10_2	box41_4	10	box41_10	2	cons	sg_13	box41_10_sg_13_10_2	box41_10_sg_13	-16	first	song type change	2	-0.156556447477425	3077.39678908127	9	5.32262871937019	0
box41	4	sg_13_10_3	box41_4	10	box41_10	3	cons	sg_13	box41_10_sg_13_10_3	box41_10_sg_13	-15	first	song type change	3	-0.155096894730308	3082.65117897089	9	10.5770186089903	0
box41	4	sg_13_10_4	box41_4	10	box41_10	4	cons	sg_13	box41_10_sg_13_10_4	box41_10_sg_13	-14	first	song type change	4	-0.153618386752706	3087.97380769026	9	15.8996473283601	0
box41	4	sg_13_10_5	box41_4	10	box41_10	5	cons	sg_13	box41_10_sg_13_10_5	box41_10_sg_13	-13	first	song type change	5	-0.152139878775105	3093.29643640962	9	21.2222760477202	0
box41	4	sg_13_10_6	box41_4	10	box41_10	6	cons	sg_13	box41_10_sg_13_10_6	box41_10_sg_13	-12	first	song type change	6	-0.150661370797506	3098.61906512898	9	26.54490476708	0
box41	4	sg_13_10_7	box41_4	10	box41_10	7	cons	sg_13	box41_10_sg_13_10_7	box41_10_sg_13	-11	first	song type change	7	-0.149201818050386	3103.87345501861	9	31.7992946567101	0
box41	4	sg_13_10_8	box41_4	10	box41_10	8	cons	sg_13	box41_10_sg_13_10_8	box41_10_sg_13	-10	first	song type change	8	-0.147723310072786	3109.19608373797	9	37.1219233760703	0
box41	4	sg_13_10_9	box41_4	10	box41_10	9	cons	sg_13	box41_10_sg_13_10_9	box41_10_sg_13	-9	first	song type change	9	-0.146244802095183	3114.51871245734	9	42.44455209544	0
box41	4	sg_13_11_1	box41_4	11	box41_11	1	incons	sg_13	box41_11_sg_13_11_1	box41_11_sg_13	-17	first	song type change	1	-0.112637178450497	3235.50615757821	9	0	1
box41	4	sg_13_11_10	box41_4	11	box41_11	10	incons	sg_13	box41_11_sg_13_11_10	box41_11_sg_13	-8	first	song type change	10	-0.0994443380349833	3283.00038307406	9	47.4942254958501	0
box41	4	sg_13_11_11	box41_4	11	box41_11	11	incons	sg_13	box41_11_sg_13_11_11	box41_11_sg_13	-7	first	song type change	11	-0.0979847852878667	3288.25477296368	9	52.7486153854697	0
box41	4	sg_13_11_12	box41_4	11	box41_11	12	incons	sg_13	box41_11_sg_13_11_12	box41_11_sg_13	-6	first	song type change	12	-0.0965252325407472	3293.50916285331	9	58.0030052750999	1
box41	4	sg_13_11_13	box41_4	11	box41_11	13	incons	sg_13	box41_11_sg_13_11_13	box41_11_sg_13	-5	first	song type change	13	-0.0950656797936277	3298.76355274294	9	63.25739516473	1
box41	4	sg_13_11_14	box41_4	11	box41_11	14	incons	sg_13	box41_11_sg_13_11_14	box41_11_sg_13	-4	first	song type change	14	-0.0935871718160306	3304.08618146229	9	68.5800238840798	0
box41	4	sg_13_11_2	box41_4	11	box41_11	2	incons	sg_13	box41_11_sg_13_11_2	box41_11_sg_13	-16	first	song type change	2	-0.111177625703381	3240.76054746783	9	5.25438988961969	1
box41	4	sg_13_11_3	box41_4	11	box41_11	3	incons	sg_13	box41_11_sg_13_11_3	box41_11_sg_13	-15	first	song type change	3	-0.109699117725778	3246.0831761872	9	10.5770186089899	0
box41	4	sg_13_11_4	box41_4	11	box41_11	4	incons	sg_13	box41_11_sg_13_11_4	box41_11_sg_13	-14	first	song type change	4	-0.108239564978661	3251.33756607682	9	15.83140849861	0
box41	4	sg_13_11_5	box41_4	11	box41_11	5	incons	sg_13	box41_11_sg_13_11_5	box41_11_sg_13	-13	first	song type change	5	-0.106780012231542	3256.59195596645	9	21.0857983882397	0
box41	4	sg_13_11_6	box41_4	11	box41_11	6	incons	sg_13	box41_11_sg_13_11_6	box41_11_sg_13	-12	first	song type change	6	-0.105320459484422	3261.84634585608	9	26.3401882778699	1
box41	4	sg_13_11_7	box41_4	11	box41_11	7	incons	sg_13	box41_11_sg_13_11_7	box41_11_sg_13	-11	first	song type change	7	-0.103841951506822	3267.16897457544	9	31.66281699723	0
box41	4	sg_13_11_8	box41_4	11	box41_11	8	incons	sg_13	box41_11_sg_13_11_8	box41_11_sg_13	-10	first	song type change	8	-0.102382398759703	3272.42336446507	9	36.9172068868597	0
box41	4	sg_13_11_9	box41_4	11	box41_11	9	incons	sg_13	box41_11_sg_13_11_9	box41_11_sg_13	-9	first	song type change	9	-0.100922846012586	3277.67775435469	9	42.1715967764799	0
box41	5	sg_10_15_15	box41_5	15	box41_15	1	incons	sg_10	box41_15_sg_10_15_15	box41_15_sg_10	1	second	song type change	15	0.0818055758344471	3935.50007300401	6	0	0
box41	5	sg_10_15_16	box41_5	15	box41_15	2	incons	sg_10	box41_15_sg_10_15_16	box41_15_sg_10	2	second	song type change	16	0.0830187105853	3939.86735810708	6	4.36728510306966	1
box41	5	sg_10_15_17	box41_5	15	box41_15	3	incons	sg_10	box41_15_sg_10_15_17	box41_15_sg_10	3	second	song type change	17	0.0842318453361499	3944.23464321014	6	8.73457020612977	1
box41	5	sg_10_15_18	box41_5	15	box41_15	4	incons	sg_10	box41_15_sg_10_15_18	box41_15_sg_10	4	second	song type change	18	0.0854449800870027	3948.60192831321	6	13.1018553091999	0
box41	5	sg_10_15_19	box41_5	15	box41_15	5	incons	sg_10	box41_15_sg_10_15_19	box41_15_sg_10	5	second	song type change	19	0.0866581148378556	3952.96921341628	6	17.46914041227	0
box41	5	sg_10_15_20	box41_5	15	box41_15	6	incons	sg_10	box41_15_sg_10_15_20	box41_15_sg_10	6	second	song type change	20	0.0878522943582249	3957.26825968961	6	21.7681866856001	0
box41	5	sg_10_15_21	box41_5	15	box41_15	7	incons	sg_10	box41_15_sg_10_15_21	box41_15_sg_10	7	second	song type change	21	0.0890654291090749	3961.63554479267	6	26.1354717886597	0
box41	5	sg_10_15_22	box41_5	15	box41_15	8	incons	sg_10	box41_15_sg_10_15_22	box41_15_sg_10	8	second	song type change	22	0.0902785638599277	3966.00282989574	6	30.5027568917299	0
box41	5	sg_10_15_23	box41_5	15	box41_15	9	incons	sg_10	box41_15_sg_10_15_23	box41_15_sg_10	9	second	song type change	23	0.0914916986107779	3970.3701149988	6	34.87004199479	0
box41	5	sg_10_15_24	box41_5	15	box41_15	10	incons	sg_10	box41_15_sg_10_15_24	box41_15_sg_10	10	second	song type change	24	0.0927048333616307	3974.73740010187	6	39.2373270978601	0
box41	5	sg_10_15_25	box41_5	15	box41_15	11	incons	sg_10	box41_15_sg_10_15_25	box41_15_sg_10	11	second	song type change	25	0.0939179681124833	3979.10468520494	6	43.6046122009298	0
box41	5	sg_10_15_26	box41_5	15	box41_15	12	incons	sg_10	box41_15_sg_10_15_26	box41_15_sg_10	12	second	song type change	26	0.0951121476328527	3983.40373147827	6	47.9036584742598	0
box41	5	sg_10_15_27	box41_5	15	box41_15	13	incons	sg_10	box41_15_sg_10_15_27	box41_15_sg_10	13	second	song type change	27	0.0963252823837055	3987.77101658134	6	52.2709435773299	0
box41	5	sg_10_15_28	box41_5	15	box41_15	14	incons	sg_10	box41_15_sg_10_15_28	box41_15_sg_10	14	second	song type change	28	0.0975384171345557	3992.1383016844	6	56.6382286803901	0
box41	5	sg_10_15_29	box41_5	15	box41_15	15	incons	sg_10	box41_15_sg_10_15_29	box41_15_sg_10	15	second	song type change	29	0.0987515518854083	3996.50558678747	6	61.0055137834597	0
box41	5	sg_10_15_30	box41_5	15	box41_15	16	incons	sg_10	box41_15_sg_10_15_30	box41_15_sg_10	16	second	song type change	30	0.0999646866362582	4000.87287189053	6	65.3727988865198	0
box41	5	sg_10_15_31	box41_5	15	box41_15	17	incons	sg_10	box41_15_sg_10_15_31	box41_15_sg_10	17	second	song type change	31	0.101177821387111	4005.2401569936	6	69.74008398959	0
box41	5	sg_13_15_1	box41_5	15	box41_15	1	incons	sg_13	box41_15_sg_13_15_1	box41_15_sg_13	-14	first	silence	1	0.061296016452864	3861.66565923031	9	0	1
box41	5	sg_13_15_10	box41_5	15	box41_15	10	incons	sg_13	box41_15_sg_13_15_10	box41_15_sg_13	-5	first	silence	10	0.0744888568683721	3909.15988472614	9	47.4942254958296	1
box41	5	sg_13_15_11	box41_5	15	box41_15	11	incons	sg_13	box41_15_sg_13_15_11	box41_15_sg_13	-4	first	silence	11	0.0759484096154917	3914.41427461577	9	52.7486153854597	0
box41	5	sg_13_15_12	box41_5	15	box41_15	12	incons	sg_13	box41_15_sg_13_15_12	box41_15_sg_13	-3	first	silence	12	0.0774269175930917	3919.73690333513	9	58.0712441048199	0
box41	5	sg_13_15_13	box41_5	15	box41_15	13	incons	sg_13	box41_15_sg_13_15_13	box41_15_sg_13	-2	first	silence	13	0.078886470340211	3924.99129322476	9	63.3256339944496	1
box41	5	sg_13_15_14	box41_5	15	box41_15	14	incons	sg_13	box41_15_sg_13_15_14	box41_15_sg_13	-1	first	silence	14	0.0803460230873305	3930.24568311439	9	68.5800238840798	0
box41	5	sg_13_15_2	box41_5	15	box41_15	2	incons	sg_13	box41_15_sg_13_15_2	box41_15_sg_13	-13	first	silence	2	0.0627745244304638	3866.98828794967	9	5.32262871935973	1
box41	5	sg_13_15_3	box41_5	15	box41_15	3	incons	sg_13	box41_15_sg_13_15_3	box41_15_sg_13	-12	first	silence	3	0.0642340771775807	3872.24267783929	9	10.5770186089799	0
box41	5	sg_13_15_4	box41_5	15	box41_15	4	incons	sg_13	box41_15_sg_13_15_4	box41_15_sg_13	-11	first	silence	4	0.0656936299247	3877.49706772892	9	15.8314084986096	0
box41	5	sg_13_15_5	box41_5	15	box41_15	5	incons	sg_13	box41_15_sg_13_15_5	box41_15_sg_13	-10	first	silence	5	0.0671721379023	3882.81969644828	9	21.1540372179697	1
box41	5	sg_13_15_6	box41_5	15	box41_15	6	incons	sg_13	box41_15_sg_13_15_6	box41_15_sg_13	-9	first	silence	6	0.0686316906494195	3888.07408633791	9	26.4084271075999	1
box41	5	sg_13_15_7	box41_5	15	box41_15	7	incons	sg_13	box41_15_sg_13_15_7	box41_15_sg_13	-8	first	silence	7	0.0700912433965388	3893.32847622754	9	31.6628169972296	1
box41	5	sg_13_15_8	box41_5	15	box41_15	8	incons	sg_13	box41_15_sg_13_15_8	box41_15_sg_13	-7	first	silence	8	0.0715507961436554	3898.58286611716	9	36.9172068868497	0
box41	5	sg_13_15_9	box41_5	15	box41_15	9	incons	sg_13	box41_15_sg_13_15_9	box41_15_sg_13	-6	first	silence	9	0.0730293041212555	3903.90549483652	9	42.2398356062099	0
box41	6	sg_10_16_15	box41_6	16	box41_16	1	cons	sg_10	box41_16_sg_10_16_15	box41_16_sg_10	-3	first	song type change	15	0.127184397608495	4098.86383139058	6	0	0
box41	6	sg_10_16_16	box41_6	16	box41_16	2	cons	sg_10	box41_16_sg_10_16_16	box41_16_sg_10	-2	first	song type change	16	0.128397532359344	4103.23111649364	6	4.36728510305966	0
box41	6	sg_10_16_17	box41_6	16	box41_16	3	cons	sg_10	box41_16_sg_10_16_17	box41_16_sg_10	-1	first	song type change	17	0.129610667110197	4107.59840159671	6	8.73457020612932	0
box41	6	sg_10_16_18	box41_6	16	box41_16	4	cons	sg_10	box41_16_sg_10_16_18	box41_16_sg_10	1	second	song type change	18	0.130823801861047	4111.96568669977	6	13.1018553091899	0
box41	6	sg_10_16_19	box41_6	16	box41_16	5	cons	sg_10	box41_16_sg_10_16_19	box41_16_sg_10	2	second	song type change	19	0.132017981381419	4116.26473297311	6	17.4009015825295	0
box41	6	sg_10_16_20	box41_6	16	box41_16	6	cons	sg_10	box41_16_sg_10_16_20	box41_16_sg_10	3	second	song type change	20	0.133231116132272	4120.63201807618	6	21.7681866856001	0
box41	6	sg_10_16_21	box41_6	16	box41_16	7	cons	sg_10	box41_16_sg_10_16_21	box41_16_sg_10	4	second	song type change	21	0.134444250883122	4124.99930317924	6	26.1354717886597	0
box41	6	sg_10_16_22	box41_6	16	box41_16	8	cons	sg_10	box41_16_sg_10_16_22	box41_16_sg_10	5	second	song type change	22	0.135657385633975	4129.36658828231	6	30.5027568917294	0
box41	6	sg_10_16_23	box41_6	16	box41_16	9	cons	sg_10	box41_16_sg_10_16_23	box41_16_sg_10	6	second	song type change	23	0.136870520384825	4133.73387338537	6	34.87004199479	0
box41	6	sg_10_16_24	box41_6	16	box41_16	10	cons	sg_10	box41_16_sg_10_16_24	box41_16_sg_10	7	second	song type change	24	0.138083655135678	4138.10115848844	6	39.2373270978596	0
box41	6	sg_10_16_25	box41_6	16	box41_16	11	cons	sg_10	box41_16_sg_10_16_25	box41_16_sg_10	8	second	song type change	25	0.139296789886528	4142.4684435915	6	43.6046122009193	0
box41	6	sg_10_16_26	box41_6	16	box41_16	12	cons	sg_10	box41_16_sg_10_16_26	box41_16_sg_10	9	second	song type change	26	0.140509924637381	4146.83572869457	6	47.9718973039899	0
box41	6	sg_10_16_27	box41_6	16	box41_16	13	cons	sg_10	box41_16_sg_10_16_27	box41_16_sg_10	10	second	song type change	27	0.141723059388231	4151.20301379763	6	52.3391824070495	0
box41	6	sg_10_16_28	box41_6	16	box41_16	14	cons	sg_10	box41_16_sg_10_16_28	box41_16_sg_10	11	second	song type change	28	0.142936194139083	4155.5702989007	6	56.7064675101201	0
box41	6	sg_10_16_29	box41_6	16	box41_16	15	cons	sg_10	box41_16_sg_10_16_29	box41_16_sg_10	12	second	song type change	29	0.144149328889936	4159.93758400377	6	61.0737526131898	0
box41	6	sg_10_16_30	box41_6	16	box41_16	16	cons	sg_10	box41_16_sg_10_16_30	box41_16_sg_10	13	second	song type change	30	0.145362463640789	4164.30486910684	6	65.4410377162594	0
box41	6	sg_10_16_31	box41_6	16	box41_16	17	cons	sg_10	box41_16_sg_10_16_31	box41_16_sg_10	14	second	song type change	31	0.146575598391639	4168.6721542099	6	69.80832281932	0
box41	6	sg_10_18_15	box41_6	18	box41_18	1	incons	sg_10	box41_18_sg_10_18_15	box41_18_sg_10	1	second	song type change	15	0.214094129368728	4411.73886572742	6	0	1
box41	6	sg_10_18_16	box41_6	18	box41_18	2	incons	sg_10	box41_18_sg_10_18_16	box41_18_sg_10	2	second	song type change	16	0.215307264119581	4416.10615083049	6	4.36728510307057	0
box41	6	sg_10_18_17	box41_6	18	box41_18	3	incons	sg_10	box41_18_sg_10_18_17	box41_18_sg_10	3	second	song type change	17	0.216520398870431	4420.47343593355	6	8.73457020613023	1
box41	6	sg_10_18_18	box41_6	18	box41_18	4	incons	sg_10	box41_18_sg_10_18_18	box41_18_sg_10	4	second	song type change	18	0.217733533621283	4424.84072103662	6	13.1018553092008	1
box41	6	sg_10_18_19	box41_6	18	box41_18	5	incons	sg_10	box41_18_sg_10_18_19	box41_18_sg_10	5	second	song type change	19	0.218946668372133	4429.20800613968	6	17.4691404122605	1
box41	6	sg_10_18_20	box41_6	18	box41_18	6	incons	sg_10	box41_18_sg_10_18_20	box41_18_sg_10	6	second	song type change	20	0.220140847892506	4433.50705241302	6	21.7681866856001	1
box41	6	sg_10_18_21	box41_6	18	box41_18	7	incons	sg_10	box41_18_sg_10_18_21	box41_18_sg_10	7	second	song type change	21	0.221353982643356	4437.87433751608	6	26.1354717886607	1
box41	6	sg_10_18_22	box41_6	18	box41_18	8	incons	sg_10	box41_18_sg_10_18_22	box41_18_sg_10	8	second	song type change	22	0.222567117394208	4442.24162261915	6	30.5027568917303	1
box41	6	sg_10_18_23	box41_6	18	box41_18	9	incons	sg_10	box41_18_sg_10_18_23	box41_18_sg_10	9	second	song type change	23	0.223780252145058	4446.60890772221	6	34.87004199479	1
box41	6	sg_10_18_24	box41_6	18	box41_18	10	incons	sg_10	box41_18_sg_10_18_24	box41_18_sg_10	10	second	song type change	24	0.224993386895911	4450.97619282528	6	39.2373270978605	0
box41	6	sg_10_18_25	box41_6	18	box41_18	11	incons	sg_10	box41_18_sg_10_18_25	box41_18_sg_10	11	second	song type change	25	0.226206521646761	4455.34347792834	6	43.6046122009202	0
box41	6	sg_10_18_26	box41_6	18	box41_18	12	incons	sg_10	box41_18_sg_10_18_26	box41_18_sg_10	12	second	song type change	26	0.227419656397614	4459.71076303141	6	47.9718973039908	0
box41	6	sg_10_18_27	box41_6	18	box41_18	13	incons	sg_10	box41_18_sg_10_18_27	box41_18_sg_10	13	second	song type change	27	0.228613835917986	4464.00980930475	6	52.2709435773304	0
box41	6	sg_10_18_28	box41_6	18	box41_18	14	incons	sg_10	box41_18_sg_10_18_28	box41_18_sg_10	14	second	song type change	28	0.229826970668836	4468.37709440781	6	56.6382286803901	0
box41	6	sg_10_18_29	box41_6	18	box41_18	15	incons	sg_10	box41_18_sg_10_18_29	box41_18_sg_10	15	second	song type change	29	0.231040105419689	4472.74437951088	6	61.0055137834606	0
box41	6	sg_10_18_30	box41_6	18	box41_18	16	incons	sg_10	box41_18_sg_10_18_30	box41_18_sg_10	16	second	song type change	30	0.232253240170539	4477.11166461394	6	65.3727988865203	0
box41	6	sg_10_18_31	box41_6	18	box41_18	17	incons	sg_10	box41_18_sg_10_18_31	box41_18_sg_10	17	second	song type change	31	0.233466374921392	4481.47894971701	6	69.7400839895909	0
box41	6	sg_13_16_1	box41_6	16	box41_16	1	cons	sg_13	box41_16_sg_13_16_1	box41_16_sg_13	-17	first	song type change	1	0.106542151613533	4024.55174580872	9	0	0
box41	6	sg_13_16_10	box41_6	16	box41_16	10	cons	sg_13	box41_16_sg_13_16_10	box41_16_sg_13	-8	first	song type change	10	0.119810812950972	4072.3189266235	9	47.7671808147797	1
box41	6	sg_13_16_11	box41_6	16	box41_16	11	cons	sg_13	box41_16_sg_13_16_11	box41_16_sg_13	-7	first	song type change	11	0.121289320928572	4077.64155534286	9	53.0898095341399	0
box41	6	sg_13_16_12	box41_6	16	box41_16	12	cons	sg_13	box41_16_sg_13_16_12	box41_16_sg_13	-6	first	song type change	12	0.122748873675692	4082.89594523249	9	58.3441994237696	0
box41	6	sg_13_16_13	box41_6	16	box41_16	13	cons	sg_13	box41_16_sg_13_16_13	box41_16_sg_13	-5	first	song type change	13	0.124227381653292	4088.21857395185	9	63.6668281431298	0
box41	6	sg_13_16_14	box41_6	16	box41_16	14	cons	sg_13	box41_16_sg_13_16_14	box41_16_sg_13	-4	first	song type change	14	0.125705889630894	4093.54120267122	9	68.9894568625	0
box41	6	sg_13_16_2	box41_6	16	box41_16	2	cons	sg_13	box41_16_sg_13_16_2	box41_16_sg_13	-16	first	song type change	2	0.108020659591133	4029.87437452808	9	5.32262871935973	0
box41	6	sg_13_16_3	box41_6	16	box41_16	3	cons	sg_13	box41_16_sg_13_16_3	box41_16_sg_13	-15	first	song type change	3	0.109499167568733	4035.19700324744	9	10.6452574387199	0
box41	6	sg_13_16_4	box41_6	16	box41_16	4	cons	sg_13	box41_16_sg_13_16_4	box41_16_sg_13	-14	first	song type change	4	0.110958720315853	4040.45139313707	9	15.8996473283501	0
box41	6	sg_13_16_5	box41_6	16	box41_16	5	cons	sg_13	box41_16_sg_13_16_5	box41_16_sg_13	-13	first	song type change	5	0.112437228293453	4045.77402185643	9	21.2222760477098	0
box41	6	sg_13_16_6	box41_6	16	box41_16	6	cons	sg_13	box41_16_sg_13_16_6	box41_16_sg_13	-12	first	song type change	6	0.113915736271053	4051.09665057579	9	26.54490476707	1
box41	6	sg_13_16_7	box41_6	16	box41_16	7	cons	sg_13	box41_16_sg_13_16_7	box41_16_sg_13	-11	first	song type change	7	0.115394244248656	4056.41927929516	9	31.8675334864397	1
box41	6	sg_13_16_8	box41_6	16	box41_16	8	cons	sg_13	box41_16_sg_13_16_8	box41_16_sg_13	-10	first	song type change	8	0.116853796995772	4061.67366918478	9	37.1219233760598	0
box41	6	sg_13_16_9	box41_6	16	box41_16	9	cons	sg_13	box41_16_sg_13_16_9	box41_16_sg_13	-9	first	song type change	9	0.118332304973375	4066.99629790415	9	42.44455209543	0
box41	6	sg_13_18_1	box41_6	18	box41_18	1	incons	sg_13	box41_18_sg_13_18_1	box41_18_sg_13	-14	first	silence	1	0.193603525217625	4337.97269078345	9	0	1
box41	6	sg_13_18_10	box41_6	18	box41_18	10	incons	sg_13	box41_18_sg_13_18_10	box41_18_sg_13	-5	first	silence	10	0.206777410402653	4385.39867744955	9	47.4259866660996	1
box41	6	sg_13_18_11	box41_6	18	box41_18	11	incons	sg_13	box41_18_sg_13_18_11	box41_18_sg_13	-4	first	silence	11	0.208236963149772	4390.65306733918	9	52.6803765557297	1
box41	6	sg_13_18_12	box41_6	18	box41_18	12	incons	sg_13	box41_18_sg_13_18_12	box41_18_sg_13	-3	first	silence	12	0.209715471127372	4395.97569605854	9	58.0030052750899	1
box41	6	sg_13_18_13	box41_6	18	box41_18	13	incons	sg_13	box41_18_sg_13_18_13	box41_18_sg_13	-2	first	silence	13	0.211175023874489	4401.23008594816	9	63.25739516471	1
box41	6	sg_13_18_14	box41_6	18	box41_18	14	incons	sg_13	box41_18_sg_13_18_14	box41_18_sg_13	-1	first	silence	14	0.212634576621608	4406.48447583779	9	68.5117850543402	0
box41	6	sg_13_18_2	box41_6	18	box41_18	2	incons	sg_13	box41_18_sg_13_18_2	box41_18_sg_13	-13	first	silence	2	0.195063077964742	4343.22708067307	9	5.25438988962014	1
box41	6	sg_13_18_3	box41_6	18	box41_18	3	incons	sg_13	box41_18_sg_13_18_3	box41_18_sg_13	-12	first	silence	3	0.196522630711861	4348.4814705627	9	10.5087797792503	1
box41	6	sg_13_18_4	box41_6	18	box41_18	4	incons	sg_13	box41_18_sg_13_18_4	box41_18_sg_13	-11	first	silence	4	0.197982183458981	4353.73586045233	9	15.7631696688795	1
box41	6	sg_13_18_5	box41_6	18	box41_18	5	incons	sg_13	box41_18_sg_13_18_5	box41_18_sg_13	-10	first	silence	5	0.19946069143658	4359.05848917169	9	21.0857983882397	1
box41	6	sg_13_18_6	box41_6	18	box41_18	6	incons	sg_13	box41_18_sg_13_18_6	box41_18_sg_13	-9	first	silence	6	0.2009202441837	4364.31287906132	9	26.3401882778699	1
box41	6	sg_13_18_7	box41_6	18	box41_18	7	incons	sg_13	box41_18_sg_13_18_7	box41_18_sg_13	-8	first	silence	7	0.202379796930817	4369.56726895094	9	31.59457816749	1
box41	6	sg_13_18_8	box41_6	18	box41_18	8	incons	sg_13	box41_18_sg_13_18_8	box41_18_sg_13	-7	first	silence	8	0.203858304908417	4374.8898976703	9	36.9172068868502	1
box41	6	sg_13_18_9	box41_6	18	box41_18	9	incons	sg_13	box41_18_sg_13_18_9	box41_18_sg_13	-6	first	silence	9	0.205317857655533	4380.14428755992	9	42.1715967764694	1
box41	7	sg_10_20_15	box41_7	20	box41_20	1	incons	sg_10	box41_20_sg_10_20_15	box41_20_sg_10	-3	first	song type change	15	0.304738041533925	4738.05694952213	6	0	0
box41	7	sg_10_20_16	box41_7	20	box41_20	2	incons	sg_10	box41_20_sg_10_20_16	box41_20_sg_10	-2	first	song type change	16	0.305951176284778	4742.4242346252	6	4.36728510307057	0
box41	7	sg_10_20_17	box41_7	20	box41_20	3	incons	sg_10	box41_20_sg_10_20_17	box41_20_sg_10	-1	first	song type change	17	0.307164311035628	4746.79151972826	6	8.73457020613023	0
box41	7	sg_10_20_18	box41_7	20	box41_20	4	incons	sg_10	box41_20_sg_10_20_18	box41_20_sg_10	1	second	song type change	18	0.308377445786481	4751.15880483133	6	13.1018553091999	0
box41	7	sg_10_20_19	box41_7	20	box41_20	5	incons	sg_10	box41_20_sg_10_20_19	box41_20_sg_10	2	second	song type change	19	0.309571625306853	4755.45785110467	6	17.4009015825404	0
box41	7	sg_10_20_20	box41_7	20	box41_20	6	incons	sg_10	box41_20_sg_10_20_20	box41_20_sg_10	3	second	song type change	20	0.310784760057703	4759.82513620773	6	21.7681866856001	0
box41	7	sg_10_20_21	box41_7	20	box41_20	7	incons	sg_10	box41_20_sg_10_20_21	box41_20_sg_10	4	second	song type change	21	0.311997894808555	4764.1924213108	6	26.1354717886697	0
box41	7	sg_10_20_22	box41_7	20	box41_20	8	incons	sg_10	box41_20_sg_10_20_22	box41_20_sg_10	5	second	song type change	22	0.313211029559405	4768.55970641386	6	30.5027568917303	0
box41	7	sg_10_20_23	box41_7	20	box41_20	9	incons	sg_10	box41_20_sg_10_20_23	box41_20_sg_10	6	second	song type change	23	0.314424164310258	4772.92699151693	6	34.8700419948	0
box41	7	sg_10_20_24	box41_7	20	box41_20	10	incons	sg_10	box41_20_sg_10_20_24	box41_20_sg_10	7	second	song type change	24	0.315637299061108	4777.29427661999	6	39.2373270978605	0
box41	7	sg_10_20_25	box41_7	20	box41_20	11	incons	sg_10	box41_20_sg_10_20_25	box41_20_sg_10	8	second	song type change	25	0.316850433811964	4781.66156172307	6	43.6046122009402	0
box41	7	sg_10_20_26	box41_7	20	box41_20	12	incons	sg_10	box41_20_sg_10_20_26	box41_20_sg_10	9	second	song type change	26	0.31804461333233	4785.96060799639	6	47.9036584742598	0
box41	7	sg_10_20_27	box41_7	20	box41_20	13	incons	sg_10	box41_20_sg_10_20_27	box41_20_sg_10	10	second	song type change	27	0.319257748083183	4790.32789309946	6	52.2709435773304	0
box41	7	sg_10_20_28	box41_7	20	box41_20	14	incons	sg_10	box41_20_sg_10_20_28	box41_20_sg_10	11	second	song type change	28	0.320470882834033	4794.69517820252	6	56.6382286803901	0
box41	7	sg_10_20_29	box41_7	20	box41_20	15	incons	sg_10	box41_20_sg_10_20_29	box41_20_sg_10	12	second	song type change	29	0.321684017584886	4799.06246330559	6	61.0055137834606	0
box41	7	sg_10_20_30	box41_7	20	box41_20	16	incons	sg_10	box41_20_sg_10_20_30	box41_20_sg_10	13	second	song type change	30	0.322897152335736	4803.42974840865	6	65.3727988865203	0
box41	7	sg_10_20_31	box41_7	20	box41_20	17	incons	sg_10	box41_20_sg_10_20_31	box41_20_sg_10	14	second	song type change	31	0.324110287086589	4807.79703351172	6	69.74008398959	0
box41	7	sg_13_20_1	box41_7	20	box41_20	1	incons	sg_13	box41_20_sg_13_20_1	box41_20_sg_13	-17	first	song type change	1	0.284228482152339	4664.22253574842	9	0	0
box41	7	sg_13_20_10	box41_7	20	box41_20	10	incons	sg_13	box41_20_sg_13_20_10	box41_20_sg_13	-8	first	song type change	10	0.297421322567853	4711.71676124427	9	47.4942254958496	1
box41	7	sg_13_20_11	box41_7	20	box41_20	11	incons	sg_13	box41_20_sg_13_20_11	box41_20_sg_13	-7	first	song type change	11	0.298880875314972	4716.9711511339	9	52.7486153854798	1
box41	7	sg_13_20_12	box41_7	20	box41_20	12	incons	sg_13	box41_20_sg_13_20_12	box41_20_sg_13	-6	first	song type change	12	0.300340428062092	4722.22554102353	9	58.0030052751099	1
box41	7	sg_13_20_13	box41_7	20	box41_20	13	incons	sg_13	box41_20_sg_13_20_13	box41_20_sg_13	-5	first	song type change	13	0.301818936039689	4727.54816974288	9	63.3256339944601	0
box41	7	sg_13_20_14	box41_7	20	box41_20	14	incons	sg_13	box41_20_sg_13_20_14	box41_20_sg_13	-4	first	song type change	14	0.303278488786808	4732.80255963251	9	68.5800238840893	0
box41	7	sg_13_20_2	box41_7	20	box41_20	2	incons	sg_13	box41_20_sg_13_20_2	box41_20_sg_13	-16	first	song type change	2	0.285706990129942	4669.54516446779	9	5.32262871936928	0
box41	7	sg_13_20_3	box41_7	20	box41_20	3	incons	sg_13	box41_20_sg_13_20_3	box41_20_sg_13	-15	first	song type change	3	0.287166542877058	4674.79955435741	9	10.5770186089894	0
box41	7	sg_13_20_4	box41_7	20	box41_20	4	incons	sg_13	box41_20_sg_13_20_4	box41_20_sg_13	-14	first	song type change	4	0.288626095624178	4680.05394424704	9	15.8314084986196	0
box41	7	sg_13_20_5	box41_7	20	box41_20	5	incons	sg_13	box41_20_sg_13_20_5	box41_20_sg_13	-13	first	song type change	5	0.290085648371297	4685.30833413667	9	21.0857983882497	0
box41	7	sg_13_20_6	box41_7	20	box41_20	6	incons	sg_13	box41_20_sg_13_20_6	box41_20_sg_13	-12	first	song type change	6	0.291564156348897	4690.63096285603	9	26.4084271076099	0
box41	7	sg_13_20_7	box41_7	20	box41_20	7	incons	sg_13	box41_20_sg_13_20_7	box41_20_sg_13	-11	first	song type change	7	0.293023709096017	4695.88535274566	9	31.66281699724	0
box41	7	sg_13_20_8	box41_7	20	box41_20	8	incons	sg_13	box41_20_sg_13_20_8	box41_20_sg_13	-10	first	song type change	8	0.294483261843133	4701.13974263528	9	36.9172068868593	0
box41	7	sg_13_20_9	box41_7	20	box41_20	9	incons	sg_13	box41_20_sg_13_20_9	box41_20_sg_13	-9	first	song type change	9	0.295961769820736	4706.46237135465	9	42.2398356062295	0
box41	8	sg_10_22_15	box41_8	22	box41_22	1	incons	sg_10	box41_22_sg_10_22_15	box41_22_sg_10	1	second	song type change	15	0.391628818063678	5050.86374502924	6	0	0
box41	8	sg_10_22_16	box41_8	22	box41_22	2	incons	sg_10	box41_22_sg_10_22_16	box41_22_sg_10	2	second	song type change	16	0.39284195281453	5055.23103013231	6	4.36728510306966	0
box41	8	sg_10_22_17	box41_8	22	box41_22	3	incons	sg_10	box41_22_sg_10_22_17	box41_22_sg_10	3	second	song type change	17	0.394055087565383	5059.59831523538	6	8.73457020614023	0
box41	8	sg_10_22_18	box41_8	22	box41_22	4	incons	sg_10	box41_22_sg_10_22_18	box41_22_sg_10	4	second	song type change	18	0.395268222316233	5063.96560033844	6	13.1018553091999	0
box41	8	sg_10_22_19	box41_8	22	box41_22	5	incons	sg_10	box41_22_sg_10_22_19	box41_22_sg_10	5	second	song type change	19	0.396462401836603	5068.26464661177	6	17.4009015825304	0
box41	8	sg_10_22_20	box41_8	22	box41_22	6	incons	sg_10	box41_22_sg_10_22_20	box41_22_sg_10	6	second	song type change	20	0.397675536587453	5072.63193171483	6	21.7681866855901	0
box41	8	sg_10_22_21	box41_8	22	box41_22	7	incons	sg_10	box41_22_sg_10_22_21	box41_22_sg_10	7	second	song type change	21	0.398888671338306	5076.9992168179	6	26.1354717886597	1
box41	8	sg_10_22_22	box41_8	22	box41_22	8	incons	sg_10	box41_22_sg_10_22_22	box41_22_sg_10	8	second	song type change	22	0.400101806089156	5081.36650192096	6	30.5027568917203	0
box41	8	sg_10_22_23	box41_8	22	box41_22	9	incons	sg_10	box41_22_sg_10_22_23	box41_22_sg_10	9	second	song type change	23	0.401314940840011	5085.73378702404	6	34.8700419948	1
box41	8	sg_10_22_24	box41_8	22	box41_22	10	incons	sg_10	box41_22_sg_10_22_24	box41_22_sg_10	10	second	song type change	24	0.402528075590861	5090.1010721271	6	39.2373270978605	1
box41	8	sg_10_22_25	box41_8	22	box41_22	11	incons	sg_10	box41_22_sg_10_22_25	box41_22_sg_10	11	second	song type change	25	0.403741210341714	5094.46835723017	6	43.6046122009302	0
box41	8	sg_10_22_26	box41_8	22	box41_22	12	incons	sg_10	box41_22_sg_10_22_26	box41_22_sg_10	12	second	song type change	26	0.404935389862083	5098.7674035035	6	47.9036584742598	0
box41	8	sg_10_22_27	box41_8	22	box41_22	13	incons	sg_10	box41_22_sg_10_22_27	box41_22_sg_10	13	second	song type change	27	0.406148524612933	5103.13468860656	6	52.2709435773204	0
box41	8	sg_10_22_28	box41_8	22	box41_22	14	incons	sg_10	box41_22_sg_10_22_28	box41_22_sg_10	14	second	song type change	28	0.407361659363786	5107.50197370963	6	56.6382286803901	0
box41	8	sg_10_22_29	box41_8	22	box41_22	15	incons	sg_10	box41_22_sg_10_22_29	box41_22_sg_10	15	second	song type change	29	0.408574794114636	5111.86925881269	6	61.0055137834497	0
box41	8	sg_10_22_30	box41_8	22	box41_22	16	incons	sg_10	box41_22_sg_10_22_30	box41_22_sg_10	16	second	song type change	30	0.409787928865492	5116.23654391577	6	65.3727988865303	0
box41	8	sg_10_22_31	box41_8	22	box41_22	17	incons	sg_10	box41_22_sg_10_22_31	box41_22_sg_10	17	second	song type change	31	0.411001063616342	5120.60382901883	6	69.74008398959	0
box41	8	sg_10_24_15	box41_8	24	box41_24	1	cons	sg_10	box41_24_sg_10_24_15	box41_24_sg_10	1	second	song type change	15	0.478652281206803	5364.14821234449	6	0	0
box41	8	sg_10_24_16	box41_8	24	box41_24	2	cons	sg_10	box41_24_sg_10_24_16	box41_24_sg_10	2	second	song type change	16	0.479865415957656	5368.51549744756	6	4.36728510306966	0
box41	8	sg_10_24_17	box41_8	24	box41_24	3	cons	sg_10	box41_24_sg_10_24_17	box41_24_sg_10	3	second	song type change	17	0.481078550708505	5372.88278255062	6	8.73457020612932	0
box41	8	sg_10_24_18	box41_8	24	box41_24	4	cons	sg_10	box41_24_sg_10_24_18	box41_24_sg_10	4	second	song type change	18	0.482291685459358	5377.25006765369	6	13.1018553091999	0
box41	8	sg_10_24_19	box41_8	24	box41_24	5	cons	sg_10	box41_24_sg_10_24_19	box41_24_sg_10	5	second	song type change	19	0.483504820210211	5381.61735275676	6	17.4691404122696	0
box41	8	sg_10_24_20	box41_8	24	box41_24	6	cons	sg_10	box41_24_sg_10_24_20	box41_24_sg_10	6	second	song type change	20	0.484717954961064	5385.98463785983	6	21.8364255153401	0
box41	8	sg_10_24_21	box41_8	24	box41_24	7	cons	sg_10	box41_24_sg_10_24_21	box41_24_sg_10	7	second	song type change	21	0.485931089711914	5390.35192296289	6	26.2037106183998	0
box41	8	sg_10_24_22	box41_8	24	box41_24	8	cons	sg_10	box41_24_sg_10_24_22	box41_24_sg_10	8	second	song type change	22	0.487125269232283	5394.65096923622	6	30.5027568917294	0
box41	8	sg_10_24_23	box41_8	24	box41_24	9	cons	sg_10	box41_24_sg_10_24_23	box41_24_sg_10	9	second	song type change	23	0.488338403983133	5399.01825433928	6	34.87004199479	0
box41	8	sg_10_24_24	box41_8	24	box41_24	10	cons	sg_10	box41_24_sg_10_24_24	box41_24_sg_10	10	second	song type change	24	0.489551538733986	5403.38553944235	6	39.2373270978596	0
box41	8	sg_10_24_25	box41_8	24	box41_24	11	cons	sg_10	box41_24_sg_10_24_25	box41_24_sg_10	11	second	song type change	25	0.490764673484842	5407.75282454543	6	43.6046122009393	0
box41	8	sg_10_24_26	box41_8	24	box41_24	12	cons	sg_10	box41_24_sg_10_24_26	box41_24_sg_10	12	second	song type change	26	0.491977808235692	5412.12010964849	6	47.9718973039999	0
box41	8	sg_10_24_27	box41_8	24	box41_24	13	cons	sg_10	box41_24_sg_10_24_27	box41_24_sg_10	13	second	song type change	27	0.493190942986542	5416.48739475155	6	52.3391824070595	0
box41	8	sg_10_24_28	box41_8	24	box41_24	14	cons	sg_10	box41_24_sg_10_24_28	box41_24_sg_10	14	second	song type change	28	0.494404077737395	5420.85467985462	6	56.7064675101301	0
box41	8	sg_10_24_29	box41_8	24	box41_24	15	cons	sg_10	box41_24_sg_10_24_29	box41_24_sg_10	15	second	song type change	29	0.495617212488247	5425.22196495769	6	61.0737526131998	0
box41	8	sg_10_24_30	box41_8	24	box41_24	16	cons	sg_10	box41_24_sg_10_24_30	box41_24_sg_10	16	second	song type change	30	0.496830347239097	5429.58925006075	6	65.4410377162594	0
box41	8	sg_10_24_31	box41_8	24	box41_24	17	cons	sg_10	box41_24_sg_10_24_31	box41_24_sg_10	17	second	song type change	31	0.49804348198995	5433.95653516382	6	69.80832281933	0
box41	8	sg_13_22_1	box41_8	22	box41_22	1	incons	sg_13	box41_22_sg_13_22_1	box41_22_sg_13	-14	first	silence	1	0.371119258682092	4977.02933125553	9	0	0
box41	8	sg_13_22_10	box41_8	22	box41_22	10	incons	sg_13	box41_22_sg_13_22_10	box41_22_sg_13	-5	first	silence	10	0.384312099097606	5024.52355675138	9	47.4942254958496	0
box41	8	sg_13_22_11	box41_8	22	box41_22	11	incons	sg_13	box41_22_sg_13_22_11	box41_22_sg_13	-4	first	silence	11	0.385771651844722	5029.777946641	9	52.7486153854697	0
box41	8	sg_13_22_12	box41_8	22	box41_22	12	incons	sg_13	box41_22_sg_13_22_12	box41_22_sg_13	-3	first	silence	12	0.387231204591842	5035.03233653063	9	58.0030052750999	0
box41	8	sg_13_22_13	box41_8	22	box41_22	13	incons	sg_13	box41_22_sg_13_22_13	box41_22_sg_13	-2	first	silence	13	0.388709712569442	5040.35496524999	9	63.3256339944592	0
box41	8	sg_13_22_14	box41_8	22	box41_22	14	incons	sg_13	box41_22_sg_13_22_14	box41_22_sg_13	-1	first	silence	14	0.390169265316561	5045.60935513962	9	68.5800238840893	0
box41	8	sg_13_22_2	box41_8	22	box41_22	2	incons	sg_13	box41_22_sg_13_22_2	box41_22_sg_13	-13	first	silence	2	0.372597766659692	4982.35195997489	9	5.32262871935927	0
box41	8	sg_13_22_3	box41_8	22	box41_22	3	incons	sg_13	box41_22_sg_13_22_3	box41_22_sg_13	-12	first	silence	3	0.374057319406811	4987.60634986452	9	10.5770186089894	0
box41	8	sg_13_22_4	box41_8	22	box41_22	4	incons	sg_13	box41_22_sg_13_22_4	box41_22_sg_13	-11	first	silence	4	0.375516872153928	4992.86073975414	9	15.8314084986096	0
box41	8	sg_13_22_5	box41_8	22	box41_22	5	incons	sg_13	box41_22_sg_13_22_5	box41_22_sg_13	-10	first	silence	5	0.376976424901047	4998.11512964377	9	21.0857983882397	0
box41	8	sg_13_22_6	box41_8	22	box41_22	6	incons	sg_13	box41_22_sg_13_22_6	box41_22_sg_13	-9	first	silence	6	0.378454932878647	5003.43775836313	9	26.4084271075999	0
box41	8	sg_13_22_7	box41_8	22	box41_22	7	incons	sg_13	box41_22_sg_13_22_7	box41_22_sg_13	-8	first	silence	7	0.379914485625767	5008.69214825276	9	31.6628169972291	0
box41	8	sg_13_22_8	box41_8	22	box41_22	8	incons	sg_13	box41_22_sg_13_22_8	box41_22_sg_13	-7	first	silence	8	0.381374038372886	5013.94653814239	9	36.9172068868593	0
box41	8	sg_13_22_9	box41_8	22	box41_22	9	incons	sg_13	box41_22_sg_13_22_9	box41_22_sg_13	-6	first	silence	9	0.382852546350486	5019.26916686175	9	42.2398356062195	0
box41	8	sg_13_24_1	box41_8	24	box41_24	1	cons	sg_13	box41_24_sg_13_24_1	box41_24_sg_13	-14	first	silence	1	0.458010035211844	5289.83612676264	9	0	1
box41	8	sg_13_24_10	box41_8	24	box41_24	10	cons	sg_13	box41_24_sg_13_24_10	box41_24_sg_13	-5	first	silence	10	0.471278696549283	5337.60330757742	9	47.7671808147807	0
box41	8	sg_13_24_11	box41_8	24	box41_24	11	cons	sg_13	box41_24_sg_13_24_11	box41_24_sg_13	-4	first	silence	11	0.472757204526886	5342.92593629679	9	53.0898095341499	0
box41	8	sg_13_24_12	box41_8	24	box41_24	12	cons	sg_13	box41_24_sg_13_24_12	box41_24_sg_13	-3	first	silence	12	0.474235712504486	5348.24856501615	9	58.4124382535101	0
box41	8	sg_13_24_13	box41_8	24	box41_24	13	cons	sg_13	box41_24_sg_13_24_13	box41_24_sg_13	-2	first	silence	13	0.475695265251606	5353.50295490578	9	63.6668281431403	0
box41	8	sg_13_24_14	box41_8	24	box41_24	14	cons	sg_13	box41_24_sg_13_24_14	box41_24_sg_13	-1	first	silence	14	0.477173773229203	5358.82558362513	9	68.9894568624904	0
box41	8	sg_13_24_2	box41_8	24	box41_24	2	cons	sg_13	box41_24_sg_13_24_2	box41_24_sg_13	-13	first	silence	2	0.459488543189444	5295.158755482	9	5.32262871936018	0
box41	8	sg_13_24_3	box41_8	24	box41_24	3	cons	sg_13	box41_24_sg_13_24_3	box41_24_sg_13	-12	first	silence	3	0.460967051167047	5300.48138420137	9	10.6452574387304	1
box41	8	sg_13_24_4	box41_8	24	box41_24	4	cons	sg_13	box41_24_sg_13_24_4	box41_24_sg_13	-11	first	silence	4	0.462445559144645	5305.80401292072	9	15.9678861580805	1
box41	8	sg_13_24_5	box41_8	24	box41_24	5	cons	sg_13	box41_24_sg_13_24_5	box41_24_sg_13	-10	first	silence	5	0.463905111891764	5311.05840281035	9	21.2222760477107	0
box41	8	sg_13_24_6	box41_8	24	box41_24	6	cons	sg_13	box41_24_sg_13_24_6	box41_24_sg_13	-9	first	silence	6	0.465383619869364	5316.38103152971	9	26.54490476707	0
box41	8	sg_13_24_7	box41_8	24	box41_24	7	cons	sg_13	box41_24_sg_13_24_7	box41_24_sg_13	-8	first	silence	7	0.466862127846964	5321.70366024907	9	31.8675334864301	0
box41	8	sg_13_24_8	box41_8	24	box41_24	8	cons	sg_13	box41_24_sg_13_24_8	box41_24_sg_13	-7	first	silence	8	0.468340635824564	5327.02628896843	9	37.1901622057903	0
box41	8	sg_13_24_9	box41_8	24	box41_24	9	cons	sg_13	box41_24_sg_13_24_9	box41_24_sg_13	-6	first	silence	9	0.469800188571683	5332.28067885806	9	42.4445520954205	0
box48	1	sg_10_1_23	box48_1	1	box48_1	1	incons	sg_10	box48_1_sg_10_1_23	box48_1_sg_10	1	second	song type change	23	-0.475202221206947	1793.27200365499	6	0	1
box48	1	sg_10_1_24	box48_1	1	box48_1	2	incons	sg_10	box48_1_sg_10_1_24	box48_1_sg_10	2	second	song type change	24	-0.473952543986692	1797.77084164791	6	4.49883799292002	1
box48	1	sg_10_1_25	box48_1	1	box48_1	3	incons	sg_10	box48_1_sg_10_1_25	box48_1_sg_10	3	second	song type change	25	-0.472702866766436	1802.26967964083	6	8.99767598584003	1
box48	1	sg_10_1_26	box48_1	1	box48_1	4	incons	sg_10	box48_1_sg_10_1_26	box48_1_sg_10	4	second	song type change	26	-0.471453189546181	1806.76851763375	6	13.49651397876	1
box48	1	sg_10_1_27	box48_1	1	box48_1	5	incons	sg_10	box48_1_sg_10_1_27	box48_1_sg_10	5	second	song type change	27	-0.470203512325925	1811.26735562667	6	17.9953519716801	1
box48	1	sg_10_1_28	box48_1	1	box48_1	6	incons	sg_10	box48_1_sg_10_1_28	box48_1_sg_10	6	second	song type change	28	-0.469000119447158	1815.59956999023	6	22.3275663352401	1
box48	1	sg_10_1_29	box48_1	1	box48_1	7	incons	sg_10	box48_1_sg_10_1_29	box48_1_sg_10	7	second	song type change	29	-0.467750442226903	1820.09840798315	6	26.8264043281602	1
box48	1	sg_10_1_30	box48_1	1	box48_1	8	incons	sg_10	box48_1_sg_10_1_30	box48_1_sg_10	8	second	song type change	30	-0.466500765006647	1824.59724597607	6	31.3252423210802	1
box48	1	sg_10_1_31	box48_1	1	box48_1	9	incons	sg_10	box48_1_sg_10_1_31	box48_1_sg_10	9	second	song type change	31	-0.465251087786392	1829.09608396899	6	35.824080314	1
box48	1	sg_10_1_32	box48_1	1	box48_1	10	incons	sg_10	box48_1_sg_10_1_32	box48_1_sg_10	10	second	song type change	32	-0.464001410566136	1833.59492196191	6	40.32291830692	0
box48	1	sg_10_1_33	box48_1	1	box48_1	11	incons	sg_10	box48_1_sg_10_1_33	box48_1_sg_10	11	second	song type change	33	-0.462751733345881	1838.09375995483	6	44.82175629984	0
box48	1	sg_10_1_34	box48_1	1	box48_1	12	incons	sg_10	box48_1_sg_10_1_34	box48_1_sg_10	12	second	song type change	34	-0.461548340467114	1842.42597431839	6	49.1539706634001	0
box48	1	sg_10_1_35	box48_1	1	box48_1	13	incons	sg_10	box48_1_sg_10_1_35	box48_1_sg_10	13	second	song type change	35	-0.460298663246858	1846.92481231131	6	53.6528086563201	0
box48	1	sg_10_1_36	box48_1	1	box48_1	14	incons	sg_10	box48_1_sg_10_1_36	box48_1_sg_10	14	second	song type change	36	-0.459048986026603	1851.42365030423	6	58.1516466492401	1
box48	1	sg_10_1_37	box48_1	1	box48_1	15	incons	sg_10	box48_1_sg_10_1_37	box48_1_sg_10	15	second	song type change	37	-0.457799308806347	1855.92248829715	6	62.6504846421601	0
box48	1	sg_10_1_38	box48_1	1	box48_1	16	incons	sg_10	box48_1_sg_10_1_38	box48_1_sg_10	16	second	song type change	38	-0.456549631586092	1860.42132629007	6	67.1493226350801	0
box48	1	sg_10_3_23	box48_1	3	box48_3	1	cons	sg_10	box48_3_sg_10_3_23	box48_3_sg_10	1	second	song type change	23	-0.388928208667794	2103.85844879594	6	0	1
box48	1	sg_10_3_24	box48_1	3	box48_3	2	cons	sg_10	box48_3_sg_10_3_24	box48_3_sg_10	2	second	song type change	24	-0.387678531447539	2108.35728678886	6	4.49883799292002	1
box48	1	sg_10_3_25	box48_1	3	box48_3	3	cons	sg_10	box48_3_sg_10_3_25	box48_3_sg_10	3	second	song type change	25	-0.386428854227283	2112.85612478178	6	8.99767598584003	1
box48	1	sg_10_3_26	box48_1	3	box48_3	4	cons	sg_10	box48_3_sg_10_3_26	box48_3_sg_10	4	second	song type change	26	-0.385179177007028	2117.3549627747	6	13.49651397876	0
box48	1	sg_10_3_27	box48_1	3	box48_3	5	cons	sg_10	box48_3_sg_10_3_27	box48_3_sg_10	5	second	song type change	27	-0.383929499786772	2121.85380076762	6	17.9953519716801	1
box48	1	sg_10_3_28	box48_1	3	box48_3	6	cons	sg_10	box48_3_sg_10_3_28	box48_3_sg_10	6	second	song type change	28	-0.382679822566517	2126.35263876054	6	22.4941899645996	1
box48	1	sg_10_3_29	box48_1	3	box48_3	7	cons	sg_10	box48_3_sg_10_3_29	box48_3_sg_10	7	second	song type change	29	-0.381430145346261	2130.85147675346	6	26.9930279575196	1
box48	1	sg_10_3_30	box48_1	3	box48_3	8	cons	sg_10	box48_3_sg_10_3_30	box48_3_sg_10	8	second	song type change	30	-0.380180468126003	2135.35031474639	6	31.4918659504497	1
box48	1	sg_10_3_31	box48_1	3	box48_3	9	cons	sg_10	box48_3_sg_10_3_31	box48_3_sg_10	9	second	song type change	31	-0.378930790905747	2139.84915273931	6	35.9907039433697	1
box48	1	sg_10_3_32	box48_1	3	box48_3	10	cons	sg_10	box48_3_sg_10_3_32	box48_3_sg_10	10	second	song type change	32	-0.377727398026983	2144.18136710286	6	40.3229183069197	1
box48	1	sg_10_3_33	box48_1	3	box48_3	11	cons	sg_10	box48_3_sg_10_3_33	box48_3_sg_10	11	second	song type change	33	-0.376477720806728	2148.68020509578	6	44.8217562998398	1
box48	1	sg_10_3_34	box48_1	3	box48_3	12	cons	sg_10	box48_3_sg_10_3_34	box48_3_sg_10	12	second	song type change	34	-0.375228043586472	2153.1790430887	6	49.3205942927598	1
box48	1	sg_10_3_35	box48_1	3	box48_3	13	cons	sg_10	box48_3_sg_10_3_35	box48_3_sg_10	13	second	song type change	35	-0.373978366366214	2157.67788108163	6	53.8194322856898	0
box48	1	sg_10_3_36	box48_1	3	box48_3	14	cons	sg_10	box48_3_sg_10_3_36	box48_3_sg_10	14	second	song type change	36	-0.372728689145958	2162.17671907455	6	58.3182702786098	0
box48	1	sg_10_3_37	box48_1	3	box48_3	15	cons	sg_10	box48_3_sg_10_3_37	box48_3_sg_10	15	second	song type change	37	-0.371479011925703	2166.67555706747	6	62.8171082715298	0
box48	1	sg_10_3_38	box48_1	3	box48_3	16	cons	sg_10	box48_3_sg_10_3_38	box48_3_sg_10	16	second	song type change	38	-0.370229334705447	2171.17439506039	6	67.3159462644498	1
box48	1	sg_22_1_1	box48_1	1	box48_1	1	incons	sg_22	box48_1_sg_22_1_1	box48_1_sg_22	-22	first	silence	1	-0.495798753170428	1719.12448858646	5	0	0
box48	1	sg_22_1_10	box48_1	1	box48_1	10	incons	sg_22	box48_1_sg_22_1_10	box48_1_sg_22	-13	first	silence	10	-0.487375003019072	1749.44998913134	5	30.32550054488	0
box48	1	sg_22_1_11	box48_1	1	box48_1	11	incons	sg_22	box48_1_sg_22_1_11	box48_1_sg_22	-12	first	silence	11	-0.486449316189253	1752.78246171869	5	33.6579731322299	0
box48	1	sg_22_1_12	box48_1	1	box48_1	12	incons	sg_22	box48_1_sg_22_1_12	box48_1_sg_22	-11	first	silence	12	-0.485477345017942	1756.28155793541	5	37.15706934895	0
box48	1	sg_22_1_13	box48_1	1	box48_1	13	incons	sg_22	box48_1_sg_22_1_13	box48_1_sg_22	-10	first	silence	13	-0.484551658188122	1759.61403052276	5	40.4895419362999	1
box48	1	sg_22_1_14	box48_1	1	box48_1	14	incons	sg_22	box48_1_sg_22_1_14	box48_1_sg_22	-9	first	silence	14	-0.483625971358303	1762.94650311011	5	43.8220145236498	0
box48	1	sg_22_1_15	box48_1	1	box48_1	15	incons	sg_22	box48_1_sg_22_1_15	box48_1_sg_22	-8	first	silence	15	-0.482700284528483	1766.27897569746	5	47.154487111	1
box48	1	sg_22_1_16	box48_1	1	box48_1	16	incons	sg_22	box48_1_sg_22_1_16	box48_1_sg_22	-7	first	silence	16	-0.481728313357175	1769.77807191417	5	50.6535833277098	1
box48	1	sg_22_1_17	box48_1	1	box48_1	17	incons	sg_22	box48_1_sg_22_1_17	box48_1_sg_22	-6	first	silence	17	-0.480802626527356	1773.11054450152	5	53.98605591506	0
box48	1	sg_22_1_18	box48_1	1	box48_1	18	incons	sg_22	box48_1_sg_22_1_18	box48_1_sg_22	-5	first	silence	18	-0.479876939697536	1776.44301708887	5	57.3185285024099	0
box48	1	sg_22_1_19	box48_1	1	box48_1	19	incons	sg_22	box48_1_sg_22_1_19	box48_1_sg_22	-4	first	silence	19	-0.478951252867717	1779.77548967622	5	60.65100108976	0
box48	1	sg_22_1_2	box48_1	1	box48_1	2	incons	sg_22	box48_1_sg_22_1_2	box48_1_sg_22	-21	first	silence	2	-0.494873066340608	1722.45696117381	5	3.33247258734991	1
box48	1	sg_22_1_20	box48_1	1	box48_1	20	incons	sg_22	box48_1_sg_22_1_20	box48_1_sg_22	-3	first	silence	20	-0.478025566037897	1783.10796226357	5	63.9834736771099	0
box48	1	sg_22_1_21	box48_1	1	box48_1	21	incons	sg_22	box48_1_sg_22_1_21	box48_1_sg_22	-2	first	silence	21	-0.477053594866586	1786.60705848029	5	67.48256989383	0
box48	1	sg_22_1_22	box48_1	1	box48_1	22	incons	sg_22	box48_1_sg_22_1_22	box48_1_sg_22	-1	first	silence	22	-0.476127908036767	1789.93953106764	5	70.81504248118	0
box48	1	sg_22_1_3	box48_1	1	box48_1	3	incons	sg_22	box48_1_sg_22_1_3	box48_1_sg_22	-20	first	silence	3	-0.493947379510789	1725.78943376116	5	6.66494517469982	1
box48	1	sg_22_1_4	box48_1	1	box48_1	4	incons	sg_22	box48_1_sg_22_1_4	box48_1_sg_22	-19	first	silence	4	-0.492975408339478	1729.28852997788	5	10.1640413914199	1
box48	1	sg_22_1_5	box48_1	1	box48_1	5	incons	sg_22	box48_1_sg_22_1_5	box48_1_sg_22	-18	first	silence	5	-0.492049721509658	1732.62100256523	5	13.4965139787698	0
box48	1	sg_22_1_6	box48_1	1	box48_1	6	incons	sg_22	box48_1_sg_22_1_6	box48_1_sg_22	-17	first	silence	6	-0.491124034679839	1735.95347515258	5	16.82898656612	1
box48	1	sg_22_1_7	box48_1	1	box48_1	7	incons	sg_22	box48_1_sg_22_1_7	box48_1_sg_22	-16	first	silence	7	-0.49019834785002	1739.28594773993	5	20.1614591534699	0
box48	1	sg_22_1_8	box48_1	1	box48_1	8	incons	sg_22	box48_1_sg_22_1_8	box48_1_sg_22	-15	first	silence	8	-0.489226376678711	1742.78504395664	5	23.66055537018	1
box48	1	sg_22_1_9	box48_1	1	box48_1	9	incons	sg_22	box48_1_sg_22_1_9	box48_1_sg_22	-14	first	silence	9	-0.488300689848892	1746.11751654399	5	26.9930279575299	0
box48	1	sg_22_3_1	box48_1	3	box48_3	1	cons	sg_22	box48_3_sg_22_3_1	box48_3_sg_22	-22	first	silence	1	-0.409478456289783	2029.87755735678	5	0	1
box48	1	sg_22_3_10	box48_1	3	box48_3	10	cons	sg_22	box48_3_sg_22_3_10	box48_3_sg_22	-13	first	silence	10	-0.401100990479919	2060.03643427229	5	30.1588769155101	0
box48	1	sg_22_3_11	box48_1	3	box48_3	11	cons	sg_22	box48_3_sg_22_3_11	box48_3_sg_22	-12	first	silence	11	-0.400129019308608	2063.53553048901	5	33.6579731322299	0
box48	1	sg_22_3_12	box48_1	3	box48_3	12	cons	sg_22	box48_3_sg_22_3_12	box48_3_sg_22	-11	first	silence	12	-0.399203332478789	2066.86800307636	5	36.9904457195798	0
box48	1	sg_22_3_13	box48_1	3	box48_3	13	cons	sg_22	box48_3_sg_22_3_13	box48_3_sg_22	-10	first	silence	13	-0.398277645648969	2070.20047566371	5	40.3229183069302	0
box48	1	sg_22_3_14	box48_1	3	box48_3	14	cons	sg_22	box48_3_sg_22_3_14	box48_3_sg_22	-9	first	silence	14	-0.39735195881915	2073.53294825106	5	43.6553908942801	0
box48	1	sg_22_3_15	box48_1	3	box48_3	15	cons	sg_22	box48_3_sg_22_3_15	box48_3_sg_22	-8	first	silence	15	-0.396379987647842	2077.03204446777	5	47.15448711099	0
box48	1	sg_22_3_16	box48_1	3	box48_3	16	cons	sg_22	box48_3_sg_22_3_16	box48_3_sg_22	-7	first	silence	16	-0.395454300818022	2080.36451705512	5	50.4869596983399	1
box48	1	sg_22_3_17	box48_1	3	box48_3	17	cons	sg_22	box48_3_sg_22_3_17	box48_3_sg_22	-6	first	silence	17	-0.394528613988203	2083.69698964247	5	53.8194322856898	0
box48	1	sg_22_3_18	box48_1	3	box48_3	18	cons	sg_22	box48_3_sg_22_3_18	box48_3_sg_22	-5	first	silence	18	-0.393602927158383	2087.02946222982	5	57.1519048730402	0
box48	1	sg_22_3_19	box48_1	3	box48_3	19	cons	sg_22	box48_3_sg_22_3_19	box48_3_sg_22	-4	first	silence	19	-0.392677240328564	2090.36193481717	5	60.4843774603901	1
box48	1	sg_22_3_2	box48_1	3	box48_3	2	cons	sg_22	box48_3_sg_22_3_2	box48_3_sg_22	-21	first	silence	2	-0.408552769459964	2033.21002994413	5	3.33247258734991	1
box48	1	sg_22_3_20	box48_1	3	box48_3	20	cons	sg_22	box48_3_sg_22_3_20	box48_3_sg_22	-3	first	silence	20	-0.391705269157253	2093.86103103389	5	63.9834736771099	0
box48	1	sg_22_3_21	box48_1	3	box48_3	21	cons	sg_22	box48_3_sg_22_3_21	box48_3_sg_22	-2	first	silence	21	-0.390779582327433	2097.19350362124	5	67.3159462644599	0
box48	1	sg_22_3_22	box48_1	3	box48_3	22	cons	sg_22	box48_3_sg_22_3_22	box48_3_sg_22	-1	first	silence	22	-0.389853895497614	2100.52597620859	5	70.6484188518098	0
box48	1	sg_22_3_3	box48_1	3	box48_3	3	cons	sg_22	box48_3_sg_22_3_3	box48_3_sg_22	-20	first	silence	3	-0.407627082630144	2036.54250253148	5	6.66494517470005	0
box48	1	sg_22_3_4	box48_1	3	box48_3	4	cons	sg_22	box48_3_sg_22_3_4	box48_3_sg_22	-19	first	silence	4	-0.406701395800325	2039.87497511883	5	9.99741776204996	1
box48	1	sg_22_3_5	box48_1	3	box48_3	5	cons	sg_22	box48_3_sg_22_3_5	box48_3_sg_22	-18	first	silence	5	-0.405775708970506	2043.20744770618	5	13.3298903493999	1
box48	1	sg_22_3_6	box48_1	3	box48_3	6	cons	sg_22	box48_3_sg_22_3_6	box48_3_sg_22	-17	first	silence	6	-0.404803737799195	2046.7065439229	5	16.82898656612	1
box48	1	sg_22_3_7	box48_1	3	box48_3	7	cons	sg_22	box48_3_sg_22_3_7	box48_3_sg_22	-16	first	silence	7	-0.403878050969375	2050.03901651025	5	20.1614591534699	1
box48	1	sg_22_3_8	box48_1	3	box48_3	8	cons	sg_22	box48_3_sg_22_3_8	box48_3_sg_22	-15	first	silence	8	-0.402952364139558	2053.37148909759	5	23.4939317408098	0
box48	1	sg_22_3_9	box48_1	3	box48_3	9	cons	sg_22	box48_3_sg_22_3_9	box48_3_sg_22	-14	first	silence	9	-0.402026677309739	2056.70396168494	5	26.8264043281602	0
box48	2	sg_10_4_23	box48_2	4	box48_4	1	incons	sg_10	box48_4_sg_10_4_23	box48_4_sg_10	7	second	song type change	23	-0.344217534787528	2264.8168747649	6	0	0
box48	2	sg_10_4_24	box48_2	4	box48_4	2	incons	sg_10	box48_4_sg_10_4_24	box48_4_sg_10	8	second	song type change	24	-0.342967857567269	2269.31571275783	6	4.49883799293002	1
box48	2	sg_10_4_25	box48_2	4	box48_4	3	incons	sg_10	box48_4_sg_10_4_25	box48_4_sg_10	9	second	song type change	25	-0.341718180347014	2273.81455075075	6	8.99767598585004	1
box48	2	sg_10_4_26	box48_2	4	box48_4	4	incons	sg_10	box48_4_sg_10_4_26	box48_4_sg_10	10	second	song type change	26	-0.34051478746825	2278.1467651143	6	13.3298903493996	1
box48	2	sg_10_4_27	box48_2	4	box48_4	5	incons	sg_10	box48_4_sg_10_4_27	box48_4_sg_10	11	second	song type change	27	-0.339265110247995	2282.64560310722	6	17.8287283423197	1
box48	2	sg_10_4_28	box48_2	4	box48_4	6	incons	sg_10	box48_4_sg_10_4_28	box48_4_sg_10	12	second	song type change	28	-0.338015433027739	2287.14444110014	6	22.3275663352397	1
box48	2	sg_10_4_29	box48_2	4	box48_4	7	incons	sg_10	box48_4_sg_10_4_29	box48_4_sg_10	13	second	song type change	29	-0.336765755807481	2291.64327909307	6	26.8264043281697	1
box48	2	sg_10_4_30	box48_2	4	box48_4	8	incons	sg_10	box48_4_sg_10_4_30	box48_4_sg_10	14	second	song type change	30	-0.335516078587225	2296.14211708599	6	31.3252423210897	1
box48	2	sg_10_4_31	box48_2	4	box48_4	9	incons	sg_10	box48_4_sg_10_4_31	box48_4_sg_10	15	second	song type change	31	-0.334312685708461	2300.47433144954	6	35.6574566846398	1
box48	2	sg_10_4_32	box48_2	4	box48_4	10	incons	sg_10	box48_4_sg_10_4_32	box48_4_sg_10	16	second	song type change	32	-0.333063008488206	2304.97316944246	6	40.1562946775598	0
box48	2	sg_10_4_33	box48_2	4	box48_4	11	incons	sg_10	box48_4_sg_10_4_33	box48_4_sg_10	-16	first	song type change	33	-0.33181333126795	2309.47200743538	6	44.6551326704798	0
box48	2	sg_10_4_34	box48_2	4	box48_4	12	incons	sg_10	box48_4_sg_10_4_34	box48_4_sg_10	-15	first	song type change	34	-0.330563654047692	2313.97084542831	6	49.1539706634098	0
box48	2	sg_10_4_35	box48_2	4	box48_4	13	incons	sg_10	box48_4_sg_10_4_35	box48_4_sg_10	-14	first	song type change	35	-0.329313976827436	2318.46968342123	6	53.6528086563299	1
box48	2	sg_10_4_36	box48_2	4	box48_4	14	incons	sg_10	box48_4_sg_10_4_36	box48_4_sg_10	-13	first	song type change	36	-0.328064299607181	2322.96852141415	6	58.1516466492499	1
box48	2	sg_10_4_37	box48_2	4	box48_4	15	incons	sg_10	box48_4_sg_10_4_37	box48_4_sg_10	-12	first	song type change	37	-0.326860906728417	2327.3007357777	6	62.4838610127999	1
box48	2	sg_10_4_38	box48_2	4	box48_4	16	incons	sg_10	box48_4_sg_10_4_38	box48_4_sg_10	-11	first	song type change	38	-0.325611229508161	2331.79957377062	6	66.98269900572	1
box48	2	sg_10_6_23	box48_2	6	box48_6	1	cons	sg_10	box48_6_sg_10_6_23	box48_6_sg_10	1	second	song type change	23	-0.257943522248372	2575.40331990586	6	0	0
box48	2	sg_10_6_24	box48_2	6	box48_6	2	cons	sg_10	box48_6_sg_10_6_24	box48_6_sg_10	2	second	song type change	24	-0.256693845028117	2579.90215789878	6	4.49883799292002	0
box48	2	sg_10_6_25	box48_2	6	box48_6	3	cons	sg_10	box48_6_sg_10_6_25	box48_6_sg_10	3	second	song type change	25	-0.255444167807864	2584.40099589169	6	8.99767598583003	0
box48	2	sg_10_6_26	box48_2	6	box48_6	4	cons	sg_10	box48_6_sg_10_6_26	box48_6_sg_10	4	second	song type change	26	-0.254194490587606	2588.89983388462	6	13.49651397876	0
box48	2	sg_10_6_27	box48_2	6	box48_6	5	cons	sg_10	box48_6_sg_10_6_27	box48_6_sg_10	5	second	song type change	27	-0.25294481336735	2593.39867187754	6	17.9953519716801	0
box48	2	sg_10_6_28	box48_2	6	box48_6	6	cons	sg_10	box48_6_sg_10_6_28	box48_6_sg_10	6	second	song type change	28	-0.251741420488586	2597.73088624109	6	22.3275663352301	0
box48	2	sg_10_6_29	box48_2	6	box48_6	7	cons	sg_10	box48_6_sg_10_6_29	box48_6_sg_10	7	second	song type change	29	-0.250491743268328	2602.22972423402	6	26.8264043281602	0
box48	2	sg_10_6_30	box48_2	6	box48_6	8	cons	sg_10	box48_6_sg_10_6_30	box48_6_sg_10	8	second	song type change	30	-0.249242066048072	2606.72856222694	6	31.3252423210802	0
box48	2	sg_10_6_31	box48_2	6	box48_6	9	cons	sg_10	box48_6_sg_10_6_31	box48_6_sg_10	9	second	song type change	31	-0.247992388827819	2611.22740021985	6	35.8240803139902	0
box48	2	sg_10_6_32	box48_2	6	box48_6	10	cons	sg_10	box48_6_sg_10_6_32	box48_6_sg_10	10	second	song type change	32	-0.246742711607561	2615.72623821278	6	40.3229183069202	0
box48	2	sg_10_6_33	box48_2	6	box48_6	11	cons	sg_10	box48_6_sg_10_6_33	box48_6_sg_10	11	second	song type change	33	-0.245493034387306	2620.2250762057	6	44.8217562998402	0
box48	2	sg_10_6_34	box48_2	6	box48_6	12	cons	sg_10	box48_6_sg_10_6_34	box48_6_sg_10	12	second	song type change	34	-0.24424335716705	2624.72391419862	6	49.3205942927602	0
box48	2	sg_10_6_35	box48_2	6	box48_6	13	cons	sg_10	box48_6_sg_10_6_35	box48_6_sg_10	13	second	song type change	35	-0.242993679946792	2629.22275219155	6	53.8194322856903	0
box48	2	sg_10_6_36	box48_2	6	box48_6	14	cons	sg_10	box48_6_sg_10_6_36	box48_6_sg_10	14	second	song type change	36	-0.241744002726539	2633.72159018446	6	58.3182702786003	0
box48	2	sg_10_6_37	box48_2	6	box48_6	15	cons	sg_10	box48_6_sg_10_6_37	box48_6_sg_10	15	second	song type change	37	-0.240494325506281	2638.22042817739	6	62.8171082715303	0
box48	2	sg_10_6_38	box48_2	6	box48_6	16	cons	sg_10	box48_6_sg_10_6_38	box48_6_sg_10	16	second	song type change	38	-0.239290932627517	2642.55264254094	6	67.1493226350799	0
box48	2	sg_22_4_1	box48_2	4	box48_4	1	incons	sg_22	box48_4_sg_22_4_1	box48_4_sg_22	-16	first	song type change	1	-0.364814066751006	2190.66935969638	5	0	0
box48	2	sg_22_4_10	box48_2	4	box48_4	10	incons	sg_22	box48_4_sg_22_4_10	box48_4_sg_22	-7	first	song type change	10	-0.35639031659965	2220.99486024126	5	30.32550054488	0
box48	2	sg_22_4_11	box48_2	4	box48_4	11	incons	sg_22	box48_4_sg_22_4_11	box48_4_sg_22	-6	first	song type change	11	-0.355464629769831	2224.32733282861	5	33.6579731322299	0
box48	2	sg_22_4_12	box48_2	4	box48_4	12	incons	sg_22	box48_4_sg_22_4_12	box48_4_sg_22	-5	first	song type change	12	-0.354538942940011	2227.65980541596	5	36.9904457195798	0
box48	2	sg_22_4_13	box48_2	4	box48_4	13	incons	sg_22	box48_4_sg_22_4_13	box48_4_sg_22	-4	first	song type change	13	-0.353613256110192	2230.99227800331	5	40.3229183069298	0
box48	2	sg_22_4_14	box48_2	4	box48_4	14	incons	sg_22	box48_4_sg_22_4_14	box48_4_sg_22	-3	first	song type change	14	-0.352641284938881	2234.49137422003	5	43.8220145236501	0
box48	2	sg_22_4_15	box48_2	4	box48_4	15	incons	sg_22	box48_4_sg_22_4_15	box48_4_sg_22	-2	first	song type change	15	-0.351715598109061	2237.82384680738	5	47.154487111	0
box48	2	sg_22_4_16	box48_2	4	box48_4	16	incons	sg_22	box48_4_sg_22_4_16	box48_4_sg_22	-1	first	song type change	16	-0.350789911279245	2241.15631939472	5	50.4869596983399	0
box48	2	sg_22_4_17	box48_2	4	box48_4	17	incons	sg_22	box48_4_sg_22_4_17	box48_4_sg_22	1	second	song type change	17	-0.349864224449425	2244.48879198207	5	53.8194322856898	0
box48	2	sg_22_4_18	box48_2	4	box48_4	18	incons	sg_22	box48_4_sg_22_4_18	box48_4_sg_22	2	second	song type change	18	-0.348892253278114	2247.98788819879	5	57.3185285024101	0
box48	2	sg_22_4_19	box48_2	4	box48_4	19	incons	sg_22	box48_4_sg_22_4_19	box48_4_sg_22	3	second	song type change	19	-0.347966566448294	2251.32036078614	5	60.65100108976	0
box48	2	sg_22_4_2	box48_2	4	box48_4	2	incons	sg_22	box48_4_sg_22_4_2	box48_4_sg_22	-15	first	song type change	2	-0.363888379921186	2194.00183228373	5	3.33247258734991	0
box48	2	sg_22_4_20	box48_2	4	box48_4	20	incons	sg_22	box48_4_sg_22_4_20	box48_4_sg_22	4	second	song type change	20	-0.347040879618475	2254.65283337349	5	63.9834736771099	0
box48	2	sg_22_4_21	box48_2	4	box48_4	21	incons	sg_22	box48_4_sg_22_4_21	box48_4_sg_22	5	second	song type change	21	-0.346115192788656	2257.98530596084	5	67.3159462644599	0
box48	2	sg_22_4_22	box48_2	4	box48_4	22	incons	sg_22	box48_4_sg_22_4_22	box48_4_sg_22	6	second	song type change	22	-0.345143221617345	2261.48440217756	5	70.8150424811797	0
box48	2	sg_22_4_3	box48_2	4	box48_4	3	incons	sg_22	box48_4_sg_22_4_3	box48_4_sg_22	-14	first	song type change	3	-0.362962693091367	2197.33430487108	5	6.66494517469982	0
box48	2	sg_22_4_4	box48_2	4	box48_4	4	incons	sg_22	box48_4_sg_22_4_4	box48_4_sg_22	-13	first	song type change	4	-0.362037006261547	2200.66677745843	5	9.99741776204974	0
box48	2	sg_22_4_5	box48_2	4	box48_4	5	incons	sg_22	box48_4_sg_22_4_5	box48_4_sg_22	-12	first	song type change	5	-0.361111319431728	2203.99925004578	5	13.3298903494001	0
box48	2	sg_22_4_6	box48_2	4	box48_4	6	incons	sg_22	box48_4_sg_22_4_6	box48_4_sg_22	-11	first	song type change	6	-0.360139348260417	2207.4983462625	5	16.82898656612	0
box48	2	sg_22_4_7	box48_2	4	box48_4	7	incons	sg_22	box48_4_sg_22_4_7	box48_4_sg_22	-10	first	song type change	7	-0.359213661430597	2210.83081884985	5	20.1614591534699	0
box48	2	sg_22_4_8	box48_2	4	box48_4	8	incons	sg_22	box48_4_sg_22_4_8	box48_4_sg_22	-9	first	song type change	8	-0.358287974600778	2214.1632914372	5	23.4939317408198	0
box48	2	sg_22_4_9	box48_2	4	box48_4	9	incons	sg_22	box48_4_sg_22_4_9	box48_4_sg_22	-8	first	song type change	9	-0.357362287770958	2217.49576402455	5	26.8264043281702	0
box48	2	sg_22_6_1	box48_2	6	box48_6	1	cons	sg_22	box48_6_sg_22_6_1	box48_6_sg_22	-22	first	silence	1	-0.278540054211853	2501.25580483733	5	0	1
box48	2	sg_22_6_10	box48_2	6	box48_6	10	cons	sg_22	box48_6_sg_22_6_10	box48_6_sg_22	-13	first	silence	10	-0.270116304060497	2531.58130538221	5	30.32550054488	0
box48	2	sg_22_6_11	box48_2	6	box48_6	11	cons	sg_22	box48_6_sg_22_6_11	box48_6_sg_22	-12	first	silence	11	-0.269190617230678	2534.91377796956	5	33.6579731322304	0
box48	2	sg_22_6_12	box48_2	6	box48_6	12	cons	sg_22	box48_6_sg_22_6_12	box48_6_sg_22	-11	first	silence	12	-0.268264930400858	2538.24625055691	5	36.9904457195803	0
box48	2	sg_22_6_13	box48_2	6	box48_6	13	cons	sg_22	box48_6_sg_22_6_13	box48_6_sg_22	-10	first	silence	13	-0.26729295922955	2541.74534677362	5	40.4895419362902	0
box48	2	sg_22_6_14	box48_2	6	box48_6	14	cons	sg_22	box48_6_sg_22_6_14	box48_6_sg_22	-9	first	silence	14	-0.266367272399731	2545.07781936097	5	43.8220145236401	0
box48	2	sg_22_6_15	box48_2	6	box48_6	15	cons	sg_22	box48_6_sg_22_6_15	box48_6_sg_22	-8	first	silence	15	-0.265441585569911	2548.41029194832	5	47.15448711099	0
box48	2	sg_22_6_16	box48_2	6	box48_6	16	cons	sg_22	box48_6_sg_22_6_16	box48_6_sg_22	-7	first	silence	16	-0.264515898740092	2551.74276453567	5	50.4869596983403	0
box48	2	sg_22_6_17	box48_2	6	box48_6	17	cons	sg_22	box48_6_sg_22_6_17	box48_6_sg_22	-6	first	silence	17	-0.263543927568781	2555.24186075239	5	53.9860559150602	0
box48	2	sg_22_6_18	box48_2	6	box48_6	18	cons	sg_22	box48_6_sg_22_6_18	box48_6_sg_22	-5	first	silence	18	-0.262618240738961	2558.57433333974	5	57.3185285024101	0
box48	2	sg_22_6_19	box48_2	6	box48_6	19	cons	sg_22	box48_6_sg_22_6_19	box48_6_sg_22	-4	first	silence	19	-0.261692553909145	2561.90680592708	5	60.65100108975	0
box48	2	sg_22_6_2	box48_2	6	box48_6	2	cons	sg_22	box48_6_sg_22_6_2	box48_6_sg_22	-21	first	silence	2	-0.277614367382033	2504.58827742468	5	3.33247258735037	0
box48	2	sg_22_6_20	box48_2	6	box48_6	20	cons	sg_22	box48_6_sg_22_6_20	box48_6_sg_22	-3	first	silence	20	-0.260766867079322	2565.23927851444	5	63.9834736771099	0
box48	2	sg_22_6_21	box48_2	6	box48_6	21	cons	sg_22	box48_6_sg_22_6_21	box48_6_sg_22	-2	first	silence	21	-0.259841180249503	2568.57175110179	5	67.3159462644603	0
box48	2	sg_22_6_22	box48_2	6	box48_6	22	cons	sg_22	box48_6_sg_22_6_22	box48_6_sg_22	-1	first	silence	22	-0.258869209078194	2572.0708473185	5	70.8150424811702	0
box48	2	sg_22_6_3	box48_2	6	box48_6	3	cons	sg_22	box48_6_sg_22_6_3	box48_6_sg_22	-20	first	silence	3	-0.276642396210722	2508.0873736414	5	6.83156880407023	0
box48	2	sg_22_6_4	box48_2	6	box48_6	4	cons	sg_22	box48_6_sg_22_6_4	box48_6_sg_22	-19	first	silence	4	-0.275716709380903	2511.41984622875	5	10.1640413914201	0
box48	2	sg_22_6_5	box48_2	6	box48_6	5	cons	sg_22	box48_6_sg_22_6_5	box48_6_sg_22	-18	first	silence	5	-0.274791022551083	2514.7523188161	5	13.4965139787701	0
box48	2	sg_22_6_6	box48_2	6	box48_6	6	cons	sg_22	box48_6_sg_22_6_6	box48_6_sg_22	-17	first	silence	6	-0.273865335721267	2518.08479140344	5	16.82898656611	0
box48	2	sg_22_6_7	box48_2	6	box48_6	7	cons	sg_22	box48_6_sg_22_6_7	box48_6_sg_22	-16	first	silence	7	-0.272939648891447	2521.41726399079	5	20.1614591534603	0
box48	2	sg_22_6_8	box48_2	6	box48_6	8	cons	sg_22	box48_6_sg_22_6_8	box48_6_sg_22	-15	first	silence	8	-0.271967677720136	2524.91636020751	5	23.6605553701802	0
box48	2	sg_22_6_9	box48_2	6	box48_6	9	cons	sg_22	box48_6_sg_22_6_9	box48_6_sg_22	-14	first	silence	9	-0.271041990890317	2528.24883279486	5	26.9930279575301	0
box48	5	sg_10_12_23	box48_5	13	box48_13	1	incons	sg_10	box48_13_sg_10_12_23	box48_13_sg_10	7	second	song type change	23	0.0486902401292471	3679.28486446529	6	0	0
box48	5	sg_10_12_24	box48_5	13	box48_13	2	incons	sg_10	box48_13_sg_10_12_24	box48_13_sg_10	8	second	song type change	24	0.0498936330080111	3683.61707882884	6	4.33221436355007	0
box48	5	sg_10_12_25	box48_5	13	box48_13	3	incons	sg_10	box48_13_sg_10_12_25	box48_13_sg_10	9	second	song type change	25	0.0511433102282695	3688.11591682177	6	8.83105235648009	0
box48	5	sg_10_12_26	box48_5	13	box48_13	4	incons	sg_10	box48_13_sg_10_12_26	box48_13_sg_10	10	second	song type change	26	0.0523929874485249	3692.61475481469	6	13.3298903494001	0
box48	5	sg_10_12_27	box48_5	13	box48_13	5	incons	sg_10	box48_13_sg_10_12_27	box48_13_sg_10	11	second	song type change	27	0.0536426646687804	3697.11359280761	6	17.8287283423201	0
box48	5	sg_10_12_28	box48_5	13	box48_13	6	incons	sg_10	box48_13_sg_10_12_28	box48_13_sg_10	12	second	song type change	28	0.0548923418890388	3701.61243080054	6	22.3275663352501	0
box48	5	sg_10_12_29	box48_5	13	box48_13	7	incons	sg_10	box48_13_sg_10_12_29	box48_13_sg_10	13	second	song type change	29	0.0560957347678028	3705.94464516409	6	26.6597806988002	0
box48	5	sg_10_12_30	box48_5	13	box48_13	8	incons	sg_10	box48_13_sg_10_12_30	box48_13_sg_10	14	second	song type change	30	0.0573454119880583	3710.44348315701	6	31.1586186917202	0
box48	5	sg_10_12_31	box48_5	13	box48_13	9	incons	sg_10	box48_13_sg_10_12_31	box48_13_sg_10	15	second	song type change	31	0.0585950892083138	3714.94232114993	6	35.6574566846402	0
box48	5	sg_10_12_32	box48_5	13	box48_13	10	incons	sg_10	box48_13_sg_10_12_32	box48_13_sg_10	16	second	song type change	32	0.0598447664285695	3719.44115914285	6	40.1562946775603	0
box48	5	sg_10_12_33	box48_5	13	box48_13	11	incons	sg_10	box48_13_sg_10_12_33	box48_13_sg_10	-16	first	song type change	33	0.0610944436488277	3723.93999713578	6	44.6551326704898	0
box48	5	sg_10_12_34	box48_5	13	box48_13	12	incons	sg_10	box48_13_sg_10_12_34	box48_13_sg_10	-15	first	song type change	34	0.0623441208690805	3728.43883512869	6	49.1539706633998	0
box48	5	sg_10_12_35	box48_5	13	box48_13	13	incons	sg_10	box48_13_sg_10_12_35	box48_13_sg_10	-14	first	song type change	35	0.063593798089336	3732.93767312161	6	53.6528086563198	0
box48	5	sg_10_12_36	box48_5	13	box48_13	14	incons	sg_10	box48_13_sg_10_12_36	box48_13_sg_10	-13	first	song type change	36	0.0647971909681027	3737.26988748517	6	57.9850230198799	1
box48	5	sg_10_12_37	box48_5	13	box48_13	15	incons	sg_10	box48_13_sg_10_12_37	box48_13_sg_10	-12	first	song type change	37	0.0660468681883581	3741.76872547809	6	62.4838610127999	0
box48	5	sg_10_12_38	box48_5	13	box48_13	16	incons	sg_10	box48_13_sg_10_12_38	box48_13_sg_10	-11	first	song type change	38	0.0672965454086139	3746.26756347101	6	66.98269900572	1
box48	5	sg_10_14_23	box48_5	15	box48_15	1	cons	sg_10	box48_15_sg_10_14_23	box48_15_sg_10	1	second	song type change	23	0.1349642526684	3989.87130960624	6	0	1
box48	5	sg_10_14_24	box48_5	15	box48_15	2	cons	sg_10	box48_15_sg_10_14_24	box48_15_sg_10	2	second	song type change	24	0.136213929888656	3994.37014759916	6	4.49883799292002	1
box48	5	sg_10_14_25	box48_5	15	box48_15	3	cons	sg_10	box48_15_sg_10_14_25	box48_15_sg_10	3	second	song type change	25	0.137417322767422	3998.70236196272	6	8.83105235647963	1
box48	5	sg_10_14_26	box48_5	15	box48_15	4	cons	sg_10	box48_15_sg_10_14_26	box48_15_sg_10	4	second	song type change	26	0.138666999987678	4003.20119995564	6	13.3298903493996	1
box48	5	sg_10_14_27	box48_5	15	box48_15	5	cons	sg_10	box48_15_sg_10_14_27	box48_15_sg_10	5	second	song type change	27	0.139916677207933	4007.70003794856	6	17.8287283423197	1
box48	5	sg_10_14_28	box48_5	15	box48_15	6	cons	sg_10	box48_15_sg_10_14_28	box48_15_sg_10	6	second	song type change	28	0.141166354428192	4012.19887594149	6	22.3275663352497	0
box48	5	sg_10_14_29	box48_5	15	box48_15	7	cons	sg_10	box48_15_sg_10_14_29	box48_15_sg_10	7	second	song type change	29	0.142416031648444	4016.6977139344	6	26.8264043281597	1
box48	5	sg_10_14_30	box48_5	15	box48_15	8	cons	sg_10	box48_15_sg_10_14_30	box48_15_sg_10	8	second	song type change	30	0.1436657088687	4021.19655192732	6	31.3252423210797	1
box48	5	sg_10_14_31	box48_5	15	box48_15	9	cons	sg_10	box48_15_sg_10_14_31	box48_15_sg_10	9	second	song type change	31	0.144915386088958	4025.69538992025	6	35.8240803140097	0
box48	5	sg_10_14_32	box48_5	15	box48_15	10	cons	sg_10	box48_15_sg_10_14_32	box48_15_sg_10	10	second	song type change	32	0.146165063309214	4030.19422791317	6	40.3229183069298	0
box48	5	sg_10_14_33	box48_5	15	box48_15	11	cons	sg_10	box48_15_sg_10_14_33	box48_15_sg_10	11	second	song type change	33	0.147414740529472	4034.6930659061	6	44.8217562998598	1
box48	5	sg_10_14_34	box48_5	15	box48_15	12	cons	sg_10	box48_15_sg_10_14_34	box48_15_sg_10	12	second	song type change	34	0.148664417749725	4039.19190389901	6	49.3205942927698	0
box48	5	sg_10_14_35	box48_5	15	box48_15	13	cons	sg_10	box48_15_sg_10_14_35	box48_15_sg_10	13	second	song type change	35	0.149867810628489	4043.52411826256	6	53.6528086563198	1
box48	5	sg_10_14_36	box48_5	15	box48_15	14	cons	sg_10	box48_15_sg_10_14_36	box48_15_sg_10	14	second	song type change	36	0.151117487848747	4048.02295625549	6	58.1516466492499	1
box48	5	sg_10_14_37	box48_5	15	box48_15	15	cons	sg_10	box48_15_sg_10_14_37	box48_15_sg_10	15	second	song type change	37	0.152367165069003	4052.52179424841	6	62.6504846421699	1
box48	5	sg_10_14_38	box48_5	15	box48_15	16	cons	sg_10	box48_15_sg_10_14_38	box48_15_sg_10	16	second	song type change	38	0.153616842289258	4057.02063224133	6	67.1493226350899	0
box48	5	sg_22_12_1	box48_5	13	box48_13	1	incons	sg_22	box48_13_sg_22_12_1	box48_13_sg_22	-16	first	song type change	1	0.0280474238242805	3604.97072576741	5	0	0
box48	5	sg_22_12_10	box48_5	13	box48_13	10	incons	sg_22	box48_13_sg_22_12_10	box48_13_sg_22	-7	first	song type change	10	0.0364711739756334	3635.29622631228	5	30.32550054487	0
box48	5	sg_22_12_11	box48_5	13	box48_13	11	incons	sg_22	box48_13_sg_22_12_11	box48_13_sg_22	-6	first	song type change	11	0.0374431451469444	3638.795322529	5	33.8245967615899	0
box48	5	sg_22_12_12	box48_5	13	box48_13	12	incons	sg_22	box48_13_sg_22_12_12	box48_13_sg_22	-5	first	song type change	12	0.0383688319767639	3642.12779511635	5	37.1570693489402	0
box48	5	sg_22_12_13	box48_5	13	box48_13	13	incons	sg_22	box48_13_sg_22_12_13	box48_13_sg_22	-4	first	song type change	13	0.0392945188065834	3645.4602677037	5	40.4895419362902	0
box48	5	sg_22_12_14	box48_5	13	box48_13	14	incons	sg_22	box48_13_sg_22_12_14	box48_13_sg_22	-3	first	song type change	14	0.0402202056364027	3648.79274029105	5	43.8220145236401	0
box48	5	sg_22_12_15	box48_5	13	box48_13	15	incons	sg_22	box48_13_sg_22_12_15	box48_13_sg_22	-2	first	song type change	15	0.0411921768077137	3652.29183650777	5	47.3211107403599	0
box48	5	sg_22_12_16	box48_5	13	box48_13	16	incons	sg_22	box48_13_sg_22_12_16	box48_13_sg_22	-1	first	song type change	16	0.0421178636375306	3655.62430909511	5	50.6535833277003	0
box48	5	sg_22_12_17	box48_5	13	box48_13	17	incons	sg_22	box48_13_sg_22_12_17	box48_13_sg_22	1	second	song type change	17	0.0430435504673501	3658.95678168246	5	53.9860559150502	0
box48	5	sg_22_12_18	box48_5	13	box48_13	18	incons	sg_22	box48_13_sg_22_12_18	box48_13_sg_22	2	second	song type change	18	0.0439692372971694	3662.28925426981	5	57.3185285024001	0
box48	5	sg_22_12_19	box48_5	13	box48_13	19	incons	sg_22	box48_13_sg_22_12_19	box48_13_sg_22	3	second	song type change	19	0.0448949241269889	3665.62172685716	5	60.65100108975	0
box48	5	sg_22_12_2	box48_5	13	box48_13	2	incons	sg_22	box48_13_sg_22_12_2	box48_13_sg_22	-15	first	song type change	2	0.0290193949955888	3608.46982198412	5	3.49909621670986	0
box48	5	sg_22_12_20	box48_5	13	box48_13	20	incons	sg_22	box48_13_sg_22_12_20	box48_13_sg_22	4	second	song type change	20	0.0458668952982999	3669.12082307388	5	64.1500973064699	0
box48	5	sg_22_12_21	box48_5	13	box48_13	21	incons	sg_22	box48_13_sg_22_12_21	box48_13_sg_22	5	second	song type change	21	0.0467925821281194	3672.45329566123	5	67.4825698938203	0
box48	5	sg_22_12_22	box48_5	13	box48_13	22	incons	sg_22	box48_13_sg_22_12_22	box48_13_sg_22	6	second	song type change	22	0.047718268957939	3675.78576824858	5	70.8150424811702	0
box48	5	sg_22_12_3	box48_5	13	box48_13	3	incons	sg_22	box48_13_sg_22_12_3	box48_13_sg_22	-14	first	song type change	3	0.0299450818254083	3611.80229457147	5	6.83156880406023	0
box48	5	sg_22_12_4	box48_5	13	box48_13	4	incons	sg_22	box48_13_sg_22_12_4	box48_13_sg_22	-13	first	song type change	4	0.0308707686552276	3615.13476715882	5	10.1640413914101	0
box48	5	sg_22_12_5	box48_5	13	box48_13	5	incons	sg_22	box48_13_sg_22_12_5	box48_13_sg_22	-12	first	song type change	5	0.0317964554850472	3618.46723974617	5	13.49651397876	0
box48	5	sg_22_12_6	box48_5	13	box48_13	6	incons	sg_22	box48_13_sg_22_12_6	box48_13_sg_22	-11	first	song type change	6	0.0327221423148665	3621.79971233352	5	16.82898656611	0
box48	5	sg_22_12_7	box48_5	13	box48_13	7	incons	sg_22	box48_13_sg_22_12_7	box48_13_sg_22	-10	first	song type change	7	0.0336941134861777	3625.29880855024	5	20.3280827828303	0
box48	5	sg_22_12_8	box48_5	13	box48_13	8	incons	sg_22	box48_13_sg_22_12_8	box48_13_sg_22	-9	first	song type change	8	0.0346198003159972	3628.63128113759	5	23.6605553701802	0
box48	5	sg_22_12_9	box48_5	13	box48_13	9	incons	sg_22	box48_13_sg_22_12_9	box48_13_sg_22	-8	first	song type change	9	0.0355454871458167	3631.96375372494	5	26.9930279575301	0
box48	5	sg_22_14_1	box48_5	15	box48_15	1	cons	sg_22	box48_15_sg_22_14_1	box48_15_sg_22	-22	first	silence	1	0.114367720704925	3915.72379453773	5	0	0
box48	5	sg_22_14_10	box48_5	15	box48_15	10	cons	sg_22	box48_15_sg_22_14_10	box48_15_sg_22	-13	first	silence	10	0.122791470856278	3946.0492950826	5	30.32550054487	0
box48	5	sg_22_14_11	box48_5	15	box48_15	11	cons	sg_22	box48_15_sg_22_14_11	box48_15_sg_22	-12	first	silence	11	0.123717157686097	3949.38176766995	5	33.6579731322199	0
box48	5	sg_22_14_12	box48_5	15	box48_15	12	cons	sg_22	box48_15_sg_22_14_12	box48_15_sg_22	-11	first	silence	12	0.124642844515917	3952.7142402573	5	36.9904457195698	0
box48	5	sg_22_14_13	box48_5	15	box48_15	13	cons	sg_22	box48_15_sg_22_14_13	box48_15_sg_22	-10	first	silence	13	0.125568531345736	3956.04671284465	5	40.3229183069197	0
box48	5	sg_22_14_14	box48_5	15	box48_15	14	cons	sg_22	box48_15_sg_22_14_14	box48_15_sg_22	-9	first	silence	14	0.126540502517047	3959.54580906137	5	43.8220145236401	0
box48	5	sg_22_14_15	box48_5	15	box48_15	15	cons	sg_22	box48_15_sg_22_14_15	box48_15_sg_22	-8	first	silence	15	0.127466189346867	3962.87828164872	5	47.15448711099	0
box48	5	sg_22_14_16	box48_5	15	box48_15	16	cons	sg_22	box48_15_sg_22_14_16	box48_15_sg_22	-7	first	silence	16	0.128391876176683	3966.21075423606	5	50.4869596983299	0
box48	5	sg_22_14_17	box48_5	15	box48_15	17	cons	sg_22	box48_15_sg_22_14_17	box48_15_sg_22	-6	first	silence	17	0.129317563006503	3969.54322682341	5	53.8194322856798	0
box48	5	sg_22_14_18	box48_5	15	box48_15	18	cons	sg_22	box48_15_sg_22_14_18	box48_15_sg_22	-5	first	silence	18	0.130289534177814	3973.04232304013	5	57.3185285024001	0
box48	5	sg_22_14_19	box48_5	15	box48_15	19	cons	sg_22	box48_15_sg_22_14_19	box48_15_sg_22	-4	first	silence	19	0.131215221007633	3976.37479562748	5	60.65100108975	0
box48	5	sg_22_14_2	box48_5	15	box48_15	2	cons	sg_22	box48_15_sg_22_14_2	box48_15_sg_22	-21	first	silence	2	0.115293407534744	3919.05626712508	5	3.33247258734991	0
box48	5	sg_22_14_20	box48_5	15	box48_15	20	cons	sg_22	box48_15_sg_22_14_20	box48_15_sg_22	-3	first	silence	20	0.132140907837453	3979.70726821483	5	63.9834736770999	0
box48	5	sg_22_14_21	box48_5	15	box48_15	21	cons	sg_22	box48_15_sg_22_14_21	box48_15_sg_22	-2	first	silence	21	0.133066594667272	3983.03974080218	5	67.3159462644498	0
box48	5	sg_22_14_22	box48_5	15	box48_15	22	cons	sg_22	box48_15_sg_22_14_22	box48_15_sg_22	-1	first	silence	22	0.133992281497092	3986.37221338953	5	70.6484188517998	0
box48	5	sg_22_14_3	box48_5	15	box48_15	3	cons	sg_22	box48_15_sg_22_14_3	box48_15_sg_22	-20	first	silence	3	0.116219094364561	3922.38873971242	5	6.66494517468982	0
box48	5	sg_22_14_4	box48_5	15	box48_15	4	cons	sg_22	box48_15_sg_22_14_4	box48_15_sg_22	-19	first	silence	4	0.11714478119438	3925.72121229977	5	9.99741776203973	0
box48	5	sg_22_14_5	box48_5	15	box48_15	5	cons	sg_22	box48_15_sg_22_14_5	box48_15_sg_22	-18	first	silence	5	0.118116752365692	3929.22030851649	5	13.49651397876	0
box48	5	sg_22_14_6	box48_5	15	box48_15	6	cons	sg_22	box48_15_sg_22_14_6	box48_15_sg_22	-17	first	silence	6	0.119042439195511	3932.55278110384	5	16.82898656611	0
box48	5	sg_22_14_7	box48_5	15	box48_15	7	cons	sg_22	box48_15_sg_22_14_7	box48_15_sg_22	-16	first	silence	7	0.11996812602533	3935.88525369119	5	20.1614591534599	0
box48	5	sg_22_14_8	box48_5	15	box48_15	8	cons	sg_22	box48_15_sg_22_14_8	box48_15_sg_22	-15	first	silence	8	0.12089381285515	3939.21772627854	5	23.4939317408098	0
box48	5	sg_22_14_9	box48_5	15	box48_15	9	cons	sg_22	box48_15_sg_22_14_9	box48_15_sg_22	-14	first	silence	9	0.121865784026458	3942.71682249525	5	26.9930279575201	0
box48	6	sg_10_15_23	box48_6	16	box48_16	1	incons	sg_10	box48_16_sg_10_15_23	box48_16_sg_10	7	second	song type change	23	0.179628642207178	4150.66311194584	6	0	0
box48	6	sg_10_15_24	box48_6	16	box48_16	2	incons	sg_10	box48_16_sg_10_15_24	box48_16_sg_10	8	second	song type change	24	0.180878319427436	4155.16194993877	6	4.49883799293002	1
box48	6	sg_10_15_25	box48_6	16	box48_16	3	incons	sg_10	box48_16_sg_10_15_25	box48_16_sg_10	9	second	song type change	25	0.182127996647692	4159.66078793169	6	8.99767598585004	0
box48	6	sg_10_15_26	box48_6	16	box48_16	4	incons	sg_10	box48_16_sg_10_15_26	box48_16_sg_10	10	second	song type change	26	0.183377673867947	4164.15962592461	6	13.4965139787701	1
box48	6	sg_10_15_27	box48_6	16	box48_16	5	incons	sg_10	box48_16_sg_10_15_27	box48_16_sg_10	11	second	song type change	27	0.184581066746714	4168.49184028817	6	17.8287283423306	1
box48	6	sg_10_15_28	box48_6	16	box48_16	6	incons	sg_10	box48_16_sg_10_15_28	box48_16_sg_10	12	second	song type change	28	0.185830743966967	4172.99067828108	6	22.3275663352406	0
box48	6	sg_10_15_29	box48_6	16	box48_16	7	incons	sg_10	box48_16_sg_10_15_29	box48_16_sg_10	13	second	song type change	29	0.187080421187222	4177.489516274	6	26.8264043281606	0
box48	6	sg_10_15_30	box48_6	16	box48_16	8	incons	sg_10	box48_16_sg_10_15_30	box48_16_sg_10	14	second	song type change	30	0.188330098407481	4181.98835426693	6	31.3252423210906	0
box48	6	sg_10_15_31	box48_6	16	box48_16	9	incons	sg_10	box48_16_sg_10_15_31	box48_16_sg_10	15	second	song type change	31	0.189579775627736	4186.48719225985	6	35.8240803140106	0
box48	6	sg_10_15_32	box48_6	16	box48_16	10	incons	sg_10	box48_16_sg_10_15_32	box48_16_sg_10	16	second	song type change	32	0.190829452847992	4190.98603025277	6	40.3229183069307	0
box48	6	sg_10_15_33	box48_6	16	box48_16	11	incons	sg_10	box48_16_sg_10_15_33	box48_16_sg_10	-16	first	song type change	33	0.192032845726758	4195.31824461633	6	44.6551326704903	0
box48	6	sg_10_15_34	box48_6	16	box48_16	12	incons	sg_10	box48_16_sg_10_15_34	box48_16_sg_10	-15	first	song type change	34	0.193282522947011	4199.81708260924	6	49.1539706634003	0
box48	6	sg_10_15_35	box48_6	16	box48_16	13	incons	sg_10	box48_16_sg_10_15_35	box48_16_sg_10	-14	first	song type change	35	0.194532200167269	4204.31592060217	6	53.6528086563303	0
box48	6	sg_10_15_36	box48_6	16	box48_16	14	incons	sg_10	box48_16_sg_10_15_36	box48_16_sg_10	-13	first	song type change	36	0.195781877387525	4208.81475859509	6	58.1516466492503	0
box48	6	sg_10_15_37	box48_6	16	box48_16	15	incons	sg_10	box48_16_sg_10_15_37	box48_16_sg_10	-12	first	song type change	37	0.197031554607781	4213.31359658801	6	62.6504846421703	0
box48	6	sg_10_15_38	box48_6	16	box48_16	16	incons	sg_10	box48_16_sg_10_15_38	box48_16_sg_10	-11	first	song type change	38	0.198281231828039	4217.81243458094	6	67.1493226351004	0
box48	6	sg_22_15_1	box48_6	16	box48_16	1	incons	sg_22	box48_16_sg_22_15_1	box48_16_sg_22	-16	first	song type change	1	0.159032110243703	4076.51559687733	5	0	0
box48	6	sg_22_15_10	box48_6	16	box48_16	10	incons	sg_22	box48_16_sg_22_15_10	box48_16_sg_22	-7	first	song type change	10	0.167455860395055	4106.8410974222	5	30.3255005448696	0
box48	6	sg_22_15_11	box48_6	16	box48_16	11	incons	sg_22	box48_16_sg_22_15_11	box48_16_sg_22	-6	first	song type change	11	0.168381547224875	4110.17357000955	5	33.6579731322195	0
box48	6	sg_22_15_12	box48_6	16	box48_16	12	incons	sg_22	box48_16_sg_22_15_12	box48_16_sg_22	-5	first	song type change	12	0.169307234054695	4113.5060425969	5	36.9904457195703	0
box48	6	sg_22_15_13	box48_6	16	box48_16	13	incons	sg_22	box48_16_sg_22_15_13	box48_16_sg_22	-4	first	song type change	13	0.170279205226005	4117.00513881362	5	40.4895419362897	0
box48	6	sg_22_15_14	box48_6	16	box48_16	14	incons	sg_22	box48_16_sg_22_15_14	box48_16_sg_22	-3	first	song type change	14	0.171204892055825	4120.33761140097	5	43.8220145236396	0
box48	6	sg_22_15_15	box48_6	16	box48_16	15	incons	sg_22	box48_16_sg_22_15_15	box48_16_sg_22	-2	first	song type change	15	0.172130578885644	4123.67008398832	5	47.1544871109895	0
box48	6	sg_22_15_16	box48_6	16	box48_16	16	incons	sg_22	box48_16_sg_22_15_16	box48_16_sg_22	-1	first	song type change	16	0.173056265715461	4127.00255657566	5	50.4869596983294	0
box48	6	sg_22_15_17	box48_6	16	box48_16	17	incons	sg_22	box48_16_sg_22_15_17	box48_16_sg_22	1	second	song type change	17	0.174028236886772	4130.50165279238	5	53.9860559150497	0
box48	6	sg_22_15_18	box48_6	16	box48_16	18	incons	sg_22	box48_16_sg_22_15_18	box48_16_sg_22	2	second	song type change	18	0.174953923716592	4133.83412537973	5	57.3185285023997	0
box48	6	sg_22_15_19	box48_6	16	box48_16	19	incons	sg_22	box48_16_sg_22_15_19	box48_16_sg_22	3	second	song type change	19	0.175879610546411	4137.16659796708	5	60.6510010897496	0
box48	6	sg_22_15_2	box48_6	16	box48_16	2	incons	sg_22	box48_16_sg_22_15_2	box48_16_sg_22	-15	first	song type change	2	0.159957797073519	4079.84806946467	5	3.33247258733991	0
box48	6	sg_22_15_20	box48_6	16	box48_16	20	incons	sg_22	box48_16_sg_22_15_20	box48_16_sg_22	4	second	song type change	20	0.17680529737623	4140.49907055443	5	63.9834736770995	0
box48	6	sg_22_15_21	box48_6	16	box48_16	21	incons	sg_22	box48_16_sg_22_15_21	box48_16_sg_22	5	second	song type change	21	0.177777268547542	4143.99816677115	5	67.4825698938198	0
box48	6	sg_22_15_22	box48_6	16	box48_16	22	incons	sg_22	box48_16_sg_22_15_22	box48_16_sg_22	6	second	song type change	22	0.178702955377358	4147.33063935849	5	70.8150424811597	0
box48	6	sg_22_15_3	box48_6	16	box48_16	3	incons	sg_22	box48_16_sg_22_15_3	box48_16_sg_22	-14	first	song type change	3	0.160883483903339	4083.18054205202	5	6.66494517468982	0
box48	6	sg_22_15_4	box48_6	16	box48_16	4	incons	sg_22	box48_16_sg_22_15_4	box48_16_sg_22	-13	first	song type change	4	0.16185545507465	4086.67963826874	5	10.1640413914097	0
box48	6	sg_22_15_5	box48_6	16	box48_16	5	incons	sg_22	box48_16_sg_22_15_5	box48_16_sg_22	-12	first	song type change	5	0.162781141904469	4090.01211085609	5	13.49651397876	0
box48	6	sg_22_15_6	box48_6	16	box48_16	6	incons	sg_22	box48_16_sg_22_15_6	box48_16_sg_22	-11	first	song type change	6	0.163706828734289	4093.34458344344	5	16.82898656611	0
box48	6	sg_22_15_7	box48_6	16	box48_16	7	incons	sg_22	box48_16_sg_22_15_7	box48_16_sg_22	-10	first	song type change	7	0.164632515564108	4096.67705603079	5	20.1614591534594	0
box48	6	sg_22_15_8	box48_6	16	box48_16	8	incons	sg_22	box48_16_sg_22_15_8	box48_16_sg_22	-9	first	song type change	8	0.165558202393928	4100.00952861814	5	23.4939317408102	0
box48	6	sg_22_15_9	box48_6	16	box48_16	9	incons	sg_22	box48_16_sg_22_15_9	box48_16_sg_22	-8	first	song type change	9	0.166530173565236	4103.50862483485	5	26.9930279575196	0
box50	1	sg_1_2_18	box50_1	2	box50_2	1	incons	sg_1	box50_2_sg_1_2_18	box50_2_sg_1	1	second	song type change	18	-0.439487479328089	2008.84507441888	8	0	0
box50	1	sg_1_2_19	box50_1	2	box50_2	2	incons	sg_1	box50_2_sg_1_2_19	box50_2_sg_1	2	second	song type change	19	-0.438406922812433	2012.73507787524	8	3.89000345636009	0
box50	1	sg_1_2_20	box50_1	2	box50_2	3	incons	sg_1	box50_2_sg_1_2_20	box50_2_sg_1	3	second	song type change	20	-0.437326366296778	2016.6250813316	8	7.78000691272018	0
box50	1	sg_1_2_21	box50_1	2	box50_2	4	incons	sg_1	box50_2_sg_1_2_21	box50_2_sg_1	4	second	song type change	21	-0.436245809781122	2020.51508478796	8	11.67001036908	0
box50	1	sg_1_2_22	box50_1	2	box50_2	5	incons	sg_1	box50_2_sg_1_2_22	box50_2_sg_1	5	second	song type change	22	-0.435184210397322	2024.33684256964	8	15.4917681507602	0
box50	1	sg_1_2_23	box50_1	2	box50_2	6	incons	sg_1	box50_2_sg_1_2_23	box50_2_sg_1	6	second	song type change	23	-0.434103653881667	2028.226846026	8	19.3817716071201	0
box50	1	sg_1_2_24	box50_1	2	box50_2	7	incons	sg_1	box50_2_sg_1_2_24	box50_2_sg_1	7	second	song type change	24	-0.433023097366011	2032.11684948236	8	23.2717750634802	0
box50	1	sg_1_2_25	box50_1	2	box50_2	8	incons	sg_1	box50_2_sg_1_2_25	box50_2_sg_1	8	second	song type change	25	-0.431942540850356	2036.00685293872	8	27.16177851984	0
box50	1	sg_1_2_26	box50_1	2	box50_2	9	incons	sg_1	box50_2_sg_1_2_26	box50_2_sg_1	9	second	song type change	26	-0.4308619843347	2039.89685639508	8	31.0517819762001	0
box50	1	sg_1_2_27	box50_1	2	box50_2	10	incons	sg_1	box50_2_sg_1_2_27	box50_2_sg_1	10	second	song type change	27	-0.429781427819044	2043.78685985144	8	34.9417854325602	0
box50	1	sg_1_2_28	box50_1	2	box50_2	11	incons	sg_1	box50_2_sg_1_2_28	box50_2_sg_1	11	second	song type change	28	-0.428700871303389	2047.6768633078	8	38.8317888889201	0
box50	1	sg_1_2_29	box50_1	2	box50_2	12	incons	sg_1	box50_2_sg_1_2_29	box50_2_sg_1	12	second	song type change	29	-0.427620314787733	2051.56686676416	8	42.7217923452799	0
box50	1	sg_1_2_30	box50_1	2	box50_2	13	incons	sg_1	box50_2_sg_1_2_30	box50_2_sg_1	13	second	song type change	30	-0.426539758272078	2055.45687022052	8	46.6117958016403	0
box50	1	sg_1_2_31	box50_1	2	box50_2	14	incons	sg_1	box50_2_sg_1_2_31	box50_2_sg_1	14	second	song type change	31	-0.425459201756422	2059.34687367688	8	50.5017992580001	0
box50	1	sg_1_2_32	box50_1	2	box50_2	15	incons	sg_1	box50_2_sg_1_2_32	box50_2_sg_1	15	second	song type change	32	-0.424397602372622	2063.16863145856	8	54.3235570396801	0
box50	1	sg_1_2_33	box50_1	2	box50_2	16	incons	sg_1	box50_2_sg_1_2_33	box50_2_sg_1	16	second	song type change	33	-0.423317045856967	2067.05863491492	8	58.2135604960399	0
box50	1	sg_1_2_34	box50_1	2	box50_2	17	incons	sg_1	box50_2_sg_1_2_34	box50_2_sg_1	17	second	song type change	34	-0.422236489341311	2070.94863837128	8	62.1035639524002	0
box50	1	sg_1_2_35	box50_1	2	box50_2	18	incons	sg_1	box50_2_sg_1_2_35	box50_2_sg_1	18	second	song type change	35	-0.421155932825656	2074.83864182764	8	65.9935674087601	0
box50	1	sg_1_2_36	box50_1	2	box50_2	19	incons	sg_1	box50_2_sg_1_2_36	box50_2_sg_1	19	second	song type change	36	-0.42007537631	2078.728645284	8	69.88357086512	0
box50	1	sg_10_2_1	box50_1	2	box50_2	1	incons	sg_10	box50_2_sg_10_2_1	box50_2_sg_10	-17	first	silence	1	-0.459809524675153	1935.68571116945	4	0	0
box50	1	sg_10_2_10	box50_1	2	box50_2	10	incons	sg_10	box50_2_sg_10_2_10	box50_2_sg_10	-8	first	silence	10	-0.449041873782306	1974.4492543837	4	38.7635432142499	0
box50	1	sg_10_2_11	box50_1	2	box50_2	11	incons	sg_10	box50_2_sg_10_2_11	box50_2_sg_10	-7	first	silence	11	-0.447847574475528	1978.7487318881	4	43.06302071865	0
box50	1	sg_10_2_12	box50_1	2	box50_2	12	incons	sg_10	box50_2_sg_10_2_12	box50_2_sg_10	-6	first	silence	12	-0.446672232300606	1982.97996371782	4	47.29425254837	0
box50	1	sg_10_2_13	box50_1	2	box50_2	13	incons	sg_10	box50_2_sg_10_2_13	box50_2_sg_10	-5	first	silence	13	-0.445477932993828	1987.27944122222	4	51.5937300527698	0
box50	1	sg_10_2_14	box50_1	2	box50_2	14	incons	sg_10	box50_2_sg_10_2_14	box50_2_sg_10	-4	first	silence	14	-0.444264676555197	1991.64716440129	4	55.9614532318399	0
box50	1	sg_10_2_15	box50_1	2	box50_2	15	incons	sg_10	box50_2_sg_10_2_15	box50_2_sg_10	-3	first	silence	15	-0.443070377248422	1995.94664190568	4	60.26093073623	0
box50	1	sg_10_2_16	box50_1	2	box50_2	16	incons	sg_10	box50_2_sg_10_2_16	box50_2_sg_10	-2	first	silence	16	-0.441876077941645	2000.24611941008	4	64.5604082406298	0
box50	1	sg_10_2_17	box50_1	2	box50_2	17	incons	sg_10	box50_2_sg_10_2_17	box50_2_sg_10	-1	first	silence	17	-0.440681778634867	2004.54559691448	4	68.8598857450299	0
box50	1	sg_10_2_2	box50_1	2	box50_2	2	incons	sg_10	box50_2_sg_10_2_2	box50_2_sg_10	-16	first	silence	2	-0.458615225368375	1939.98518867385	4	4.29947750439987	1
box50	1	sg_10_2_3	box50_1	2	box50_2	3	incons	sg_10	box50_2_sg_10_2_3	box50_2_sg_10	-15	first	silence	3	-0.4574209260616	1944.28466617824	4	8.59895500878997	0
box50	1	sg_10_2_4	box50_1	2	box50_2	4	incons	sg_10	box50_2_sg_10_2_4	box50_2_sg_10	-14	first	silence	4	-0.456226626754822	1948.58414368264	4	12.8984325131898	0
box50	1	sg_10_2_5	box50_1	2	box50_2	5	incons	sg_10	box50_2_sg_10_2_5	box50_2_sg_10	-13	first	silence	5	-0.455032327448044	1952.88362118704	4	17.1979100175899	0
box50	1	sg_10_2_6	box50_1	2	box50_2	6	incons	sg_10	box50_2_sg_10_2_6	box50_2_sg_10	-12	first	silence	6	-0.453838028141267	1957.18309869144	4	21.4973875219898	0
box50	1	sg_10_2_7	box50_1	2	box50_2	7	incons	sg_10	box50_2_sg_10_2_7	box50_2_sg_10	-11	first	silence	7	-0.452643728834492	1961.48257619583	4	25.7968650263799	0
box50	1	sg_10_2_8	box50_1	2	box50_2	8	incons	sg_10	box50_2_sg_10_2_8	box50_2_sg_10	-10	first	silence	8	-0.451449429527714	1965.78205370023	4	30.09634253078	0
box50	1	sg_10_2_9	box50_1	2	box50_2	9	incons	sg_10	box50_2_sg_10_2_9	box50_2_sg_10	-9	first	silence	9	-0.450255130220936	1970.08153120463	4	34.3958200351799	0
box50	3	sg_1_9_18	box50_3	9	box50_9	1	cons	sg_1	box50_9_sg_1_9_18	box50_9_sg_1	1	second	song type change	18	-0.130884329883269	3119.81641242023	8	0	0
box50	3	sg_1_9_19	box50_3	9	box50_9	2	cons	sg_1	box50_9_sg_1_9_19	box50_9_sg_1	2	second	song type change	19	-0.129784816235761	3123.77466155126	8	3.95824913103024	0
box50	3	sg_1_9_20	box50_3	9	box50_9	3	cons	sg_1	box50_9_sg_1_9_20	box50_9_sg_1	3	second	song type change	20	-0.128704259720106	3127.66466500762	8	7.84825258739011	0
box50	3	sg_1_9_21	box50_3	9	box50_9	4	cons	sg_1	box50_9_sg_1_9_21	box50_9_sg_1	4	second	song type change	21	-0.12762370320445	3131.55466846398	8	11.73825604375	0
box50	3	sg_1_9_22	box50_3	9	box50_9	5	cons	sg_1	box50_9_sg_1_9_22	box50_9_sg_1	5	second	song type change	22	-0.126524189556942	3135.51291759501	8	15.6965051747802	0
box50	3	sg_1_9_23	box50_3	9	box50_9	6	cons	sg_1	box50_9_sg_1_9_23	box50_9_sg_1	6	second	song type change	23	-0.125443633041286	3139.40292105137	8	19.5865086311401	0
box50	3	sg_1_9_24	box50_3	9	box50_9	7	cons	sg_1	box50_9_sg_1_9_24	box50_9_sg_1	7	second	song type change	24	-0.124363076525631	3143.29292450773	8	23.4765120874999	0
box50	3	sg_1_9_25	box50_3	9	box50_9	8	cons	sg_1	box50_9_sg_1_9_25	box50_9_sg_1	8	second	song type change	25	-0.123263562878122	3147.25117363876	8	27.4347612185302	0
box50	3	sg_1_9_26	box50_3	9	box50_9	9	cons	sg_1	box50_9_sg_1_9_26	box50_9_sg_1	9	second	song type change	26	-0.122183006362467	3151.14117709512	8	31.32476467489	0
box50	3	sg_1_9_27	box50_3	9	box50_9	10	cons	sg_1	box50_9_sg_1_9_27	box50_9_sg_1	10	second	song type change	27	-0.121102449846811	3155.03118055148	8	35.2147681312499	0
box50	3	sg_1_9_28	box50_3	9	box50_9	11	cons	sg_1	box50_9_sg_1_9_28	box50_9_sg_1	11	second	song type change	28	-0.120002936199303	3158.98942968251	8	39.1730172622802	0
box50	3	sg_1_9_29	box50_3	9	box50_9	12	cons	sg_1	box50_9_sg_1_9_29	box50_9_sg_1	12	second	song type change	29	-0.118922379683647	3162.87943313887	8	43.06302071864	0
box50	3	sg_1_9_30	box50_3	9	box50_9	13	cons	sg_1	box50_9_sg_1_9_30	box50_9_sg_1	13	second	song type change	30	-0.117822866036139	3166.8376822699	8	47.0212698496703	0
box50	3	sg_1_9_31	box50_3	9	box50_9	14	cons	sg_1	box50_9_sg_1_9_31	box50_9_sg_1	14	second	song type change	31	-0.116742309520481	3170.72768572627	8	50.9112733060401	0
box50	3	sg_1_9_32	box50_3	9	box50_9	15	cons	sg_1	box50_9_sg_1_9_32	box50_9_sg_1	15	second	song type change	32	-0.115661753004828	3174.61768918262	8	54.80127676239	0
box50	3	sg_1_9_33	box50_3	9	box50_9	16	cons	sg_1	box50_9_sg_1_9_33	box50_9_sg_1	16	second	song type change	33	-0.114562239357317	3178.57593831366	8	58.7595258934302	0
box50	3	sg_1_9_34	box50_3	9	box50_9	17	cons	sg_1	box50_9_sg_1_9_34	box50_9_sg_1	17	second	song type change	34	-0.113481682841664	3182.46594177001	8	62.6495293497801	0
box50	3	sg_1_9_35	box50_3	9	box50_9	18	cons	sg_1	box50_9_sg_1_9_35	box50_9_sg_1	18	second	song type change	35	-0.112401126326006	3186.35594522638	8	66.53953280615	0
box50	3	sg_1_9_36	box50_3	9	box50_9	19	cons	sg_1	box50_9_sg_1_9_36	box50_9_sg_1	19	second	song type change	36	-0.111301612678497	3190.31419435741	8	70.4977819371802	0
box50	3	sg_10_9_1	box50_3	9	box50_9	1	cons	sg_10	box50_9_sg_10_9_1	box50_9_sg_10	-17	first	silence	1	-0.151225332362189	3046.58880349612	4	0	0
box50	3	sg_10_9_10	box50_3	9	box50_9	10	cons	sg_10	box50_9_sg_10_9_10	box50_9_sg_10	-8	first	silence	10	-0.140457681469339	3085.35234671038	4	38.7635432142602	0
box50	3	sg_10_9_11	box50_3	9	box50_9	11	cons	sg_10	box50_9_sg_10_9_11	box50_9_sg_10	-7	first	silence	11	-0.139263382162564	3089.65182421477	4	43.06302071865	0
box50	3	sg_10_9_12	box50_3	9	box50_9	12	cons	sg_10	box50_9_sg_10_9_12	box50_9_sg_10	-6	first	silence	12	-0.138050125723933	3094.01954739384	4	47.4307438977203	0
box50	3	sg_10_9_13	box50_3	9	box50_9	13	cons	sg_10	box50_9_sg_10_9_13	box50_9_sg_10	-5	first	silence	13	-0.136855826417156	3098.31902489824	4	51.7302214021202	1
box50	3	sg_10_9_14	box50_3	9	box50_9	14	cons	sg_10	box50_9_sg_10_9_14	box50_9_sg_10	-4	first	silence	14	-0.135661527110381	3102.61850240263	4	56.02969890651	0
box50	3	sg_10_9_15	box50_3	9	box50_9	15	cons	sg_10	box50_9_sg_10_9_15	box50_9_sg_10	-3	first	silence	15	-0.134467227803603	3106.91797990703	4	60.3291764109099	0
box50	3	sg_10_9_16	box50_3	9	box50_9	16	cons	sg_10	box50_9_sg_10_9_16	box50_9_sg_10	-2	first	silence	16	-0.133272928496825	3111.21745741143	4	64.6286539153102	0
box50	3	sg_10_9_17	box50_3	9	box50_9	17	cons	sg_10	box50_9_sg_10_9_17	box50_9_sg_10	-1	first	silence	17	-0.13207862919005	3115.51693491582	4	68.9281314197001	0
box50	3	sg_10_9_2	box50_3	9	box50_9	2	cons	sg_10	box50_9_sg_10_9_2	box50_9_sg_10	-16	first	silence	2	-0.150031033055411	3050.88828100052	4	4.29947750439987	0
box50	3	sg_10_9_3	box50_3	9	box50_9	3	cons	sg_10	box50_9_sg_10_9_3	box50_9_sg_10	-15	first	silence	3	-0.148836733748633	3055.18775850492	4	8.5989550088002	0
box50	3	sg_10_9_4	box50_3	9	box50_9	4	cons	sg_10	box50_9_sg_10_9_4	box50_9_sg_10	-14	first	silence	4	-0.147642434441858	3059.48723600931	4	12.8984325131901	0
box50	3	sg_10_9_5	box50_3	9	box50_9	5	cons	sg_10	box50_9_sg_10_9_5	box50_9_sg_10	-13	first	silence	5	-0.146448135135081	3063.78671351371	4	17.1979100175899	0
box50	3	sg_10_9_6	box50_3	9	box50_9	6	cons	sg_10	box50_9_sg_10_9_6	box50_9_sg_10	-12	first	silence	6	-0.14523487869645	3068.15443669278	4	21.5656331966602	0
box50	3	sg_10_9_7	box50_3	9	box50_9	7	cons	sg_10	box50_9_sg_10_9_7	box50_9_sg_10	-11	first	silence	7	-0.14404057938967	3072.45391419719	4	25.8651107010701	0
box50	3	sg_10_9_8	box50_3	9	box50_9	8	cons	sg_10	box50_9_sg_10_9_8	box50_9_sg_10	-10	first	silence	8	-0.142846280082895	3076.75339170158	4	30.16458820546	0
box50	3	sg_10_9_9	box50_3	9	box50_9	9	cons	sg_10	box50_9_sg_10_9_9	box50_9_sg_10	-9	first	silence	9	-0.141651980776117	3081.05286920598	4	34.4640657098603	0
box50	4	sg_1_10_18	box50_4	11	box50_11	1	incons	sg_1	box50_11_sg_1_10_18	box50_11_sg_1	-2	first	song type change	18	-0.0405725537327027	3444.93880656227	8	0	0
box50	4	sg_1_10_19	box50_4	11	box50_11	2	incons	sg_1	box50_11_sg_1_10_19	box50_11_sg_1	-1	first	song type change	19	-0.0394919972170444	3448.82881001864	8	3.89000345636987	0
box50	4	sg_1_10_20	box50_4	11	box50_11	3	incons	sg_1	box50_11_sg_1_10_20	box50_11_sg_1	1	second	song type change	20	-0.0384114407013917	3452.71881347499	8	7.78000691271973	0
box50	4	sg_1_10_21	box50_4	11	box50_11	4	incons	sg_1	box50_11_sg_1_10_21	box50_11_sg_1	2	second	song type change	21	-0.0373308841857363	3456.60881693135	8	11.6700103690796	0
box50	4	sg_1_10_22	box50_4	11	box50_11	5	incons	sg_1	box50_11_sg_1_10_22	box50_11_sg_1	3	second	song type change	22	-0.0362503276700806	3460.49882038771	8	15.5600138254399	0
box50	4	sg_1_10_23	box50_4	11	box50_11	6	incons	sg_1	box50_11_sg_1_10_23	box50_11_sg_1	4	second	song type change	23	-0.0351697711544251	3464.38882384407	8	19.4500172817998	0
box50	4	sg_1_10_24	box50_4	11	box50_11	7	incons	sg_1	box50_11_sg_1_10_24	box50_11_sg_1	5	second	song type change	24	-0.0340892146387696	3468.27882730043	8	23.3400207381596	0
box50	4	sg_1_10_25	box50_4	11	box50_11	8	incons	sg_1	box50_11_sg_1_10_25	box50_11_sg_1	6	second	song type change	25	-0.0330086581231139	3472.16883075679	8	27.23002419452	0
box50	4	sg_1_10_26	box50_4	11	box50_11	9	incons	sg_1	box50_11_sg_1_10_26	box50_11_sg_1	7	second	song type change	26	-0.0319281016074584	3476.05883421315	8	31.1200276508798	0
box50	4	sg_1_10_27	box50_4	11	box50_11	10	incons	sg_1	box50_11_sg_1_10_27	box50_11_sg_1	8	second	song type change	27	-0.0308475450918029	3479.94883766951	8	35.0100311072397	0
box50	4	sg_1_10_28	box50_4	11	box50_11	11	incons	sg_1	box50_11_sg_1_10_28	box50_11_sg_1	9	second	song type change	28	-0.0297669885761472	3483.83884112587	8	38.9000345636	0
box50	4	sg_1_10_29	box50_4	11	box50_11	12	incons	sg_1	box50_11_sg_1_10_29	box50_11_sg_1	10	second	song type change	29	-0.0287053891923444	3487.66059890756	8	42.7217923452899	0
box50	4	sg_1_10_30	box50_4	11	box50_11	13	incons	sg_1	box50_11_sg_1_10_30	box50_11_sg_1	11	second	song type change	30	-0.0276248326766917	3491.55060236391	8	46.6117958016398	0
box50	4	sg_1_10_31	box50_4	11	box50_11	14	incons	sg_1	box50_11_sg_1_10_31	box50_11_sg_1	12	second	song type change	31	-0.0265442761610334	3495.44060582028	8	50.5017992580097	0
box50	4	sg_1_10_32	box50_4	11	box50_11	15	incons	sg_1	box50_11_sg_1_10_32	box50_11_sg_1	13	second	song type change	32	-0.0254637196453805	3499.33060927663	8	54.39180271436	0
box50	4	sg_1_10_33	box50_4	11	box50_11	16	incons	sg_1	box50_11_sg_1_10_33	box50_11_sg_1	14	second	song type change	33	-0.0243831631297222	3503.220612733	8	58.2818061707299	0
box50	4	sg_1_10_34	box50_4	11	box50_11	17	incons	sg_1	box50_11_sg_1_10_34	box50_11_sg_1	15	second	song type change	34	-0.0233026066140696	3507.11061618935	8	62.1718096270797	0
box50	4	sg_1_10_35	box50_4	11	box50_11	18	incons	sg_1	box50_11_sg_1_10_35	box50_11_sg_1	16	second	song type change	35	-0.0222220500984113	3511.00061964572	8	66.0618130834496	0
box50	4	sg_1_10_36	box50_4	11	box50_11	19	incons	sg_1	box50_11_sg_1_10_36	box50_11_sg_1	17	second	song type change	36	-0.0211604507146111	3514.8223774274	8	69.88357086513	0
box50	4	sg_10_10_1	box50_4	11	box50_11	1	incons	sg_10	box50_11_sg_10_10_1	box50_11_sg_10	-19	first	song type change	1	-0.0608756419479112	3371.84768898752	4	0	0
box50	4	sg_10_10_10	box50_4	11	box50_11	10	incons	sg_10	box50_11_sg_10_10_10	box50_11_sg_10	-10	first	song type change	10	-0.0501269481869168	3410.5429865271	4	38.6952975395798	0
box50	4	sg_10_10_11	box50_4	11	box50_11	11	incons	sg_10	box50_11_sg_10_10_11	box50_11_sg_10	-9	first	song type change	11	-0.0489326488801417	3414.84246403149	4	42.9947750439701	0
box50	4	sg_10_10_12	box50_4	11	box50_11	12	incons	sg_10	box50_11_sg_10_10_12	box50_11_sg_10	-8	first	song type change	12	-0.047738349573364	3419.14194153589	4	47.29425254837	0
box50	4	sg_10_10_13	box50_4	11	box50_11	13	incons	sg_10	box50_11_sg_10_10_13	box50_11_sg_10	-7	first	song type change	13	-0.0465440502665861	3423.44141904029	4	51.5937300527698	0
box50	4	sg_10_10_14	box50_4	11	box50_11	14	incons	sg_10	box50_11_sg_10_10_14	box50_11_sg_10	-6	first	song type change	14	-0.0453497509598112	3427.74089654468	4	55.8932075571597	0
box50	4	sg_10_10_15	box50_4	11	box50_11	15	incons	sg_10	box50_11_sg_10_10_15	box50_11_sg_10	-5	first	song type change	15	-0.0441554516530334	3432.04037404908	4	60.19268506156	0
box50	4	sg_10_10_16	box50_4	11	box50_11	16	incons	sg_10	box50_11_sg_10_10_16	box50_11_sg_10	-4	first	song type change	16	-0.0429611523462556	3436.33985155348	4	64.4921625659599	0
box50	4	sg_10_10_17	box50_4	11	box50_11	17	incons	sg_10	box50_11_sg_10_10_17	box50_11_sg_10	-3	first	song type change	17	-0.0417668530394807	3440.63932905787	4	68.7916400703498	0
box50	4	sg_10_10_2	box50_4	11	box50_11	2	incons	sg_10	box50_11_sg_10_10_2	box50_11_sg_10	-18	first	song type change	2	-0.0596813426411335	3376.14716649192	4	4.29947750439987	1
box50	4	sg_10_10_3	box50_4	11	box50_11	3	incons	sg_10	box50_11_sg_10_10_3	box50_11_sg_10	-17	first	song type change	3	-0.0584870433343584	3380.44664399631	4	8.59895500878974	1
box50	4	sg_10_10_4	box50_4	11	box50_11	4	incons	sg_10	box50_11_sg_10_10_4	box50_11_sg_10	-16	first	song type change	4	-0.0572927440275806	3384.74612150071	4	12.8984325131901	1
box50	4	sg_10_10_5	box50_4	11	box50_11	5	incons	sg_10	box50_11_sg_10_10_5	box50_11_sg_10	-15	first	song type change	5	-0.0560984447208028	3389.04559900511	4	17.1979100175899	1
box50	4	sg_10_10_6	box50_4	11	box50_11	6	incons	sg_10	box50_11_sg_10_10_6	box50_11_sg_10	-14	first	song type change	6	-0.0549041454140279	3393.3450765095	4	21.4973875219798	1
box50	4	sg_10_10_7	box50_4	11	box50_11	7	incons	sg_10	box50_11_sg_10_10_7	box50_11_sg_10	-13	first	song type change	7	-0.0537098461072474	3397.64455401391	4	25.7968650263897	1
box50	4	sg_10_10_8	box50_4	11	box50_11	8	incons	sg_10	box50_11_sg_10_10_8	box50_11_sg_10	-12	first	song type change	8	-0.0525155468004694	3401.94403151831	4	30.09634253079	0
box50	4	sg_10_10_9	box50_4	11	box50_11	9	incons	sg_10	box50_11_sg_10_10_9	box50_11_sg_10	-11	first	song type change	9	-0.0513212474936945	3406.2435090227	4	34.3958200351799	0
box53	2	sg_10_5_18	box53_2	5	box53_5	1	incons	sg_10	box53_5_sg_10_5_18	box53_5_sg_10	4	second	song type change	18	-0.331864736883564	2396.28694721917	6	0	0
box53	2	sg_10_5_19	box53_2	5	box53_5	2	incons	sg_10	box53_5_sg_10_5_19	box53_5_sg_10	5	second	song type change	19	-0.330480763456253	2401.26925155749	6	4.98230433831986	0
box53	2	sg_10_5_20	box53_2	5	box53_5	3	incons	sg_10	box53_5_sg_10_5_20	box53_5_sg_10	6	second	song type change	20	-0.329077831488839	2406.31980664018	6	10.03285942101	0
box53	2	sg_10_5_21	box53_2	5	box53_5	4	incons	sg_10	box53_5_sg_10_5_21	box53_5_sg_10	7	second	song type change	21	-0.327693858061528	2411.3021109785	6	15.0151637593299	0
box53	2	sg_10_5_22	box53_2	5	box53_5	5	incons	sg_10	box53_5_sg_10_5_22	box53_5_sg_10	8	second	song type change	22	-0.326290926094114	2416.35266606119	6	20.06571884202	0
box53	2	sg_10_5_23	box53_2	5	box53_5	6	incons	sg_10	box53_5_sg_10_5_23	box53_5_sg_10	9	second	song type change	23	-0.324906952666806	2421.3349703995	6	25.0480231803299	0
box53	2	sg_10_5_24	box53_2	5	box53_5	7	incons	sg_10	box53_5_sg_10_5_24	box53_5_sg_10	10	second	song type change	24	-0.323504020699392	2426.38552548219	6	30.09857826302	0
box53	2	sg_10_5_25	box53_2	5	box53_5	8	incons	sg_10	box53_5_sg_10_5_25	box53_5_sg_10	11	second	song type change	25	-0.322120047272081	2431.36782982051	6	35.0808826013399	0
box53	2	sg_10_5_26	box53_2	5	box53_5	9	incons	sg_10	box53_5_sg_10_5_26	box53_5_sg_10	12	second	song type change	26	-0.320717115304667	2436.4183849032	6	40.1314376840301	0
box53	2	sg_10_5_27	box53_2	5	box53_5	10	incons	sg_10	box53_5_sg_10_5_27	box53_5_sg_10	13	second	song type change	27	-0.319333141877356	2441.40068924152	6	45.1137420223499	0
box53	2	sg_10_5_28	box53_2	5	box53_5	11	incons	sg_10	box53_5_sg_10_5_28	box53_5_sg_10	14	second	song type change	28	-0.317949168450045	2446.38299357984	6	50.0960463606698	0
box53	2	sg_10_5_29	box53_2	5	box53_5	12	incons	sg_10	box53_5_sg_10_5_29	box53_5_sg_10	-14	first	song type change	29	-0.316546236482631	2451.43354866253	6	55.1466014433599	0
box53	2	sg_10_5_30	box53_2	5	box53_5	13	incons	sg_10	box53_5_sg_10_5_30	box53_5_sg_10	-13	first	song type change	30	-0.315162263055322	2456.41585300084	6	60.1289057816698	0
box53	2	sg_10_5_31	box53_2	5	box53_5	14	incons	sg_10	box53_5_sg_10_5_31	box53_5_sg_10	-12	first	song type change	31	-0.313759331087908	2461.46640808353	6	65.17946086436	1
box53	2	sg_6_5_1	box53_2	5	box53_5	1	incons	sg_6	box53_5_sg_6_5_1	box53_5_sg_6	-14	first	song type change	1	-0.351998706469936	2323.80465670823	8	0	0
box53	2	sg_6_5_10	box53_2	5	box53_5	10	incons	sg_6	box53_5_sg_6_5_10	box53_5_sg_6	-5	first	song type change	10	-0.341344006933645	2362.16157503888	8	38.3569183306499	0
box53	2	sg_6_5_11	box53_2	5	box53_5	11	incons	sg_6	box53_5_sg_6_5_11	box53_5_sg_6	-4	first	song type change	11	-0.340149618907336	2366.46137193359	8	42.6567152253597	0
box53	2	sg_6_5_12	box53_2	5	box53_5	12	incons	sg_6	box53_5_sg_6_5_12	box53_5_sg_6	-3	first	song type change	12	-0.338974189421125	2370.69291808395	8	46.88826137572	0
box53	2	sg_6_5_13	box53_2	5	box53_5	13	incons	sg_6	box53_5_sg_6_5_13	box53_5_sg_6	-2	first	song type change	13	-0.337779801394817	2374.99271497866	8	51.1880582704298	0
box53	2	sg_6_5_14	box53_2	5	box53_5	14	incons	sg_6	box53_5_sg_6_5_14	box53_5_sg_6	-1	first	song type change	14	-0.336604371908603	2379.22426112903	8	55.4196044207997	0
box53	2	sg_6_5_15	box53_2	5	box53_5	15	incons	sg_6	box53_5_sg_6_5_15	box53_5_sg_6	1	second	song type change	15	-0.335428942422394	2383.45580727938	8	59.6511505711501	0
box53	2	sg_6_5_16	box53_2	5	box53_5	16	incons	sg_6	box53_5_sg_6_5_16	box53_5_sg_6	2	second	song type change	16	-0.334234554396086	2387.75560417409	8	63.9509474658598	0
box53	2	sg_6_5_17	box53_2	5	box53_5	17	incons	sg_6	box53_5_sg_6_5_17	box53_5_sg_6	3	second	song type change	17	-0.333059124909872	2391.98715032446	8	68.1824936162297	0
box53	2	sg_6_5_2	box53_2	5	box53_5	2	incons	sg_6	box53_5_sg_6_5_2	box53_5_sg_6	-13	first	song type change	2	-0.350804318443625	2328.10445360295	8	4.29979689471975	0
box53	2	sg_6_5_3	box53_2	5	box53_5	3	incons	sg_6	box53_5_sg_6_5_3	box53_5_sg_6	-12	first	song type change	3	-0.349628888957417	2332.3359997533	8	8.53134304506966	0
box53	2	sg_6_5_4	box53_2	5	box53_5	4	incons	sg_6	box53_5_sg_6_5_4	box53_5_sg_6	-11	first	song type change	4	-0.348434500931106	2336.63579664802	8	12.8311399397899	0
box53	2	sg_6_5_5	box53_2	5	box53_5	5	incons	sg_6	box53_5_sg_6_5_5	box53_5_sg_6	-10	first	song type change	5	-0.347259071444897	2340.86734279837	8	17.0626860901398	0
box53	2	sg_6_5_6	box53_2	5	box53_5	6	incons	sg_6	box53_5_sg_6_5_6	box53_5_sg_6	-9	first	song type change	6	-0.346064683418586	2345.16713969309	8	21.36248298486	0
box53	2	sg_6_5_7	box53_2	5	box53_5	7	incons	sg_6	box53_5_sg_6_5_7	box53_5_sg_6	-8	first	song type change	7	-0.344889253932375	2349.39868584345	8	25.5940291352199	0
box53	2	sg_6_5_8	box53_2	5	box53_5	8	incons	sg_6	box53_5_sg_6_5_8	box53_5_sg_6	-7	first	song type change	8	-0.343694865906067	2353.69848273816	8	29.8938260299296	0
box53	2	sg_6_5_9	box53_2	5	box53_5	9	incons	sg_6	box53_5_sg_6_5_9	box53_5_sg_6	-6	first	song type change	9	-0.342519436419856	2357.93002888852	8	34.12537218029	0
box53	3	sg_10_7_18	box53_3	7	box53_7	1	incons	sg_10	box53_7_sg_10_7_18	box53_7_sg_10	1	second	song type change	18	-0.246437555192228	2703.82480130798	6	0	0
box53	3	sg_10_7_19	box53_3	7	box53_7	2	incons	sg_10	box53_7_sg_10_7_19	box53_7_sg_10	2	second	song type change	19	-0.245034623224817	2708.87535639066	6	5.05055508267969	0
box53	3	sg_10_7_20	box53_3	7	box53_7	3	incons	sg_10	box53_7_sg_10_7_20	box53_7_sg_10	3	second	song type change	20	-0.243650649797506	2713.85766072898	6	10.032859421	0
box53	3	sg_10_7_21	box53_3	7	box53_7	4	incons	sg_10	box53_7_sg_10_7_21	box53_7_sg_10	4	second	song type change	21	-0.242247717830092	2718.90821581167	6	15.0834145036897	0
box53	3	sg_10_7_22	box53_3	7	box53_7	5	incons	sg_10	box53_7_sg_10_7_22	box53_7_sg_10	5	second	song type change	22	-0.240863744402781	2723.89052014999	6	20.06571884201	0
box53	3	sg_10_7_23	box53_3	7	box53_7	6	incons	sg_10	box53_7_sg_10_7_23	box53_7_sg_10	6	second	song type change	23	-0.239460812435367	2728.94107523268	6	25.1162739246997	0
box53	3	sg_10_7_24	box53_3	7	box53_7	7	incons	sg_10	box53_7_sg_10_7_24	box53_7_sg_10	7	second	song type change	24	-0.238076839008058	2733.92337957099	6	30.09857826301	0
box53	3	sg_10_7_25	box53_3	7	box53_7	8	incons	sg_10	box53_7_sg_10_7_25	box53_7_sg_10	8	second	song type change	25	-0.236673907040642	2738.97393465369	6	35.1491333457097	0
box53	3	sg_10_7_26	box53_3	7	box53_7	9	incons	sg_10	box53_7_sg_10_7_26	box53_7_sg_10	9	second	song type change	26	-0.235289933613331	2743.95623899201	6	40.1314376840301	0
box53	3	sg_10_7_27	box53_3	7	box53_7	10	incons	sg_10	box53_7_sg_10_7_27	box53_7_sg_10	10	second	song type change	27	-0.23390596018602	2748.93854333033	6	45.1137420223499	0
box53	3	sg_10_7_28	box53_3	7	box53_7	11	incons	sg_10	box53_7_sg_10_7_28	box53_7_sg_10	11	second	song type change	28	-0.232503028218606	2753.98909841302	6	50.1642971050401	0
box53	3	sg_10_7_29	box53_3	7	box53_7	12	incons	sg_10	box53_7_sg_10_7_29	box53_7_sg_10	12	second	song type change	29	-0.231119054791297	2758.97140275133	6	55.1466014433499	0
box53	3	sg_10_7_30	box53_3	7	box53_7	13	incons	sg_10	box53_7_sg_10_7_30	box53_7_sg_10	13	second	song type change	30	-0.229716122823883	2764.02195783402	6	60.1971565260401	0
box53	3	sg_10_7_31	box53_3	7	box53_7	14	incons	sg_10	box53_7_sg_10_7_31	box53_7_sg_10	14	second	song type change	31	-0.228332149396569	2769.00426217235	6	65.17946086437	0
box53	3	sg_6_7_1	box53_3	7	box53_7	1	incons	sg_6	box53_7_sg_6_7_1	box53_7_sg_6	-17	first	silence	1	-0.266552566238503	2631.41076154139	8	0	1
box53	3	sg_6_7_10	box53_3	7	box53_7	10	incons	sg_6	box53_7_sg_6_7_10	box53_7_sg_6	-8	first	silence	10	-0.255897866702208	2669.76767987205	8	38.3569183306599	0
box53	3	sg_6_7_11	box53_3	7	box53_7	11	incons	sg_6	box53_7_sg_6_7_11	box53_7_sg_6	-7	first	silence	11	-0.254722437216	2673.9992260224	8	42.5884644810099	0
box53	3	sg_6_7_12	box53_3	7	box53_7	12	incons	sg_6	box53_7_sg_6_7_12	box53_7_sg_6	-6	first	silence	12	-0.253528049189689	2678.29902291712	8	46.8882613757301	0
box53	3	sg_6_7_13	box53_3	7	box53_7	13	incons	sg_6	box53_7_sg_6_7_13	box53_7_sg_6	-5	first	silence	13	-0.252352619703478	2682.53056906748	8	51.11980752609	0
box53	3	sg_6_7_14	box53_3	7	box53_7	14	incons	sg_6	box53_7_sg_6_7_14	box53_7_sg_6	-4	first	silence	14	-0.251158231677169	2686.83036596219	8	55.4196044208002	0
box53	3	sg_6_7_15	box53_3	7	box53_7	15	incons	sg_6	box53_7_sg_6_7_15	box53_7_sg_6	-3	first	silence	15	-0.249982802190958	2691.06191211255	8	59.6511505711601	0
box53	3	sg_6_7_16	box53_3	7	box53_7	16	incons	sg_6	box53_7_sg_6_7_16	box53_7_sg_6	-2	first	silence	16	-0.24880737270475	2695.2934582629	8	63.88269672151	0
box53	3	sg_6_7_17	box53_3	7	box53_7	17	incons	sg_6	box53_7_sg_6_7_17	box53_7_sg_6	-1	first	silence	17	-0.247612984678439	2699.59325515762	8	68.1824936162302	0
box53	3	sg_6_7_2	box53_3	7	box53_7	2	incons	sg_6	box53_7_sg_6_7_2	box53_7_sg_6	-16	first	silence	2	-0.265377136752292	2635.64230769175	8	4.23154615035992	1
box53	3	sg_6_7_3	box53_3	7	box53_7	3	incons	sg_6	box53_7_sg_6_7_3	box53_7_sg_6	-15	first	silence	3	-0.264182748725981	2639.94210458647	8	8.53134304508012	1
box53	3	sg_6_7_4	box53_3	7	box53_7	4	incons	sg_6	box53_7_sg_6_7_4	box53_7_sg_6	-14	first	silence	4	-0.263007319239772	2644.17365073682	8	12.76288919543	0
box53	3	sg_6_7_5	box53_3	7	box53_7	5	incons	sg_6	box53_7_sg_6_7_5	box53_7_sg_6	-13	first	silence	5	-0.261812931213461	2648.47344763154	8	17.0626860901498	0
box53	3	sg_6_7_6	box53_3	7	box53_7	6	incons	sg_6	box53_7_sg_6_7_6	box53_7_sg_6	-12	first	silence	6	-0.26063750172725	2652.7049937819	8	21.2942322405102	0
box53	3	sg_6_7_7	box53_3	7	box53_7	7	incons	sg_6	box53_7_sg_6_7_7	box53_7_sg_6	-11	first	silence	7	-0.259443113700939	2657.00479067662	8	25.5940291352299	0
box53	3	sg_6_7_8	box53_3	7	box53_7	8	incons	sg_6	box53_7_sg_6_7_8	box53_7_sg_6	-10	first	silence	8	-0.258267684214731	2661.23633682697	8	29.8255752855798	0
box53	3	sg_6_7_9	box53_3	7	box53_7	9	incons	sg_6	box53_7_sg_6_7_9	box53_7_sg_6	-9	first	silence	9	-0.257092254728519	2665.46788297733	8	34.0571214359402	0
box53	6	sg_10_17_18	box53_6	17	box53_17	1	incons	sg_10	box53_17_sg_10_17_18	box53_17_sg_10	4	second	song type change	18	0.227222610670253	4409.00139841291	6	0	0
box53	6	sg_10_17_19	box53_6	17	box53_17	2	incons	sg_10	box53_17_sg_10_17_19	box53_17_sg_10	5	second	song type change	19	0.228625542637667	4414.0519534956	6	5.05055508269015	0
box53	6	sg_10_17_20	box53_6	17	box53_17	3	incons	sg_10	box53_17_sg_10_17_20	box53_17_sg_10	6	second	song type change	20	0.23000951606498	4419.03425783393	6	10.0328594210196	0
box53	6	sg_10_17_21	box53_6	17	box53_17	4	incons	sg_10	box53_17_sg_10_17_21	box53_17_sg_10	7	second	song type change	21	0.231412448032392	4424.08481291661	6	15.0834145036997	0
box53	6	sg_10_17_22	box53_6	17	box53_17	5	incons	sg_10	box53_17_sg_10_17_22	box53_17_sg_10	8	second	song type change	22	0.232796421459703	4429.06711725493	6	20.06571884202	0
box53	6	sg_10_17_23	box53_6	17	box53_17	6	incons	sg_10	box53_17_sg_10_17_23	box53_17_sg_10	9	second	song type change	23	0.234180394887014	4434.04942159325	6	25.0480231803404	0
box53	6	sg_10_17_24	box53_6	17	box53_17	7	incons	sg_10	box53_17_sg_10_17_24	box53_17_sg_10	10	second	song type change	24	0.235583326854428	4439.09997667594	6	30.0985782630296	1
box53	6	sg_10_17_25	box53_6	17	box53_17	8	incons	sg_10	box53_17_sg_10_17_25	box53_17_sg_10	11	second	song type change	25	0.236967300281736	4444.08228101425	6	35.0808826013399	1
box53	6	sg_10_17_26	box53_6	17	box53_17	9	incons	sg_10	box53_17_sg_10_17_26	box53_17_sg_10	12	second	song type change	26	0.23837023224915	4449.13283609694	6	40.1314376840301	1
box53	6	sg_10_17_27	box53_6	17	box53_17	10	incons	sg_10	box53_17_sg_10_17_27	box53_17_sg_10	13	second	song type change	27	0.239754205676464	4454.11514043527	6	45.1137420223604	0
box53	6	sg_10_17_28	box53_6	17	box53_17	11	incons	sg_10	box53_17_sg_10_17_28	box53_17_sg_10	14	second	song type change	28	0.241157137643875	4459.16569551795	6	50.1642971050396	1
box53	6	sg_10_17_29	box53_6	17	box53_17	12	incons	sg_10	box53_17_sg_10_17_29	box53_17_sg_10	-14	first	song type change	29	0.242541111071186	4464.14799985627	6	55.1466014433599	1
box53	6	sg_10_17_30	box53_6	17	box53_17	13	incons	sg_10	box53_17_sg_10_17_30	box53_17_sg_10	-13	first	song type change	30	0.243925084498497	4469.13030419459	6	60.1289057816803	0
box53	6	sg_10_17_31	box53_6	17	box53_17	14	incons	sg_10	box53_17_sg_10_17_31	box53_17_sg_10	-12	first	song type change	31	0.245328016465911	4474.18085927728	6	65.1794608643704	0
box53	6	sg_6_17_1	box53_6	17	box53_17	1	incons	sg_6	box53_17_sg_6_17_1	box53_17_sg_6	-14	first	song type change	1	0.207107599623981	4336.58735864633	8	0	0
box53	6	sg_6_17_10	box53_6	17	box53_17	10	incons	sg_6	box53_17_sg_6_17_10	box53_17_sg_6	-5	first	song type change	10	0.217762299160272	4374.94427697698	8	38.3569183306499	0
box53	6	sg_6_17_11	box53_6	17	box53_17	11	incons	sg_6	box53_17_sg_6_17_11	box53_17_sg_6	-4	first	song type change	11	0.218937728646483	4379.17582312734	8	42.5884644810094	0
box53	6	sg_6_17_12	box53_6	17	box53_17	12	incons	sg_6	box53_17_sg_6_17_12	box53_17_sg_6	-3	first	song type change	12	0.220132116672792	4383.47562002205	8	46.8882613757196	0
box53	6	sg_6_17_13	box53_6	17	box53_17	13	incons	sg_6	box53_17_sg_6_17_13	box53_17_sg_6	-2	first	song type change	13	0.221307546159003	4387.70716617241	8	51.11980752608	0
box53	6	sg_6_17_14	box53_6	17	box53_17	14	incons	sg_6	box53_17_sg_6_17_14	box53_17_sg_6	-1	first	song type change	14	0.222482975645214	4391.93871232277	8	55.3513536764394	0
box53	6	sg_6_17_15	box53_6	17	box53_17	15	incons	sg_6	box53_17_sg_6_17_15	box53_17_sg_6	1	second	song type change	15	0.223677363671522	4396.23850921748	8	59.6511505711496	0
box53	6	sg_6_17_16	box53_6	17	box53_17	16	incons	sg_6	box53_17_sg_6_17_16	box53_17_sg_6	2	second	song type change	16	0.224852793157733	4400.47005536784	8	63.88269672151	0
box53	6	sg_6_17_17	box53_6	17	box53_17	17	incons	sg_6	box53_17_sg_6_17_17	box53_17_sg_6	3	second	song type change	17	0.226028222643944	4404.7016015182	8	68.1142428718695	0
box53	6	sg_6_17_2	box53_6	17	box53_17	2	incons	sg_6	box53_17_sg_6_17_2	box53_17_sg_6	-13	first	song type change	2	0.208283029110192	4340.81890479669	8	4.23154615035946	0
box53	6	sg_6_17_3	box53_6	17	box53_17	3	incons	sg_6	box53_17_sg_6_17_3	box53_17_sg_6	-12	first	song type change	3	0.2094774171365	4345.1187016914	8	8.53134304506966	0
box53	6	sg_6_17_4	box53_6	17	box53_17	4	incons	sg_6	box53_17_sg_6_17_4	box53_17_sg_6	-11	first	song type change	4	0.210652846622714	4349.35024784177	8	12.76288919544	0
box53	6	sg_6_17_5	box53_6	17	box53_17	5	incons	sg_6	box53_17_sg_6_17_5	box53_17_sg_6	-10	first	song type change	5	0.211847234649019	4353.65004473647	8	17.0626860901393	0
box53	6	sg_6_17_6	box53_6	17	box53_17	6	incons	sg_6	box53_17_sg_6_17_6	box53_17_sg_6	-9	first	song type change	6	0.213022664135233	4357.88159088684	8	21.2942322405097	0
box53	6	sg_6_17_7	box53_6	17	box53_17	7	incons	sg_6	box53_17_sg_6_17_7	box53_17_sg_6	-8	first	song type change	7	0.214217052161542	4362.18138778155	8	25.5940291352199	0
box53	6	sg_6_17_8	box53_6	17	box53_17	8	incons	sg_6	box53_17_sg_6_17_8	box53_17_sg_6	-7	first	song type change	8	0.21539248164775	4366.4129339319	8	29.8255752855694	0
box53	6	sg_6_17_9	box53_6	17	box53_17	9	incons	sg_6	box53_17_sg_6_17_9	box53_17_sg_6	-6	first	song type change	9	0.216567911133964	4370.64448008227	8	34.0571214359397	0
box55	2	sg_13_3_24	box55_2	4	box55_4	1	cons	sg_13	box55_4_sg_13_3_24	box55_4_sg_13	-10	first	song type change	1	-0.434186873333333	2305.927256	13	0	0
box55	2	sg_13_3_25	box55_2	4	box55_4	2	cons	sg_13	box55_4_sg_13_3_25	box55_4_sg_13	-9	first	song type change	2	-0.432655001388889	2311.441995	13	5.51473900000019	1
box55	2	sg_13_3_26	box55_2	4	box55_4	3	cons	sg_13	box55_4_sg_13_3_26	box55_4_sg_13	-8	first	song type change	3	-0.431139254166667	2316.898685	13	10.9714290000002	1
box55	2	sg_13_3_27	box55_2	4	box55_4	4	cons	sg_13	box55_4_sg_13_3_27	box55_4_sg_13	-7	first	song type change	4	-0.429617057222222	2322.378594	13	16.4513379999999	0
box55	2	sg_13_3_28	box55_2	4	box55_4	5	cons	sg_13	box55_4_sg_13_3_28	box55_4_sg_13	-6	first	song type change	5	-0.428088410277778	2327.881723	13	21.954467	0
box55	2	sg_13_3_29	box55_2	4	box55_4	6	cons	sg_13	box55_4_sg_13_3_29	box55_4_sg_13	-5	first	song type change	6	-0.426559763055555	2333.384853	13	27.4575970000001	0
box55	2	sg_13_3_30	box55_2	4	box55_4	7	cons	sg_13	box55_4_sg_13_3_30	box55_4_sg_13	-4	first	song type change	7	-0.425050466111111	2338.818322	13	32.8910660000001	0
box55	2	sg_13_3_31	box55_2	4	box55_4	8	cons	sg_13	box55_4_sg_13_3_31	box55_4_sg_13	-3	first	song type change	8	-0.423515369166667	2344.344671	13	38.4174149999999	0
box55	2	sg_13_3_32	box55_2	4	box55_4	9	cons	sg_13	box55_4_sg_13_3_32	box55_4_sg_13	-2	first	song type change	9	-0.421993172222222	2349.82458	13	43.897324	0
box55	2	sg_13_3_33	box55_2	4	box55_4	10	cons	sg_13	box55_4_sg_13_3_33	box55_4_sg_13	-1	first	song type change	10	-0.420477425	2355.28127	13	49.354014	0
box55	2	sg_13_3_34	box55_2	4	box55_4	11	cons	sg_13	box55_4_sg_13_3_34	box55_4_sg_13	1	second	song type change	11	-0.418961678055556	2360.737959	13	54.8107030000001	0
box55	2	sg_13_3_35	box55_2	4	box55_4	12	cons	sg_13	box55_4_sg_13_3_35	box55_4_sg_13	2	second	song type change	12	-0.417413681111111	2366.310748	13	60.3834919999999	0
box55	2	sg_13_3_36	box55_2	4	box55_4	13	cons	sg_13	box55_4_sg_13_3_36	box55_4_sg_13	3	second	song type change	13	-0.415885033888889	2371.813878	13	65.886622	0
box55	2	sg_13_4_1	box55_2	5	box55_5	1	incons	sg_13	box55_5_sg_13_4_1	box55_5_sg_13	-10	first	song type change	1	-0.38979806	2465.726984	13	0	0
box55	2	sg_13_4_10	box55_2	5	box55_5	10	incons	sg_13	box55_5_sg_13_4_10	box55_5_sg_13	-1	first	song type change	10	-0.376088611666667	2515.080998	13	49.354014	0
box55	2	sg_13_4_11	box55_2	5	box55_5	11	incons	sg_13	box55_5_sg_13_4_11	box55_5_sg_13	1	second	song type change	11	-0.374572864722222	2520.537687	13	54.8107030000001	1
box55	2	sg_13_4_12	box55_2	5	box55_5	12	incons	sg_13	box55_5_sg_13_4_12	box55_5_sg_13	2	second	song type change	12	-0.373024867777778	2526.110476	13	60.3834919999999	0
box55	2	sg_13_4_13	box55_2	5	box55_5	13	incons	sg_13	box55_5_sg_13_4_13	box55_5_sg_13	3	second	song type change	13	-0.371496220833333	2531.613605	13	65.8866210000001	0
box55	2	sg_13_4_2	box55_2	5	box55_5	2	incons	sg_13	box55_5_sg_13_4_2	box55_5_sg_13	-9	first	song type change	2	-0.388266188055555	2471.241723	13	5.51473900000019	0
box55	2	sg_13_4_3	box55_2	5	box55_5	3	incons	sg_13	box55_5_sg_13_4_3	box55_5_sg_13	-8	first	song type change	3	-0.386750440833333	2476.698413	13	10.9714290000002	0
box55	2	sg_13_4_4	box55_2	5	box55_5	4	incons	sg_13	box55_5_sg_13_4_4	box55_5_sg_13	-7	first	song type change	4	-0.385228243888889	2482.178322	13	16.4513380000003	0
box55	2	sg_13_4_5	box55_2	5	box55_5	5	incons	sg_13	box55_5_sg_13_4_5	box55_5_sg_13	-6	first	song type change	5	-0.383699596944444	2487.681451	13	21.954467	0
box55	2	sg_13_4_6	box55_2	5	box55_5	6	incons	sg_13	box55_5_sg_13_4_6	box55_5_sg_13	-5	first	song type change	6	-0.38217095	2493.18458	13	27.4575960000002	0
box55	2	sg_13_4_7	box55_2	5	box55_5	7	incons	sg_13	box55_5_sg_13_4_7	box55_5_sg_13	-4	first	song type change	7	-0.380661652777778	2498.61805	13	32.8910660000001	0
box55	2	sg_13_4_8	box55_2	5	box55_5	8	incons	sg_13	box55_5_sg_13_4_8	box55_5_sg_13	-3	first	song type change	8	-0.379126555833333	2504.144399	13	38.4174149999999	0
box55	2	sg_13_4_9	box55_2	5	box55_5	9	incons	sg_13	box55_5_sg_13_4_9	box55_5_sg_13	-2	first	song type change	9	-0.377604358888889	2509.624308	13	43.897324	0
box55	2	sg_3_3_37	box55_2	4	box55_4	1	cons	sg_3	box55_4_sg_3_3_37	box55_4_sg_3	4	second	song type change	14	-0.4140983875	2378.245805	14	0	0
box55	2	sg_3_3_38	box55_2	4	box55_4	2	cons	sg_3	box55_4_sg_3_3_38	box55_4_sg_3	5	second	song type change	15	-0.412156941388889	2385.235011	14	6.9892060000002	0
box55	2	sg_3_3_39	box55_2	4	box55_4	3	cons	sg_3	box55_4_sg_3_3_39	box55_4_sg_3	6	second	song type change	16	-0.410189695	2392.317098	14	14.071293	0
box55	2	sg_3_3_40	box55_2	4	box55_4	4	cons	sg_3	box55_4_sg_3_3_40	box55_4_sg_3	7	second	song type change	17	-0.408267598888889	2399.236644	14	20.990839	0
box55	2	sg_3_3_41	box55_2	4	box55_4	5	cons	sg_3	box55_4_sg_3_3_41	box55_4_sg_3	8	second	song type change	18	-0.406319702777778	2406.24907	14	28.0032649999998	0
box55	2	sg_3_3_42	box55_2	4	box55_4	6	cons	sg_3	box55_4_sg_3_3_42	box55_4_sg_3	9	second	song type change	19	-0.404384706388889	2413.215057	14	34.9692519999999	0
box55	2	sg_3_3_43	box55_2	4	box55_4	7	cons	sg_3	box55_4_sg_3_3_43	box55_4_sg_3	10	second	song type change	20	-0.402443260277778	2420.204263	14	41.9584580000001	0
box55	2	sg_3_3_44	box55_2	4	box55_4	8	cons	sg_3	box55_4_sg_3_3_44	box55_4_sg_3	-10	first	song type change	21	-0.400495364166667	2427.216689	14	48.9708839999998	0
box55	2	sg_3_3_45	box55_2	4	box55_4	9	cons	sg_3	box55_4_sg_3_3_45	box55_4_sg_3	-9	first	song type change	22	-0.398560367777778	2434.182676	14	55.9368709999999	0
box55	2	sg_3_3_46	box55_2	4	box55_4	10	cons	sg_3	box55_4_sg_3_3_46	box55_4_sg_3	-8	first	song type change	23	-0.396606021666667	2441.218322	14	62.9725170000002	0
box55	2	sg_3_4_14	box55_2	5	box55_5	1	incons	sg_3	box55_5_sg_3_4_14	box55_5_sg_3	4	second	song type change	14	-0.369709574166667	2538.045533	14	0	0
box55	2	sg_3_4_15	box55_2	5	box55_5	2	incons	sg_3	box55_5_sg_3_4_15	box55_5_sg_3	5	second	song type change	15	-0.367768128055555	2545.034739	14	6.9892060000002	0
box55	2	sg_3_4_16	box55_2	5	box55_5	3	incons	sg_3	box55_5_sg_3_4_16	box55_5_sg_3	6	second	song type change	16	-0.365800881944444	2552.116825	14	14.0712920000001	0
box55	2	sg_3_4_17	box55_2	5	box55_5	4	incons	sg_3	box55_5_sg_3_4_17	box55_5_sg_3	7	second	song type change	17	-0.363878785555555	2559.036372	14	20.990839	0
box55	2	sg_3_4_18	box55_2	5	box55_5	5	incons	sg_3	box55_5_sg_3_4_18	box55_5_sg_3	8	second	song type change	18	-0.361930889444444	2566.048798	14	28.0032649999998	0
box55	2	sg_3_4_19	box55_2	5	box55_5	6	incons	sg_3	box55_5_sg_3_4_19	box55_5_sg_3	9	second	song type change	19	-0.359995893055555	2573.014785	14	34.9692519999999	0
box55	2	sg_3_4_20	box55_2	5	box55_5	7	incons	sg_3	box55_5_sg_3_4_20	box55_5_sg_3	10	second	song type change	20	-0.358054446944444	2580.003991	14	41.9584580000001	0
box55	2	sg_3_4_21	box55_2	5	box55_5	8	incons	sg_3	box55_5_sg_3_4_21	box55_5_sg_3	-10	first	song type change	21	-0.356106550833333	2587.016417	14	48.9708839999998	0
box55	2	sg_3_4_22	box55_2	5	box55_5	9	incons	sg_3	box55_5_sg_3_4_22	box55_5_sg_3	-9	first	song type change	22	-0.354171554444444	2593.982404	14	55.9368709999999	0
box55	2	sg_3_4_23	box55_2	5	box55_5	10	incons	sg_3	box55_5_sg_3_4_23	box55_5_sg_3	-8	first	song type change	23	-0.352217208333333	2601.01805	14	62.9725170000002	0
box55	3	sg_13_7_1	box55_3	8	box55_8	1	incons	sg_13	box55_8_sg_13_7_1	box55_8_sg_13	-10	first	song type change	1	-0.217564046388889	3085.769433	13	0	0
box55	3	sg_13_7_10	box55_3	8	box55_8	10	incons	sg_13	box55_8_sg_13_7_10	box55_8_sg_13	-1	first	song type change	10	-0.203854598055556	3135.123447	13	49.354014	0
box55	3	sg_13_7_11	box55_3	8	box55_8	11	incons	sg_13	box55_8_sg_13_7_11	box55_8_sg_13	1	second	song type change	11	-0.202338851111111	3140.580136	13	54.8107030000001	0
box55	3	sg_13_7_12	box55_3	8	box55_8	12	incons	sg_13	box55_8_sg_13_7_12	box55_8_sg_13	2	second	song type change	12	-0.200790854166667	3146.152925	13	60.3834919999999	0
box55	3	sg_13_7_13	box55_3	8	box55_8	13	incons	sg_13	box55_8_sg_13_7_13	box55_8_sg_13	3	second	song type change	13	-0.199262207222222	3151.656054	13	65.8866210000001	0
box55	3	sg_13_7_2	box55_3	8	box55_8	2	incons	sg_13	box55_8_sg_13_7_2	box55_8_sg_13	-9	first	song type change	2	-0.216032174444444	3091.284172	13	5.51473900000019	0
box55	3	sg_13_7_3	box55_3	8	box55_8	3	incons	sg_13	box55_8_sg_13_7_3	box55_8_sg_13	-8	first	song type change	3	-0.214516427222222	3096.740862	13	10.9714290000002	0
box55	3	sg_13_7_4	box55_3	8	box55_8	4	incons	sg_13	box55_8_sg_13_7_4	box55_8_sg_13	-7	first	song type change	4	-0.212994230277778	3102.220771	13	16.4513379999999	1
box55	3	sg_13_7_5	box55_3	8	box55_8	5	incons	sg_13	box55_8_sg_13_7_5	box55_8_sg_13	-6	first	song type change	5	-0.211465583333333	3107.7239	13	21.954467	1
box55	3	sg_13_7_6	box55_3	8	box55_8	6	incons	sg_13	box55_8_sg_13_7_6	box55_8_sg_13	-5	first	song type change	6	-0.209936936388889	3113.227029	13	27.4575960000002	0
box55	3	sg_13_7_7	box55_3	8	box55_8	7	incons	sg_13	box55_8_sg_13_7_7	box55_8_sg_13	-4	first	song type change	7	-0.208427639166667	3118.660499	13	32.8910660000001	0
box55	3	sg_13_7_8	box55_3	8	box55_8	8	incons	sg_13	box55_8_sg_13_7_8	box55_8_sg_13	-3	first	song type change	8	-0.206892542222222	3124.186848	13	38.4174149999999	0
box55	3	sg_13_7_9	box55_3	8	box55_8	9	incons	sg_13	box55_8_sg_13_7_9	box55_8_sg_13	-2	first	song type change	9	-0.205370345277778	3129.666757	13	43.897324	0
box55	3	sg_3_7_14	box55_3	8	box55_8	1	incons	sg_3	box55_8_sg_3_7_14	box55_8_sg_3	4	second	song type change	14	-0.197475560555555	3158.087982	14	0	1
box55	3	sg_3_7_15	box55_3	8	box55_8	2	incons	sg_3	box55_8_sg_3_7_15	box55_8_sg_3	5	second	song type change	15	-0.195534114444444	3165.077188	14	6.9892060000002	0
box55	3	sg_3_7_16	box55_3	8	box55_8	3	incons	sg_3	box55_8_sg_3_7_16	box55_8_sg_3	6	second	song type change	16	-0.193566868333333	3172.159274	14	14.0712920000001	0
box55	3	sg_3_7_17	box55_3	8	box55_8	4	incons	sg_3	box55_8_sg_3_7_17	box55_8_sg_3	7	second	song type change	17	-0.191644771944444	3179.078821	14	20.990839	0
box55	3	sg_3_7_18	box55_3	8	box55_8	5	incons	sg_3	box55_8_sg_3_7_18	box55_8_sg_3	8	second	song type change	18	-0.189696875833333	3186.091247	14	28.0032649999998	0
box55	3	sg_3_7_19	box55_3	8	box55_8	6	incons	sg_3	box55_8_sg_3_7_19	box55_8_sg_3	9	second	song type change	19	-0.187761879444444	3193.057234	14	34.9692519999999	1
box55	3	sg_3_7_20	box55_3	8	box55_8	7	incons	sg_3	box55_8_sg_3_7_20	box55_8_sg_3	10	second	song type change	20	-0.185820433333333	3200.04644	14	41.9584580000001	0
box55	3	sg_3_7_21	box55_3	8	box55_8	8	incons	sg_3	box55_8_sg_3_7_21	box55_8_sg_3	-10	first	song type change	21	-0.183872537222222	3207.058866	14	48.9708839999998	0
box55	3	sg_3_7_22	box55_3	8	box55_8	9	incons	sg_3	box55_8_sg_3_7_22	box55_8_sg_3	-9	first	song type change	22	-0.181937540833333	3214.024853	14	55.9368709999999	0
box55	3	sg_3_7_23	box55_3	8	box55_8	10	incons	sg_3	box55_8_sg_3_7_23	box55_8_sg_3	-8	first	song type change	23	-0.179983194722222	3221.060499	14	62.9725170000002	0
box55	4	sg_13_8_1	box55_4	9	box55_9	1	cons	sg_13	box55_9_sg_13_8_1	box55_9_sg_13	-10	first	song type change	1	-0.173588032222222	3244.083084	13	0	0
box55	4	sg_13_8_10	box55_4	9	box55_9	10	cons	sg_13	box55_9_sg_13_8_10	box55_9_sg_13	-1	first	song type change	10	-0.159878583888889	3293.437098	13	49.354014	0
box55	4	sg_13_8_11	box55_4	9	box55_9	11	cons	sg_13	box55_9_sg_13_8_11	box55_9_sg_13	1	second	song type change	11	-0.158362836944444	3298.893787	13	54.8107030000001	0
box55	4	sg_13_8_12	box55_4	9	box55_9	12	cons	sg_13	box55_9_sg_13_8_12	box55_9_sg_13	2	second	song type change	12	-0.15681484	3304.466576	13	60.3834919999999	0
box55	4	sg_13_8_13	box55_4	9	box55_9	13	cons	sg_13	box55_9_sg_13_8_13	box55_9_sg_13	3	second	song type change	13	-0.155286193055555	3309.969705	13	65.8866210000001	0
box55	4	sg_13_8_2	box55_4	9	box55_9	2	cons	sg_13	box55_9_sg_13_8_2	box55_9_sg_13	-9	first	song type change	2	-0.172056160277778	3249.597823	13	5.51473900000019	0
box55	4	sg_13_8_3	box55_4	9	box55_9	3	cons	sg_13	box55_9_sg_13_8_3	box55_9_sg_13	-8	first	song type change	3	-0.170540413333333	3255.054512	13	10.9714280000003	1
box55	4	sg_13_8_4	box55_4	9	box55_9	4	cons	sg_13	box55_9_sg_13_8_4	box55_9_sg_13	-7	first	song type change	4	-0.169018216111111	3260.534422	13	16.4513380000003	0
box55	4	sg_13_8_5	box55_4	9	box55_9	5	cons	sg_13	box55_9_sg_13_8_5	box55_9_sg_13	-6	first	song type change	5	-0.167489569166667	3266.037551	13	21.954467	0
box55	4	sg_13_8_6	box55_4	9	box55_9	6	cons	sg_13	box55_9_sg_13_8_6	box55_9_sg_13	-5	first	song type change	6	-0.165960922222222	3271.54068	13	27.4575960000002	0
box55	4	sg_13_8_7	box55_4	9	box55_9	7	cons	sg_13	box55_9_sg_13_8_7	box55_9_sg_13	-4	first	song type change	7	-0.164451625	3276.97415	13	32.8910660000001	0
box55	4	sg_13_8_8	box55_4	9	box55_9	8	cons	sg_13	box55_9_sg_13_8_8	box55_9_sg_13	-3	first	song type change	8	-0.162916528055555	3282.500499	13	38.4174150000003	0
box55	4	sg_13_8_9	box55_4	9	box55_9	9	cons	sg_13	box55_9_sg_13_8_9	box55_9_sg_13	-2	first	song type change	9	-0.161394331111111	3287.980408	13	43.897324	0
box55	4	sg_3_8_14	box55_4	9	box55_9	1	cons	sg_3	box55_9_sg_3_8_14	box55_9_sg_3	4	second	song type change	14	-0.153499546388889	3316.401633	14	0	0
box55	4	sg_3_8_15	box55_4	9	box55_9	2	cons	sg_3	box55_9_sg_3_8_15	box55_9_sg_3	5	second	song type change	15	-0.151558100277778	3323.390839	14	6.9892060000002	0
box55	4	sg_3_8_16	box55_4	9	box55_9	3	cons	sg_3	box55_9_sg_3_8_16	box55_9_sg_3	6	second	song type change	16	-0.149590854166667	3330.472925	14	14.0712920000001	0
box55	4	sg_3_8_17	box55_4	9	box55_9	4	cons	sg_3	box55_9_sg_3_8_17	box55_9_sg_3	7	second	song type change	17	-0.147668757777778	3337.392472	14	20.990839	0
box55	4	sg_3_8_18	box55_4	9	box55_9	5	cons	sg_3	box55_9_sg_3_8_18	box55_9_sg_3	8	second	song type change	18	-0.145720861666667	3344.404898	14	28.0032649999998	0
box55	4	sg_3_8_19	box55_4	9	box55_9	6	cons	sg_3	box55_9_sg_3_8_19	box55_9_sg_3	9	second	song type change	19	-0.143785865555556	3351.370884	14	34.969251	0
box55	4	sg_3_8_20	box55_4	9	box55_9	7	cons	sg_3	box55_9_sg_3_8_20	box55_9_sg_3	10	second	song type change	20	-0.141844419166667	3358.360091	14	41.9584580000001	0
box55	4	sg_3_8_21	box55_4	9	box55_9	8	cons	sg_3	box55_9_sg_3_8_21	box55_9_sg_3	-10	first	song type change	21	-0.139896523055556	3365.372517	14	48.9708839999998	0
box55	4	sg_3_8_22	box55_4	9	box55_9	9	cons	sg_3	box55_9_sg_3_8_22	box55_9_sg_3	-9	first	song type change	22	-0.137961526944444	3372.338503	14	55.93687	0
box55	4	sg_3_8_23	box55_4	9	box55_9	10	cons	sg_3	box55_9_sg_3_8_23	box55_9_sg_3	-8	first	song type change	23	-0.136007180555555	3379.37415	14	62.9725170000002	0
box55	5	sg_13_13_1	box55_5	14	box55_14	1	cons	sg_13	box55_14_sg_13_13_1	box55_14_sg_13	-1	first	silence	1	0.0426219955555556	4022.439184	13	0	1
box55	5	sg_13_13_10	box55_5	14	box55_14	10	cons	sg_13	box55_14_sg_13_13_10	box55_14_sg_13	9	second	silence	10	0.0563314436111111	4071.793197	13	49.3540130000001	0
box55	5	sg_13_13_11	box55_5	14	box55_14	11	cons	sg_13	box55_14_sg_13_13_11	box55_14_sg_13	10	second	silence	11	0.0578471908333333	4077.249887	13	54.8107030000001	0
box55	5	sg_13_13_12	box55_5	14	box55_14	12	cons	sg_13	box55_14_sg_13_13_12	box55_14_sg_13	-1	first	silence	12	0.0593951877777779	4082.822676	13	60.3834919999999	0
box55	5	sg_13_13_13	box55_5	14	box55_14	13	cons	sg_13	box55_14_sg_13_13_13	box55_14_sg_13	1	second	silence	13	0.0609238347222223	4088.325805	13	65.8866210000001	0
box55	5	sg_13_13_2	box55_5	14	box55_14	2	cons	sg_13	box55_14_sg_13_13_2	box55_14_sg_13	1	second	silence	2	0.0441538675000002	4027.953923	13	5.51473900000019	0
box55	5	sg_13_13_3	box55_5	14	box55_14	3	cons	sg_13	box55_14_sg_13_13_3	box55_14_sg_13	2	second	silence	3	0.0456696144444446	4033.410612	13	10.9714280000003	0
box55	5	sg_13_13_4	box55_5	14	box55_14	4	cons	sg_13	box55_14_sg_13_13_4	box55_14_sg_13	3	second	silence	4	0.0471918116666667	4038.890522	13	16.4513380000003	0
box55	5	sg_13_13_5	box55_5	14	box55_14	5	cons	sg_13	box55_14_sg_13_13_5	box55_14_sg_13	4	second	silence	5	0.0487204586111112	4044.393651	13	21.954467	1
box55	5	sg_13_13_6	box55_5	14	box55_14	6	cons	sg_13	box55_14_sg_13_13_6	box55_14_sg_13	5	second	silence	6	0.0502491055555556	4049.89678	13	27.4575960000002	0
box55	5	sg_13_13_7	box55_5	14	box55_14	7	cons	sg_13	box55_14_sg_13_13_7	box55_14_sg_13	6	second	silence	7	0.0517584025000002	4055.330249	13	32.8910650000003	0
box55	5	sg_13_13_8	box55_5	14	box55_14	8	cons	sg_13	box55_14_sg_13_13_8	box55_14_sg_13	7	second	silence	8	0.0532934997222223	4060.856599	13	38.4174150000003	0
box55	5	sg_13_13_9	box55_5	14	box55_14	9	cons	sg_13	box55_14_sg_13_13_9	box55_14_sg_13	8	second	silence	9	0.0548156966666666	4066.336508	13	43.897324	0
box55	5	sg_3_13_14	box55_5	14	box55_14	1	cons	sg_3	box55_14_sg_3_13_14	box55_14_sg_3	2	second	song type change	14	0.0627104811111112	4094.757732	14	0	0
box55	5	sg_3_13_15	box55_5	14	box55_14	2	cons	sg_3	box55_14_sg_3_13_15	box55_14_sg_3	3	second	song type change	15	0.0646519274999999	4101.746939	14	6.98920699999962	0
box55	5	sg_3_13_16	box55_5	14	box55_14	3	cons	sg_3	box55_14_sg_3_13_16	box55_14_sg_3	4	second	song type change	16	0.0666191736111112	4108.829025	14	14.071293	0
box55	5	sg_3_13_17	box55_5	14	box55_14	4	cons	sg_3	box55_14_sg_3_13_17	box55_14_sg_3	5	second	song type change	17	0.0685412697222223	4115.748571	14	20.990839	0
box55	5	sg_3_13_18	box55_5	14	box55_14	5	cons	sg_3	box55_14_sg_3_13_18	box55_14_sg_3	6	second	song type change	18	0.0704891661111111	4122.760998	14	28.0032659999997	0
box55	5	sg_3_13_19	box55_5	14	box55_14	6	cons	sg_3	box55_14_sg_3_13_19	box55_14_sg_3	7	second	song type change	19	0.0724241622222224	4129.726984	14	34.9692519999999	0
box55	5	sg_3_13_20	box55_5	14	box55_14	7	cons	sg_3	box55_14_sg_3_13_20	box55_14_sg_3	8	second	song type change	20	0.0743656083333335	4136.71619	14	41.9584580000001	0
box55	5	sg_3_13_21	box55_5	14	box55_14	8	cons	sg_3	box55_14_sg_3_13_21	box55_14_sg_3	9	second	song type change	21	0.0763135047222223	4143.728617	14	48.9708849999997	0
box55	5	sg_3_13_22	box55_5	14	box55_14	9	cons	sg_3	box55_14_sg_3_13_22	box55_14_sg_3	10	second	song type change	22	0.0782485008333333	4150.694603	14	55.9368709999999	0
box55	5	sg_3_13_23	box55_5	14	box55_14	10	cons	sg_3	box55_14_sg_3_13_23	box55_14_sg_3	-1	first	song type change	23	0.0802028469444447	4157.730249	14	62.9725170000002	0
box55	6	sg_13_14_1	box55_6	15	box55_15	1	incons	sg_13	box55_15_sg_13_14_1	box55_15_sg_13	-10	first	song type change	1	0.0870075838888891	4182.227302	13	0	0
box55	6	sg_13_14_10	box55_6	15	box55_15	10	incons	sg_13	box55_15_sg_13_14_10	box55_15_sg_13	-1	first	song type change	10	0.100717031944445	4231.581315	13	49.3540130000001	1
box55	6	sg_13_14_11	box55_6	15	box55_15	11	incons	sg_13	box55_15_sg_13_14_11	box55_15_sg_13	1	second	song type change	11	0.102232779166667	4237.038005	13	54.8107030000001	0
box55	6	sg_13_14_12	box55_6	15	box55_15	12	incons	sg_13	box55_15_sg_13_14_12	box55_15_sg_13	2	second	song type change	12	0.103780776111111	4242.610794	13	60.3834919999999	0
box55	6	sg_13_14_13	box55_6	15	box55_15	13	incons	sg_13	box55_15_sg_13_14_13	box55_15_sg_13	3	second	song type change	13	0.105309423055556	4248.113923	13	65.8866209999996	0
box55	6	sg_13_14_2	box55_6	15	box55_15	2	incons	sg_13	box55_15_sg_13_14_2	box55_15_sg_13	-9	first	song type change	2	0.0885394558333334	4187.742041	13	5.51473900000019	0
box55	6	sg_13_14_3	box55_6	15	box55_15	3	incons	sg_13	box55_15_sg_13_14_3	box55_15_sg_13	-8	first	song type change	3	0.0900552027777779	4193.19873	13	10.9714279999998	0
box55	6	sg_13_14_4	box55_6	15	box55_15	4	incons	sg_13	box55_15_sg_13_14_4	box55_15_sg_13	-7	first	song type change	4	0.0915773997222222	4198.678639	13	16.4513369999995	0
box55	6	sg_13_14_5	box55_6	15	box55_15	5	incons	sg_13	box55_15_sg_13_14_5	box55_15_sg_13	-6	first	song type change	5	0.0931060469444445	4204.181769	13	21.9544669999996	0
box55	6	sg_13_14_6	box55_6	15	box55_15	6	incons	sg_13	box55_15_sg_13_14_6	box55_15_sg_13	-5	first	song type change	6	0.0946346938888891	4209.684898	13	27.4575960000002	0
box55	6	sg_13_14_7	box55_6	15	box55_15	7	incons	sg_13	box55_15_sg_13_14_7	box55_15_sg_13	-4	first	song type change	7	0.0961439908333335	4215.118367	13	32.8910649999998	0
box55	6	sg_13_14_8	box55_6	15	box55_15	8	incons	sg_13	box55_15_sg_13_14_8	box55_15_sg_13	-3	first	song type change	8	0.0976790880555556	4220.644717	13	38.4174149999999	0
box55	6	sg_13_14_9	box55_6	15	box55_15	9	incons	sg_13	box55_15_sg_13_14_9	box55_15_sg_13	-2	first	song type change	9	0.0992012850000001	4226.124626	13	43.8973239999996	0
box55	6	sg_13_16_1	box55_6	17	box55_17	1	cons	sg_13	box55_17_sg_13_16_1	box55_17_sg_13	-1	first	silence	1	0.172905291111111	4491.459048	13	0	0
box55	6	sg_13_16_10	box55_6	17	box55_17	10	cons	sg_13	box55_17_sg_13_16_10	box55_17_sg_13	9	second	silence	10	0.186614739166667	4540.813061	13	49.3540130000001	0
box55	6	sg_13_16_11	box55_6	17	box55_17	11	cons	sg_13	box55_17_sg_13_16_11	box55_17_sg_13	10	second	silence	11	0.188130486388889	4546.269751	13	54.8107030000001	0
box55	6	sg_13_16_12	box55_6	17	box55_17	12	cons	sg_13	box55_17_sg_13_16_12	box55_17_sg_13	-1	first	silence	12	0.189678483333333	4551.84254	13	60.3834919999999	0
box55	6	sg_13_16_13	box55_6	17	box55_17	13	cons	sg_13	box55_17_sg_13_16_13	box55_17_sg_13	1	second	silence	13	0.191207130277778	4557.345669	13	65.8866210000006	0
box55	6	sg_13_16_2	box55_6	17	box55_17	2	cons	sg_13	box55_17_sg_13_16_2	box55_17_sg_13	1	second	silence	2	0.174437163055556	4496.973787	13	5.51473900000019	0
box55	6	sg_13_16_3	box55_6	17	box55_17	3	cons	sg_13	box55_17_sg_13_16_3	box55_17_sg_13	2	second	silence	3	0.17595291	4502.430476	13	10.9714280000007	0
box55	6	sg_13_16_4	box55_6	17	box55_17	4	cons	sg_13	box55_17_sg_13_16_4	box55_17_sg_13	3	second	silence	4	0.177475106944444	4507.910385	13	16.4513370000004	0
box55	6	sg_13_16_5	box55_6	17	box55_17	5	cons	sg_13	box55_17_sg_13_16_5	box55_17_sg_13	4	second	silence	5	0.179003754166667	4513.413515	13	21.9544670000005	0
box55	6	sg_13_16_6	box55_6	17	box55_17	6	cons	sg_13	box55_17_sg_13_16_6	box55_17_sg_13	5	second	silence	6	0.180532401111111	4518.916644	13	27.4575960000002	0
box55	6	sg_13_16_7	box55_6	17	box55_17	7	cons	sg_13	box55_17_sg_13_16_7	box55_17_sg_13	6	second	silence	7	0.182041698055556	4524.350113	13	32.8910650000007	0
box55	6	sg_13_16_8	box55_6	17	box55_17	8	cons	sg_13	box55_17_sg_13_16_8	box55_17_sg_13	7	second	silence	8	0.183576795277778	4529.876463	13	38.4174149999999	0
box55	6	sg_13_16_9	box55_6	17	box55_17	9	cons	sg_13	box55_17_sg_13_16_9	box55_17_sg_13	8	second	silence	9	0.185098992222222	4535.356372	13	43.8973240000005	0
box55	6	sg_3_14_14	box55_6	15	box55_15	1	incons	sg_3	box55_15_sg_3_14_14	box55_15_sg_3	4	second	song type change	14	0.107096069444445	4254.54585	14	0	0
box55	6	sg_3_14_15	box55_6	15	box55_15	2	incons	sg_3	box55_15_sg_3_14_15	box55_15_sg_3	5	second	song type change	15	0.109037515833333	4261.535057	14	6.98920699999962	0
box55	6	sg_3_14_16	box55_6	15	box55_15	3	incons	sg_3	box55_15_sg_3_14_16	box55_15_sg_3	6	second	song type change	16	0.111004761944445	4268.617143	14	14.071293	0
box55	6	sg_3_14_17	box55_6	15	box55_15	4	incons	sg_3	box55_15_sg_3_14_17	box55_15_sg_3	7	second	song type change	17	0.112926858055556	4275.536689	14	20.9908389999991	0
box55	6	sg_3_14_18	box55_6	15	box55_15	5	incons	sg_3	box55_15_sg_3_14_18	box55_15_sg_3	8	second	song type change	18	0.114874754444445	4282.549116	14	28.0032659999997	0
box55	6	sg_3_14_19	box55_6	15	box55_15	6	incons	sg_3	box55_15_sg_3_14_19	box55_15_sg_3	9	second	song type change	19	0.116809750555556	4289.515102	14	34.9692519999999	0
box55	6	sg_3_14_20	box55_6	15	box55_15	7	incons	sg_3	box55_15_sg_3_14_20	box55_15_sg_3	10	second	song type change	20	0.118751196666667	4296.504308	14	41.9584579999992	0
box55	6	sg_3_14_21	box55_6	15	box55_15	8	incons	sg_3	box55_15_sg_3_14_21	box55_15_sg_3	-10	first	song type change	21	0.120699093055556	4303.516735	14	48.9708849999997	0
box55	6	sg_3_14_22	box55_6	15	box55_15	9	incons	sg_3	box55_15_sg_3_14_22	box55_15_sg_3	-9	first	song type change	22	0.122634089166667	4310.482721	14	55.9368709999999	0
box55	6	sg_3_14_23	box55_6	15	box55_15	10	incons	sg_3	box55_15_sg_3_14_23	box55_15_sg_3	-8	first	song type change	23	0.124588435277778	4317.518367	14	62.9725169999992	0
box55	6	sg_3_16_14	box55_6	17	box55_17	1	cons	sg_3	box55_17_sg_3_16_14	box55_17_sg_3	2	second	song type change	14	0.192993776666667	4563.777596	14	0	0
box55	6	sg_3_16_15	box55_6	17	box55_17	2	cons	sg_3	box55_17_sg_3_16_15	box55_17_sg_3	3	second	song type change	15	0.194935223055556	4570.766803	14	6.98920700000053	0
box55	6	sg_3_16_16	box55_6	17	box55_17	3	cons	sg_3	box55_17_sg_3_16_16	box55_17_sg_3	4	second	song type change	16	0.196902469166667	4577.848889	14	14.071293	0
box55	6	sg_3_16_17	box55_6	17	box55_17	4	cons	sg_3	box55_17_sg_3_16_17	box55_17_sg_3	5	second	song type change	17	0.198824565277778	4584.768435	14	20.990839	0
box55	6	sg_3_16_18	box55_6	17	box55_17	5	cons	sg_3	box55_17_sg_3_16_18	box55_17_sg_3	6	second	song type change	18	0.200772461666667	4591.780862	14	28.0032659999997	0
box55	6	sg_3_16_19	box55_6	17	box55_17	6	cons	sg_3	box55_17_sg_3_16_19	box55_17_sg_3	7	second	song type change	19	0.202707457777778	4598.746848	14	34.9692519999999	0
box55	6	sg_3_16_20	box55_6	17	box55_17	7	cons	sg_3	box55_17_sg_3_16_20	box55_17_sg_3	8	second	song type change	20	0.204648903888889	4605.736054	14	41.9584580000001	0
box55	6	sg_3_16_21	box55_6	17	box55_17	8	cons	sg_3	box55_17_sg_3_16_21	box55_17_sg_3	9	second	song type change	21	0.206596800277778	4612.748481	14	48.9708849999997	1
box55	6	sg_3_16_22	box55_6	17	box55_17	9	cons	sg_3	box55_17_sg_3_16_22	box55_17_sg_3	10	second	song type change	22	0.208531796388889	4619.714467	14	55.9368709999999	1
box55	6	sg_3_16_23	box55_6	17	box55_17	10	cons	sg_3	box55_17_sg_3_16_23	box55_17_sg_3	-1	first	song type change	23	0.2104861425	4626.750113	14	62.9725170000002	1
box55	7	sg_13_16_24	box55_7	18	box55_18	1	cons	sg_13	box55_18_sg_13_16_24	box55_18_sg_13	-10	first	song type change	1	0.217287654444444	4651.235556	13	0	1
box55	7	sg_13_16_25	box55_7	18	box55_18	2	cons	sg_13	box55_18_sg_13_16_25	box55_18_sg_13	-9	first	song type change	2	0.218819526388889	4656.750295	13	5.51473900000019	1
box55	7	sg_13_16_26	box55_7	18	box55_18	3	cons	sg_13	box55_18_sg_13_16_26	box55_18_sg_13	-8	first	song type change	3	0.220335273333333	4662.206984	13	10.9714280000007	0
box55	7	sg_13_16_27	box55_7	18	box55_18	4	cons	sg_13	box55_18_sg_13_16_27	box55_18_sg_13	-7	first	song type change	4	0.221857470277778	4667.686893	13	16.4513370000004	0
box55	7	sg_13_16_28	box55_7	18	box55_18	5	cons	sg_13	box55_18_sg_13_16_28	box55_18_sg_13	-6	first	song type change	5	0.2233861175	4673.190023	13	21.9544670000005	0
box55	7	sg_13_16_29	box55_7	18	box55_18	6	cons	sg_13	box55_18_sg_13_16_29	box55_18_sg_13	-5	first	song type change	6	0.224914764444444	4678.693152	13	27.4575960000002	0
box55	7	sg_13_16_30	box55_7	18	box55_18	7	cons	sg_13	box55_18_sg_13_16_30	box55_18_sg_13	-4	first	song type change	7	0.226424061388889	4684.126621	13	32.8910650000007	0
box55	7	sg_13_16_31	box55_7	18	box55_18	8	cons	sg_13	box55_18_sg_13_16_31	box55_18_sg_13	-3	first	song type change	8	0.227959158611111	4689.652971	13	38.4174150000008	0
box55	7	sg_13_16_32	box55_7	18	box55_18	9	cons	sg_13	box55_18_sg_13_16_32	box55_18_sg_13	-2	first	song type change	9	0.229481355555556	4695.13288	13	43.8973240000005	0
box55	7	sg_13_16_33	box55_7	18	box55_18	10	cons	sg_13	box55_18_sg_13_16_33	box55_18_sg_13	-1	first	song type change	10	0.2309971025	4700.589569	13	49.3540130000001	0
box55	7	sg_13_16_34	box55_7	18	box55_18	11	cons	sg_13	box55_18_sg_13_16_34	box55_18_sg_13	1	second	song type change	11	0.232512849722222	4706.046259	13	54.8107030000001	0
box55	7	sg_13_16_35	box55_7	18	box55_18	12	cons	sg_13	box55_18_sg_13_16_35	box55_18_sg_13	2	second	song type change	12	0.234060846666667	4711.619048	13	60.3834919999999	0
box55	7	sg_13_16_36	box55_7	18	box55_18	13	cons	sg_13	box55_18_sg_13_16_36	box55_18_sg_13	3	second	song type change	13	0.235589493611111	4717.122177	13	65.8866210000006	0
box55	7	sg_13_17_1	box55_7	19	box55_19	1	incons	sg_13	box55_19_sg_13_17_1	box55_19_sg_13	-10	first	song type change	1	0.2616764675	4811.035283	13	0	0
box55	7	sg_13_17_10	box55_7	19	box55_19	10	incons	sg_13	box55_19_sg_13_17_10	box55_19_sg_13	-1	first	song type change	10	0.275385915833333	4860.389297	13	49.3540139999996	0
box55	7	sg_13_17_11	box55_7	19	box55_19	11	incons	sg_13	box55_19_sg_13_17_11	box55_19_sg_13	1	second	song type change	11	0.276901662777778	4865.845986	13	54.8107030000001	0
box55	7	sg_13_17_12	box55_7	19	box55_19	12	incons	sg_13	box55_19_sg_13_17_12	box55_19_sg_13	2	second	song type change	12	0.27844966	4871.418776	13	60.3834930000003	0
box55	7	sg_13_17_13	box55_7	19	box55_19	13	incons	sg_13	box55_19_sg_13_17_13	box55_19_sg_13	3	second	song type change	13	0.279978306944445	4876.921905	13	65.886622	0
box55	7	sg_13_17_2	box55_7	19	box55_19	2	incons	sg_13	box55_19_sg_13_17_2	box55_19_sg_13	-9	first	song type change	2	0.263208339722222	4816.550023	13	5.51473999999962	0
box55	7	sg_13_17_3	box55_7	19	box55_19	3	incons	sg_13	box55_19_sg_13_17_3	box55_19_sg_13	-8	first	song type change	3	0.264724086666667	4822.006712	13	10.9714290000002	0
box55	7	sg_13_17_4	box55_7	19	box55_19	4	incons	sg_13	box55_19_sg_13_17_4	box55_19_sg_13	-7	first	song type change	4	0.266246283611111	4827.486621	13	16.4513379999999	0
box55	7	sg_13_17_5	box55_7	19	box55_19	5	incons	sg_13	box55_19_sg_13_17_5	box55_19_sg_13	-6	first	song type change	5	0.267774930833333	4832.989751	13	21.9544679999999	0
box55	7	sg_13_17_6	box55_7	19	box55_19	6	incons	sg_13	box55_19_sg_13_17_6	box55_19_sg_13	-5	first	song type change	6	0.269303577777778	4838.49288	13	27.4575969999996	0
box55	7	sg_13_17_7	box55_7	19	box55_19	7	incons	sg_13	box55_19_sg_13_17_7	box55_19_sg_13	-4	first	song type change	7	0.270812874722222	4843.926349	13	32.8910660000001	0
box55	7	sg_13_17_8	box55_7	19	box55_19	8	incons	sg_13	box55_19_sg_13_17_8	box55_19_sg_13	-3	first	song type change	8	0.272347971666667	4849.452698	13	38.4174149999999	0
box55	7	sg_13_17_9	box55_7	19	box55_19	9	incons	sg_13	box55_19_sg_13_17_9	box55_19_sg_13	-2	first	song type change	9	0.273870168888889	4854.932608	13	43.8973249999999	0
box55	7	sg_3_16_37	box55_7	18	box55_18	1	cons	sg_3	box55_18_sg_3_16_37	box55_18_sg_3	4	second	song type change	14	0.23737614	4723.554104	14	0	0
box55	7	sg_3_16_38	box55_7	18	box55_18	2	cons	sg_3	box55_18_sg_3_16_38	box55_18_sg_3	5	second	song type change	15	0.239317586388889	4730.543311	14	6.98920700000053	0
box55	7	sg_3_16_39	box55_7	18	box55_18	3	cons	sg_3	box55_18_sg_3_16_39	box55_18_sg_3	6	second	song type change	16	0.2412848325	4737.625397	14	14.071293	0
box55	7	sg_3_16_40	box55_7	18	box55_18	4	cons	sg_3	box55_18_sg_3_16_40	box55_18_sg_3	7	second	song type change	17	0.243206928611111	4744.544943	14	20.990839	0
box55	7	sg_3_16_41	box55_7	18	box55_18	5	cons	sg_3	box55_18_sg_3_16_41	box55_18_sg_3	8	second	song type change	18	0.245154825	4751.55737	14	28.0032660000006	0
box55	7	sg_3_16_42	box55_7	18	box55_18	6	cons	sg_3	box55_18_sg_3_16_42	box55_18_sg_3	9	second	song type change	19	0.247089821111111	4758.523356	14	34.9692519999999	0
box55	7	sg_3_16_43	box55_7	18	box55_18	7	cons	sg_3	box55_18_sg_3_16_43	box55_18_sg_3	10	second	song type change	20	0.249031267222222	4765.512562	14	41.9584580000001	0
box55	7	sg_3_16_44	box55_7	18	box55_18	8	cons	sg_3	box55_18_sg_3_16_44	box55_18_sg_3	-10	first	song type change	21	0.250979163611111	4772.524989	14	48.9708849999997	0
box55	7	sg_3_16_45	box55_7	18	box55_18	9	cons	sg_3	box55_18_sg_3_16_45	box55_18_sg_3	-9	first	song type change	22	0.252914159722222	4779.490975	14	55.9368709999999	0
box55	7	sg_3_16_46	box55_7	18	box55_18	10	cons	sg_3	box55_18_sg_3_16_46	box55_18_sg_3	-8	first	song type change	23	0.254868505833333	4786.526621	14	62.9725170000002	0
box55	7	sg_3_17_14	box55_7	19	box55_19	1	incons	sg_3	box55_19_sg_3_17_14	box55_19_sg_3	4	second	song type change	14	0.281764953333333	4883.353832	14	0	1
box55	7	sg_3_17_15	box55_7	19	box55_19	2	incons	sg_3	box55_19_sg_3_17_15	box55_19_sg_3	5	second	song type change	15	0.283706399722222	4890.343039	14	6.98920700000053	0
box55	7	sg_3_17_16	box55_7	19	box55_19	3	incons	sg_3	box55_19_sg_3_17_16	box55_19_sg_3	6	second	song type change	16	0.285673645833333	4897.425125	14	14.071293	0
box55	7	sg_3_17_17	box55_7	19	box55_19	4	incons	sg_3	box55_19_sg_3_17_17	box55_19_sg_3	7	second	song type change	17	0.287595741944445	4904.344671	14	20.990839	0
box55	7	sg_3_17_18	box55_7	19	box55_19	5	incons	sg_3	box55_19_sg_3_17_18	box55_19_sg_3	8	second	song type change	18	0.289543638333334	4911.357098	14	28.0032660000006	0
box55	7	sg_3_17_19	box55_7	19	box55_19	6	incons	sg_3	box55_19_sg_3_17_19	box55_19_sg_3	9	second	song type change	19	0.291478634444444	4918.323084	14	34.9692519999999	0
box55	7	sg_3_17_20	box55_7	19	box55_19	7	incons	sg_3	box55_19_sg_3_17_20	box55_19_sg_3	10	second	song type change	20	0.293420080555556	4925.31229	14	41.9584580000001	0
box55	7	sg_3_17_21	box55_7	19	box55_19	8	incons	sg_3	box55_19_sg_3_17_21	box55_19_sg_3	-10	first	song type change	21	0.295367976944445	4932.324717	14	48.9708850000006	0
box55	7	sg_3_17_22	box55_7	19	box55_19	9	incons	sg_3	box55_19_sg_3_17_22	box55_19_sg_3	-9	first	song type change	22	0.297302973055556	4939.290703	14	55.9368709999999	0
box55	7	sg_3_17_23	box55_7	19	box55_19	10	incons	sg_3	box55_19_sg_3_17_23	box55_19_sg_3	-8	first	song type change	23	0.299257319166667	4946.326349	14	62.9725170000002	0
box58	1	sg_10_1_23	box58_1	1	box58_1	1	cons	sg_10	box58_1_sg_10_1_23	box58_1_sg_10	1	second	song type change	23	-0.522553653041611	1721.8068490502	6	0	0
box58	1	sg_10_1_24	box58_1	1	box58_1	2	cons	sg_10	box58_1_sg_10_1_24	box58_1_sg_10	2	second	song type change	24	-0.520912671267842	1727.71438343577	6	5.90753438556999	0
box58	1	sg_10_1_25	box58_1	1	box58_1	3	cons	sg_10	box58_1_sg_10_1_25	box58_1_sg_10	3	second	song type change	25	-0.519271689494075	1733.62191782133	6	11.81506877113	0
box58	1	sg_10_1_26	box58_1	1	box58_1	4	cons	sg_10	box58_1_sg_10_1_26	box58_1_sg_10	4	second	song type change	26	-0.517630707720306	1739.5294522069	6	17.7226031567	0
box58	1	sg_10_1_27	box58_1	1	box58_1	5	cons	sg_10	box58_1_sg_10_1_27	box58_1_sg_10	5	second	song type change	27	-0.515989725946536	1745.43698659247	6	23.63013754227	0
box58	1	sg_10_1_28	box58_1	1	box58_1	6	cons	sg_10	box58_1_sg_10_1_28	box58_1_sg_10	6	second	song type change	28	-0.514348744172767	1751.34452097804	6	29.5376719278399	0
box58	1	sg_10_1_29	box58_1	1	box58_1	7	cons	sg_10	box58_1_sg_10_1_29	box58_1_sg_10	7	second	song type change	29	-0.512713686520925	1757.23072852467	6	35.4238794744699	0
box58	1	sg_10_1_30	box58_1	1	box58_1	8	cons	sg_10	box58_1_sg_10_1_30	box58_1_sg_10	8	second	song type change	30	-0.511066780625228	1763.15958974918	6	41.3527406989799	0
box58	1	sg_10_1_31	box58_1	1	box58_1	9	cons	sg_10	box58_1_sg_10_1_31	box58_1_sg_10	9	second	song type change	31	-0.509431722973386	1769.04579729581	6	47.2389482456099	0
box58	1	sg_10_1_32	box58_1	1	box58_1	10	cons	sg_10	box58_1_sg_10_1_32	box58_1_sg_10	10	second	song type change	32	-0.507790741199617	1774.95333168138	6	53.1464826311799	0
box58	1	sg_10_1_33	box58_1	1	box58_1	11	cons	sg_10	box58_1_sg_10_1_33	box58_1_sg_10	11	second	song type change	33	-0.506149759425847	1780.86086606695	6	59.0540170167499	0
box58	1	sg_10_1_34	box58_1	1	box58_1	12	cons	sg_10	box58_1_sg_10_1_34	box58_1_sg_10	12	second	song type change	34	-0.504508777652078	1786.76840045252	6	64.9615514023199	0
box58	1	sg_10_3_23	box58_1	3	box58_3	1	incons	sg_10	box58_3_sg_10_3_23	box58_3_sg_10	1	second	song type change	23	-0.436979711806608	2029.87303749621	6	0	0
box58	1	sg_10_3_24	box58_1	3	box58_3	2	incons	sg_10	box58_3_sg_10_3_24	box58_3_sg_10	2	second	song type change	24	-0.435338730032839	2035.78057188178	6	5.90753438556999	0
box58	1	sg_10_3_25	box58_1	3	box58_3	3	incons	sg_10	box58_3_sg_10_3_25	box58_3_sg_10	3	second	song type change	25	-0.433697748259069	2041.68810626735	6	11.81506877114	0
box58	1	sg_10_3_26	box58_1	3	box58_3	4	incons	sg_10	box58_3_sg_10_3_26	box58_3_sg_10	4	second	song type change	26	-0.432062690607228	2047.57431381398	6	17.7012763177702	0
box58	1	sg_10_3_27	box58_1	3	box58_3	5	incons	sg_10	box58_3_sg_10_3_27	box58_3_sg_10	5	second	song type change	27	-0.430427632955383	2053.46052136062	6	23.5874838644102	0
box58	1	sg_10_3_28	box58_1	3	box58_3	6	incons	sg_10	box58_3_sg_10_3_28	box58_3_sg_10	6	second	song type change	28	-0.428792575303542	2059.34672890725	6	29.4736914110401	0
box58	1	sg_10_3_29	box58_1	3	box58_3	7	incons	sg_10	box58_3_sg_10_3_29	box58_3_sg_10	7	second	song type change	29	-0.427145669407847	2065.27559013175	6	35.4025526355401	0
box58	1	sg_10_3_30	box58_1	3	box58_3	8	incons	sg_10	box58_3_sg_10_3_30	box58_3_sg_10	8	second	song type change	30	-0.425510611756003	2071.16179767839	6	41.2887601821801	0
box58	1	sg_10_3_31	box58_1	3	box58_3	9	incons	sg_10	box58_3_sg_10_3_31	box58_3_sg_10	9	second	song type change	31	-0.423875554104161	2077.04800522502	6	47.1749677288101	0
box58	1	sg_10_3_32	box58_1	3	box58_3	10	incons	sg_10	box58_3_sg_10_3_32	box58_3_sg_10	10	second	song type change	32	-0.422228648208464	2082.97686644953	6	53.1038289533201	0
box58	1	sg_10_3_33	box58_1	3	box58_3	11	incons	sg_10	box58_3_sg_10_3_33	box58_3_sg_10	11	second	song type change	33	-0.420593590556622	2088.86307399616	6	58.9900364999501	0
box58	1	sg_10_3_34	box58_1	3	box58_3	12	incons	sg_10	box58_3_sg_10_3_34	box58_3_sg_10	12	second	song type change	34	-0.418952608782853	2094.77060838173	6	64.8975708855203	0
box58	1	sg_13_1_1	box58_1	1	box58_1	1	cons	sg_13	box58_1_sg_13_1_1	box58_1_sg_13	-22	first	silence	1	-0.542636426374022	1649.50886505352	6	0	0
box58	1	sg_13_1_10	box58_1	1	box58_1	10	cons	sg_13	box58_1_sg_13_1_10	box58_1_sg_13	-13	first	silence	10	-0.534419669261322	1679.08919065924	6	29.5803256057202	0
box58	1	sg_13_1_11	box58_1	1	box58_1	11	cons	sg_13	box58_1_sg_13_1_11	box58_1_sg_13	-12	first	silence	11	-0.533513278606497	1682.35219701661	6	32.8433319630901	0
box58	1	sg_13_1_12	box58_1	1	box58_1	12	cons	sg_13	box58_1_sg_13_1_12	box58_1_sg_13	-11	first	silence	12	-0.532595039707817	1685.65785705186	6	36.1489919983401	0
box58	1	sg_13_1_13	box58_1	1	box58_1	13	cons	sg_13	box58_1_sg_13_1_13	box58_1_sg_13	-10	first	silence	13	-0.531682724931064	1688.94219024817	6	39.43332519465	0
box58	1	sg_13_1_14	box58_1	1	box58_1	14	cons	sg_13	box58_1_sg_13_1_14	box58_1_sg_13	-9	first	silence	14	-0.530770410154311	1692.22652344448	6	42.7176583909602	0
box58	1	sg_13_1_15	box58_1	1	box58_1	15	cons	sg_13	box58_1_sg_13_1_15	box58_1_sg_13	-8	first	silence	15	-0.529858095377561	1695.51085664078	6	46.0019915872601	0
box58	1	sg_13_1_16	box58_1	1	box58_1	16	cons	sg_13	box58_1_sg_13_1_16	box58_1_sg_13	-7	first	silence	16	-0.528945780600808	1698.79518983709	6	49.2863247835701	0
box58	1	sg_13_1_17	box58_1	1	box58_1	17	cons	sg_13	box58_1_sg_13_1_17	box58_1_sg_13	-6	first	silence	17	-0.528033465824056	1702.0795230334	6	52.57065797988	0
box58	1	sg_13_1_18	box58_1	1	box58_1	18	cons	sg_13	box58_1_sg_13_1_18	box58_1_sg_13	-5	first	silence	18	-0.527121151047303	1705.36385622971	6	55.8549911761902	0
box58	1	sg_13_1_19	box58_1	1	box58_1	19	cons	sg_13	box58_1_sg_13_1_19	box58_1_sg_13	-4	first	silence	19	-0.52620883627055	1708.64818942602	6	59.1393243725001	0
box58	1	sg_13_1_2	box58_1	1	box58_1	2	cons	sg_13	box58_1_sg_13_1_2	box58_1_sg_13	-21	first	silence	2	-0.541724111597269	1652.79319824983	6	3.28433319631017	1
box58	1	sg_13_1_20	box58_1	1	box58_1	20	cons	sg_13	box58_1_sg_13_1_20	box58_1_sg_13	-3	first	silence	20	-0.525290597371869	1711.95384946127	6	62.4449844077501	0
box58	1	sg_13_1_21	box58_1	1	box58_1	21	cons	sg_13	box58_1_sg_13_1_21	box58_1_sg_13	-2	first	silence	21	-0.524378282595117	1715.23818265758	6	65.72931760406	0
box58	1	sg_13_1_22	box58_1	1	box58_1	22	cons	sg_13	box58_1_sg_13_1_22	box58_1_sg_13	-1	first	silence	22	-0.523465967818364	1718.52251585389	6	69.01365080037	0
box58	1	sg_13_1_3	box58_1	1	box58_1	3	cons	sg_13	box58_1_sg_13_1_3	box58_1_sg_13	-20	first	silence	3	-0.540811796820517	1656.07753144614	6	6.56866639262012	0
box58	1	sg_13_1_4	box58_1	1	box58_1	4	cons	sg_13	box58_1_sg_13_1_4	box58_1_sg_13	-19	first	silence	4	-0.539899482043764	1659.36186464245	6	9.85299958893006	0
box58	1	sg_13_1_5	box58_1	1	box58_1	5	cons	sg_13	box58_1_sg_13_1_5	box58_1_sg_13	-18	first	silence	5	-0.538981243145086	1662.66752467769	6	13.15865962417	0
box58	1	sg_13_1_6	box58_1	1	box58_1	6	cons	sg_13	box58_1_sg_13_1_6	box58_1_sg_13	-17	first	silence	6	-0.538074852490261	1665.93053103506	6	16.4216659815402	0
box58	1	sg_13_1_7	box58_1	1	box58_1	7	cons	sg_13	box58_1_sg_13_1_7	box58_1_sg_13	-16	first	silence	7	-0.53715661359158	1669.23619107031	6	19.7273260167901	0
box58	1	sg_13_1_8	box58_1	1	box58_1	8	cons	sg_13	box58_1_sg_13_1_8	box58_1_sg_13	-15	first	silence	8	-0.536244298814828	1672.52052426662	6	23.0116592131001	0
box58	1	sg_13_1_9	box58_1	1	box58_1	9	cons	sg_13	box58_1_sg_13_1_9	box58_1_sg_13	-14	first	silence	9	-0.535331984038075	1675.80485746293	6	26.29599240941	0
box58	1	sg_13_3_1	box58_1	3	box58_3	1	incons	sg_13	box58_3_sg_13_3_1	box58_3_sg_13	-22	first	silence	1	-0.457050636895164	1957.61770717741	6	0	1
box58	1	sg_13_3_10	box58_1	3	box58_3	10	incons	sg_13	box58_3_sg_13_3_10	box58_3_sg_13	-13	first	silence	10	-0.448839803904392	1987.17670594419	6	29.55899876678	0
box58	1	sg_13_3_11	box58_1	3	box58_3	11	incons	sg_13	box58_3_sg_13_3_11	box58_3_sg_13	-12	first	silence	11	-0.447933413249564	1990.43971230157	6	32.8220051241599	0
box58	1	sg_13_3_12	box58_1	3	box58_3	12	incons	sg_13	box58_3_sg_13_3_12	box58_3_sg_13	-11	first	silence	12	-0.447021098472811	1993.72404549788	6	36.1063383204701	0
box58	1	sg_13_3_13	box58_1	3	box58_3	13	incons	sg_13	box58_3_sg_13_3_13	box58_3_sg_13	-10	first	silence	13	-0.446108783696061	1997.00837869418	6	39.39067151677	0
box58	1	sg_13_3_14	box58_1	3	box58_3	14	incons	sg_13	box58_3_sg_13_3_14	box58_3_sg_13	-9	first	silence	14	-0.445190544797381	2000.31403872943	6	42.69633155202	0
box58	1	sg_13_3_15	box58_1	3	box58_3	15	incons	sg_13	box58_3_sg_13_3_15	box58_3_sg_13	-8	first	silence	15	-0.444284154142556	2003.5770450868	6	45.9593379093899	0
box58	1	sg_13_3_16	box58_1	3	box58_3	16	incons	sg_13	box58_3_sg_13_3_16	box58_3_sg_13	-7	first	silence	16	-0.443371839365803	2006.86137828311	6	49.2436711057001	0
box58	1	sg_13_3_17	box58_1	3	box58_3	17	incons	sg_13	box58_3_sg_13_3_17	box58_3_sg_13	-6	first	silence	17	-0.44245952458905	2010.14571147942	6	52.52800430201	0
box58	1	sg_13_3_18	box58_1	3	box58_3	18	incons	sg_13	box58_3_sg_13_3_18	box58_3_sg_13	-5	first	silence	18	-0.441547209812297	2013.43004467573	6	55.81233749832	0
box58	1	sg_13_3_19	box58_1	3	box58_3	19	incons	sg_13	box58_3_sg_13_3_19	box58_3_sg_13	-4	first	silence	19	-0.440634895035544	2016.71437787204	6	59.0966706946299	0
box58	1	sg_13_3_2	box58_1	3	box58_3	2	incons	sg_13	box58_3_sg_13_3_2	box58_3_sg_13	-21	first	silence	2	-0.456138322118411	1960.90204037372	6	3.28433319630994	1
box58	1	sg_13_3_20	box58_1	3	box58_3	20	incons	sg_13	box58_3_sg_13_3_20	box58_3_sg_13	-3	first	silence	20	-0.439722580258792	2019.99871106835	6	62.3810038909401	0
box58	1	sg_13_3_21	box58_1	3	box58_3	21	incons	sg_13	box58_3_sg_13_3_21	box58_3_sg_13	-2	first	silence	21	-0.438810265482039	2023.28304426466	6	65.66533708725	0
box58	1	sg_13_3_22	box58_1	3	box58_3	22	incons	sg_13	box58_3_sg_13_3_22	box58_3_sg_13	-1	first	silence	22	-0.437892026583361	2026.5887042999	6	68.97099712249	0
box58	1	sg_13_3_3	box58_1	3	box58_3	3	incons	sg_13	box58_3_sg_13_3_3	box58_3_sg_13	-20	first	silence	3	-0.455226007341658	1964.18637357003	6	6.56866639261989	1
box58	1	sg_13_3_4	box58_1	3	box58_3	4	incons	sg_13	box58_3_sg_13_3_4	box58_3_sg_13	-19	first	silence	4	-0.454313692564905	1967.47070676634	6	9.85299958893006	0
box58	1	sg_13_3_5	box58_1	3	box58_3	5	incons	sg_13	box58_3_sg_13_3_5	box58_3_sg_13	-18	first	silence	5	-0.453401377788153	1970.75503996265	6	13.13733278524	0
box58	1	sg_13_3_6	box58_1	3	box58_3	6	incons	sg_13	box58_3_sg_13_3_6	box58_3_sg_13	-17	first	silence	6	-0.4524890630114	1974.03937315896	6	16.42166598155	0
box58	1	sg_13_3_7	box58_1	3	box58_3	7	incons	sg_13	box58_3_sg_13_3_7	box58_3_sg_13	-16	first	silence	7	-0.451576748234647	1977.32370635527	6	19.7059991778599	1
box58	1	sg_13_3_8	box58_1	3	box58_3	8	incons	sg_13	box58_3_sg_13_3_8	box58_3_sg_13	-15	first	silence	8	-0.450664433457894	1980.60803955158	6	22.9903323741701	0
box58	1	sg_13_3_9	box58_1	3	box58_3	9	incons	sg_13	box58_3_sg_13_3_9	box58_3_sg_13	-14	first	silence	9	-0.449752118681144	1983.89237274788	6	26.27466557047	0
box58	3	sg_10_7_23	box58_3	7	box58_7	1	incons	sg_10	box58_7_sg_10_7_23	box58_7_sg_10	1	second	song type change	23	-0.221934085857789	2804.03729091196	6	0	0
box58	3	sg_10_7_24	box58_3	7	box58_7	2	incons	sg_10	box58_7_sg_10_7_24	box58_7_sg_10	2	second	song type change	24	-0.220293104084022	2809.94482529752	6	5.90753438555976	0
box58	3	sg_10_7_25	box58_3	7	box58_7	3	incons	sg_10	box58_7_sg_10_7_25	box58_7_sg_10	3	second	song type change	25	-0.218658046432178	2815.83103284416	6	11.7937419321997	0
box58	3	sg_10_7_26	box58_3	7	box58_7	4	incons	sg_10	box58_7_sg_10_7_26	box58_7_sg_10	4	second	song type change	26	-0.217017064658408	2821.73856722973	6	17.70127631777	0
box58	3	sg_10_7_27	box58_3	7	box58_7	5	incons	sg_10	box58_7_sg_10_7_27	box58_7_sg_10	5	second	song type change	27	-0.215382007006567	2827.62477477636	6	23.5874838643999	0
box58	3	sg_10_7_28	box58_3	7	box58_7	6	incons	sg_10	box58_7_sg_10_7_28	box58_7_sg_10	6	second	song type change	28	-0.213746949354725	2833.51098232299	6	29.4736914110299	0
box58	3	sg_10_7_29	box58_3	7	box58_7	7	incons	sg_10	box58_7_sg_10_7_29	box58_7_sg_10	7	second	song type change	29	-0.212105967580953	2839.41851670857	6	35.3812257966101	0
box58	3	sg_10_7_30	box58_3	7	box58_7	8	incons	sg_10	box58_7_sg_10_7_30	box58_7_sg_10	8	second	song type change	30	-0.210470909929114	2845.30472425519	6	41.2674333432301	0
box58	3	sg_10_7_31	box58_3	7	box58_7	9	incons	sg_10	box58_7_sg_10_7_31	box58_7_sg_10	9	second	song type change	31	-0.208829928155342	2851.21225864077	6	47.1749677288099	0
box58	3	sg_10_7_32	box58_3	7	box58_7	10	incons	sg_10	box58_7_sg_10_7_32	box58_7_sg_10	10	second	song type change	32	-0.207188946381575	2857.11979302633	6	53.0825021143701	0
box58	3	sg_10_7_33	box58_3	7	box58_7	11	incons	sg_10	box58_7_sg_10_7_33	box58_7_sg_10	11	second	song type change	33	-0.205547964607805	2863.0273274119	6	58.9900364999398	0
box58	3	sg_10_7_34	box58_3	7	box58_7	12	incons	sg_10	box58_7_sg_10_7_34	box58_7_sg_10	12	second	song type change	34	-0.203912906955964	2868.91353495853	6	64.8762440465698	0
box58	3	sg_13_7_1	box58_3	7	box58_7	1	incons	sg_13	box58_7_sg_13_7_1	box58_7_sg_13	-22	first	silence	1	-0.242010935068272	2731.76063375422	6	0	1
box58	3	sg_13_7_10	box58_3	7	box58_7	10	incons	sg_13	box58_7_sg_13_7_10	box58_7_sg_13	-13	first	silence	10	-0.2338001020775	2761.319632521	6	29.55899876678	0
box58	3	sg_13_7_11	box58_3	7	box58_7	11	incons	sg_13	box58_7_sg_13_7_11	box58_7_sg_13	-12	first	silence	11	-0.232887787300747	2764.60396571731	6	32.8433319630899	0
box58	3	sg_13_7_12	box58_3	7	box58_7	12	incons	sg_13	box58_7_sg_13_7_12	box58_7_sg_13	-11	first	silence	12	-0.231975472523994	2767.88829891362	6	36.1276651593998	0
box58	3	sg_13_7_13	box58_3	7	box58_7	13	incons	sg_13	box58_7_sg_13_7_13	box58_7_sg_13	-10	first	silence	13	-0.231063157747242	2771.17263210993	6	39.4119983557098	0
box58	3	sg_13_7_14	box58_3	7	box58_7	14	incons	sg_13	box58_7_sg_13_7_14	box58_7_sg_13	-9	first	silence	14	-0.230150842970489	2774.45696530624	6	42.6963315520197	0
box58	3	sg_13_7_15	box58_3	7	box58_7	15	incons	sg_13	box58_7_sg_13_7_15	box58_7_sg_13	-8	first	silence	15	-0.229238528193736	2777.74129850255	6	45.9806647483297	0
box58	3	sg_13_7_16	box58_3	7	box58_7	16	incons	sg_13	box58_7_sg_13_7_16	box58_7_sg_13	-7	first	silence	16	-0.228326213416983	2781.02563169886	6	49.2649979446396	0
box58	3	sg_13_7_17	box58_3	7	box58_7	17	incons	sg_13	box58_7_sg_13_7_17	box58_7_sg_13	-6	first	silence	17	-0.227413898640233	2784.30996489516	6	52.54933114094	0
box58	3	sg_13_7_18	box58_3	7	box58_7	18	incons	sg_13	box58_7_sg_13_7_18	box58_7_sg_13	-5	first	silence	18	-0.226501583863478	2787.59429809148	6	55.83366433726	0
box58	3	sg_13_7_19	box58_3	7	box58_7	19	incons	sg_13	box58_7_sg_13_7_19	box58_7_sg_13	-4	first	silence	19	-0.225589269086725	2790.87863128779	6	59.1179975335699	0
box58	3	sg_13_7_2	box58_3	7	box58_7	2	incons	sg_13	box58_7_sg_13_7_2	box58_7_sg_13	-21	first	silence	2	-0.241098620291519	2735.04496695053	6	3.28433319630994	1
box58	3	sg_13_7_20	box58_3	7	box58_7	20	incons	sg_13	box58_7_sg_13_7_20	box58_7_sg_13	-3	first	silence	20	-0.224676954309972	2794.1629644841	6	62.4023307298798	0
box58	3	sg_13_7_21	box58_3	7	box58_7	21	incons	sg_13	box58_7_sg_13_7_21	box58_7_sg_13	-2	first	silence	21	-0.223764639533222	2797.4472976804	6	65.6866639261798	0
box58	3	sg_13_7_22	box58_3	7	box58_7	22	incons	sg_13	box58_7_sg_13_7_22	box58_7_sg_13	-1	first	silence	22	-0.222852324756469	2800.73163087671	6	68.9709971224897	0
box58	3	sg_13_7_3	box58_3	7	box58_7	3	incons	sg_13	box58_7_sg_13_7_3	box58_7_sg_13	-20	first	silence	3	-0.240186305514767	2738.32930014684	6	6.56866639261989	1
box58	3	sg_13_7_4	box58_3	7	box58_7	4	incons	sg_13	box58_7_sg_13_7_4	box58_7_sg_13	-19	first	silence	4	-0.239268066616089	2741.63496018208	6	9.87432642785961	0
box58	3	sg_13_7_5	box58_3	7	box58_7	5	incons	sg_13	box58_7_sg_13_7_5	box58_7_sg_13	-18	first	silence	5	-0.238355751839333	2744.9192933784	6	13.15865962418	0
box58	3	sg_13_7_6	box58_3	7	box58_7	6	incons	sg_13	box58_7_sg_13_7_6	box58_7_sg_13	-17	first	silence	6	-0.23744343706258	2748.20362657471	6	16.44299282049	0
box58	3	sg_13_7_7	box58_3	7	box58_7	7	incons	sg_13	box58_7_sg_13_7_7	box58_7_sg_13	-16	first	silence	7	-0.23653112228583	2751.48795977101	6	19.7273260167899	0
box58	3	sg_13_7_8	box58_3	7	box58_7	8	incons	sg_13	box58_7_sg_13_7_8	box58_7_sg_13	-15	first	silence	8	-0.235618807509078	2754.77229296732	6	23.0116592130998	1
box58	3	sg_13_7_9	box58_3	7	box58_7	9	incons	sg_13	box58_7_sg_13_7_9	box58_7_sg_13	-14	first	silence	9	-0.234712416854253	2758.03529932469	6	26.27466557047	0
box65	1	sg_13_2_10	box65_1	2	box65_2	1	cons	sg_13	box65_2_sg_13_2_10	box65_2_sg_13	1	second	song type change	10	-0.466739224166667	1934.738793	15	0	1
box65	1	sg_13_2_11	box65_1	2	box65_2	2	cons	sg_13	box65_2_sg_13_2_11	box65_2_sg_13	2	second	song type change	11	-0.464422868611111	1943.077673	15	8.33888000000002	1
box65	1	sg_13_2_12	box65_1	2	box65_2	3	cons	sg_13	box65_2_sg_13_2_12	box65_2_sg_13	3	second	song type change	12	-0.462100588888889	1951.43788	15	16.699087	0
box65	1	sg_13_2_13	box65_1	2	box65_2	4	cons	sg_13	box65_2_sg_13_2_13	box65_2_sg_13	4	second	song type change	13	-0.459784233333333	1959.77676	15	25.037967	1
box65	1	sg_13_2_14	box65_1	2	box65_2	5	cons	sg_13	box65_2_sg_13_2_14	box65_2_sg_13	5	second	song type change	14	-0.457467877777778	1968.11564	15	33.376847	0
box65	1	sg_13_2_15	box65_1	2	box65_2	6	cons	sg_13	box65_2_sg_13_2_15	box65_2_sg_13	6	second	song type change	15	-0.455145598055556	1976.475847	15	41.7370539999999	1
box65	1	sg_13_2_16	box65_1	2	box65_2	7	cons	sg_13	box65_2_sg_13_2_16	box65_2_sg_13	7	second	song type change	16	-0.4528292425	1984.814727	15	50.075934	1
box65	1	sg_13_2_17	box65_1	2	box65_2	8	cons	sg_13	box65_2_sg_13_2_17	box65_2_sg_13	8	second	song type change	17	-0.450506962777778	1993.174934	15	58.4361409999999	0
box65	1	sg_13_3_10	box65_1	3	box65_3	1	incons	sg_13	box65_3_sg_13_3_10	box65_3_sg_13	2	second	song type change	10	-0.424185817777778	2087.931056	15	0	0
box65	1	sg_13_3_11	box65_1	3	box65_3	2	incons	sg_13	box65_3_sg_13_3_11	box65_3_sg_13	3	second	song type change	11	-0.421887234722222	2096.205955	15	8.274899	0
box65	1	sg_13_3_12	box65_1	3	box65_3	3	incons	sg_13	box65_3_sg_13_3_12	box65_3_sg_13	4	second	song type change	12	-0.4195827275	2104.502181	15	16.5711249999999	0
box65	1	sg_13_3_13	box65_1	3	box65_3	4	incons	sg_13	box65_3_sg_13_3_13	box65_3_sg_13	5	second	song type change	13	-0.417284144444445	2112.77708	15	24.8460239999999	0
box65	1	sg_13_3_14	box65_1	3	box65_3	5	incons	sg_13	box65_3_sg_13_3_14	box65_3_sg_13	6	second	song type change	14	-0.414985561388889	2121.051979	15	33.120923	0
box65	1	sg_13_3_15	box65_1	3	box65_3	6	incons	sg_13	box65_3_sg_13_3_15	box65_3_sg_13	7	second	song type change	15	-0.412681054444444	2129.348204	15	41.417148	0
box65	1	sg_13_3_16	box65_1	3	box65_3	7	incons	sg_13	box65_3_sg_13_3_16	box65_3_sg_13	8	second	song type change	16	-0.410382471388889	2137.623103	15	49.692047	1
box65	1	sg_13_3_17	box65_1	3	box65_3	8	incons	sg_13	box65_3_sg_13_3_17	box65_3_sg_13	-8	first	song type change	17	-0.408077964166667	2145.919329	15	57.9882729999999	0
box65	1	sg_3_2_1	box65_1	2	box65_2	1	cons	sg_3	box65_2_sg_3_2_1	box65_2_sg_3	-9	first	silence	1	-0.486443056666667	1863.804996	13	0	0
box65	1	sg_3_2_2	box65_1	2	box65_2	2	cons	sg_3	box65_2_sg_3_2_2	box65_2_sg_3	-8	first	silence	2	-0.48428073	1871.589372	13	7.78437599999984	0
box65	1	sg_3_2_3	box65_1	2	box65_2	3	cons	sg_3	box65_2_sg_3_2_3	box65_2_sg_3	-7	first	silence	3	-0.482124327222222	1879.352422	13	15.5474259999999	0
box65	1	sg_3_2_4	box65_1	2	box65_2	4	cons	sg_3	box65_2_sg_3_2_4	box65_2_sg_3	-6	first	silence	4	-0.479967924722222	1887.115471	13	23.310475	0
box65	1	sg_3_2_5	box65_1	2	box65_2	5	cons	sg_3	box65_2_sg_3_2_5	box65_2_sg_3	-5	first	silence	5	-0.477811522222222	1894.87852	13	31.0735239999999	0
box65	1	sg_3_2_6	box65_1	2	box65_2	6	cons	sg_3	box65_2_sg_3_2_6	box65_2_sg_3	-4	first	silence	6	-0.475649195277778	1902.662897	13	38.8579009999999	0
box65	1	sg_3_2_7	box65_1	2	box65_2	7	cons	sg_3	box65_2_sg_3_2_7	box65_2_sg_3	-3	first	silence	7	-0.473492792777778	1910.425946	13	46.62095	0
box65	1	sg_3_2_8	box65_1	2	box65_2	8	cons	sg_3	box65_2_sg_3_2_8	box65_2_sg_3	-2	first	silence	8	-0.47133639	1918.188996	13	54.384	0
box65	1	sg_3_2_9	box65_1	2	box65_2	9	cons	sg_3	box65_2_sg_3_2_9	box65_2_sg_3	-1	first	silence	9	-0.4691799875	1925.952045	13	62.1470489999999	0
box65	1	sg_3_3_1	box65_1	3	box65_3	1	incons	sg_3	box65_3_sg_3_3_1	box65_3_sg_3	-8	first	song type change	1	-0.44374747	2017.509108	13	0	0
box65	1	sg_3_3_2	box65_1	3	box65_3	2	incons	sg_3	box65_3_sg_3_3_2	box65_3_sg_3	-7	first	song type change	2	-0.441602915555556	2025.229504	13	7.72039599999994	0
box65	1	sg_3_3_3	box65_1	3	box65_3	3	incons	sg_3	box65_3_sg_3_3_3	box65_3_sg_3	-6	first	song type change	3	-0.439458361388889	2032.949899	13	15.440791	0
box65	1	sg_3_3_4	box65_1	3	box65_3	4	incons	sg_3	box65_3_sg_3_3_4	box65_3_sg_3	-5	first	song type change	4	-0.437319731388889	2040.648967	13	23.1398590000001	0
box65	1	sg_3_3_5	box65_1	3	box65_3	5	incons	sg_3	box65_3_sg_3_3_5	box65_3_sg_3	-4	first	song type change	5	-0.435175177222222	2048.369362	13	30.8602539999999	0
box65	1	sg_3_3_6	box65_1	3	box65_3	6	incons	sg_3	box65_3_sg_3_3_6	box65_3_sg_3	-3	first	song type change	6	-0.433036546944444	2056.068431	13	38.5593230000002	0
box65	1	sg_3_3_7	box65_1	3	box65_3	7	incons	sg_3	box65_3_sg_3_3_7	box65_3_sg_3	-2	first	song type change	7	-0.430891992777778	2063.788826	13	46.279718	0
box65	1	sg_3_3_8	box65_1	3	box65_3	8	incons	sg_3	box65_3_sg_3_3_8	box65_3_sg_3	-1	first	song type change	8	-0.428753362777778	2071.487894	13	53.9787859999999	0
box65	1	sg_3_3_9	box65_1	3	box65_3	9	incons	sg_3	box65_3_sg_3_3_9	box65_3_sg_3	1	second	song type change	9	-0.426608808611111	2079.208289	13	61.6991810000002	0
box65	2	sg_13_5_10	box65_2	5	box65_5	1	incons	sg_13	box65_5_sg_13_5_10	box65_5_sg_13	1	second	song type change	10	-0.339849148611111	2391.543065	15	0	1
box65	2	sg_13_5_11	box65_2	5	box65_5	2	incons	sg_13	box65_5_sg_13_5_11	box65_5_sg_13	2	second	song type change	11	-0.337544641388889	2399.839291	15	8.29622599999993	1
box65	2	sg_13_5_12	box65_2	5	box65_5	3	incons	sg_13	box65_5_sg_13_5_12	box65_5_sg_13	3	second	song type change	12	-0.335246058333333	2408.11419	15	16.5711249999999	1
box65	2	sg_13_5_13	box65_2	5	box65_5	4	incons	sg_13	box65_5_sg_13_5_13	box65_5_sg_13	4	second	song type change	13	-0.332941551388889	2416.410415	15	24.86735	1
box65	2	sg_13_5_14	box65_2	5	box65_5	5	incons	sg_13	box65_5_sg_13_5_14	box65_5_sg_13	5	second	song type change	14	-0.330642968333333	2424.685314	15	33.142249	0
box65	2	sg_13_5_15	box65_2	5	box65_5	6	incons	sg_13	box65_5_sg_13_5_15	box65_5_sg_13	6	second	song type change	15	-0.328344385277778	2432.960213	15	41.417148	1
box65	2	sg_13_5_16	box65_2	5	box65_5	7	incons	sg_13	box65_5_sg_13_5_16	box65_5_sg_13	7	second	song type change	16	-0.326045802222222	2441.235112	15	49.692047	1
box65	2	sg_13_5_17	box65_2	5	box65_5	8	incons	sg_13	box65_5_sg_13_5_17	box65_5_sg_13	8	second	song type change	17	-0.323741295	2449.531338	15	57.9882729999999	0
box65	2	sg_3_5_1	box65_2	5	box65_5	1	incons	sg_3	box65_5_sg_3_5_1	box65_5_sg_3	-9	first	silence	1	-0.359404876666667	2321.142444	13	0	1
box65	2	sg_3_5_2	box65_2	5	box65_5	2	incons	sg_3	box65_5_sg_3_5_2	box65_5_sg_3	-8	first	silence	2	-0.357266246666667	2328.841512	13	7.6990679999999	1
box65	2	sg_3_5_3	box65_2	5	box65_5	3	incons	sg_3	box65_5_sg_3_5_3	box65_5_sg_3	-7	first	silence	3	-0.3551216925	2336.561907	13	15.4194629999997	0
box65	2	sg_3_5_4	box65_2	5	box65_5	4	incons	sg_3	box65_5_sg_3_5_4	box65_5_sg_3	-6	first	silence	4	-0.352977138055556	2344.282303	13	23.1398589999999	0
box65	2	sg_3_5_5	box65_2	5	box65_5	5	incons	sg_3	box65_5_sg_3_5_5	box65_5_sg_3	-5	first	silence	5	-0.350832583888889	2352.002698	13	30.8602539999997	0
box65	2	sg_3_5_6	box65_2	5	box65_5	6	incons	sg_3	box65_5_sg_3_5_6	box65_5_sg_3	-4	first	silence	6	-0.348693953888889	2359.701766	13	38.5593220000001	0
box65	2	sg_3_5_7	box65_2	5	box65_5	7	incons	sg_3	box65_5_sg_3_5_7	box65_5_sg_3	-3	first	silence	7	-0.346555323888889	2367.400834	13	46.25839	1
box65	2	sg_3_5_8	box65_2	5	box65_5	8	incons	sg_3	box65_5_sg_3_5_8	box65_5_sg_3	-2	first	silence	8	-0.344410769444444	2375.12123	13	53.9787860000001	0
box65	2	sg_3_5_9	box65_2	5	box65_5	9	incons	sg_3	box65_5_sg_3_5_9	box65_5_sg_3	-1	first	silence	9	-0.342266215277778	2382.841625	13	61.699181	0
box65	3	sg_13_8_10	box65_3	8	box65_8	1	cons	sg_13	box65_8_sg_13_8_10	box65_8_sg_13	1	second	song type change	10	-0.170737421111111	3000.345284	15	0	1
box65	3	sg_13_8_11	box65_3	8	box65_8	2	cons	sg_13	box65_8_sg_13_8_11	box65_8_sg_13	2	second	song type change	11	-0.168421065555556	3008.684164	15	8.33887999999979	0
box65	3	sg_13_8_12	box65_3	8	box65_8	3	cons	sg_13	box65_8_sg_13_8_12	box65_8_sg_13	3	second	song type change	12	-0.166098785833333	3017.044371	15	16.699087	0
box65	3	sg_13_8_13	box65_3	8	box65_8	4	cons	sg_13	box65_8_sg_13_8_13	box65_8_sg_13	4	second	song type change	13	-0.163782430277778	3025.383251	15	25.0379670000002	1
box65	3	sg_13_8_14	box65_3	8	box65_8	5	cons	sg_13	box65_8_sg_13_8_14	box65_8_sg_13	5	second	song type change	14	-0.161460150555556	3033.743458	15	33.3981739999999	0
box65	3	sg_13_8_15	box65_3	8	box65_8	6	cons	sg_13	box65_8_sg_13_8_15	box65_8_sg_13	6	second	song type change	15	-0.159143795	3042.082338	15	41.7370540000002	0
box65	3	sg_13_8_16	box65_3	8	box65_8	7	cons	sg_13	box65_8_sg_13_8_16	box65_8_sg_13	7	second	song type change	16	-0.156821515277778	3050.442545	15	50.0972609999999	1
box65	3	sg_13_8_17	box65_3	8	box65_8	8	cons	sg_13	box65_8_sg_13_8_17	box65_8_sg_13	8	second	song type change	17	-0.154505159722222	3058.781425	15	58.4361410000001	0
box65	3	sg_3_8_1	box65_3	8	box65_8	1	cons	sg_3	box65_8_sg_3_8_1	box65_8_sg_3	-9	first	silence	1	-0.190435329444445	2929.432814	13	0	0
box65	3	sg_3_8_2	box65_3	8	box65_8	2	cons	sg_3	box65_8_sg_3_8_2	box65_8_sg_3	-8	first	silence	2	-0.188278926944444	2937.195863	13	7.76304900000014	0
box65	3	sg_3_8_3	box65_3	8	box65_8	3	cons	sg_3	box65_8_sg_3_8_3	box65_8_sg_3	-7	first	silence	3	-0.186122524166667	2944.958913	13	15.5260990000002	0
box65	3	sg_3_8_4	box65_3	8	box65_8	4	cons	sg_3	box65_8_sg_3_8_4	box65_8_sg_3	-6	first	silence	4	-0.183966121666667	2952.721962	13	23.2891480000003	0
box65	3	sg_3_8_5	box65_3	8	box65_8	5	cons	sg_3	box65_8_sg_3_8_5	box65_8_sg_3	-5	first	silence	5	-0.181803795	2960.506338	13	31.0735240000004	1
box65	3	sg_3_8_6	box65_3	8	box65_8	6	cons	sg_3	box65_8_sg_3_8_6	box65_8_sg_3	-4	first	silence	6	-0.179647392222222	2968.269388	13	38.8365740000004	1
box65	3	sg_3_8_7	box65_3	8	box65_8	7	cons	sg_3	box65_8_sg_3_8_7	box65_8_sg_3	-3	first	silence	7	-0.177490989722222	2976.032437	13	46.5996230000001	0
box65	3	sg_3_8_8	box65_3	8	box65_8	8	cons	sg_3	box65_8_sg_3_8_8	box65_8_sg_3	-2	first	silence	8	-0.175334586944444	2983.795487	13	54.3626730000001	0
box65	3	sg_3_8_9	box65_3	8	box65_8	9	cons	sg_3	box65_8_sg_3_8_9	box65_8_sg_3	-1	first	silence	9	-0.173172260277778	2991.579863	13	62.1470490000002	0
box65	4	sg_13_11_10	box65_4	11	box65_11	1	incons	sg_13	box65_11_sg_13_11_10	box65_11_sg_13	1	second	song type change	10	-0.0438414213888889	3457.170883	15	0	1
box65	4	sg_13_11_11	box65_4	11	box65_11	2	incons	sg_13	box65_11_sg_13_11_11	box65_11_sg_13	2	second	song type change	11	-0.0415428383333334	3465.445782	15	8.274899	1
box65	4	sg_13_11_12	box65_4	11	box65_11	3	incons	sg_13	box65_11_sg_13_11_12	box65_11_sg_13	3	second	song type change	12	-0.0392442552777779	3473.720681	15	16.549798	0
box65	4	sg_13_11_13	box65_4	11	box65_11	4	incons	sg_13	box65_11_sg_13_11_13	box65_11_sg_13	4	second	song type change	13	-0.0369397483333334	3482.016906	15	24.8460230000001	0
box65	4	sg_13_11_14	box65_4	11	box65_11	5	incons	sg_13	box65_11_sg_13_11_14	box65_11_sg_13	5	second	song type change	14	-0.0346411652777778	3490.291805	15	33.1209220000001	0
box65	4	sg_13_11_15	box65_4	11	box65_11	6	incons	sg_13	box65_11_sg_13_11_15	box65_11_sg_13	6	second	song type change	15	-0.0323366580555556	3498.588031	15	41.417148	0
box65	4	sg_13_11_16	box65_4	11	box65_11	7	incons	sg_13	box65_11_sg_13_11_16	box65_11_sg_13	7	second	song type change	16	-0.030038075	3506.86293	15	49.692047	0
box65	4	sg_13_11_17	box65_4	11	box65_11	8	incons	sg_13	box65_11_sg_13_11_17	box65_11_sg_13	8	second	song type change	17	-0.0277335677777777	3515.159156	15	57.9882730000004	1
box65	4	sg_13_9_10	box65_4	9	box65_9	1	incons	sg_13	box65_9_sg_13_9_10	box65_9_sg_13	2	second	song type change	10	-0.128184014722222	3153.537547	15	0	1
box65	4	sg_13_9_11	box65_4	9	box65_9	2	incons	sg_13	box65_9_sg_13_9_11	box65_9_sg_13	3	second	song type change	11	-0.125885431666667	3161.812446	15	8.274899	0
box65	4	sg_13_9_12	box65_4	9	box65_9	3	incons	sg_13	box65_9_sg_13_9_12	box65_9_sg_13	4	second	song type change	12	-0.123580924444444	3170.108672	15	16.5711249999999	0
box65	4	sg_13_9_13	box65_4	9	box65_9	4	incons	sg_13	box65_9_sg_13_9_13	box65_9_sg_13	5	second	song type change	13	-0.121282341388889	3178.383571	15	24.8460239999999	0
box65	4	sg_13_9_14	box65_4	9	box65_9	5	incons	sg_13	box65_9_sg_13_9_14	box65_9_sg_13	6	second	song type change	14	-0.118983758333333	3186.65847	15	33.120923	0
box65	4	sg_13_9_15	box65_4	9	box65_9	6	incons	sg_13	box65_9_sg_13_9_15	box65_9_sg_13	7	second	song type change	15	-0.116679251388889	3194.954695	15	41.417148	0
box65	4	sg_13_9_16	box65_4	9	box65_9	7	incons	sg_13	box65_9_sg_13_9_16	box65_9_sg_13	8	second	song type change	16	-0.114380668333333	3203.229594	15	49.692047	0
box65	4	sg_13_9_17	box65_4	9	box65_9	8	incons	sg_13	box65_9_sg_13_9_17	box65_9_sg_13	-8	first	song type change	17	-0.112076161111111	3211.52582	15	57.9882729999999	0
box65	4	sg_3_11_1	box65_4	11	box65_11	1	incons	sg_3	box65_11_sg_3_11_1	box65_11_sg_3	-9	first	silence	1	-0.0634030736111111	3386.748935	13	0	0
box65	4	sg_3_11_2	box65_4	11	box65_11	2	incons	sg_3	box65_11_sg_3_11_2	box65_11_sg_3	-8	first	silence	2	-0.0612585194444445	3394.46933	13	7.72039499999983	0
box65	4	sg_3_11_3	box65_4	11	box65_11	3	incons	sg_3	box65_11_sg_3_11_3	box65_11_sg_3	-7	first	silence	3	-0.0591198894444445	3402.168398	13	15.4194629999997	0
box65	4	sg_3_11_4	box65_4	11	box65_11	4	incons	sg_3	box65_11_sg_3_11_4	box65_11_sg_3	-6	first	silence	4	-0.056975335	3409.888794	13	23.1398589999999	0
box65	4	sg_3_11_5	box65_4	11	box65_11	5	incons	sg_3	box65_11_sg_3_11_5	box65_11_sg_3	-5	first	silence	5	-0.0548307808333334	3417.609189	13	30.8602539999997	0
box65	4	sg_3_11_6	box65_4	11	box65_11	6	incons	sg_3	box65_11_sg_3_11_6	box65_11_sg_3	-4	first	silence	6	-0.0526921508333332	3425.308257	13	38.5593220000001	0
box65	4	sg_3_11_7	box65_4	11	box65_11	7	incons	sg_3	box65_11_sg_3_11_7	box65_11_sg_3	-3	first	silence	7	-0.0505475966666666	3433.028652	13	46.2797169999999	0
box65	4	sg_3_11_8	box65_4	11	box65_11	8	incons	sg_3	box65_11_sg_3_11_8	box65_11_sg_3	-2	first	silence	8	-0.0484089663888888	3440.727721	13	53.9787860000001	0
box65	4	sg_3_11_9	box65_4	11	box65_11	9	incons	sg_3	box65_11_sg_3_11_9	box65_11_sg_3	-1	first	silence	9	-0.0462644122222222	3448.448116	13	61.699181	0
box65	4	sg_3_9_1	box65_4	9	box65_9	1	incons	sg_3	box65_9_sg_3_9_1	box65_9_sg_3	-8	first	song type change	1	-0.147739742777778	3083.136926	13	0	0
box65	4	sg_3_9_2	box65_4	9	box65_9	2	incons	sg_3	box65_9_sg_3_9_2	box65_9_sg_3	-7	first	song type change	2	-0.1456011125	3090.835995	13	7.69906899999978	0
box65	4	sg_3_9_3	box65_4	9	box65_9	3	incons	sg_3	box65_9_sg_3_9_3	box65_9_sg_3	-6	first	song type change	3	-0.143456558333333	3098.55639	13	15.4194640000001	0
box65	4	sg_3_9_4	box65_4	9	box65_9	4	incons	sg_3	box65_9_sg_3_9_4	box65_9_sg_3	-5	first	song type change	4	-0.141312004166667	3106.276785	13	23.1398589999999	0
box65	4	sg_3_9_5	box65_4	9	box65_9	5	incons	sg_3	box65_9_sg_3_9_5	box65_9_sg_3	-4	first	song type change	5	-0.139173374166667	3113.975853	13	30.8389269999998	0
box65	4	sg_3_9_6	box65_4	9	box65_9	6	incons	sg_3	box65_9_sg_3_9_6	box65_9_sg_3	-3	first	song type change	6	-0.137034743888889	3121.674922	13	38.537996	0
box65	4	sg_3_9_7	box65_4	9	box65_9	7	incons	sg_3	box65_9_sg_3_9_7	box65_9_sg_3	-2	first	song type change	7	-0.134890189722222	3129.395317	13	46.2583909999998	0
box65	4	sg_3_9_8	box65_4	9	box65_9	8	incons	sg_3	box65_9_sg_3_9_8	box65_9_sg_3	-1	first	song type change	8	-0.132745635555556	3137.115712	13	53.9787859999997	0
box65	4	sg_3_9_9	box65_4	9	box65_9	9	incons	sg_3	box65_9_sg_3_9_9	box65_9_sg_3	1	second	song type change	9	-0.130607005555555	3144.81478	13	61.677854	0
box65	5	sg_13_12_10	box65_5	12	box65_12	1	cons	sg_13	box65_12_sg_13_12_10	box65_12_sg_13	2	second	song type change	10	-0.00129393916666665	3610.341819	15	0	1
box65	5	sg_13_12_11	box65_5	12	box65_12	2	cons	sg_13	box65_12_sg_13_12_11	box65_12_sg_13	3	second	song type change	11	0.001022416388889	3618.680699	15	8.33887999999979	1
box65	5	sg_13_12_12	box65_5	12	box65_12	3	cons	sg_13	box65_12_sg_13_12_12	box65_12_sg_13	4	second	song type change	12	0.00334469611111121	3627.040906	15	16.699087	1
box65	5	sg_13_12_13	box65_5	12	box65_12	4	cons	sg_13	box65_12_sg_13_12_13	box65_12_sg_13	5	second	song type change	13	0.00566105166666664	3635.379786	15	25.0379669999998	1
box65	5	sg_13_12_14	box65_5	12	box65_12	5	cons	sg_13	box65_12_sg_13_12_14	box65_12_sg_13	6	second	song type change	14	0.00798333138888885	3643.739993	15	33.3981739999999	1
box65	5	sg_13_12_15	box65_5	12	box65_12	6	cons	sg_13	box65_12_sg_13_12_15	box65_12_sg_13	7	second	song type change	15	0.0102996869444445	3652.078873	15	41.7370539999997	1
box65	5	sg_13_12_16	box65_5	12	box65_12	7	cons	sg_13	box65_12_sg_13_12_16	box65_12_sg_13	8	second	song type change	16	0.0126219666666667	3660.43908	15	50.0972609999999	1
box65	5	sg_13_12_17	box65_5	12	box65_12	8	cons	sg_13	box65_12_sg_13_12_17	box65_12_sg_13	-8	first	song type change	17	0.0149383222222221	3668.77796	15	58.4361409999997	0
box65	5	sg_3_12_1	box65_5	12	box65_12	1	cons	sg_3	box65_12_sg_3_12_1	box65_12_sg_3	-8	first	song type change	1	-0.0209918474999999	3539.429349	13	0	0
box65	5	sg_3_12_2	box65_5	12	box65_12	2	cons	sg_3	box65_12_sg_3_12_2	box65_12_sg_3	-7	first	song type change	2	-0.0188354449999999	3547.192398	13	7.76304900000014	0
box65	5	sg_3_12_3	box65_5	12	box65_12	3	cons	sg_3	box65_12_sg_3_12_3	box65_12_sg_3	-6	first	song type change	3	-0.0166790425000001	3554.955447	13	15.5260979999998	0
box65	5	sg_3_12_4	box65_5	12	box65_12	4	cons	sg_3	box65_12_sg_3_12_4	box65_12_sg_3	-5	first	song type change	4	-0.0145226397222222	3562.718497	13	23.2891479999998	0
box65	5	sg_3_12_5	box65_5	12	box65_12	5	cons	sg_3	box65_12_sg_3_12_5	box65_12_sg_3	-4	first	song type change	5	-0.0123603130555555	3570.502873	13	31.0735239999999	0
box65	5	sg_3_12_6	box65_5	12	box65_12	6	cons	sg_3	box65_12_sg_3_12_6	box65_12_sg_3	-3	first	song type change	6	-0.0102039102777778	3578.265923	13	38.8365739999999	0
box65	5	sg_3_12_7	box65_5	12	box65_12	7	cons	sg_3	box65_12_sg_3_12_7	box65_12_sg_3	-2	first	song type change	7	-0.00804750777777774	3586.028972	13	46.5996230000001	0
box65	5	sg_3_12_8	box65_5	12	box65_12	8	cons	sg_3	box65_12_sg_3_12_8	box65_12_sg_3	-1	first	song type change	8	-0.00588518111111103	3593.813348	13	54.3839990000001	0
box65	5	sg_3_12_9	box65_5	12	box65_12	9	cons	sg_3	box65_12_sg_3_12_9	box65_12_sg_3	1	second	song type change	9	-0.00372877833333329	3601.576398	13	62.1470490000002	0
box67	1	sg_1_3_1	box67_1	3	box67_3	1	incons	sg_1	box67_3_sg_1_3_1	box67_3_sg_1	-15	first	silence	1	-0.399448272966936	2176.98621731903	7	0	1
box67	1	sg_1_3_10	box67_1	3	box67_3	10	incons	sg_1	box67_3_sg_1_3_10	box67_3_sg_1	-6	first	silence	10	-0.387149171641006	2221.26298209238	7	44.2767647733499	0
box67	1	sg_1_3_11	box67_1	3	box67_3	11	incons	sg_1	box67_3_sg_1_3_11	box67_3_sg_1	-5	first	silence	11	-0.385780630019475	2226.18973192989	7	49.2035146108601	0
box67	1	sg_1_3_12	box67_1	3	box67_3	12	incons	sg_1	box67_3_sg_1_3_12	box67_3_sg_1	-4	first	silence	12	-0.384418012820556	2231.095153846	7	54.10893652697	0
box67	1	sg_1_3_13	box67_1	3	box67_3	13	incons	sg_1	box67_3_sg_1_3_13	box67_3_sg_1	-3	first	silence	13	-0.383049471199028	2236.0219036835	7	59.0356863644702	0
box67	1	sg_1_3_14	box67_1	3	box67_3	14	incons	sg_1	box67_3_sg_1_3_14	box67_3_sg_1	-2	first	silence	14	-0.381680929577497	2240.94865352101	7	63.9624362019799	0
box67	1	sg_1_3_15	box67_1	3	box67_3	15	incons	sg_1	box67_3_sg_1_3_15	box67_3_sg_1	-1	first	silence	15	-0.380312387955972	2245.8754033585	7	68.8891860394701	0
box67	1	sg_1_3_2	box67_1	3	box67_3	2	incons	sg_1	box67_3_sg_1_3_2	box67_3_sg_1	-14	first	silence	2	-0.398085655768014	2181.89163923515	7	4.90542191611985	0
box67	1	sg_1_3_3	box67_1	3	box67_3	3	incons	sg_1	box67_3_sg_1_3_3	box67_3_sg_1	-13	first	silence	3	-0.396717114146486	2186.81838907265	7	9.83217175362006	0
box67	1	sg_1_3_4	box67_1	3	box67_3	4	incons	sg_1	box67_3_sg_1_3_4	box67_3_sg_1	-12	first	silence	4	-0.395348572524958	2191.74513891015	7	14.7589215911203	0
box67	1	sg_1_3_5	box67_1	3	box67_3	5	incons	sg_1	box67_3_sg_1_3_5	box67_3_sg_1	-11	first	silence	5	-0.393985955326036	2196.65056082627	7	19.6643435072401	0
box67	1	sg_1_3_6	box67_1	3	box67_3	6	incons	sg_1	box67_3_sg_1_3_6	box67_3_sg_1	-10	first	silence	6	-0.392617413704508	2201.57731066377	7	24.5910933447399	0
box67	1	sg_1_3_7	box67_1	3	box67_3	7	incons	sg_1	box67_3_sg_1_3_7	box67_3_sg_1	-9	first	silence	7	-0.391248872082981	2206.50406050127	7	29.5178431822401	0
box67	1	sg_1_3_8	box67_1	3	box67_3	8	incons	sg_1	box67_3_sg_1_3_8	box67_3_sg_1	-8	first	silence	8	-0.389880330461456	2211.43081033876	7	34.4445930197298	0
box67	1	sg_1_3_9	box67_1	3	box67_3	9	incons	sg_1	box67_3_sg_1_3_9	box67_3_sg_1	-7	first	silence	9	-0.38851771326253	2216.33623225489	7	39.3500149358601	0
box67	1	sg_17_3_16	box67_1	3	box67_3	1	incons	sg_17	box67_3_sg_17_3_16	box67_3_sg_17	1	second	song type change	16	-0.378671322894658	2251.78323757923	5	0	0
box67	1	sg_17_3_17	box67_1	3	box67_3	2	incons	sg_17	box67_3_sg_17_3_17	box67_3_sg_17	2	second	song type change	17	-0.377053955523764	2257.60576011445	5	5.82252253521983	0
box67	1	sg_17_3_18	box67_1	3	box67_3	3	incons	sg_17	box67_3_sg_17_3_18	box67_3_sg_17	3	second	song type change	18	-0.375436588152869	2263.42828264967	5	11.6450450704401	0
box67	1	sg_17_3_19	box67_1	3	box67_3	4	incons	sg_17	box67_3_sg_17_3_19	box67_3_sg_17	4	second	song type change	19	-0.373819220781972	2269.2508051849	5	17.46756760567	0
box67	1	sg_17_3_20	box67_1	3	box67_3	5	incons	sg_17	box67_3_sg_17_3_20	box67_3_sg_17	5	second	song type change	20	-0.372201853411078	2275.07332772012	5	23.2900901408898	0
box67	1	sg_17_3_21	box67_1	3	box67_3	6	incons	sg_17	box67_3_sg_17_3_21	box67_3_sg_17	6	second	song type change	21	-0.370578561617578	2280.91717817672	5	29.13394059749	0
box67	1	sg_17_3_22	box67_1	3	box67_3	7	incons	sg_17	box67_3_sg_17_3_22	box67_3_sg_17	7	second	song type change	22	-0.368967118669286	2286.71837279057	5	34.9351352113399	0
box67	1	sg_17_3_23	box67_1	3	box67_3	8	incons	sg_17	box67_3_sg_17_3_23	box67_3_sg_17	8	second	song type change	23	-0.367343826875786	2292.56222324717	5	40.7789856679401	0
box67	1	sg_17_3_24	box67_1	3	box67_3	9	incons	sg_17	box67_3_sg_17_3_24	box67_3_sg_17	9	second	song type change	24	-0.365726459504889	2298.3847457824	5	46.6015082031699	0
box67	1	sg_17_3_25	box67_1	3	box67_3	10	incons	sg_17	box67_3_sg_17_3_25	box67_3_sg_17	10	second	song type change	25	-0.364109092133994	2304.20726831762	5	52.4240307383902	0
box67	1	sg_17_3_26	box67_1	3	box67_3	11	incons	sg_17	box67_3_sg_17_3_26	box67_3_sg_17	11	second	song type change	26	-0.362491724763097	2310.02979085285	5	58.2465532736201	0
box67	1	sg_17_3_27	box67_1	3	box67_3	12	incons	sg_17	box67_3_sg_17_3_27	box67_3_sg_17	12	second	song type change	27	-0.3608684329696	2315.87364130944	5	64.0904037302098	0
box90	8	sg_13_20_1	box90_8	21	box90_21	1	incons	sg_13	box90_21_sg_13_20_1	box90_21_sg_13	-23	first	silence	1	0.523762630405792	5502.54546946085	6	0	0
box90	8	sg_13_20_10	box90_8	21	box90_21	10	incons	sg_13	box90_21_sg_13_20_10	box90_21_sg_13	-14	first	silence	10	0.531723270884514	5531.20377518425	6	28.6583057234002	0
box90	8	sg_13_20_11	box90_8	21	box90_21	11	incons	sg_13	box90_21_sg_13_20_11	box90_21_sg_13	-13	first	silence	11	0.532602643960653	5534.36951825835	6	31.8240487974999	0
box90	8	sg_13_20_12	box90_8	21	box90_21	12	incons	sg_13	box90_21_sg_13_20_12	box90_21_sg_13	-12	first	silence	12	0.533482017036789	5537.53526133244	6	34.9897918715906	0
box90	8	sg_13_20_13	box90_8	21	box90_21	13	incons	sg_13	box90_21_sg_13_20_13	box90_21_sg_13	-11	first	silence	13	0.534361390112928	5540.70100440654	6	38.1555349456903	0
box90	8	sg_13_20_14	box90_8	21	box90_21	14	incons	sg_13	box90_21_sg_13_20_14	box90_21_sg_13	-10	first	silence	14	0.535240763189067	5543.86674748064	6	41.32127801979	0
box90	8	sg_13_20_15	box90_8	21	box90_21	15	incons	sg_13	box90_21_sg_13_20_15	box90_21_sg_13	-9	first	silence	15	0.536120136265205	5547.03249055474	6	44.4870210938907	0
box90	8	sg_13_20_16	box90_8	21	box90_21	16	incons	sg_13	box90_21_sg_13_20_16	box90_21_sg_13	-8	first	silence	16	0.537045792134825	5550.36485168537	6	47.8193822245203	0
box90	8	sg_13_20_17	box90_8	21	box90_21	17	incons	sg_13	box90_21_sg_13_20_17	box90_21_sg_13	-7	first	silence	17	0.537925165210964	5553.53059475947	6	50.98512529862	0
box90	8	sg_13_20_18	box90_8	21	box90_21	18	incons	sg_13	box90_21_sg_13_20_18	box90_21_sg_13	-6	first	silence	18	0.5388045382871	5556.69633783356	6	54.1508683727106	0
box90	8	sg_13_20_19	box90_8	21	box90_21	19	incons	sg_13	box90_21_sg_13_20_19	box90_21_sg_13	-5	first	silence	19	0.539683911363239	5559.86208090766	6	57.3166114468104	0
box90	8	sg_13_20_2	box90_8	21	box90_21	2	incons	sg_13	box90_21_sg_13_20_2	box90_21_sg_13	-22	first	silence	2	0.524642003481928	5505.71121253494	6	3.16574307409064	0
box90	8	sg_13_20_20	box90_8	21	box90_21	20	incons	sg_13	box90_21_sg_13_20_20	box90_21_sg_13	-4	first	silence	20	0.540563284439378	5563.02782398176	6	60.4823545209101	0
box90	8	sg_13_20_21	box90_8	21	box90_21	21	incons	sg_13	box90_21_sg_13_20_21	box90_21_sg_13	-3	first	silence	21	0.541442657515516	5566.19356705586	6	63.6480975950099	0
box90	8	sg_13_20_22	box90_8	21	box90_21	22	incons	sg_13	box90_21_sg_13_20_22	box90_21_sg_13	-2	first	silence	22	0.542322030591653	5569.35931012995	6	66.8138406691005	0
box90	8	sg_13_20_23	box90_8	21	box90_21	23	incons	sg_13	box90_21_sg_13_20_23	box90_21_sg_13	-1	first	silence	23	0.543201403667792	5572.52505320405	6	69.9795837432002	0
box90	8	sg_13_20_3	box90_8	21	box90_21	3	incons	sg_13	box90_21_sg_13_20_3	box90_21_sg_13	-21	first	silence	3	0.525521376558067	5508.87695560904	6	6.33148614819038	0
box90	8	sg_13_20_4	box90_8	21	box90_21	4	incons	sg_13	box90_21_sg_13_20_4	box90_21_sg_13	-20	first	silence	4	0.526400749634205	5512.04269868314	6	9.49722922229012	0
box90	8	sg_13_20_5	box90_8	21	box90_21	5	incons	sg_13	box90_21_sg_13_20_5	box90_21_sg_13	-19	first	silence	5	0.527280122710344	5515.20844175724	6	12.6629722963899	1
box90	8	sg_13_20_6	box90_8	21	box90_21	6	incons	sg_13	box90_21_sg_13_20_6	box90_21_sg_13	-18	first	silence	6	0.528159495786481	5518.37418483133	6	15.8287153704805	0
box90	8	sg_13_20_7	box90_8	21	box90_21	7	incons	sg_13	box90_21_sg_13_20_7	box90_21_sg_13	-17	first	silence	7	0.5290851516561	5521.70654596196	6	19.1610765011101	0
box90	8	sg_13_20_8	box90_8	21	box90_21	8	incons	sg_13	box90_21_sg_13_20_8	box90_21_sg_13	-16	first	silence	8	0.529964524732239	5524.87228903606	6	22.3268195752098	0
box90	8	sg_13_20_9	box90_8	21	box90_21	9	incons	sg_13	box90_21_sg_13_20_9	box90_21_sg_13	-15	first	silence	9	0.530843897808375	5528.03803211015	6	25.4925626493005	0
box90	8	sg_3_20_24	box90_8	21	box90_21	1	incons	sg_3	box90_21_sg_3_20_24	box90_21_sg_3	1	second	song type change	24	0.54408077674393	5575.69079627815	6	0	0
box90	8	sg_3_20_25	box90_8	21	box90_21	2	incons	sg_3	box90_21_sg_3_20_25	box90_21_sg_3	2	second	song type change	25	0.546117219657092	5583.02199076553	6	7.33119448738034	0
box90	8	sg_3_20_26	box90_8	21	box90_21	3	incons	sg_3	box90_21_sg_3_20_26	box90_21_sg_3	3	second	song type change	26	0.548153662570256	5590.35318525292	6	14.6623889747707	0
box90	8	sg_3_20_27	box90_8	21	box90_21	4	incons	sg_3	box90_21_sg_3_20_27	box90_21_sg_3	4	second	song type change	27	0.550190105483417	5597.6843797403	6	21.9935834621501	0
box90	8	sg_3_20_28	box90_8	21	box90_21	5	incons	sg_3	box90_21_sg_3_20_28	box90_21_sg_3	5	second	song type change	28	0.552226548396578	5605.01557422768	6	29.3247779495305	0
box90	8	sg_3_20_29	box90_8	21	box90_21	6	incons	sg_3	box90_21_sg_3_20_29	box90_21_sg_3	6	second	song type change	29	0.554262991309739	5612.34676871506	6	36.6559724369099	0
box90	8	sg_3_20_30	box90_8	21	box90_21	7	incons	sg_3	box90_21_sg_3_20_30	box90_21_sg_3	7	second	song type change	30	0.556299434222903	5619.67796320245	6	43.9871669243003	0
box90	8	sg_3_20_31	box90_8	21	box90_21	8	incons	sg_3	box90_21_sg_3_20_31	box90_21_sg_3	8	second	song type change	31	0.558335877136067	5627.00915768984	6	51.3183614116906	0
box90	8	sg_3_20_32	box90_8	21	box90_21	9	incons	sg_3	box90_21_sg_3_20_32	box90_21_sg_3	9	second	song type change	32	0.560372320049228	5634.34035217722	6	58.64955589907	0
box90	8	sg_3_20_33	box90_8	21	box90_21	10	incons	sg_3	box90_21_sg_3_20_33	box90_21_sg_3	10	second	song type change	33	0.562408762962389	5641.6715466646	6	65.9807503864504	0
box90	9	sg_13_22_1	box90_9	23	box90_23	1	incons	sg_13	box90_23_sg_13_22_1	box90_23_sg_13	-10	first	song type change	1	0.613736380932769	5826.45097135797	6	0	0
box90	9	sg_13_22_10	box90_9	23	box90_23	10	incons	sg_13	box90_23_sg_13_22_10	box90_23_sg_13	-1	first	song type change	10	0.621697021411495	5855.10927708138	6	28.6583057234102	0
box90	9	sg_13_22_11	box90_9	23	box90_23	11	incons	sg_13	box90_23_sg_13_22_11	box90_23_sg_13	1	second	song type change	11	0.622576394487633	5858.27502015548	6	31.8240487975099	0
box90	9	sg_13_22_12	box90_9	23	box90_23	12	incons	sg_13	box90_23_sg_13_22_12	box90_23_sg_13	2	second	song type change	12	0.623455767563772	5861.44076322958	6	34.9897918716097	0
box90	9	sg_13_22_13	box90_9	23	box90_23	13	incons	sg_13	box90_23_sg_13_22_13	box90_23_sg_13	3	second	song type change	13	0.624335140639908	5864.60650630367	6	38.1555349457003	0
box90	9	sg_13_22_14	box90_9	23	box90_23	14	incons	sg_13	box90_23_sg_13_22_14	box90_23_sg_13	4	second	song type change	14	0.62526079650953	5867.93886743431	6	41.4878960763399	0
box90	9	sg_13_22_15	box90_9	23	box90_23	15	incons	sg_13	box90_23_sg_13_22_15	box90_23_sg_13	5	second	song type change	15	0.626140169585667	5871.1046105084	6	44.6536391504296	0
box90	9	sg_13_22_16	box90_9	23	box90_23	16	incons	sg_13	box90_23_sg_13_22_16	box90_23_sg_13	6	second	song type change	16	0.627019542661805	5874.2703535825	6	47.8193822245303	0
box90	9	sg_13_22_17	box90_9	23	box90_23	17	incons	sg_13	box90_23_sg_13_22_17	box90_23_sg_13	7	second	song type change	17	0.627898915737944	5877.4360966566	6	50.98512529863	0
box90	9	sg_13_22_18	box90_9	23	box90_23	18	incons	sg_13	box90_23_sg_13_22_18	box90_23_sg_13	8	second	song type change	18	0.628778288814083	5880.6018397307	6	54.1508683727297	0
box90	9	sg_13_22_19	box90_9	23	box90_23	19	incons	sg_13	box90_23_sg_13_22_19	box90_23_sg_13	9	second	song type change	19	0.629657661890219	5883.76758280479	6	57.3166114468204	0
box90	9	sg_13_22_2	box90_9	23	box90_23	2	incons	sg_13	box90_23_sg_13_22_2	box90_23_sg_13	-9	first	song type change	2	0.614615754008908	5829.61671443207	6	3.16574307409974	0
box90	9	sg_13_22_20	box90_9	23	box90_23	20	incons	sg_13	box90_23_sg_13_22_20	box90_23_sg_13	10	second	song type change	20	0.630537034966358	5886.93332587889	6	60.4823545209201	0
box90	9	sg_13_22_21	box90_9	23	box90_23	21	incons	sg_13	box90_23_sg_13_22_21	box90_23_sg_13	-10	first	song type change	21	0.631416408042497	5890.09906895299	6	63.6480975950199	0
box90	9	sg_13_22_22	box90_9	23	box90_23	22	incons	sg_13	box90_23_sg_13_22_22	box90_23_sg_13	-9	first	song type change	22	0.632295781118636	5893.26481202709	6	66.8138406691196	0
box90	9	sg_13_22_23	box90_9	23	box90_23	23	incons	sg_13	box90_23_sg_13_22_23	box90_23_sg_13	-8	first	song type change	23	0.633175154194772	5896.43055510118	6	69.9795837432102	0
box90	9	sg_13_22_3	box90_9	23	box90_23	3	incons	sg_13	box90_23_sg_13_22_3	box90_23_sg_13	-8	first	song type change	3	0.615541409878528	5832.9490755627	6	6.49810420473023	0
box90	9	sg_13_22_4	box90_9	23	box90_23	4	incons	sg_13	box90_23_sg_13_22_4	box90_23_sg_13	-7	first	song type change	4	0.616420782954667	5836.1148186368	6	9.66384727882996	0
box90	9	sg_13_22_5	box90_9	23	box90_23	5	incons	sg_13	box90_23_sg_13_22_5	box90_23_sg_13	-6	first	song type change	5	0.617300156030803	5839.28056171089	6	12.8295903529197	0
box90	9	sg_13_22_6	box90_9	23	box90_23	6	incons	sg_13	box90_23_sg_13_22_6	box90_23_sg_13	-5	first	song type change	6	0.618179529106942	5842.44630478499	6	15.9953334270203	0
box90	9	sg_13_22_7	box90_9	23	box90_23	7	incons	sg_13	box90_23_sg_13_22_7	box90_23_sg_13	-4	first	song type change	7	0.619058902183081	5845.61204785909	6	19.1610765011201	0
box90	9	sg_13_22_8	box90_9	23	box90_23	8	incons	sg_13	box90_23_sg_13_22_8	box90_23_sg_13	-3	first	song type change	8	0.619938275259219	5848.77779093319	6	22.3268195752198	0
box90	9	sg_13_22_9	box90_9	23	box90_23	9	incons	sg_13	box90_23_sg_13_22_9	box90_23_sg_13	-2	first	song type change	9	0.620817648335355	5851.94353400728	6	25.4925626493095	0
box90	9	sg_13_24_1	box90_9	25	box90_25	1	cons	sg_13	box90_25_sg_13_24_1	box90_25_sg_13	-23	first	silence	1	0.700238921948681	6137.86011901525	6	0	1
box90	9	sg_13_24_10	box90_9	25	box90_25	10	cons	sg_13	box90_25_sg_13_24_10	box90_25_sg_13	-14	first	silence	10	0.708292128014364	6166.85166085171	6	28.9915418364599	0
box90	9	sg_13_24_11	box90_9	25	box90_25	11	cons	sg_13	box90_25_sg_13_24_11	box90_25_sg_13	-13	first	silence	11	0.709171501090503	6170.01740392581	6	32.1572849105596	0
box90	9	sg_13_24_12	box90_9	25	box90_25	12	cons	sg_13	box90_25_sg_13_24_12	box90_25_sg_13	-12	first	silence	12	0.710097156960122	6173.34976505644	6	35.4896460411901	0
box90	9	sg_13_24_13	box90_9	25	box90_25	13	cons	sg_13	box90_25_sg_13_24_13	box90_25_sg_13	-11	first	silence	13	0.710976530036261	6176.51550813054	6	38.6553891152898	0
box90	9	sg_13_24_14	box90_9	25	box90_25	14	cons	sg_13	box90_25_sg_13_24_14	box90_25_sg_13	-10	first	silence	14	0.7118559031124	6179.68125120464	6	41.8211321893896	0
box90	9	sg_13_24_15	box90_9	25	box90_25	15	cons	sg_13	box90_25_sg_13_24_15	box90_25_sg_13	-9	first	silence	15	0.712781558982019	6183.01361233527	6	45.1534933200201	0
box90	9	sg_13_24_16	box90_9	25	box90_25	16	cons	sg_13	box90_25_sg_13_24_16	box90_25_sg_13	-8	first	silence	16	0.713660932058158	6186.17935540937	6	48.3192363941198	0
box90	9	sg_13_24_17	box90_9	25	box90_25	17	cons	sg_13	box90_25_sg_13_24_17	box90_25_sg_13	-7	first	silence	17	0.714540305134294	6189.34509848346	6	51.4849794682095	0
box90	9	sg_13_24_18	box90_9	25	box90_25	18	cons	sg_13	box90_25_sg_13_24_18	box90_25_sg_13	-6	first	silence	18	0.715465961003914	6192.67745961409	6	54.81734059884	0
box90	9	sg_13_24_19	box90_9	25	box90_25	19	cons	sg_13	box90_25_sg_13_24_19	box90_25_sg_13	-5	first	silence	19	0.716345334080053	6195.84320268819	6	57.9830836729398	0
box90	9	sg_13_24_2	box90_9	25	box90_25	2	cons	sg_13	box90_25_sg_13_24_2	box90_25_sg_13	-22	first	silence	2	0.701164577818297	6141.19248014587	6	3.33236113061957	1
box90	9	sg_13_24_20	box90_9	25	box90_25	20	cons	sg_13	box90_25_sg_13_24_20	box90_25_sg_13	-4	first	silence	20	0.717224707156191	6199.00894576229	6	61.1488267470395	0
box90	9	sg_13_24_21	box90_9	25	box90_25	21	cons	sg_13	box90_25_sg_13_24_21	box90_25_sg_13	-3	first	silence	21	0.71810408023233	6202.17468883639	6	64.3145698211392	0
box90	9	sg_13_24_22	box90_9	25	box90_25	22	cons	sg_13	box90_25_sg_13_24_22	box90_25_sg_13	-2	first	silence	22	0.719029736101947	6205.50704996701	6	67.6469309517597	0
box90	9	sg_13_24_23	box90_9	25	box90_25	23	cons	sg_13	box90_25_sg_13_24_23	box90_25_sg_13	-1	first	silence	23	0.719909109178086	6208.67279304111	6	70.8126740258595	0
box90	9	sg_13_24_3	box90_9	25	box90_25	3	cons	sg_13	box90_25_sg_13_24_3	box90_25_sg_13	-21	first	silence	3	0.702043950894436	6144.35822321997	6	6.49810420471931	1
box90	9	sg_13_24_4	box90_9	25	box90_25	4	cons	sg_13	box90_25_sg_13_24_4	box90_25_sg_13	-20	first	silence	4	0.702923323970575	6147.52396629407	6	9.66384727881996	1
box90	9	sg_13_24_5	box90_9	25	box90_25	5	cons	sg_13	box90_25_sg_13_24_5	box90_25_sg_13	-19	first	silence	5	0.703802697046711	6150.68970936816	6	12.8295903529097	0
box90	9	sg_13_24_6	box90_9	25	box90_25	6	cons	sg_13	box90_25_sg_13_24_6	box90_25_sg_13	-18	first	silence	6	0.704728352916333	6154.0220704988	6	16.1619514835493	0
box90	9	sg_13_24_7	box90_9	25	box90_25	7	cons	sg_13	box90_25_sg_13_24_7	box90_25_sg_13	-17	first	silence	7	0.705607725992469	6157.18781357289	6	19.3276945576399	0
box90	9	sg_13_24_8	box90_9	25	box90_25	8	cons	sg_13	box90_25_sg_13_24_8	box90_25_sg_13	-16	first	silence	8	0.706487099068608	6160.35355664699	6	22.4934376317397	0
box90	9	sg_13_24_9	box90_9	25	box90_25	9	cons	sg_13	box90_25_sg_13_24_9	box90_25_sg_13	-15	first	silence	9	0.707412754938228	6163.68591777762	6	25.8257987623692	0
box90	9	sg_3_22_24	box90_9	23	box90_23	1	incons	sg_3	box90_23_sg_3_22_24	box90_23_sg_3	-7	first	song type change	24	0.634054527270911	5899.59629817528	6	0	0
box90	9	sg_3_22_25	box90_9	23	box90_23	2	incons	sg_3	box90_23_sg_3_22_25	box90_23_sg_3	-6	first	song type change	25	0.636090970184075	5906.92749266267	6	7.33119448739035	0
box90	9	sg_3_22_26	box90_9	23	box90_23	3	incons	sg_3	box90_23_sg_3_22_26	box90_23_sg_3	-5	first	song type change	26	0.638127413097233	5914.25868715004	6	14.6623889747598	1
box90	9	sg_3_22_27	box90_9	23	box90_23	4	incons	sg_3	box90_23_sg_3_22_27	box90_23_sg_3	-4	first	song type change	27	0.640163856010397	5921.58988163743	6	21.9935834621501	0
box90	9	sg_3_22_28	box90_9	23	box90_23	5	incons	sg_3	box90_23_sg_3_22_28	box90_23_sg_3	-3	first	song type change	28	0.642200298923558	5928.92107612481	6	29.3247779495296	0
box90	9	sg_3_22_29	box90_9	23	box90_23	6	incons	sg_3	box90_23_sg_3_22_29	box90_23_sg_3	-2	first	song type change	29	0.644236741836722	5936.2522706122	6	36.6559724369199	1
box90	9	sg_3_22_30	box90_9	23	box90_23	7	incons	sg_3	box90_23_sg_3_22_30	box90_23_sg_3	-1	first	song type change	30	0.646273184749883	5943.58346509958	6	43.9871669243003	0
box90	9	sg_3_22_31	box90_9	23	box90_23	8	incons	sg_3	box90_23_sg_3_22_31	box90_23_sg_3	1	second	song type change	31	0.648309627663044	5950.91465958696	6	51.3183614116797	0
box90	9	sg_3_22_32	box90_9	23	box90_23	9	incons	sg_3	box90_23_sg_3_22_32	box90_23_sg_3	2	second	song type change	32	0.650346070576205	5958.24585407434	6	58.64955589906	0
box90	9	sg_3_22_33	box90_9	23	box90_23	10	incons	sg_3	box90_23_sg_3_22_33	box90_23_sg_3	3	second	song type change	33	0.652382513489369	5965.57704856173	6	65.9807503864504	0
box90	9	sg_3_24_24	box90_9	25	box90_25	1	cons	sg_3	box90_25_sg_3_24_24	box90_25_sg_3	1	second	song type change	24	0.720788482254222	6211.8385361152	6	0	0
box90	9	sg_3_24_25	box90_9	25	box90_25	2	cons	sg_3	box90_25_sg_3_24_25	box90_25_sg_3	2	second	song type change	25	0.722824925167386	6219.16973060259	6	7.33119448738944	0
box90	9	sg_3_24_26	box90_9	25	box90_25	3	cons	sg_3	box90_25_sg_3_24_26	box90_25_sg_3	3	second	song type change	26	0.724907650874028	6226.6675431465	6	14.8290070312996	0
box90	9	sg_3_24_27	box90_9	25	box90_25	4	cons	sg_3	box90_25_sg_3_24_27	box90_25_sg_3	4	second	song type change	27	0.726944093787192	6233.99873763389	6	22.16020151869	0
box90	9	sg_3_24_28	box90_9	25	box90_25	5	cons	sg_3	box90_25_sg_3_24_28	box90_25_sg_3	5	second	song type change	28	0.728980536700353	6241.32993212127	6	29.4913960060694	0
box90	9	sg_3_24_29	box90_9	25	box90_25	6	cons	sg_3	box90_25_sg_3_24_29	box90_25_sg_3	6	second	song type change	29	0.731016979613517	6248.66112660866	6	36.8225904934598	0
box90	9	sg_3_24_30	box90_9	25	box90_25	7	cons	sg_3	box90_25_sg_3_24_30	box90_25_sg_3	7	second	song type change	30	0.733053422526678	6255.99232109604	6	44.1537849808392	0
box90	9	sg_3_24_31	box90_9	25	box90_25	8	cons	sg_3	box90_25_sg_3_24_31	box90_25_sg_3	8	second	song type change	31	0.735089865439839	6263.32351558342	6	51.4849794682195	0
box90	9	sg_3_24_32	box90_9	25	box90_25	9	cons	sg_3	box90_25_sg_3_24_32	box90_25_sg_3	9	second	song type change	32	0.737126308353	6270.6547100708	6	58.8161739555999	0
box90	9	sg_3_24_33	box90_9	25	box90_25	10	cons	sg_3	box90_25_sg_3_24_33	box90_25_sg_3	10	second	song type change	33	0.739162751266164	6277.98590455819	6	66.1473684429893	0
box92	8	sg_13_21_20	box92_8	23	box92_23	1	cons	sg_13	box92_23_sg_13_21_20	box92_23_sg_13	1	second	song type change	20	0.542199319651175	5568.91755074423	11	0	0
box92	8	sg_13_21_21	box92_8	23	box92_23	2	cons	sg_13	box92_23_sg_13_21_21	box92_23_sg_13	2	second	song type change	21	0.544004430115405	5575.41594841546	11	6.49839767123012	0
box92	8	sg_13_21_22	box92_8	23	box92_23	3	cons	sg_13	box92_23_sg_13_21_22	box92_23_sg_13	3	second	song type change	22	0.545855825463336	5582.08097166801	11	13.16342092378	0
box92	8	sg_13_21_23	box92_8	23	box92_23	4	cons	sg_13	box92_23_sg_13_21_23	box92_23_sg_13	4	second	song type change	23	0.547660935927569	5588.57936933925	11	19.6618185950201	0
box92	8	sg_13_21_24	box92_8	23	box92_23	5	cons	sg_13	box92_23_sg_13_21_24	box92_23_sg_13	5	second	song type change	24	0.549466046391803	5595.07776701049	11	26.1602162662602	0
box92	8	sg_13_21_25	box92_8	23	box92_23	6	cons	sg_13	box92_23_sg_13_21_25	box92_23_sg_13	6	second	song type change	25	0.551271156856036	5601.57616468173	11	32.6586139375004	0
box92	8	sg_13_21_26	box92_8	23	box92_23	7	cons	sg_13	box92_23_sg_13_21_26	box92_23_sg_13	7	second	song type change	26	0.553076267320267	5608.07456235296	11	39.1570116087305	0
box92	8	sg_13_21_27	box92_8	23	box92_23	8	cons	sg_13	box92_23_sg_13_21_27	box92_23_sg_13	8	second	song type change	27	0.5548813777845	5614.5729600242	11	45.6554092799706	0
box92	8	sg_13_21_28	box92_8	23	box92_23	9	cons	sg_13	box92_23_sg_13_21_28	box92_23_sg_13	9	second	song type change	28	0.556686488248733	5621.07135769544	11	52.1538069512108	0
box92	8	sg_13_21_29	box92_8	23	box92_23	10	cons	sg_13	box92_23_sg_13_21_29	box92_23_sg_13	10	second	song type change	29	0.558491598712966	5627.56975536668	11	58.65220462245	0
box92	8	sg_13_21_30	box92_8	23	box92_23	11	cons	sg_13	box92_23_sg_13_21_30	box92_23_sg_13	11	second	song type change	30	0.5602967091772	5634.06815303792	11	65.1506022936901	0
box92	8	sg_25_21_1	box92_8	23	box92_23	1	cons	sg_25	box92_23_sg_25_21_1	box92_23_sg_25	-19	first	silence	1	0.521695116172836	5495.10241822221	3	0	0
box92	8	sg_25_21_10	box92_8	23	box92_23	10	cons	sg_25	box92_23_sg_25_21_10	box92_23_sg_25	-10	first	silence	10	0.531414941749475	5530.09379029811	3	34.9913720759005	0
box92	8	sg_25_21_11	box92_8	23	box92_23	11	cons	sg_25	box92_23_sg_25_21_11	box92_23_sg_25	-9	first	silence	11	0.532479494074536	5533.92617866833	3	38.8237604461201	1
box92	8	sg_25_21_12	box92_8	23	box92_23	12	cons	sg_25	box92_23_sg_25_21_12	box92_23_sg_25	-8	first	silence	12	0.533590331283294	5537.92519261986	3	42.8227743976504	1
box92	8	sg_25_21_13	box92_8	23	box92_23	13	cons	sg_25	box92_23_sg_25_21_13	box92_23_sg_25	-7	first	silence	13	0.534654883608353	5541.75758099007	3	46.65516276786	0
box92	8	sg_25_21_14	box92_8	23	box92_23	14	cons	sg_25	box92_23_sg_25_21_14	box92_23_sg_25	-6	first	silence	14	0.535719435933417	5545.5899693603	3	50.4875511380897	0
box92	8	sg_25_21_15	box92_8	23	box92_23	15	cons	sg_25	box92_23_sg_25_21_15	box92_23_sg_25	-5	first	silence	15	0.536830273142172	5549.58898331182	3	54.4865650896099	0
box92	8	sg_25_21_16	box92_8	23	box92_23	16	cons	sg_25	box92_23_sg_25_21_16	box92_23_sg_25	-4	first	silence	16	0.537894825467236	5553.42137168205	3	58.3189534598405	0
box92	8	sg_25_21_17	box92_8	23	box92_23	17	cons	sg_25	box92_23_sg_25_21_17	box92_23_sg_25	-3	first	silence	17	0.538959377792294	5557.25376005226	3	62.1513418300501	0
box92	8	sg_25_21_18	box92_8	23	box92_23	18	cons	sg_25	box92_23_sg_25_21_18	box92_23_sg_25	-2	first	silence	18	0.540070215001053	5561.25277400379	3	66.1503557815804	0
box92	8	sg_25_21_19	box92_8	23	box92_23	19	cons	sg_25	box92_23_sg_25_21_19	box92_23_sg_25	-1	first	silence	19	0.541134767326114	5565.08516237401	3	69.9827441518	0
box92	8	sg_25_21_2	box92_8	23	box92_23	2	cons	sg_25	box92_23_sg_25_21_2	box92_23_sg_25	-18	first	silence	2	0.522759668497897	5498.93480659243	3	3.83238837021963	0
box92	8	sg_25_21_3	box92_8	23	box92_23	3	cons	sg_25	box92_23_sg_25_21_3	box92_23_sg_25	-17	first	silence	3	0.523870505706655	5502.93382054396	3	7.83140232174992	0
box92	8	sg_25_21_4	box92_8	23	box92_23	4	cons	sg_25	box92_23_sg_25_21_4	box92_23_sg_25	-16	first	silence	4	0.524935058031717	5506.76620891418	3	11.6637906919705	0
box92	8	sg_25_21_5	box92_8	23	box92_23	5	cons	sg_25	box92_23_sg_25_21_5	box92_23_sg_25	-15	first	silence	5	0.525999610356775	5510.59859728439	3	15.4961790621801	0
box92	8	sg_25_21_6	box92_8	23	box92_23	6	cons	sg_25	box92_23_sg_25_21_6	box92_23_sg_25	-14	first	silence	6	0.527110447565536	5514.59761123593	3	19.4951930137204	1
box92	8	sg_25_21_7	box92_8	23	box92_23	7	cons	sg_25	box92_23_sg_25_21_7	box92_23_sg_25	-13	first	silence	7	0.528174999890594	5518.42999960614	3	23.32758138393	0
box92	8	sg_25_21_8	box92_8	23	box92_23	8	cons	sg_25	box92_23_sg_25_21_8	box92_23_sg_25	-12	first	silence	8	0.529239552215658	5522.26238797637	3	27.1599697541596	1
box92	8	sg_25_21_9	box92_8	23	box92_23	9	cons	sg_25	box92_23_sg_25_21_9	box92_23_sg_25	-11	first	silence	9	0.530350389424414	5526.26140192789	3	31.1589837056799	0
box92	9	sg_13_22_20	box92_9	25	box92_25	1	incons	sg_13	box92_25_sg_13_22_20	box92_25_sg_13	9	second	song type change	20	0.631390290537753	5890.00504593591	11	0	0
box92	9	sg_13_22_21	box92_9	25	box92_25	2	incons	sg_13	box92_25_sg_13_22_21	box92_25_sg_13	10	second	song type change	21	0.633149116118289	5896.33681802584	11	6.33177208993038	1
box92	9	sg_13_22_22	box92_9	25	box92_25	3	incons	sg_13	box92_25_sg_13_22_22	box92_25_sg_13	11	second	song type change	22	0.634954226582519	5902.83521569707	11	12.8301697611605	0
box92	9	sg_13_22_23	box92_9	25	box92_25	4	incons	sg_13	box92_25_sg_13_22_23	box92_25_sg_13	-11	first	song type change	23	0.636759337046753	5909.33361336831	11	19.3285674323997	1
box92	9	sg_13_22_24	box92_9	25	box92_25	5	incons	sg_13	box92_25_sg_13_22_24	box92_25_sg_13	-10	first	song type change	24	0.638564447510986	5915.83201103955	11	25.8269651036398	0
box92	9	sg_13_22_25	box92_9	25	box92_25	6	incons	sg_13	box92_25_sg_13_22_25	box92_25_sg_13	-9	first	song type change	25	0.640323273091522	5922.16378312948	11	32.1587371935702	0
box92	9	sg_13_22_26	box92_9	25	box92_25	7	incons	sg_13	box92_25_sg_13_22_26	box92_25_sg_13	-8	first	song type change	26	0.642128383555756	5928.66218080072	11	38.6571348648104	0
box92	9	sg_13_22_27	box92_9	25	box92_25	8	incons	sg_13	box92_25_sg_13_22_27	box92_25_sg_13	-7	first	song type change	27	0.643933494019986	5935.16057847195	11	45.1555325360405	0
box92	9	sg_13_22_28	box92_9	25	box92_25	9	incons	sg_13	box92_25_sg_13_22_28	box92_25_sg_13	-6	first	song type change	28	0.645692319600519	5941.49235056187	11	51.48730462596	0
box92	9	sg_13_22_29	box92_9	25	box92_25	10	incons	sg_13	box92_25_sg_13_22_29	box92_25_sg_13	-5	first	song type change	29	0.647497430064753	5947.99074823311	11	57.9857022972001	0
box92	9	sg_13_22_30	box92_9	25	box92_25	11	incons	sg_13	box92_25_sg_13_22_30	box92_25_sg_13	-4	first	song type change	30	0.649302540528986	5954.48914590435	11	64.4840999684402	0
box92	9	sg_25_22_1	box92_9	25	box92_25	1	incons	sg_25	box92_25_sg_25_22_1	box92_25_sg_25	-11	first	song type change	1	0.610793517292019	5815.85666225127	3	0	0
box92	9	sg_25_22_10	box92_9	25	box92_25	10	incons	sg_25	box92_25_sg_25_22_10	box92_25_sg_25	-2	first	song type change	10	0.620559627752356	5851.01465990848	3	35.1579976572102	0
box92	9	sg_25_22_11	box92_9	25	box92_25	11	incons	sg_25	box92_25_sg_25_22_11	box92_25_sg_25	-1	first	song type change	11	0.621624180077416	5854.8470482787	3	38.9903860274298	0
box92	9	sg_25_22_12	box92_9	25	box92_25	12	incons	sg_25	box92_25_sg_25_22_12	box92_25_sg_25	1	second	song type change	12	0.622735017286175	5858.84606223023	3	42.9893999789601	0
box92	9	sg_25_22_13	box92_9	25	box92_25	13	incons	sg_25	box92_25_sg_25_22_13	box92_25_sg_25	2	second	song type change	13	0.623799569611233	5862.67845060044	3	46.8217883491698	0
box92	9	sg_25_22_14	box92_9	25	box92_25	14	incons	sg_25	box92_25_sg_25_22_14	box92_25_sg_25	3	second	song type change	14	0.624864121936297	5866.51083897067	3	50.6541767194003	0
box92	9	sg_25_22_15	box92_9	25	box92_25	15	incons	sg_25	box92_25_sg_25_22_15	box92_25_sg_25	4	second	song type change	15	0.625974959145053	5870.50985292219	3	54.6531906709197	0
box92	9	sg_25_22_16	box92_9	25	box92_25	16	incons	sg_25	box92_25_sg_25_22_16	box92_25_sg_25	5	second	song type change	16	0.627039511470117	5874.34224129242	3	58.4855790411502	0
box92	9	sg_25_22_17	box92_9	25	box92_25	17	incons	sg_25	box92_25_sg_25_22_17	box92_25_sg_25	6	second	song type change	17	0.628150348678872	5878.34125524394	3	62.4845929926705	0
box92	9	sg_25_22_18	box92_9	25	box92_25	18	incons	sg_25	box92_25_sg_25_22_18	box92_25_sg_25	7	second	song type change	18	0.629214901003933	5882.17364361416	3	66.3169813628901	0
box92	9	sg_25_22_19	box92_9	25	box92_25	19	incons	sg_25	box92_25_sg_25_22_19	box92_25_sg_25	8	second	song type change	19	0.630279453328994	5886.00603198438	3	70.1493697331098	0
box92	9	sg_25_22_2	box92_9	25	box92_25	2	incons	sg_25	box92_25_sg_25_22_2	box92_25_sg_25	-10	first	song type change	2	0.611904354500778	5819.8556762028	3	3.99901395153029	0
box92	9	sg_25_22_3	box92_9	25	box92_25	3	incons	sg_25	box92_25_sg_25_22_3	box92_25_sg_25	-9	first	song type change	3	0.612968906825839	5823.68806457302	3	7.83140232174992	0
box92	9	sg_25_22_4	box92_9	25	box92_25	4	incons	sg_25	box92_25_sg_25_22_4	box92_25_sg_25	-8	first	song type change	4	0.6140334591509	5827.52045294324	3	11.6637906919705	0
box92	9	sg_25_22_5	box92_9	25	box92_25	5	incons	sg_25	box92_25_sg_25_22_5	box92_25_sg_25	-7	first	song type change	5	0.615144296359655	5831.51946689476	3	15.6628046434898	0
box92	9	sg_25_22_6	box92_9	25	box92_25	6	incons	sg_25	box92_25_sg_25_22_6	box92_25_sg_25	-6	first	song type change	6	0.616208848684719	5835.35185526499	3	19.4951930137204	0
box92	9	sg_25_22_7	box92_9	25	box92_25	7	incons	sg_25	box92_25_sg_25_22_7	box92_25_sg_25	-5	first	song type change	7	0.617319685893475	5839.35086921651	3	23.4942069652398	0
box92	9	sg_25_22_8	box92_9	25	box92_25	8	incons	sg_25	box92_25_sg_25_22_8	box92_25_sg_25	-4	first	song type change	8	0.618384238218536	5843.18325758673	3	27.3265953354603	0
box92	9	sg_25_22_9	box92_9	25	box92_25	9	incons	sg_25	box92_25_sg_25_22_9	box92_25_sg_25	-3	first	song type change	9	0.619448790543597	5847.01564595695	3	31.1589837056799	0
box92	10	sg_13_24_20	box92_10	27	box92_27	1	cons	sg_13	box92_27_sg_13_24_20	box92_27_sg_13	1	second	song type change	20	0.7590902846613	6349.72502478068	11	0	0
box92	10	sg_13_24_21	box92_10	27	box92_27	2	cons	sg_13	box92_27_sg_13_24_21	box92_27_sg_13	2	second	song type change	21	0.76089539512553	6356.22342245191	11	6.49839767123012	0
box92	10	sg_13_24_22	box92_10	27	box92_27	3	cons	sg_13	box92_27_sg_13_24_22	box92_27_sg_13	3	second	song type change	22	0.762700505589764	6362.72182012315	11	12.9967953424703	0
box92	10	sg_13_24_23	box92_10	27	box92_27	4	cons	sg_13	box92_27_sg_13_24_23	box92_27_sg_13	4	second	song type change	23	0.764505616053997	6369.22021779439	11	19.4951930137104	0
box92	10	sg_13_24_24	box92_10	27	box92_27	5	cons	sg_13	box92_27_sg_13_24_24	box92_27_sg_13	5	second	song type change	24	0.766310726518231	6375.71861546563	11	25.9935906849505	0
box92	10	sg_13_24_25	box92_10	27	box92_27	6	cons	sg_13	box92_27_sg_13_24_25	box92_27_sg_13	6	second	song type change	25	0.768115836982464	6382.21701313687	11	32.4919883561906	0
box92	10	sg_13_24_26	box92_10	27	box92_27	7	cons	sg_13	box92_27_sg_13_24_26	box92_27_sg_13	7	second	song type change	26	0.769920947446697	6388.71541080811	11	38.9903860274308	0
box92	10	sg_13_24_27	box92_10	27	box92_27	8	cons	sg_13	box92_27_sg_13_24_27	box92_27_sg_13	8	second	song type change	27	0.771726057910928	6395.21380847934	11	45.48878369866	0
box92	10	sg_13_24_28	box92_10	27	box92_27	9	cons	sg_13	box92_27_sg_13_24_28	box92_27_sg_13	9	second	song type change	28	0.773531168375161	6401.71220615058	11	51.9871813699001	0
box92	10	sg_13_24_29	box92_10	27	box92_27	10	cons	sg_13	box92_27_sg_13_24_29	box92_27_sg_13	10	second	song type change	29	0.775336278839394	6408.21060382182	11	58.4855790411402	0
box92	10	sg_13_24_30	box92_10	27	box92_27	11	cons	sg_13	box92_27_sg_13_24_30	box92_27_sg_13	11	second	song type change	30	0.777141389303628	6414.70900149306	11	64.9839767123804	0
box92	10	sg_25_24_1	box92_10	27	box92_27	1	cons	sg_25	box92_27_sg_25_24_1	box92_27_sg_25	-19	first	silence	1	0.738539796299264	6275.74326667735	3	0	0
box92	10	sg_25_24_10	box92_10	27	box92_27	10	cons	sg_25	box92_27_sg_25_24_10	box92_27_sg_25	-10	first	silence	10	0.7483059067596	6310.90126433456	3	35.1579976572102	0
box92	10	sg_25_24_11	box92_10	27	box92_27	11	cons	sg_25	box92_27_sg_25_24_11	box92_27_sg_25	-9	first	silence	11	0.749370459084661	6314.73365270478	3	38.9903860274298	0
box92	10	sg_25_24_12	box92_10	27	box92_27	12	cons	sg_25	box92_27_sg_25_24_12	box92_27_sg_25	-8	first	silence	12	0.750435011409722	6318.566041075	3	42.8227743976495	0
box92	10	sg_25_24_13	box92_10	27	box92_27	13	cons	sg_25	box92_27_sg_25_24_13	box92_27_sg_25	-7	first	silence	13	0.751545848618481	6322.56505502653	3	46.8217883491798	0
box92	10	sg_25_24_14	box92_10	27	box92_27	14	cons	sg_25	box92_27_sg_25_24_14	box92_27_sg_25	-6	first	silence	14	0.752610400943541	6326.39744339675	3	50.6541767193994	0
box92	10	sg_25_24_15	box92_10	27	box92_27	15	cons	sg_25	box92_27_sg_25_24_15	box92_27_sg_25	-5	first	silence	15	0.7536749532686	6330.22983176696	3	54.4865650896099	0
box92	10	sg_25_24_16	box92_10	27	box92_27	16	cons	sg_25	box92_27_sg_25_24_16	box92_27_sg_25	-4	first	silence	16	0.754785790477361	6334.2288457185	3	58.4855790411502	0
box92	10	sg_25_24_17	box92_10	27	box92_27	17	cons	sg_25	box92_27_sg_25_24_17	box92_27_sg_25	-3	first	silence	17	0.755850342802419	6338.06123408871	3	62.3179674113599	0
box92	10	sg_25_24_18	box92_10	27	box92_27	18	cons	sg_25	box92_27_sg_25_24_18	box92_27_sg_25	-2	first	silence	18	0.75691489512748	6341.89362245893	3	66.1503557815795	0
box92	10	sg_25_24_19	box92_10	27	box92_27	19	cons	sg_25	box92_27_sg_25_24_19	box92_27_sg_25	-1	first	silence	19	0.758025732336239	6345.89263641046	3	70.1493697331098	0
box92	10	sg_25_24_2	box92_10	27	box92_27	2	cons	sg_25	box92_27_sg_25_24_2	box92_27_sg_25	-18	first	silence	2	0.739650633508022	6279.74228062888	3	3.99901395152938	0
box92	10	sg_25_24_3	box92_10	27	box92_27	3	cons	sg_25	box92_27_sg_25_24_3	box92_27_sg_25	-17	first	silence	3	0.740715185833083	6283.5746689991	3	7.83140232174992	1
box92	10	sg_25_24_4	box92_10	27	box92_27	4	cons	sg_25	box92_27_sg_25_24_4	box92_27_sg_25	-16	first	silence	4	0.741779738158144	6287.40705736932	3	11.6637906919696	0
box92	10	sg_25_24_5	box92_10	27	box92_27	5	cons	sg_25	box92_27_sg_25_24_5	box92_27_sg_25	-15	first	silence	5	0.742890575366903	6291.40607132085	3	15.6628046434998	0
box92	10	sg_25_24_6	box92_10	27	box92_27	6	cons	sg_25	box92_27_sg_25_24_6	box92_27_sg_25	-14	first	silence	6	0.743955127691964	6295.23845969107	3	19.4951930137195	0
box92	10	sg_25_24_7	box92_10	27	box92_27	7	cons	sg_25	box92_27_sg_25_24_7	box92_27_sg_25	-13	first	silence	7	0.745019680017022	6299.07084806128	3	23.32758138393	0
box92	10	sg_25_24_8	box92_10	27	box92_27	8	cons	sg_25	box92_27_sg_25_24_8	box92_27_sg_25	-12	first	silence	8	0.746130517225783	6303.06986201282	3	27.3265953354694	0
box92	10	sg_25_24_9	box92_10	27	box92_27	9	cons	sg_25	box92_27_sg_25_24_9	box92_27_sg_25	-11	first	silence	9	0.747195069550842	6306.90225038303	3	31.1589837056799	0
boxa15	1	sg_10_2_1	boxa15_1	2	boxa15_2	1	cons	sg_10	boxa15_2_sg_10_2_1	boxa15_2_sg_10	-21	first	silence	1	3.32202777063208	94.2999742755016	4	0	1
boxa15	1	sg_10_2_10	boxa15_1	2	boxa15_2	10	cons	sg_10	boxa15_2_sg_10_2_10	boxa15_2_sg_10	-12	first	silence	10	3.33067115551506	125.416159854199	4	31.1161855786974	1
boxa15	1	sg_10_2_11	boxa15_1	2	boxa15_2	11	cons	sg_10	boxa15_2_sg_10_2_11	boxa15_2_sg_10	-11	first	silence	11	3.33163679764555	128.892471523962	4	34.5924972484604	1
boxa15	1	sg_10_2_12	boxa15_1	2	boxa15_2	12	cons	sg_10	boxa15_2_sg_10_2_12	boxa15_2_sg_10	-10	first	silence	12	3.33259651545489	132.347455637617	4	38.0474813621154	1
boxa15	1	sg_10_2_13	boxa15_1	2	boxa15_2	13	cons	sg_10	boxa15_2_sg_10_2_13	boxa15_2_sg_10	-9	first	silence	13	3.33355623326424	135.802439751271	4	41.5024654757694	1
boxa15	1	sg_10_2_14	boxa15_1	2	boxa15_2	14	cons	sg_10	boxa15_2_sg_10_2_14	boxa15_2_sg_10	-8	first	silence	14	3.33451595135128	139.257424864624	4	44.9574505891224	1
boxa15	1	sg_10_2_15	boxa15_1	2	boxa15_2	15	cons	sg_10	boxa15_2_sg_10_2_15	boxa15_2_sg_10	-7	first	silence	15	3.33547566916063	142.712408978279	4	48.4124347027774	0
boxa15	1	sg_10_2_16	boxa15_1	2	boxa15_2	16	cons	sg_10	boxa15_2_sg_10_2_16	boxa15_2_sg_10	-6	first	silence	16	3.33644131129112	146.188720648041	4	51.8887463725394	1
boxa15	1	sg_10_2_17	boxa15_1	2	boxa15_2	17	cons	sg_10	boxa15_2_sg_10_2_17	boxa15_2_sg_10	-5	first	silence	17	3.33740102910047	149.643704761696	4	55.3437304861944	0
boxa15	1	sg_10_2_18	boxa15_1	2	boxa15_2	18	cons	sg_10	boxa15_2_sg_10_2_18	boxa15_2_sg_10	-4	first	silence	18	3.33836074690982	153.098688875351	4	58.7987145998494	0
boxa15	1	sg_10_2_19	boxa15_1	2	boxa15_2	19	cons	sg_10	boxa15_2_sg_10_2_19	boxa15_2_sg_10	-3	first	silence	19	3.33932046471917	156.553672989005	4	62.2536987135034	0
boxa15	1	sg_10_2_2	boxa15_1	2	boxa15_2	2	cons	sg_10	boxa15_2_sg_10_2_2	boxa15_2_sg_10	-20	first	silence	2	3.32298748844143	97.7549583891563	4	3.4549841136547	1
boxa15	1	sg_10_2_20	boxa15_1	2	boxa15_2	20	cons	sg_10	boxa15_2_sg_10_2_20	boxa15_2_sg_10	-2	first	silence	20	3.34028610684966	160.029984658768	4	65.7300103832664	1
boxa15	1	sg_10_2_21	boxa15_1	2	boxa15_2	21	cons	sg_10	boxa15_2_sg_10_2_21	boxa15_2_sg_10	-1	first	silence	21	3.34124582465901	163.484968772423	4	69.1849944969214	1
boxa15	1	sg_10_2_3	boxa15_1	2	boxa15_2	3	cons	sg_10	boxa15_2_sg_10_2_3	boxa15_2_sg_10	-19	first	silence	3	3.32394720625078	101.209942502811	4	6.90996822730941	1
boxa15	1	sg_10_2_4	boxa15_1	2	boxa15_2	4	cons	sg_10	boxa15_2_sg_10_2_4	boxa15_2_sg_10	-18	first	silence	4	3.32490692406013	104.664926616466	4	10.3649523409644	0
boxa15	1	sg_10_2_5	boxa15_1	2	boxa15_2	5	cons	sg_10	boxa15_2_sg_10_2_5	boxa15_2_sg_10	-17	first	silence	5	3.32586664214717	108.119911729818	4	13.8199374543164	1
boxa15	1	sg_10_2_6	boxa15_1	2	boxa15_2	6	cons	sg_10	boxa15_2_sg_10_2_6	boxa15_2_sg_10	-16	first	silence	6	3.32683228399997	111.596222399883	4	17.2962481243814	1
boxa15	1	sg_10_2_7	boxa15_1	2	boxa15_2	7	cons	sg_10	boxa15_2_sg_10_2_7	boxa15_2_sg_10	-15	first	silence	7	3.32778607776587	115.029879957128	4	20.7299056816264	0
boxa15	1	sg_10_2_8	boxa15_1	2	boxa15_2	8	cons	sg_10	boxa15_2_sg_10_2_8	boxa15_2_sg_10	-14	first	silence	8	3.32875171989636	118.50619162689	4	24.2062173513884	1
boxa15	1	sg_10_2_9	boxa15_1	2	boxa15_2	9	cons	sg_10	boxa15_2_sg_10_2_9	boxa15_2_sg_10	-13	first	silence	9	3.32971143770571	121.961175740545	4	27.6612014650434	0
boxa15	1	sg_17_2_22	boxa15_1	2	boxa15_2	1	cons	sg_17	boxa15_2_sg_17_2_22	boxa15_2_sg_17	1	second	song type change	22	3.34220554274605	166.939953885775	3	0	0
boxa15	1	sg_17_2_23	boxa15_1	2	boxa15_2	2	cons	sg_17	boxa15_2_sg_17_2_23	boxa15_2_sg_17	2	second	song type change	23	3.34300530749461	169.819106980588	3	2.87915309481301	0
boxa15	1	sg_17_2_24	boxa15_1	2	boxa15_2	3	cons	sg_17	boxa15_2_sg_17_2_24	boxa15_2_sg_17	3	second	song type change	24	3.34380507252086	172.698261075099	3	5.758307189324	0
boxa15	1	sg_17_2_25	boxa15_1	2	boxa15_2	4	cons	sg_17	boxa15_2_sg_17_2_25	boxa15_2_sg_17	4	second	song type change	25	3.34461076159056	175.59874172602	3	8.658787840245	1
boxa15	1	sg_17_2_26	boxa15_1	2	boxa15_2	5	cons	sg_17	boxa15_2_sg_17_2_26	boxa15_2_sg_17	5	second	song type change	26	3.34541052633912	178.477894820833	3	11.537940935058	0
boxa15	1	sg_17_2_27	boxa15_1	2	boxa15_2	6	cons	sg_17	boxa15_2_sg_17_2_27	boxa15_2_sg_17	6	second	song type change	27	3.34621029136537	181.357048915343	3	14.417095029568	1
boxa15	1	sg_17_2_28	boxa15_1	2	boxa15_2	7	cons	sg_17	boxa15_2_sg_17_2_28	boxa15_2_sg_17	7	second	song type change	28	3.34701598043507	184.257529566264	3	17.317575680489	1
boxa15	1	sg_17_2_29	boxa15_1	2	boxa15_2	8	cons	sg_17	boxa15_2_sg_17_2_29	boxa15_2_sg_17	8	second	song type change	29	3.34781574518363	187.136682661077	3	20.196728775302	0
boxa15	1	sg_17_2_30	boxa15_1	2	boxa15_2	9	cons	sg_17	boxa15_2_sg_17_2_30	boxa15_2_sg_17	9	second	song type change	30	3.34861551020989	190.015836755588	3	23.075882869813	1
boxa15	1	sg_17_2_31	boxa15_1	2	boxa15_2	10	cons	sg_17	boxa15_2_sg_17_2_31	boxa15_2_sg_17	10	second	song type change	31	3.34941527495844	192.894989850401	3	25.955035964626	1
boxa15	1	sg_17_2_32	boxa15_1	2	boxa15_2	11	cons	sg_17	boxa15_2_sg_17_2_32	boxa15_2_sg_17	11	second	song type change	32	3.35022096402815	195.795470501322	3	28.855516615547	1
boxa15	1	sg_17_2_33	boxa15_1	2	boxa15_2	12	cons	sg_17	boxa15_2_sg_17_2_33	boxa15_2_sg_17	12	second	song type change	33	3.35102665309785	198.695951152243	3	31.755997266468	1
boxa15	1	sg_17_2_34	boxa15_1	2	boxa15_2	13	cons	sg_17	boxa15_2_sg_17_2_34	boxa15_2_sg_17	13	second	song type change	34	3.3518264181241	201.575105246754	3	34.635151360979	1
boxa15	1	sg_17_2_35	boxa15_1	2	boxa15_2	14	cons	sg_17	boxa15_2_sg_17_2_35	boxa15_2_sg_17	14	second	song type change	35	3.3526321071938	204.475585897674	3	37.535632011899	0
boxa15	1	sg_17_2_36	boxa15_1	2	boxa15_2	15	cons	sg_17	boxa15_2_sg_17_2_36	boxa15_2_sg_17	15	second	song type change	36	3.35343187222005	207.354739992185	3	40.41478610641	1
boxa15	1	sg_17_2_37	boxa15_1	2	boxa15_2	16	cons	sg_17	boxa15_2_sg_17_2_37	boxa15_2_sg_17	16	second	song type change	37	3.35423756128975	210.255220643106	3	43.315266757331	1
boxa15	1	sg_17_2_38	boxa15_1	2	boxa15_2	17	cons	sg_17	boxa15_2_sg_17_2_38	boxa15_2_sg_17	17	second	song type change	38	3.35503732603831	213.134373737919	3	46.194419852144	1
boxa15	1	sg_17_2_39	boxa15_1	2	boxa15_2	18	cons	sg_17	boxa15_2_sg_17_2_39	boxa15_2_sg_17	18	second	song type change	39	3.35584301510801	216.03485438884	3	49.094900503065	1
boxa15	1	sg_17_2_40	boxa15_1	2	boxa15_2	19	cons	sg_17	boxa15_2_sg_17_2_40	boxa15_2_sg_17	19	second	song type change	40	3.35664278013426	218.914008483351	3	51.974054597576	1
boxa15	1	sg_17_2_41	boxa15_1	2	boxa15_2	20	cons	sg_17	boxa15_2_sg_17_2_41	boxa15_2_sg_17	20	second	song type change	41	3.35744254488282	221.793161578164	3	54.853207692389	1
boxa15	1	sg_17_2_42	boxa15_1	2	boxa15_2	21	cons	sg_17	boxa15_2_sg_17_2_42	boxa15_2_sg_17	21	second	song type change	42	3.35824230990908	224.672315672675	3	57.7323617869	0
boxa15	1	sg_17_2_43	boxa15_1	2	boxa15_2	22	cons	sg_17	boxa15_2_sg_17_2_43	boxa15_2_sg_17	22	second	song type change	43	3.35904207465764	227.551468767487	3	60.611514881712	0
boxa15	1	sg_17_2_44	boxa15_1	2	boxa15_2	23	cons	sg_17	boxa15_2_sg_17_2_44	boxa15_2_sg_17	23	second	song type change	44	3.35984183968389	230.430622861998	3	63.490668976223	0
boxa15	1	sg_17_2_45	boxa15_1	2	boxa15_2	24	cons	sg_17	boxa15_2_sg_17_2_45	boxa15_2_sg_17	24	second	song type change	45	3.36064160443245	233.309775956811	3	66.369822071036	0
boxa15	1	sg_17_2_46	boxa15_1	2	boxa15_2	25	cons	sg_17	boxa15_2_sg_17_2_46	boxa15_2_sg_17	25	second	song type change	46	3.3614413694587	236.188930051322	3	69.248976165547	0
boxa15	1	sg_17_2_47	boxa15_1	2	boxa15_2	26	cons	sg_17	boxa15_2_sg_17_2_47	boxa15_2_sg_17	26	second	song type change	47	3.3622470585284	239.089410702243	3	72.149456816468	0
boxa15	3	sg_10_6_48	boxa15_3	7	boxa15_7	1	incons	sg_10	boxa15_7_sg_10_6_48	boxa15_7_sg_10	-26	first	song type change	1	3.54426170031468	894.342121132834	4	0	0
boxa15	3	sg_10_6_49	boxa15_3	7	boxa15_7	2	incons	sg_10	boxa15_7_sg_10_6_49	boxa15_7_sg_10	-25	first	song type change	2	3.54522734244517	897.818432802596	4	3.47631166976203	0
boxa15	3	sg_10_6_50	boxa15_3	7	boxa15_7	3	incons	sg_10	boxa15_7_sg_10_6_50	boxa15_7_sg_10	-24	first	song type change	3	3.54618113621107	901.252090359841	4	6.90996922700697	0
boxa15	3	sg_10_6_51	boxa15_3	7	boxa15_7	4	incons	sg_10	boxa15_7_sg_10_6_51	boxa15_7_sg_10	-23	first	song type change	4	3.54714085402042	904.707074473496	4	10.3649533406621	0
boxa15	3	sg_10_6_52	boxa15_3	7	boxa15_7	5	incons	sg_10	boxa15_7_sg_10_6_52	boxa15_7_sg_10	-22	first	song type change	5	3.54810057182976	908.16205858715	4	13.819937454316	0
boxa15	3	sg_10_6_53	boxa15_3	7	boxa15_7	6	incons	sg_10	boxa15_7_sg_10_6_53	boxa15_7_sg_10	-21	first	song type change	6	3.54906028963911	911.617042700805	4	17.274921567971	1
boxa15	3	sg_10_6_54	boxa15_3	7	boxa15_7	7	incons	sg_10	boxa15_7_sg_10_6_54	boxa15_7_sg_10	-20	first	song type change	7	3.55001408340501	915.05070025805	4	20.708579125216	0
boxa15	3	sg_10_6_55	boxa15_3	7	boxa15_7	8	incons	sg_10	boxa15_7_sg_10_6_55	boxa15_7_sg_10	-19	first	song type change	8	3.55096787717091	918.484357815294	4	24.14223668246	1
boxa15	3	sg_10_6_56	boxa15_3	7	boxa15_7	9	incons	sg_10	boxa15_7_sg_10_6_56	boxa15_7_sg_10	-18	first	song type change	9	3.55192759498026	921.939341928949	4	27.597220796115	0
boxa15	3	sg_10_6_57	boxa15_3	7	boxa15_7	10	incons	sg_10	boxa15_7_sg_10_6_57	boxa15_7_sg_10	-17	first	song type change	10	3.55288731278961	925.394326042604	4	31.05220490977	0
boxa15	3	sg_10_6_58	boxa15_3	7	boxa15_7	11	incons	sg_10	boxa15_7_sg_10_6_58	boxa15_7_sg_10	-16	first	song type change	11	3.55384110655551	928.827983599848	4	34.485862467014	0
boxa15	3	sg_10_6_59	boxa15_3	7	boxa15_7	12	incons	sg_10	boxa15_7_sg_10_6_59	boxa15_7_sg_10	-15	first	song type change	12	3.55480082436486	932.282967713503	4	37.940846580669	0
boxa15	3	sg_10_6_60	boxa15_3	7	boxa15_7	13	incons	sg_10	boxa15_7_sg_10_6_60	boxa15_7_sg_10	-14	first	song type change	13	3.55575461813076	935.716625270747	4	41.374504137913	1
boxa15	3	sg_10_6_61	boxa15_3	7	boxa15_7	14	incons	sg_10	boxa15_7_sg_10_6_61	boxa15_7_sg_10	-13	first	song type change	14	3.55671433594011	939.171609384402	4	44.829488251568	0
boxa15	3	sg_10_6_62	boxa15_3	7	boxa15_7	15	incons	sg_10	boxa15_7_sg_10_6_62	boxa15_7_sg_10	-12	first	song type change	15	3.55767405374946	942.626593498057	4	48.284472365223	0
boxa15	3	sg_10_6_63	boxa15_3	7	boxa15_7	16	incons	sg_10	boxa15_7_sg_10_6_63	boxa15_7_sg_10	-11	first	song type change	16	3.5586337718365	946.08157861141	4	51.739457478576	0
boxa15	3	sg_10_6_64	boxa15_3	7	boxa15_7	17	incons	sg_10	boxa15_7_sg_10_6_64	boxa15_7_sg_10	-10	first	song type change	17	3.55959348964585	949.536562725064	4	55.19444159223	0
boxa15	3	sg_10_6_65	boxa15_3	7	boxa15_7	18	incons	sg_10	boxa15_7_sg_10_6_65	boxa15_7_sg_10	-9	first	song type change	18	3.56054728341175	952.970220282309	4	58.628099149475	0
boxa15	3	sg_10_6_66	boxa15_3	7	boxa15_7	19	incons	sg_10	boxa15_7_sg_10_6_66	boxa15_7_sg_10	-8	first	song type change	19	3.56150107689996	956.403876839856	4	62.061755707022	0
boxa15	3	sg_10_6_67	boxa15_3	7	boxa15_7	20	incons	sg_10	boxa15_7_sg_10_6_67	boxa15_7_sg_10	-7	first	song type change	20	3.562460794987	959.858861953208	4	65.516740820374	1
boxa15	3	sg_10_6_68	boxa15_3	7	boxa15_7	21	incons	sg_10	boxa15_7_sg_10_6_68	boxa15_7_sg_10	-6	first	song type change	21	3.56342051279635	963.313846066863	4	68.971724934029	0
boxa15	3	sg_10_8_1	boxa15_3	9	boxa15_9	1	cons	sg_10	boxa15_9_sg_10_8_1	boxa15_9_sg_10	-21	first	silence	1	3.63102730529672	1206.6982990682	4	0	0
boxa15	3	sg_10_8_10	boxa15_3	9	boxa15_9	10	cons	sg_10	boxa15_9_sg_10_8_10	boxa15_9_sg_10	-12	first	silence	10	3.63967661450084	1237.83581220301	4	31.13751313481	0
boxa15	3	sg_10_8_11	boxa15_3	9	boxa15_9	11	cons	sg_10	boxa15_9_sg_10_8_11	boxa15_9_sg_10	-11	first	silence	11	3.64063633231018	1241.29079631666	4	34.59249724846	0
boxa15	3	sg_10_8_12	boxa15_3	9	boxa15_9	12	cons	sg_10	boxa15_9_sg_10_8_12	boxa15_9_sg_10	-10	first	silence	12	3.64159605011953	1244.74578043032	4	38.0474813621202	0
boxa15	3	sg_10_8_13	boxa15_3	9	boxa15_9	13	cons	sg_10	boxa15_9_sg_10_8_13	boxa15_9_sg_10	-9	first	silence	13	3.64256169225002	1248.22209210008	4	41.5237930318801	0
boxa15	3	sg_10_8_14	boxa15_3	9	boxa15_9	14	cons	sg_10	boxa15_9_sg_10_8_14	boxa15_9_sg_10	-8	first	silence	14	3.64352141005937	1251.67707621373	4	44.9787771455301	0
boxa15	3	sg_10_8_15	boxa15_3	9	boxa15_9	15	cons	sg_10	boxa15_9_sg_10_8_15	boxa15_9_sg_10	-7	first	silence	15	3.64448112814641	1255.13206132709	4	48.4337622588901	0
boxa15	3	sg_10_8_16	boxa15_3	9	boxa15_9	16	cons	sg_10	boxa15_9_sg_10_8_16	boxa15_9_sg_10	-6	first	silence	16	3.64544084595576	1258.58704544074	4	51.88874637254	0
boxa15	3	sg_10_8_17	boxa15_3	9	boxa15_9	17	cons	sg_10	boxa15_9_sg_10_8_17	boxa15_9_sg_10	-5	first	silence	17	3.64640056376511	1262.0420295544	4	55.3437304862	0
boxa15	3	sg_10_8_18	boxa15_3	9	boxa15_9	18	cons	sg_10	boxa15_9_sg_10_8_18	boxa15_9_sg_10	-4	first	silence	18	3.6473662058956	1265.51834122416	4	58.82004215596	0
boxa15	3	sg_10_8_19	boxa15_3	9	boxa15_9	19	cons	sg_10	boxa15_9_sg_10_8_19	boxa15_9_sg_10	-3	first	silence	19	3.64832592370495	1268.97332533781	4	62.27502626961	0
boxa15	3	sg_10_8_2	boxa15_3	9	boxa15_9	2	cons	sg_10	boxa15_9_sg_10_8_2	boxa15_9_sg_10	-20	first	silence	2	3.63198702310607	1210.15328318186	4	3.45498411365998	0
boxa15	3	sg_10_8_20	boxa15_3	9	boxa15_9	20	cons	sg_10	boxa15_9_sg_10_8_20	boxa15_9_sg_10	-2	first	silence	20	3.6492856415143	1272.42830945147	4	65.7300103832702	0
boxa15	3	sg_10_8_21	boxa15_3	9	boxa15_9	21	cons	sg_10	boxa15_9_sg_10_8_21	boxa15_9_sg_10	-1	first	silence	21	3.65024535960134	1275.88329456482	4	69.1849954966201	0
boxa15	3	sg_10_8_3	boxa15_3	9	boxa15_9	3	cons	sg_10	boxa15_9_sg_10_8_3	boxa15_9_sg_10	-19	first	silence	3	3.63295266523656	1213.62959485162	4	6.93129578341996	0
boxa15	3	sg_10_8_4	boxa15_3	9	boxa15_9	4	cons	sg_10	boxa15_9_sg_10_8_4	boxa15_9_sg_10	-18	first	silence	4	3.63391238304591	1217.08457896527	4	10.3862798970702	0
boxa15	3	sg_10_8_5	boxa15_3	9	boxa15_9	5	cons	sg_10	boxa15_9_sg_10_8_5	boxa15_9_sg_10	-17	first	silence	5	3.63487210085526	1220.53956307893	4	13.8412640107301	1
boxa15	3	sg_10_8_6	boxa15_3	9	boxa15_9	6	cons	sg_10	boxa15_9_sg_10_8_6	boxa15_9_sg_10	-16	first	silence	6	3.63583181866461	1223.99454719258	4	17.2962481243801	0
boxa15	3	sg_10_8_7	boxa15_3	9	boxa15_9	7	cons	sg_10	boxa15_9_sg_10_8_7	boxa15_9_sg_10	-15	first	silence	7	3.63679153675165	1227.44953230594	4	20.7512332377401	0
boxa15	3	sg_10_8_8	boxa15_3	9	boxa15_9	8	cons	sg_10	boxa15_9_sg_10_8_8	boxa15_9_sg_10	-14	first	silence	8	3.637751254561	1230.90451641959	4	24.20621735139	0
boxa15	3	sg_10_8_9	boxa15_3	9	boxa15_9	9	cons	sg_10	boxa15_9_sg_10_8_9	boxa15_9_sg_10	-13	first	silence	9	3.63871097237034	1234.35950053324	4	27.66120146504	0
boxa15	3	sg_17_6_69	boxa15_3	7	boxa15_7	1	incons	sg_17	boxa15_7_sg_17_6_69	boxa15_7_sg_17	-5	first	song type change	22	3.56438615492684	966.790157736625	3	0	0
boxa15	3	sg_17_6_70	boxa15_3	7	boxa15_7	2	incons	sg_17	boxa15_7_sg_17_6_70	boxa15_7_sg_17	-4	first	song type change	23	3.5651859196754	969.669310831438	3	2.87915309481298	0
boxa15	3	sg_17_6_71	boxa15_3	7	boxa15_7	3	incons	sg_17	boxa15_7_sg_17_6_71	boxa15_7_sg_17	-3	first	song type change	24	3.5659916087451	972.569791482359	3	5.77963374573403	0
boxa15	3	sg_17_6_72	boxa15_3	7	boxa15_7	4	incons	sg_17	boxa15_7_sg_17_6_72	boxa15_7_sg_17	-2	first	song type change	25	3.56679137377135	975.44894557687	3	8.65878784024494	0
boxa15	3	sg_17_6_73	boxa15_3	7	boxa15_7	5	incons	sg_17	boxa15_7_sg_17_6_73	boxa15_7_sg_17	-1	first	song type change	26	3.56759113851991	978.328098671683	3	11.537940935058	0
boxa15	3	sg_17_6_74	boxa15_3	7	boxa15_7	6	incons	sg_17	boxa15_7_sg_17_6_74	boxa15_7_sg_17	1	second	song type change	27	3.56839090354616	981.207252766194	3	14.4170950295689	0
boxa15	3	sg_17_6_75	boxa15_3	7	boxa15_7	7	incons	sg_17	boxa15_7_sg_17_6_75	boxa15_7_sg_17	2	second	song type change	28	3.56919066829472	984.086405861007	3	17.296248124382	0
boxa15	3	sg_17_6_76	boxa15_3	7	boxa15_7	8	incons	sg_17	boxa15_7_sg_17_6_76	boxa15_7_sg_17	3	second	song type change	29	3.56999635736442	986.986886511927	3	20.196728775302	0
boxa15	3	sg_17_6_77	boxa15_3	7	boxa15_7	9	incons	sg_17	boxa15_7_sg_17_6_77	boxa15_7_sg_17	4	second	song type change	30	3.57079612239068	989.866040606438	3	23.075882869813	0
boxa15	3	sg_17_6_78	boxa15_3	7	boxa15_7	10	incons	sg_17	boxa15_7_sg_17_6_78	boxa15_7_sg_17	5	second	song type change	31	3.57160181146038	992.766521257359	3	25.976363520734	0
boxa15	3	sg_17_6_79	boxa15_3	7	boxa15_7	11	incons	sg_17	boxa15_7_sg_17_6_79	boxa15_7_sg_17	6	second	song type change	32	3.57240157620894	995.645674352172	3	28.855516615547	0
boxa15	3	sg_17_6_80	boxa15_3	7	boxa15_7	12	incons	sg_17	boxa15_7_sg_17_6_80	boxa15_7_sg_17	7	second	song type change	33	3.57320134123519	998.524828446683	3	31.734670710058	0
boxa15	3	sg_17_6_81	boxa15_3	7	boxa15_7	13	incons	sg_17	boxa15_7_sg_17_6_81	boxa15_7_sg_17	8	second	song type change	34	3.57400110598375	1001.4039815415	3	34.613823804875	1
boxa15	3	sg_17_6_82	boxa15_3	7	boxa15_7	14	incons	sg_17	boxa15_7_sg_17_6_82	boxa15_7_sg_17	9	second	song type change	35	3.57480087101	1004.28313563601	3	37.492977899385	1
boxa15	3	sg_17_6_83	boxa15_3	7	boxa15_7	15	incons	sg_17	boxa15_7_sg_17_6_83	boxa15_7_sg_17	10	second	song type change	36	3.57560063575856	1007.16228873082	3	40.372130994195	0
boxa15	3	sg_17_6_84	boxa15_3	7	boxa15_7	16	incons	sg_17	boxa15_7_sg_17_6_84	boxa15_7_sg_17	11	second	song type change	37	3.57640040078481	1010.04144282533	3	43.251285088705	0
boxa15	3	sg_17_6_85	boxa15_3	7	boxa15_7	17	incons	sg_17	boxa15_7_sg_17_6_85	boxa15_7_sg_17	12	second	song type change	38	3.57720016581107	1012.92059691984	3	46.130439183215	0
boxa15	3	sg_17_6_86	boxa15_3	7	boxa15_7	18	incons	sg_17	boxa15_7_sg_17_6_86	boxa15_7_sg_17	13	second	song type change	39	3.57799993055963	1015.79975001465	3	49.009592278025	0
boxa15	3	sg_17_6_87	boxa15_3	7	boxa15_7	19	incons	sg_17	boxa15_7_sg_17_6_87	boxa15_7_sg_17	14	second	song type change	40	3.57879969558588	1018.67890410916	3	51.888746372535	0
boxa15	3	sg_17_6_88	boxa15_3	7	boxa15_7	20	incons	sg_17	boxa15_7_sg_17_6_88	boxa15_7_sg_17	15	second	song type change	41	3.57959946033444	1021.55805720398	3	54.7678994673549	0
boxa15	3	sg_17_6_89	boxa15_3	7	boxa15_7	21	incons	sg_17	boxa15_7_sg_17_6_89	boxa15_7_sg_17	16	second	song type change	42	3.58039922536069	1024.43721129849	3	57.6470535618649	0
boxa15	3	sg_17_6_90	boxa15_3	7	boxa15_7	22	incons	sg_17	boxa15_7_sg_17_6_90	boxa15_7_sg_17	17	second	song type change	43	3.58120491443039	1027.33769194941	3	60.5475342127851	0
boxa15	3	sg_17_6_91	boxa15_3	7	boxa15_7	23	incons	sg_17	boxa15_7_sg_17_6_91	boxa15_7_sg_17	18	second	song type change	44	3.58200467917895	1030.21684504422	3	63.426687307595	0
boxa15	3	sg_17_6_92	boxa15_3	7	boxa15_7	24	incons	sg_17	boxa15_7_sg_17_6_92	boxa15_7_sg_17	19	second	song type change	45	3.5828044442052	1033.09599913873	3	66.3058414021049	0
boxa15	3	sg_17_6_93	boxa15_3	7	boxa15_7	25	incons	sg_17	boxa15_7_sg_17_6_93	boxa15_7_sg_17	20	second	song type change	46	3.58360420895376	1035.97515223355	3	69.184994496925	0
boxa15	3	sg_17_6_94	boxa15_3	7	boxa15_7	26	incons	sg_17	boxa15_7_sg_17_6_94	boxa15_7_sg_17	21	second	song type change	47	3.58440989802346	1038.87563288447	3	72.0854751478449	0
boxa15	3	sg_17_8_22	boxa15_3	9	boxa15_9	1	cons	sg_17	boxa15_9_sg_17_8_22	boxa15_9_sg_17	1	second	song type change	22	3.65120507741069	1279.33827867847	3	0	1
boxa15	3	sg_17_8_23	boxa15_3	9	boxa15_9	2	cons	sg_17	boxa15_9_sg_17_8_23	boxa15_9_sg_17	2	second	song type change	23	3.65200484215925	1282.21743177329	3	2.87915309481991	1
boxa15	3	sg_17_8_24	boxa15_3	9	boxa15_9	3	cons	sg_17	boxa15_9_sg_17_8_24	boxa15_9_sg_17	3	second	song type change	24	3.6528046071855	1285.0965858678	3	5.75830718933003	1
boxa15	3	sg_17_8_25	boxa15_3	9	boxa15_9	4	cons	sg_17	boxa15_9_sg_17_8_25	boxa15_9_sg_17	4	second	song type change	25	3.6536102962552	1287.99706651872	3	8.65878784024994	1
boxa15	3	sg_17_8_26	boxa15_3	9	boxa15_9	5	cons	sg_17	boxa15_9_sg_17_8_26	boxa15_9_sg_17	5	second	song type change	26	3.65441006100376	1290.87621961353	3	11.5379409350601	1
boxa15	3	sg_17_8_27	boxa15_3	9	boxa15_9	6	cons	sg_17	boxa15_9_sg_17_8_27	boxa15_9_sg_17	6	second	song type change	27	3.65520982603001	1293.75537370804	3	14.41709502957	0
boxa15	3	sg_17_8_28	boxa15_3	9	boxa15_9	7	cons	sg_17	boxa15_9_sg_17_8_28	boxa15_9_sg_17	7	second	song type change	28	3.65601551509971	1296.65585435896	3	17.3175756804899	0
boxa15	3	sg_17_8_29	boxa15_3	9	boxa15_9	8	cons	sg_17	boxa15_9_sg_17_8_29	boxa15_9_sg_17	8	second	song type change	29	3.65681527984827	1299.53500745378	3	20.19672877531	0
boxa15	3	sg_17_8_30	boxa15_3	9	boxa15_9	9	cons	sg_17	boxa15_9_sg_17_8_30	boxa15_9_sg_17	9	second	song type change	30	3.65762096919567	1302.4354891044	3	23.0972104259299	1
boxa15	3	sg_17_8_31	boxa15_3	9	boxa15_9	10	cons	sg_17	boxa15_9_sg_17_8_31	boxa15_9_sg_17	10	second	song type change	31	3.65842073394422	1305.31464219921	3	25.97636352074	0
boxa15	3	sg_17_8_32	boxa15_3	9	boxa15_9	11	cons	sg_17	boxa15_9_sg_17_8_32	boxa15_9_sg_17	11	second	song type change	32	3.65922049897048	1308.19379629372	3	28.8555176152499	0
boxa15	3	sg_17_8_33	boxa15_3	9	boxa15_9	12	cons	sg_17	boxa15_9_sg_17_8_33	boxa15_9_sg_17	12	second	song type change	33	3.66002618804018	1311.09427694464	3	31.7559982661699	0
boxa15	3	sg_17_8_34	boxa15_3	9	boxa15_9	13	cons	sg_17	boxa15_9_sg_17_8_34	boxa15_9_sg_17	13	second	song type change	34	3.66083187710988	1313.99475759556	3	34.65647891709	0
boxa15	3	sg_17_8_35	boxa15_3	9	boxa15_9	14	cons	sg_17	boxa15_9_sg_17_8_35	boxa15_9_sg_17	14	second	song type change	35	3.66163164185844	1316.87391069037	3	37.5356320118999	0
boxa15	3	sg_17_8_36	boxa15_3	9	boxa15_9	15	cons	sg_17	boxa15_9_sg_17_8_36	boxa15_9_sg_17	15	second	song type change	36	3.66243733092814	1319.77439134129	3	40.43611266282	0
boxa15	3	sg_17_8_37	boxa15_3	9	boxa15_9	16	cons	sg_17	boxa15_9_sg_17_8_37	boxa15_9_sg_17	16	second	song type change	37	3.66323709595439	1322.65354543581	3	43.3152667573399	0
boxa15	3	sg_17_8_38	boxa15_3	9	boxa15_9	17	cons	sg_17	boxa15_9_sg_17_8_38	boxa15_9_sg_17	17	second	song type change	38	3.66404278502409	1325.55402608673	3	46.2157474082599	0
boxa15	3	sg_17_8_39	boxa15_3	9	boxa15_9	18	cons	sg_17	boxa15_9_sg_17_8_39	boxa15_9_sg_17	18	second	song type change	39	3.66484254977265	1328.43317918154	3	49.09490050307	0
boxa15	3	sg_17_8_40	boxa15_3	9	boxa15_9	19	cons	sg_17	boxa15_9_sg_17_8_40	boxa15_9_sg_17	19	second	song type change	40	3.66564823884235	1331.33365983246	3	51.9953811539899	0
boxa15	3	sg_17_8_41	boxa15_3	9	boxa15_9	20	cons	sg_17	boxa15_9_sg_17_8_41	boxa15_9_sg_17	20	second	song type change	41	3.6664480038686	1334.21281392697	3	54.8745352485	0
boxa15	3	sg_17_8_42	boxa15_3	9	boxa15_9	21	cons	sg_17	boxa15_9_sg_17_8_42	boxa15_9_sg_17	21	second	song type change	42	3.66724776861716	1337.09196702178	3	57.7536883433099	0
boxa15	3	sg_17_8_43	boxa15_3	9	boxa15_9	22	cons	sg_17	boxa15_9_sg_17_8_43	boxa15_9_sg_17	22	second	song type change	43	3.66804753364341	1339.97112111629	3	60.63284243782	0
boxa15	3	sg_17_8_44	boxa15_3	9	boxa15_9	23	cons	sg_17	boxa15_9_sg_17_8_44	boxa15_9_sg_17	23	second	song type change	44	3.66884137434853	1342.8289476547	3	63.4906689762299	0
boxa15	3	sg_17_8_45	boxa15_3	9	boxa15_9	24	cons	sg_17	boxa15_9_sg_17_8_45	boxa15_9_sg_17	24	second	song type change	45	3.66964706341823	1345.72942830562	3	66.3911496271501	0
boxa15	3	sg_17_8_46	boxa15_3	9	boxa15_9	25	cons	sg_17	boxa15_9_sg_17_8_46	boxa15_9_sg_17	25	second	song type change	46	3.67044682844448	1348.60858240013	3	69.27030372166	0
boxa15	3	sg_17_8_47	boxa15_3	9	boxa15_9	26	cons	sg_17	boxa15_9_sg_17_8_47	boxa15_9_sg_17	26	second	song type change	47	3.67124659319304	1351.48773549494	3	72.1494568164699	0
boxa15	4	sg_10_9_1	boxa15_4	11	boxa15_11	1	incons	sg_10	boxa15_11_sg_10_9_1	boxa15_11_sg_10	-26	first	song type change	1	3.7213948142244	1532.02133120783	4	0	0
boxa15	4	sg_10_9_10	boxa15_4	11	boxa15_11	10	incons	sg_10	boxa15_11_sg_10_9_10	boxa15_11_sg_10	-17	first	song type change	10	3.73001450265589	1563.05220956119	4	31.0308783533601	0
boxa15	4	sg_10_9_11	boxa15_4	11	boxa15_11	11	incons	sg_10	boxa15_11_sg_10_9_11	boxa15_11_sg_10	-16	first	song type change	11	3.73096829614409	1566.48586611873	4	34.4645349109001	0
boxa15	4	sg_10_9_12	boxa15_4	11	boxa15_11	12	incons	sg_10	boxa15_11_sg_10_9_12	boxa15_11_sg_10	-15	first	song type change	12	3.73192801423114	1569.94085123209	4	37.91952002426	0
boxa15	4	sg_10_9_13	boxa15_4	11	boxa15_11	13	incons	sg_10	boxa15_11_sg_10_9_13	boxa15_11_sg_10	-14	first	song type change	13	3.73288180771934	1573.37450778963	4	41.3531765818	0
boxa15	4	sg_10_9_14	boxa15_4	11	boxa15_11	14	incons	sg_10	boxa15_11_sg_10_9_14	boxa15_11_sg_10	-13	first	song type change	14	3.73384744984983	1576.8508194594	4	44.8294882515702	0
boxa15	4	sg_10_9_15	boxa15_4	11	boxa15_11	15	incons	sg_10	boxa15_11_sg_10_9_15	boxa15_11_sg_10	-12	first	song type change	15	3.73480716765918	1580.30580357305	4	48.2844723652202	0
boxa15	4	sg_10_9_16	boxa15_4	11	boxa15_11	16	incons	sg_10	boxa15_11_sg_10_9_16	boxa15_11_sg_10	-11	first	song type change	16	3.73576096142508	1583.7394611303	4	51.7181299224701	0
boxa15	4	sg_10_9_17	boxa15_4	11	boxa15_11	17	incons	sg_10	boxa15_11_sg_10_9_17	boxa15_11_sg_10	-10	first	song type change	17	3.73672067923443	1587.19444524395	4	55.1731140361201	0
boxa15	4	sg_10_9_18	boxa15_4	11	boxa15_11	18	incons	sg_10	boxa15_11_sg_10_9_18	boxa15_11_sg_10	-9	first	song type change	18	3.73768039732147	1590.6494303573	4	58.62809914947	0
boxa15	4	sg_10_9_19	boxa15_4	11	boxa15_11	19	incons	sg_10	boxa15_11_sg_10_9_19	boxa15_11_sg_10	-8	first	song type change	19	3.73863419080968	1594.08308691485	4	62.06175570702	0
boxa15	4	sg_10_9_2	boxa15_4	11	boxa15_11	2	incons	sg_10	boxa15_11_sg_10_9_2	boxa15_11_sg_10	-25	first	song type change	2	3.72235453203374	1535.47631532148	4	3.45498411364997	0
boxa15	4	sg_10_9_20	boxa15_4	11	boxa15_11	20	incons	sg_10	boxa15_11_sg_10_9_20	boxa15_11_sg_10	-7	first	song type change	20	3.73959390889672	1597.5380720282	4	65.5167408203702	0
boxa15	4	sg_10_9_21	boxa15_4	11	boxa15_11	21	incons	sg_10	boxa15_11_sg_10_9_21	boxa15_11_sg_10	-6	first	song type change	21	3.74055362670607	1600.99305614186	4	68.9717249340301	0
boxa15	4	sg_10_9_3	boxa15_4	11	boxa15_11	3	incons	sg_10	boxa15_11_sg_10_9_3	boxa15_11_sg_10	-24	first	song type change	3	3.72331425012079	1538.93130043483	4	6.90996922700015	0
boxa15	4	sg_10_9_4	boxa15_4	11	boxa15_11	4	incons	sg_10	boxa15_11_sg_10_9_4	boxa15_11_sg_10	-23	first	song type change	4	3.72427396793014	1542.38628454849	4	10.3649533406601	0
boxa15	4	sg_10_9_5	boxa15_4	11	boxa15_11	5	incons	sg_10	boxa15_11_sg_10_9_5	boxa15_11_sg_10	-22	first	song type change	5	3.72522776169604	1545.81994210573	4	13.7986108979001	0
boxa15	4	sg_10_9_6	boxa15_4	11	boxa15_11	6	incons	sg_10	boxa15_11_sg_10_9_6	boxa15_11_sg_10	-21	first	song type change	6	3.72618747950539	1549.27492621939	4	17.25359501156	0
boxa15	4	sg_10_9_7	boxa15_4	11	boxa15_11	7	incons	sg_10	boxa15_11_sg_10_9_7	boxa15_11_sg_10	-20	first	song type change	7	3.72714127299359	1552.70858277694	4	20.68725156911	0
boxa15	4	sg_10_9_8	boxa15_4	11	boxa15_11	8	incons	sg_10	boxa15_11_sg_10_9_8	boxa15_11_sg_10	-19	first	song type change	8	3.72810099108064	1556.16356789029	4	24.1422366824602	0
boxa15	4	sg_10_9_9	boxa15_4	11	boxa15_11	9	incons	sg_10	boxa15_11_sg_10_9_9	boxa15_11_sg_10	-18	first	song type change	9	3.72906070888998	1559.61855200394	4	27.5972207961102	0
boxa15	4	sg_17_9_22	boxa15_4	11	boxa15_11	1	incons	sg_17	boxa15_11_sg_17_9_22	boxa15_11_sg_17	-5	first	song type change	22	3.74151334451542	1604.44804025551	3	0	0
boxa15	4	sg_17_9_23	boxa15_4	11	boxa15_11	2	incons	sg_17	boxa15_11_sg_17_9_23	boxa15_11_sg_17	-4	first	song type change	23	3.74231310954167	1607.32719435002	3	2.87915409450989	0
boxa15	4	sg_17_9_24	boxa15_4	11	boxa15_11	3	incons	sg_17	boxa15_11_sg_17_9_24	boxa15_11_sg_17	-3	first	song type change	24	3.74311879861137	1610.22767500094	3	5.77963474543003	0
boxa15	4	sg_17_9_25	boxa15_4	11	boxa15_11	4	incons	sg_17	boxa15_11_sg_17_9_25	boxa15_11_sg_17	-2	first	song type change	25	3.74391856335993	1613.10682809576	3	8.65878784024994	0
boxa15	4	sg_17_9_26	boxa15_4	11	boxa15_11	5	incons	sg_17	boxa15_11_sg_17_9_26	boxa15_11_sg_17	-1	first	song type change	26	3.74471832838619	1615.98598219027	3	11.5379419347601	0
boxa15	4	sg_17_9_27	boxa15_4	11	boxa15_11	6	incons	sg_17	boxa15_11_sg_17_9_27	boxa15_11_sg_17	1	second	song type change	27	3.74552401745589	1618.88646284119	3	14.43842258568	0
boxa15	4	sg_17_9_28	boxa15_4	11	boxa15_11	7	incons	sg_17	boxa15_11_sg_17_9_28	boxa15_11_sg_17	2	second	song type change	28	3.74632378220444	1621.765615936	3	17.3175756804899	0
boxa15	4	sg_17_9_29	boxa15_4	11	boxa15_11	8	incons	sg_17	boxa15_11_sg_17_9_29	boxa15_11_sg_17	3	second	song type change	29	3.7471235472307	1624.64477003051	3	20.196729775	0
boxa15	4	sg_17_9_30	boxa15_4	11	boxa15_11	9	incons	sg_17	boxa15_11_sg_17_9_30	boxa15_11_sg_17	4	second	song type change	30	3.7479292363004	1627.54525068143	3	23.0972104259199	0
boxa15	4	sg_17_9_31	boxa15_4	11	boxa15_11	10	incons	sg_17	boxa15_11_sg_17_9_31	boxa15_11_sg_17	5	second	song type change	31	3.74872900104896	1630.42440377625	3	25.97636352074	0
boxa15	4	sg_17_9_32	boxa15_4	11	boxa15_11	11	incons	sg_17	boxa15_11_sg_17_9_32	boxa15_11_sg_17	6	second	song type change	32	3.74952876607521	1633.30355787076	3	28.8555176152499	0
boxa15	4	sg_17_9_33	boxa15_4	11	boxa15_11	12	incons	sg_17	boxa15_11_sg_17_9_33	boxa15_11_sg_17	7	second	song type change	33	3.75032853082377	1636.18271096557	3	31.7346707100601	0
boxa15	4	sg_17_9_34	boxa15_4	11	boxa15_11	13	incons	sg_17	boxa15_11_sg_17_9_34	boxa15_11_sg_17	8	second	song type change	34	3.75113421989347	1639.08319161649	3	34.63515136098	0
boxa15	4	sg_17_9_35	boxa15_4	11	boxa15_11	14	incons	sg_17	boxa15_11_sg_17_9_35	boxa15_11_sg_17	9	second	song type change	35	3.75192806059858	1641.94101815489	3	37.4929778993799	0
boxa15	4	sg_17_9_36	boxa15_4	11	boxa15_11	15	incons	sg_17	boxa15_11_sg_17_9_36	boxa15_11_sg_17	10	second	song type change	36	3.75272782562483	1644.8201722494	3	40.37213199389	0
boxa15	4	sg_17_9_37	boxa15_4	11	boxa15_11	16	incons	sg_17	boxa15_11_sg_17_9_37	boxa15_11_sg_17	11	second	song type change	37	3.75352759037339	1647.69932534422	3	43.2512850887099	0
boxa15	4	sg_17_9_38	boxa15_4	11	boxa15_11	17	incons	sg_17	boxa15_11_sg_17_9_38	boxa15_11_sg_17	12	second	song type change	38	3.75432735539965	1650.57847943873	3	46.13043918322	0
boxa15	4	sg_17_9_39	boxa15_4	11	boxa15_11	18	incons	sg_17	boxa15_11_sg_17_9_39	boxa15_11_sg_17	13	second	song type change	39	3.75513304446935	1653.47896008965	3	49.0309198341399	0
boxa15	4	sg_17_9_40	boxa15_4	11	boxa15_11	19	incons	sg_17	boxa15_11_sg_17_9_40	boxa15_11_sg_17	14	second	song type change	40	3.7559328094956	1656.35811418416	3	51.91007392865	1
boxa15	4	sg_17_9_41	boxa15_4	11	boxa15_11	20	incons	sg_17	boxa15_11_sg_17_9_41	boxa15_11_sg_17	15	second	song type change	41	3.75673257424416	1659.23726727897	3	54.7892270234599	1
boxa15	4	sg_17_9_42	boxa15_4	11	boxa15_11	21	incons	sg_17	boxa15_11_sg_17_9_42	boxa15_11_sg_17	16	second	song type change	42	3.75753233927041	1662.11642137348	3	57.6683811179701	1
boxa15	4	sg_17_9_43	boxa15_4	11	boxa15_11	22	incons	sg_17	boxa15_11_sg_17_9_43	boxa15_11_sg_17	17	second	song type change	43	3.75833210401897	1664.9955744683	3	60.54753421279	0
boxa15	4	sg_17_9_44	boxa15_4	11	boxa15_11	23	incons	sg_17	boxa15_11_sg_17_9_44	boxa15_11_sg_17	18	second	song type change	44	3.75913186904523	1667.87472856281	3	63.4266883073001	1
boxa15	4	sg_17_9_45	boxa15_4	11	boxa15_11	24	incons	sg_17	boxa15_11_sg_17_9_45	boxa15_11_sg_17	19	second	song type change	45	3.75993755811493	1670.77520921373	3	66.32716895822	0
boxa15	4	sg_17_9_46	boxa15_4	11	boxa15_11	25	incons	sg_17	boxa15_11_sg_17_9_46	boxa15_11_sg_17	20	second	song type change	46	3.76073732286348	1673.65436230854	3	69.2063220530299	0
boxa15	4	sg_17_9_47	boxa15_4	11	boxa15_11	26	incons	sg_17	boxa15_11_sg_17_9_47	boxa15_11_sg_17	21	second	song type change	47	3.76153708788974	1676.53351640305	3	72.08547614754	0
boxb4	2	sg_30_4_13	boxb4_2	4	boxb4_4	1	cons	sg_30	boxb4_4_sg_30_4_13	boxb4_4_sg_30	1	second	song type change	13	0.151152474345939	456.14890764538	4	0	0
boxb4	2	sg_30_4_14	boxb4_2	4	boxb4_4	2	cons	sg_30	boxb4_4_sg_30_4_14	boxb4_4_sg_30	2	second	song type change	14	0.152864970920278	462.313895313001	4	6.164987667621	0
boxb4	2	sg_30_4_15	boxb4_2	4	boxb4_4	3	cons	sg_30	boxb4_4_sg_30_4_15	boxb4_4_sg_30	3	second	song type change	15	0.154577467494617	468.478882980622	4	12.329975335242	0
boxb4	2	sg_30_4_16	boxb4_2	4	boxb4_4	4	cons	sg_30	boxb4_4_sg_30_4_16	boxb4_4_sg_30	4	second	song type change	16	0.156289964068959	474.643870648253	4	18.494963002873	0
boxb4	2	sg_30_4_17	boxb4_2	4	boxb4_4	5	cons	sg_30	boxb4_4_sg_30_4_17	boxb4_4_sg_30	5	second	song type change	17	0.158002460643298	480.808858315874	4	24.659950670494	0
boxb4	2	sg_30_4_18	boxb4_2	4	boxb4_4	6	cons	sg_30	boxb4_4_sg_30_4_18	boxb4_4_sg_30	6	second	song type change	18	0.159761240908838	487.140467271817	4	30.991559626437	0
boxb4	2	sg_30_4_19	boxb4_2	4	boxb4_4	7	cons	sg_30	boxb4_4_sg_30_4_19	boxb4_4_sg_30	7	second	song type change	19	0.161473737483177	493.305454939438	4	37.156547294058	0
boxb4	2	sg_30_4_20	boxb4_2	4	boxb4_4	8	cons	sg_30	boxb4_4_sg_30_4_20	boxb4_4_sg_30	8	second	song type change	20	0.163186234057519	499.470442607068	4	43.321534961688	1
boxb4	2	sg_30_4_21	boxb4_2	4	boxb4_4	9	cons	sg_30	boxb4_4_sg_30_4_21	boxb4_4_sg_30	9	second	song type change	21	0.164898730631858	505.63543027469	4	49.48652262931	0
boxb4	2	sg_30_4_22	boxb4_2	4	boxb4_4	10	cons	sg_30	boxb4_4_sg_30_4_22	boxb4_4_sg_30	10	second	song type change	22	0.1666112272062	511.800417942321	4	55.651510296941	0
boxb4	2	sg_30_4_23	boxb4_2	4	boxb4_4	11	cons	sg_30	boxb4_4_sg_30_4_23	boxb4_4_sg_30	11	second	song type change	23	0.168323723780539	517.965405609942	4	61.816497964562	0
boxb4	2	sg_30_4_24	boxb4_2	4	boxb4_4	12	cons	sg_30	boxb4_4_sg_30_4_24	boxb4_4_sg_30	12	second	song type change	24	0.170036220354881	524.130393277573	4	67.981485632193	0
boxb4	2	sg_5_4_1	boxb4_2	4	boxb4_4	1	cons	sg_5	boxb4_4_sg_5_4_1	boxb4_4_sg_5	-12	first	silence	1	0.130880217601043	383.168783363756	6	0	1
boxb4	2	sg_5_4_10	boxb4_2	4	boxb4_4	10	cons	sg_5	boxb4_4_sg_5_4_10	boxb4_4_sg_5	-3	first	silence	10	0.146061268314116	437.820565930818	6	54.651782567062	1
boxb4	2	sg_5_4_11	boxb4_2	4	boxb4_4	11	cons	sg_5	boxb4_4_sg_5_4_11	boxb4_4_sg_5	-2	first	silence	11	0.147773764888455	443.985553598439	6	60.816770234683	0
boxb4	2	sg_5_4_12	boxb4_2	4	boxb4_4	12	cons	sg_5	boxb4_4_sg_5_4_12	boxb4_4_sg_5	-1	first	silence	12	0.149439977771597	449.983919977749	6	66.815136613993	0
boxb4	2	sg_5_4_2	boxb4_2	4	boxb4_4	2	cons	sg_5	boxb4_4_sg_5_4_2	boxb4_4_sg_5	-11	first	silence	2	0.132546430484185	389.167149743066	6	5.99836637930997	0
boxb4	2	sg_5_4_3	boxb4_2	4	boxb4_4	3	cons	sg_5	boxb4_4_sg_5_4_3	boxb4_4_sg_5	-10	first	silence	3	0.134258927058527	395.332137410696	6	12.16335404694	1
boxb4	2	sg_5_4_4	boxb4_2	4	boxb4_4	4	cons	sg_5	boxb4_4_sg_5_4_4	boxb4_4_sg_5	-9	first	silence	4	0.135925139941668	401.330503790006	6	18.16172042625	0
boxb4	2	sg_5_4_5	boxb4_2	4	boxb4_4	5	cons	sg_5	boxb4_4_sg_5_4_5	boxb4_4_sg_5	-8	first	silence	5	0.137637636516008	407.495491457628	6	24.326708093872	0
boxb4	2	sg_5_4_6	boxb4_2	4	boxb4_4	6	cons	sg_5	boxb4_4_sg_5_4_6	boxb4_4_sg_5	-7	first	silence	6	0.139303849399149	413.493857836937	6	30.325074473181	1
boxb4	2	sg_5_4_7	boxb4_2	4	boxb4_4	7	cons	sg_5	boxb4_4_sg_5_4_7	boxb4_4_sg_5	-6	first	silence	7	0.141016345973491	419.658845504568	6	36.490062140812	0
boxb4	2	sg_5_4_8	boxb4_2	4	boxb4_4	8	cons	sg_5	boxb4_4_sg_5_4_8	boxb4_4_sg_5	-5	first	silence	8	0.142682558856633	425.657211883878	6	42.488428520122	1
boxb4	2	sg_5_4_9	boxb4_2	4	boxb4_4	9	cons	sg_5	boxb4_4_sg_5_4_9	boxb4_4_sg_5	-4	first	silence	9	0.144395055430972	431.822199551499	6	48.653416187743	1
boxb4	4	sg_30_8_13	boxb4_4	8	boxb4_8	1	incons	sg_30	boxb4_8_sg_30_8_13	boxb4_8_sg_30	1	second	song type change	13	0.328002458414978	1092.80885029392	4	0	0
boxb4	4	sg_30_8_14	boxb4_4	8	boxb4_8	2	incons	sg_30	boxb4_8_sg_30_8_14	boxb4_8_sg_30	2	second	song type change	14	0.329714954989319	1098.97383796155	4	6.16498766763016	0
boxb4	4	sg_30_8_15	boxb4_4	8	boxb4_8	3	incons	sg_30	boxb4_8_sg_30_8_15	boxb4_8_sg_30	3	second	song type change	15	0.331427451563658	1105.13882562917	4	12.3299753352501	0
boxb4	4	sg_30_8_16	boxb4_4	8	boxb4_8	4	incons	sg_30	boxb4_8_sg_30_8_16	boxb4_8_sg_30	4	second	song type change	16	0.333139948138	1111.3038132968	4	18.49496300288	0
boxb4	4	sg_30_8_17	boxb4_4	8	boxb4_8	5	incons	sg_30	boxb4_8_sg_30_8_17	boxb4_8_sg_30	5	second	song type change	17	0.334852444712339	1117.46880096442	4	24.6599506705002	0
boxb4	4	sg_30_8_18	boxb4_4	8	boxb4_8	6	incons	sg_30	boxb4_8_sg_30_8_18	boxb4_8_sg_30	6	second	song type change	18	0.336611224977881	1123.80040992037	4	30.99155962645	0
boxb4	4	sg_30_8_19	boxb4_4	8	boxb4_8	7	incons	sg_30	boxb4_8_sg_30_8_19	boxb4_8_sg_30	7	second	song type change	19	0.338323721552219	1129.96539758799	4	37.1565472940702	0
boxb4	4	sg_30_8_20	boxb4_4	8	boxb4_8	8	incons	sg_30	boxb4_8_sg_30_8_20	boxb4_8_sg_30	8	second	song type change	20	0.340036218126561	1136.13038525562	4	43.3215349617001	0
boxb4	4	sg_30_8_21	boxb4_4	8	boxb4_8	9	incons	sg_30	boxb4_8_sg_30_8_21	boxb4_8_sg_30	9	second	song type change	21	0.3417487147009	1142.29537292324	4	49.48652262932	0
boxb4	4	sg_30_8_22	boxb4_4	8	boxb4_8	10	incons	sg_30	boxb4_8_sg_30_8_22	boxb4_8_sg_30	10	second	song type change	22	0.343461211275239	1148.46036059086	4	55.6515102969402	0
boxb4	4	sg_30_8_23	boxb4_4	8	boxb4_8	11	incons	sg_30	boxb4_8_sg_30_8_23	boxb4_8_sg_30	11	second	song type change	23	0.345173707849581	1154.62534825849	4	61.8164979645701	0
boxb4	4	sg_30_8_24	boxb4_4	8	boxb4_8	12	incons	sg_30	boxb4_8_sg_30_8_24	boxb4_8_sg_30	12	second	song type change	24	0.346932488115119	1160.95695721443	4	68.1481069205101	0
boxb4	4	sg_5_8_1	boxb4_4	8	boxb4_8	1	incons	sg_5	boxb4_8_sg_5_8_1	boxb4_8_sg_5	-12	first	silence	1	0.307730201670086	1019.82872601231	6	0	1
boxb4	4	sg_5_8_10	boxb4_4	8	boxb4_8	10	incons	sg_5	boxb4_8_sg_5_8_10	boxb4_8_sg_5	-3	first	silence	10	0.322911252383156	1074.48050857936	6	54.6517825670501	0
boxb4	4	sg_5_8_11	boxb4_4	8	boxb4_8	11	incons	sg_5	boxb4_8_sg_5_8_11	boxb4_8_sg_5	-2	first	silence	11	0.324623748957497	1080.64549624699	6	60.81677023468	0
boxb4	4	sg_5_8_12	boxb4_4	8	boxb4_8	12	incons	sg_5	boxb4_8_sg_5_8_12	boxb4_8_sg_5	-1	first	silence	12	0.326289961840639	1086.6438626263	6	66.81513661399	0
boxb4	4	sg_5_8_2	boxb4_4	8	boxb4_8	2	incons	sg_5	boxb4_8_sg_5_8_2	boxb4_8_sg_5	-11	first	silence	2	0.309442698244425	1025.99371367993	6	6.16498766761993	0
boxb4	4	sg_5_8_3	boxb4_4	8	boxb4_8	3	incons	sg_5	boxb4_8_sg_5_8_3	boxb4_8_sg_5	-10	first	silence	3	0.311108911127569	1031.99208005925	6	12.16335404694	0
boxb4	4	sg_5_8_4	boxb4_4	8	boxb4_8	4	incons	sg_5	boxb4_8_sg_5_8_4	boxb4_8_sg_5	-9	first	silence	4	0.312821407701908	1038.15706772687	6	18.3283417145601	0
boxb4	4	sg_5_8_5	boxb4_4	8	boxb4_8	5	incons	sg_5	boxb4_8_sg_5_8_5	boxb4_8_sg_5	-8	first	silence	5	0.31448762058505	1044.15543410618	6	24.3267080938701	0
boxb4	4	sg_5_8_6	boxb4_4	8	boxb4_8	6	incons	sg_5	boxb4_8_sg_5_8_6	boxb4_8_sg_5	-7	first	silence	6	0.316200117159389	1050.3204217738	6	30.4916957614901	0
boxb4	4	sg_5_8_7	boxb4_4	8	boxb4_8	7	incons	sg_5	boxb4_8_sg_5_8_7	boxb4_8_sg_5	-6	first	silence	7	0.317866330042533	1056.31878815312	6	36.4900621408101	0
boxb4	4	sg_5_8_8	boxb4_4	8	boxb4_8	8	incons	sg_5	boxb4_8_sg_5_8_8	boxb4_8_sg_5	-5	first	silence	8	0.319532542925675	1062.31715453243	6	42.4884285201201	0
boxb4	4	sg_5_8_9	boxb4_4	8	boxb4_8	9	incons	sg_5	boxb4_8_sg_5_8_9	boxb4_8_sg_5	-4	first	silence	9	0.321245039500014	1068.48214220005	6	48.65341618774	0
boxb4	5	sg_30_11_13	boxb4_5	12	boxb4_12	1	cons	sg_30	boxb4_12_sg_30_11_13	boxb4_12_sg_30	1	second	song type change	13	0.504898726175217	1729.63541423078	4	0	1
boxb4	5	sg_30_11_14	boxb4_5	12	boxb4_12	2	cons	sg_30	boxb4_12_sg_30_11_14	boxb4_12_sg_30	2	second	song type change	14	0.506611222749558	1735.80040189841	4	6.16498766762993	1
boxb4	5	sg_30_11_15	boxb4_5	12	boxb4_12	3	cons	sg_30	boxb4_12_sg_30_11_15	boxb4_12_sg_30	3	second	song type change	15	0.508323719323897	1741.96538956603	4	12.3299753352499	1
boxb4	5	sg_30_11_16	boxb4_5	12	boxb4_12	4	cons	sg_30	boxb4_12_sg_30_11_16	boxb4_12_sg_30	4	second	song type change	16	0.510036215898239	1748.13037723366	4	18.49496300288	1
boxb4	5	sg_30_11_17	boxb4_5	12	boxb4_12	5	cons	sg_30	boxb4_12_sg_30_11_17	boxb4_12_sg_30	5	second	song type change	17	0.511748712472581	1754.29536490129	4	24.6599506705099	1
boxb4	5	sg_30_11_18	boxb4_5	12	boxb4_12	6	cons	sg_30	boxb4_12_sg_30_11_18	boxb4_12_sg_30	6	second	song type change	18	0.513461209046922	1760.46035256892	4	30.8249383381399	0
boxb4	5	sg_30_11_19	boxb4_5	12	boxb4_12	7	cons	sg_30	boxb4_12_sg_30_11_19	boxb4_12_sg_30	7	second	song type change	19	0.515173705621261	1766.62534023654	4	36.98992600576	1
boxb4	5	sg_30_11_20	boxb4_5	12	boxb4_12	8	cons	sg_30	boxb4_12_sg_30_11_20	boxb4_12_sg_30	8	second	song type change	20	0.5169324858868	1772.95694919248	4	43.3215349616999	0
boxb4	5	sg_30_11_21	boxb4_5	12	boxb4_12	9	cons	sg_30	boxb4_12_sg_30_11_21	boxb4_12_sg_30	9	second	song type change	21	0.518644982461139	1779.1219368601	4	49.48652262932	1
boxb4	5	sg_30_11_22	boxb4_5	12	boxb4_12	10	cons	sg_30	boxb4_12_sg_30_11_22	boxb4_12_sg_30	10	second	song type change	22	0.520357479035481	1785.28692452773	4	55.6515102969499	1
boxb4	5	sg_30_11_23	boxb4_5	12	boxb4_12	11	cons	sg_30	boxb4_12_sg_30_11_23	boxb4_12_sg_30	11	second	song type change	23	0.522069975609819	1791.45191219535	4	61.8164979645699	1
boxb4	5	sg_30_11_24	boxb4_5	12	boxb4_12	12	cons	sg_30	boxb4_12_sg_30_11_24	boxb4_12_sg_30	12	second	song type change	24	0.523782472184158	1797.61689986297	4	67.98148563219	1
boxb4	5	sg_30_12_13	boxb4_5	13	boxb4_13	1	incons	sg_30	boxb4_13_sg_30_12_13	boxb4_13_sg_30	1	second	song type change	13	0.54993275771125	1891.7579277605	4	0	1
boxb4	5	sg_30_12_14	boxb4_5	13	boxb4_13	2	incons	sg_30	boxb4_13_sg_30_12_14	boxb4_13_sg_30	2	second	song type change	14	0.551645254285589	1897.92291542812	4	6.16498766761993	1
boxb4	5	sg_30_12_15	boxb4_5	13	boxb4_13	3	incons	sg_30	boxb4_13_sg_30_12_15	boxb4_13_sg_30	3	second	song type change	15	0.553357750859931	1904.08790309575	4	12.3299753352501	1
boxb4	5	sg_30_12_16	boxb4_5	13	boxb4_13	4	incons	sg_30	boxb4_13_sg_30_12_16	boxb4_13_sg_30	4	second	song type change	16	0.555070247434272	1910.25289076338	4	18.49496300288	1
boxb4	5	sg_30_12_17	boxb4_5	13	boxb4_13	5	incons	sg_30	boxb4_13_sg_30_12_17	boxb4_13_sg_30	5	second	song type change	17	0.556829027699811	1916.58449971932	4	24.8265719588201	1
boxb4	5	sg_30_12_18	boxb4_5	13	boxb4_13	6	incons	sg_30	boxb4_13_sg_30_12_18	boxb4_13_sg_30	6	second	song type change	18	0.55854152427415	1922.74948738694	4	30.99155962644	1
boxb4	5	sg_30_12_19	boxb4_5	13	boxb4_13	7	incons	sg_30	boxb4_13_sg_30_12_19	boxb4_13_sg_30	7	second	song type change	19	0.560254020848489	1928.91447505456	4	37.1565472940599	1
boxb4	5	sg_30_12_20	boxb4_5	13	boxb4_13	8	incons	sg_30	boxb4_13_sg_30_12_20	boxb4_13_sg_30	8	second	song type change	20	0.561966517422831	1935.07946272219	4	43.3215349616901	1
boxb4	5	sg_30_12_21	boxb4_5	13	boxb4_13	9	incons	sg_30	boxb4_13_sg_30_12_21	boxb4_13_sg_30	9	second	song type change	21	0.563679013997169	1941.24445038981	4	49.48652262931	0
boxb4	5	sg_30_12_22	boxb4_5	13	boxb4_13	10	incons	sg_30	boxb4_13_sg_30_12_22	boxb4_13_sg_30	10	second	song type change	22	0.565391510571511	1947.40943805744	4	55.6515102969399	0
boxb4	5	sg_30_12_23	boxb4_5	13	boxb4_13	11	incons	sg_30	boxb4_13_sg_30_12_23	boxb4_13_sg_30	11	second	song type change	23	0.56715029083705	1953.74104701338	4	61.98311925288	0
boxb4	5	sg_30_12_24	boxb4_5	13	boxb4_13	12	incons	sg_30	boxb4_13_sg_30_12_24	boxb4_13_sg_30	12	second	song type change	24	0.568862787411392	1959.90603468101	4	68.1481069205099	0
boxb4	5	sg_5_11_1	boxb4_5	12	boxb4_12	1	cons	sg_5	boxb4_12_sg_5_11_1	boxb4_12_sg_5	-12	first	silence	1	0.484580185739128	1656.48866866086	6	0	1
boxb4	5	sg_5_11_10	boxb4_5	12	boxb4_12	10	cons	sg_5	boxb4_12_sg_5_11_10	boxb4_12_sg_5	-3	first	silence	10	0.499807520143394	1711.30707251622	6	54.81840385536	0
boxb4	5	sg_5_11_11	boxb4_5	12	boxb4_12	11	cons	sg_5	boxb4_12_sg_5_11_11	boxb4_12_sg_5	-2	first	silence	11	0.501520016717736	1717.47206018385	6	60.9833915229901	0
boxb4	5	sg_5_11_12	boxb4_5	12	boxb4_12	12	cons	sg_5	boxb4_12_sg_5_11_12	boxb4_12_sg_5	-1	first	silence	12	0.503186229600878	1723.47042656316	6	66.9817579022999	0
boxb4	5	sg_5_11_2	boxb4_5	12	boxb4_12	2	cons	sg_5	boxb4_12_sg_5_11_2	boxb4_12_sg_5	-11	first	silence	2	0.486292682313467	1662.65365632848	6	6.16498766762015	1
boxb4	5	sg_5_11_3	boxb4_5	12	boxb4_12	3	cons	sg_5	boxb4_12_sg_5_11_3	boxb4_12_sg_5	-10	first	silence	3	0.487958895196608	1668.65202270779	6	12.16335404693	1
boxb4	5	sg_5_11_4	boxb4_5	12	boxb4_12	4	cons	sg_5	boxb4_12_sg_5_11_4	boxb4_12_sg_5	-9	first	silence	4	0.48967139177095	1674.81701037542	6	18.3283417145601	0
boxb4	5	sg_5_11_5	boxb4_5	12	boxb4_12	5	cons	sg_5	boxb4_12_sg_5_11_5	boxb4_12_sg_5	-8	first	silence	5	0.491337604654092	1680.81537675473	6	24.3267080938701	1
boxb4	5	sg_5_11_6	boxb4_5	12	boxb4_12	6	cons	sg_5	boxb4_12_sg_5_11_6	boxb4_12_sg_5	-7	first	silence	6	0.493050101228431	1686.98036442235	6	30.4916957614901	0
boxb4	5	sg_5_11_7	boxb4_5	12	boxb4_12	7	cons	sg_5	boxb4_12_sg_5_11_7	boxb4_12_sg_5	-6	first	silence	7	0.494762597802772	1693.14535208998	6	36.65668342912	1
boxb4	5	sg_5_11_8	boxb4_5	12	boxb4_12	8	cons	sg_5	boxb4_12_sg_5_11_8	boxb4_12_sg_5	-5	first	silence	8	0.496428810685914	1699.14371846929	6	42.65504980843	0
boxb4	5	sg_5_11_9	boxb4_5	12	boxb4_12	9	cons	sg_5	boxb4_12_sg_5_11_9	boxb4_12_sg_5	-4	first	silence	9	0.498141307260253	1705.30870613691	6	48.82003747605	0
boxb4	5	sg_5_12_1	boxb4_5	13	boxb4_13	1	incons	sg_5	boxb4_13_sg_5_12_1	boxb4_13_sg_5	-12	first	song type change	1	0.529660500966356	1818.77780347888	6	0	1
boxb4	5	sg_5_12_10	boxb4_5	13	boxb4_13	10	incons	sg_5	boxb4_13_sg_5_12_10	boxb4_13_sg_5	-3	first	song type change	10	0.544887835370625	1873.59620733425	6	54.81840385537	1
boxb4	5	sg_5_12_11	boxb4_5	13	boxb4_13	11	incons	sg_5	boxb4_13_sg_5_12_11	boxb4_13_sg_5	-2	first	song type change	11	0.546554048253767	1879.59457371356	6	60.81677023468	0
boxb4	5	sg_5_12_12	boxb4_5	13	boxb4_13	12	incons	sg_5	boxb4_13_sg_5_12_12	boxb4_13_sg_5	-1	first	song type change	12	0.548220261136908	1885.59294009287	6	66.81513661399	1
boxb4	5	sg_5_12_2	boxb4_5	13	boxb4_13	2	incons	sg_5	boxb4_13_sg_5_12_2	boxb4_13_sg_5	-11	first	song type change	2	0.531372997540697	1824.94279114651	6	6.16498766762993	1
boxb4	5	sg_5_12_3	boxb4_5	13	boxb4_13	3	incons	sg_5	boxb4_13_sg_5_12_3	boxb4_13_sg_5	-10	first	song type change	3	0.533039210423839	1830.94115752582	6	12.16335404694	0
boxb4	5	sg_5_12_4	boxb4_5	13	boxb4_13	4	incons	sg_5	boxb4_13_sg_5_12_4	boxb4_13_sg_5	-9	first	song type change	4	0.534751706998178	1837.10614519344	6	18.3283417145599	1
boxb4	5	sg_5_12_5	boxb4_5	13	boxb4_13	5	incons	sg_5	boxb4_13_sg_5_12_5	boxb4_13_sg_5	-8	first	song type change	5	0.536417919881319	1843.10451157275	6	24.3267080938699	1
boxb4	5	sg_5_12_6	boxb4_5	13	boxb4_13	6	incons	sg_5	boxb4_13_sg_5_12_6	boxb4_13_sg_5	-7	first	song type change	6	0.538130416455661	1849.26949924038	6	30.4916957614998	1
boxb4	5	sg_5_12_7	boxb4_5	13	boxb4_13	7	incons	sg_5	boxb4_13_sg_5_12_7	boxb4_13_sg_5	-6	first	song type change	7	0.539796629338803	1855.26786561969	6	36.4900621408099	1
boxb4	5	sg_5_12_8	boxb4_5	13	boxb4_13	8	incons	sg_5	boxb4_13_sg_5_12_8	boxb4_13_sg_5	-5	first	song type change	8	0.541509125913142	1861.43285328731	6	42.65504980843	1
boxb4	5	sg_5_12_9	boxb4_5	13	boxb4_13	9	incons	sg_5	boxb4_13_sg_5_12_9	boxb4_13_sg_5	-4	first	song type change	9	0.543175338796283	1867.43121966662	6	48.65341618774	1
boxb6	1	sg_30_1_22	boxb6_1	1	boxb6_1	1	incons	sg_30	boxb6_1_sg_30_1_22	boxb6_1_sg_30	1	second	song type change	22	-0.422007349792106	2112.77354074842	3	0	0
boxb6	1	sg_30_1_23	boxb6_1	1	boxb6_1	2	incons	sg_30	boxb6_1_sg_30_1_23	boxb6_1_sg_30	2	second	song type change	23	-0.421220533757336	2115.60607847359	3	2.83253772516991	0
boxb6	1	sg_30_1_24	boxb6_1	1	boxb6_1	3	incons	sg_30	boxb6_1_sg_30_1_24	boxb6_1_sg_30	3	second	song type change	24	-0.420387434426403	2118.60523606495	3	5.83169531652993	0
boxb6	1	sg_30_1_25	boxb6_1	1	boxb6_1	4	incons	sg_30	boxb6_1_sg_30_1_25	boxb6_1_sg_30	4	second	song type change	25	-0.419554335095469	2121.60439365631	3	8.83085290788995	0
boxb6	1	sg_30_1_26	boxb6_1	1	boxb6_1	5	incons	sg_30	boxb6_1_sg_30_1_26	boxb6_1_sg_30	5	second	song type change	26	-0.418721235764536	2124.60355124767	3	11.83001049925	0
boxb6	1	sg_30_1_27	boxb6_1	1	boxb6_1	6	incons	sg_30	boxb6_1_sg_30_1_27	boxb6_1_sg_30	6	second	song type change	27	-0.417888136433603	2127.60270883903	3	14.82916809061	0
boxb6	1	sg_30_1_28	boxb6_1	1	boxb6_1	7	incons	sg_30	boxb6_1_sg_30_1_28	boxb6_1_sg_30	7	second	song type change	28	-0.417055037102669	2130.60186643039	3	17.82832568197	0
boxb6	1	sg_30_1_29	boxb6_1	1	boxb6_1	8	incons	sg_30	boxb6_1_sg_30_1_29	boxb6_1_sg_30	8	second	song type change	29	-0.4162682210679	2133.43440415556	3	20.6608634071399	0
boxb6	1	sg_30_1_30	boxb6_1	1	boxb6_1	9	incons	sg_30	boxb6_1_sg_30_1_30	boxb6_1_sg_30	9	second	song type change	30	-0.415435121736967	2136.43356174692	3	23.6600209984999	0
boxb6	1	sg_30_1_31	boxb6_1	1	boxb6_1	10	incons	sg_30	boxb6_1_sg_30_1_31	boxb6_1_sg_30	10	second	song type change	31	-0.414602022406033	2139.43271933828	3	26.6591785898599	0
boxb6	1	sg_30_1_32	boxb6_1	1	boxb6_1	11	incons	sg_30	boxb6_1_sg_30_1_32	boxb6_1_sg_30	11	second	song type change	32	-0.4137689230751	2142.43187692964	3	29.65833618122	0
boxb6	1	sg_30_1_33	boxb6_1	1	boxb6_1	12	incons	sg_30	boxb6_1_sg_30_1_33	boxb6_1_sg_30	12	second	song type change	33	-0.412935823744167	2145.431034521	3	32.65749377258	0
boxb6	1	sg_30_1_34	boxb6_1	1	boxb6_1	13	incons	sg_30	boxb6_1_sg_30_1_34	boxb6_1_sg_30	13	second	song type change	34	-0.412149007709397	2148.26357224617	3	35.4900314977499	0
boxb6	1	sg_30_1_35	boxb6_1	1	boxb6_1	14	incons	sg_30	boxb6_1_sg_30_1_35	boxb6_1_sg_30	14	second	song type change	35	-0.411315908378464	2151.26272983753	3	38.4891890891099	0
boxb6	1	sg_30_1_36	boxb6_1	1	boxb6_1	15	incons	sg_30	boxb6_1_sg_30_1_36	boxb6_1_sg_30	15	second	song type change	36	-0.410482809047531	2154.26188742889	3	41.4883466804699	0
boxb6	1	sg_30_1_37	boxb6_1	1	boxb6_1	16	incons	sg_30	boxb6_1_sg_30_1_37	boxb6_1_sg_30	16	second	song type change	37	-0.409649709716597	2157.26104502025	3	44.48750427183	0
boxb6	1	sg_30_1_38	boxb6_1	1	boxb6_1	17	incons	sg_30	boxb6_1_sg_30_1_38	boxb6_1_sg_30	17	second	song type change	38	-0.408816610385664	2160.26020261161	3	47.48666186319	0
boxb6	1	sg_30_1_39	boxb6_1	1	boxb6_1	18	incons	sg_30	boxb6_1_sg_30_1_39	boxb6_1_sg_30	18	second	song type change	39	-0.408029794350894	2163.09274033678	3	50.3191995883599	0
boxb6	1	sg_30_1_40	boxb6_1	1	boxb6_1	19	incons	sg_30	boxb6_1_sg_30_1_40	boxb6_1_sg_30	19	second	song type change	40	-0.407196695019961	2166.09189792814	3	53.3183571797199	0
boxb6	1	sg_30_1_41	boxb6_1	1	boxb6_1	20	incons	sg_30	boxb6_1_sg_30_1_41	boxb6_1_sg_30	20	second	song type change	41	-0.406363595689028	2169.0910555195	3	56.3175147710799	0
boxb6	1	sg_30_1_42	boxb6_1	1	boxb6_1	21	incons	sg_30	boxb6_1_sg_30_1_42	boxb6_1_sg_30	21	second	song type change	42	-0.405530496358094	2172.09021311086	3	59.3166723624399	0
boxb6	1	sg_30_1_43	boxb6_1	1	boxb6_1	22	incons	sg_30	boxb6_1_sg_30_1_43	boxb6_1_sg_30	22	second	song type change	43	-0.404743680323325	2174.92275083603	3	62.1492100876098	0
boxb6	1	sg_30_1_44	boxb6_1	1	boxb6_1	23	incons	sg_30	boxb6_1_sg_30_1_44	boxb6_1_sg_30	23	second	song type change	44	-0.403910580992392	2177.92190842739	3	65.1483676789699	0
boxb6	1	sg_30_1_45	boxb6_1	1	boxb6_1	24	incons	sg_30	boxb6_1_sg_30_1_45	boxb6_1_sg_30	24	second	song type change	45	-0.403077481661458	2180.92106601875	3	68.1475252703299	0
boxb6	1	sg_30_1_46	boxb6_1	1	boxb6_1	25	incons	sg_30	boxb6_1_sg_30_1_46	boxb6_1_sg_30	25	second	song type change	46	-0.402244382330525	2183.92022361011	3	71.1466828616899	0
boxb6	1	sg_5_1_1	boxb6_1	1	boxb6_1	1	incons	sg_5	boxb6_1_sg_5_1_1	boxb6_1_sg_5	-21	first	silence	1	-0.442094300326825	2040.46051882343	6	0	1
boxb6	1	sg_5_1_10	boxb6_1	1	boxb6_1	10	incons	sg_5	boxb6_1_sg_5_1_10	boxb6_1_sg_5	-12	first	silence	10	-0.433485607240517	2071.45181393414	6	30.9912951107099	0
boxb6	1	sg_5_1_11	boxb6_1	1	boxb6_1	11	incons	sg_5	boxb6_1_sg_5_1_11	boxb6_1_sg_5	-11	first	silence	11	-0.432559941317258	2074.78421125787	6	34.3236924344401	0
boxb6	1	sg_5_1_12	boxb6_1	1	boxb6_1	12	incons	sg_5	boxb6_1_sg_5_1_12	boxb6_1_sg_5	-10	first	silence	12	-0.431587992097836	2078.28322844779	6	37.82270962436	0
boxb6	1	sg_5_1_13	boxb6_1	1	boxb6_1	13	incons	sg_5	boxb6_1_sg_5_1_13	boxb6_1_sg_5	-9	first	silence	13	-0.430616042878414	2081.78224563771	6	41.3217268142798	0
boxb6	1	sg_5_1_14	boxb6_1	1	boxb6_1	14	incons	sg_5	boxb6_1_sg_5_1_14	boxb6_1_sg_5	-8	first	silence	14	-0.429690376955156	2085.11464296144	6	44.65412413801	0
boxb6	1	sg_5_1_15	boxb6_1	1	boxb6_1	15	incons	sg_5	boxb6_1_sg_5_1_15	boxb6_1_sg_5	-7	first	silence	15	-0.428718427735733	2088.61366015136	6	48.1531413279299	0
boxb6	1	sg_5_1_16	boxb6_1	1	boxb6_1	16	incons	sg_5	boxb6_1_sg_5_1_16	boxb6_1_sg_5	-6	first	silence	16	-0.427746478516311	2092.11267734128	6	51.6521585178498	0
boxb6	1	sg_5_1_17	boxb6_1	1	boxb6_1	17	incons	sg_5	boxb6_1_sg_5_1_17	boxb6_1_sg_5	-5	first	silence	17	-0.426820812593053	2095.44507466501	6	54.98455584158	0
boxb6	1	sg_5_1_18	boxb6_1	1	boxb6_1	18	incons	sg_5	boxb6_1_sg_5_1_18	boxb6_1_sg_5	-4	first	silence	18	-0.425848863373631	2098.94409185493	6	58.4835730314999	0
boxb6	1	sg_5_1_19	boxb6_1	1	boxb6_1	19	incons	sg_5	boxb6_1_sg_5_1_19	boxb6_1_sg_5	-3	first	silence	19	-0.424876914154208	2102.44310904485	6	61.9825902214202	0
boxb6	1	sg_5_1_2	boxb6_1	1	boxb6_1	2	incons	sg_5	boxb6_1_sg_5_1_2	boxb6_1_sg_5	-20	first	silence	2	-0.441122351107403	2043.95953601335	6	3.4990171899201	1
boxb6	1	sg_5_1_20	boxb6_1	1	boxb6_1	20	incons	sg_5	boxb6_1_sg_5_1_20	boxb6_1_sg_5	-2	first	silence	20	-0.42395124823095	2105.77550636858	6	65.31498754515	0
boxb6	1	sg_5_1_21	boxb6_1	1	boxb6_1	21	incons	sg_5	boxb6_1_sg_5_1_21	boxb6_1_sg_5	-1	first	silence	21	-0.422979299011528	2109.2745235585	6	68.8140047350698	0
boxb6	1	sg_5_1_3	boxb6_1	1	boxb6_1	3	incons	sg_5	boxb6_1_sg_5_1_3	boxb6_1_sg_5	-19	first	silence	3	-0.440196685184144	2047.29193333708	6	6.83141451365009	0
boxb6	1	sg_5_1_4	boxb6_1	1	boxb6_1	4	incons	sg_5	boxb6_1_sg_5_1_4	boxb6_1_sg_5	-18	first	silence	4	-0.439224735964722	2050.790950527	6	10.33043170357	0
boxb6	1	sg_5_1_5	boxb6_1	1	boxb6_1	5	incons	sg_5	boxb6_1_sg_5_1_5	boxb6_1_sg_5	-17	first	silence	5	-0.4382527867453	2054.28996771692	6	13.8294488934898	0
boxb6	1	sg_5_1_6	boxb6_1	1	boxb6_1	6	incons	sg_5	boxb6_1_sg_5_1_6	boxb6_1_sg_5	-16	first	silence	6	-0.437327120822042	2057.62236504065	6	17.16184621722	0
boxb6	1	sg_5_1_7	boxb6_1	1	boxb6_1	7	incons	sg_5	boxb6_1_sg_5_1_7	boxb6_1_sg_5	-15	first	silence	7	-0.436355171602619	2061.12138223057	6	20.6608634071399	0
boxb6	1	sg_5_1_8	boxb6_1	1	boxb6_1	8	incons	sg_5	boxb6_1_sg_5_1_8	boxb6_1_sg_5	-14	first	silence	8	-0.435383222383197	2064.62039942049	6	24.1598805970598	0
boxb6	1	sg_5_1_9	boxb6_1	1	boxb6_1	9	incons	sg_5	boxb6_1_sg_5_1_9	boxb6_1_sg_5	-13	first	silence	9	-0.434457556459939	2067.95279674422	6	27.49227792079	0
boxb6	6	sg_30_16_22	boxb6_6	17	boxb6_17	1	incons	sg_30	boxb6_17_sg_30_16_22	boxb6_17_sg_30	-4	first	song type change	22	0.320839553623222	4787.0223930436	3	0	0
boxb6	6	sg_30_16_23	boxb6_6	17	boxb6_17	2	incons	sg_30	boxb6_17_sg_30_16_23	boxb6_17_sg_30	-3	first	song type change	23	0.321672652954158	4790.02155063497	3	2.99915759137002	0
boxb6	6	sg_30_16_24	boxb6_6	17	boxb6_17	3	incons	sg_30	boxb6_17_sg_30_16_24	boxb6_17_sg_30	-2	first	song type change	24	0.322459468988928	4792.85408836014	3	5.83169531654039	0
boxb6	6	sg_30_16_25	boxb6_6	17	boxb6_17	4	incons	sg_30	boxb6_17_sg_30_16_25	boxb6_17_sg_30	-1	first	song type change	25	0.323292568319858	4795.85324595149	3	8.8308529078904	0
boxb6	6	sg_30_16_26	boxb6_6	17	boxb6_17	5	incons	sg_30	boxb6_17_sg_30_16_26	boxb6_17_sg_30	1	second	song type change	26	0.324125667650794	4798.85240354286	3	11.8300104992604	0
boxb6	6	sg_30_16_27	boxb6_6	17	boxb6_17	6	incons	sg_30	boxb6_17_sg_30_16_27	boxb6_17_sg_30	2	second	song type change	27	0.324958766981728	4801.85156113422	3	14.8291680906204	0
boxb6	6	sg_30_16_28	boxb6_6	17	boxb6_17	7	incons	sg_30	boxb6_17_sg_30_16_28	boxb6_17_sg_30	3	second	song type change	28	0.325791866312658	4804.85071872557	3	17.8283256819705	0
boxb6	6	sg_30_16_29	boxb6_6	17	boxb6_17	8	incons	sg_30	boxb6_17_sg_30_16_29	boxb6_17_sg_30	4	second	song type change	29	0.326578682347428	4807.68325645074	3	20.6608634071408	0
boxb6	6	sg_30_16_30	boxb6_6	17	boxb6_17	9	incons	sg_30	boxb6_17_sg_30_16_30	boxb6_17_sg_30	5	second	song type change	30	0.327411781678364	4810.68241404211	3	23.6600209985108	0
boxb6	6	sg_30_16_31	boxb6_6	17	boxb6_17	10	incons	sg_30	boxb6_17_sg_30_16_31	boxb6_17_sg_30	6	second	song type change	31	0.328244881009295	4813.68157163346	3	26.6591785898609	0
boxb6	6	sg_30_16_32	boxb6_6	17	boxb6_17	11	incons	sg_30	boxb6_17_sg_30_16_32	boxb6_17_sg_30	7	second	song type change	32	0.329077980340228	4816.68072922482	3	29.6583361812209	0
boxb6	6	sg_30_16_33	boxb6_6	17	boxb6_17	12	incons	sg_30	boxb6_17_sg_30_16_33	boxb6_17_sg_30	8	second	song type change	33	0.329911079671161	4819.67988681618	3	32.6574937725809	0
boxb6	6	sg_30_16_34	boxb6_6	17	boxb6_17	13	incons	sg_30	boxb6_17_sg_30_16_34	boxb6_17_sg_30	9	second	song type change	34	0.330744179002094	4822.67904440754	3	35.65665136394	0
boxb6	6	sg_30_16_35	boxb6_6	17	boxb6_17	14	incons	sg_30	boxb6_17_sg_30_16_35	boxb6_17_sg_30	10	second	song type change	35	0.331530995036864	4825.51158213271	3	38.4891890891104	0
boxb6	6	sg_30_16_36	boxb6_6	17	boxb6_17	15	incons	sg_30	boxb6_17_sg_30_16_36	boxb6_17_sg_30	11	second	song type change	36	0.3323640943678	4828.51073972408	3	41.4883466804804	0
boxb6	6	sg_30_16_37	boxb6_6	17	boxb6_17	16	incons	sg_30	boxb6_17_sg_30_16_37	boxb6_17_sg_30	12	second	song type change	37	0.333197193698731	4831.50989731543	3	44.4875042718304	0
boxb6	6	sg_30_16_38	boxb6_6	17	boxb6_17	17	incons	sg_30	boxb6_17_sg_30_16_38	boxb6_17_sg_30	13	second	song type change	38	0.334030293029664	4834.50905490679	3	47.4866618631904	0
boxb6	6	sg_30_16_39	boxb6_6	17	boxb6_17	18	incons	sg_30	boxb6_17_sg_30_16_39	boxb6_17_sg_30	14	second	song type change	39	0.334863392360597	4837.50821249815	3	50.4858194545504	0
boxb6	6	sg_30_16_40	boxb6_6	17	boxb6_17	19	incons	sg_30	boxb6_17_sg_30_16_40	boxb6_17_sg_30	15	second	song type change	40	0.335650208395367	4840.34075022332	3	53.3183571797208	0
boxb6	6	sg_30_16_41	boxb6_6	17	boxb6_17	20	incons	sg_30	boxb6_17_sg_30_16_41	boxb6_17_sg_30	16	second	song type change	41	0.3364833077263	4843.33990781468	3	56.3175147710808	0
boxb6	6	sg_30_16_42	boxb6_6	17	boxb6_17	21	incons	sg_30	boxb6_17_sg_30_16_42	boxb6_17_sg_30	17	second	song type change	42	0.337316407057236	4846.33906540605	3	59.3166723624508	0
boxb6	6	sg_30_16_43	boxb6_6	17	boxb6_17	22	incons	sg_30	boxb6_17_sg_30_16_43	boxb6_17_sg_30	18	second	song type change	43	0.338149506388167	4849.3382229974	3	62.3158299538009	0
boxb6	6	sg_30_16_44	boxb6_6	17	boxb6_17	23	incons	sg_30	boxb6_17_sg_30_16_44	boxb6_17_sg_30	19	second	song type change	44	0.3389826057191	4852.33738058876	3	65.3149875451609	0
boxb6	6	sg_30_16_45	boxb6_6	17	boxb6_17	24	incons	sg_30	boxb6_17_sg_30_16_45	boxb6_17_sg_30	20	second	song type change	45	0.339769421753869	4855.16991831393	3	68.1475252703303	0
boxb6	6	sg_30_16_46	boxb6_6	17	boxb6_17	25	incons	sg_30	boxb6_17_sg_30_16_46	boxb6_17_sg_30	21	second	song type change	46	0.340602521084803	4858.16907590529	3	71.1466828616904	1
boxb6	6	sg_5_16_1	boxb6_6	17	boxb6_17	1	incons	sg_5	boxb6_17_sg_5_16_1	boxb6_17_sg_5	-25	first	song type change	1	0.300752603088505	4714.70937111862	6	0	0
boxb6	6	sg_5_16_10	boxb6_6	17	boxb6_17	10	incons	sg_5	boxb6_17_sg_5_16_10	boxb6_17_sg_5	-16	first	song type change	10	0.309361296174811	4745.70066622932	6	30.9912951106999	0
boxb6	6	sg_5_16_11	boxb6_6	17	boxb6_17	11	incons	sg_5	boxb6_17_sg_5_16_11	boxb6_17_sg_5	-15	first	song type change	11	0.310333245394236	4749.19968341925	6	34.4903123006297	0
boxb6	6	sg_5_16_12	boxb6_6	17	boxb6_17	12	incons	sg_5	boxb6_17_sg_5_16_12	boxb6_17_sg_5	-14	first	song type change	12	0.311258911317494	4752.53208074298	6	37.82270962436	0
boxb6	6	sg_5_16_13	boxb6_6	17	boxb6_17	13	incons	sg_5	boxb6_17_sg_5_16_13	boxb6_17_sg_5	-13	first	song type change	13	0.312230860536917	4756.0310979329	6	41.3217268142798	0
boxb6	6	sg_5_16_14	boxb6_6	17	boxb6_17	14	incons	sg_5	boxb6_17_sg_5_16_14	boxb6_17_sg_5	-12	first	song type change	14	0.313202809756336	4759.53011512281	6	44.8207440041897	0
boxb6	6	sg_5_16_15	boxb6_6	17	boxb6_17	15	incons	sg_5	boxb6_17_sg_5_16_15	boxb6_17_sg_5	-11	first	song type change	15	0.314128475679597	4762.86251244655	6	48.1531413279299	0
boxb6	6	sg_5_16_16	boxb6_6	17	boxb6_17	16	incons	sg_5	boxb6_17_sg_5_16_16	boxb6_17_sg_5	-10	first	song type change	16	0.315100424899017	4766.36152963646	6	51.6521585178398	0
boxb6	6	sg_5_16_17	boxb6_6	17	boxb6_17	17	incons	sg_5	boxb6_17_sg_5_16_17	boxb6_17_sg_5	-9	first	song type change	17	0.316072374118442	4769.86054682639	6	55.1511757077706	0
boxb6	6	sg_5_16_18	boxb6_6	17	boxb6_17	18	incons	sg_5	boxb6_17_sg_5_16_18	boxb6_17_sg_5	-8	first	song type change	18	0.3169980400417	4773.19294415012	6	58.4835730314999	0
boxb6	6	sg_5_16_19	boxb6_6	17	boxb6_17	19	incons	sg_5	boxb6_17_sg_5_16_19	boxb6_17_sg_5	-7	first	song type change	19	0.317969989261122	4776.69196134004	6	61.9825902214197	0
boxb6	6	sg_5_16_2	boxb6_6	17	boxb6_17	2	incons	sg_5	boxb6_17_sg_5_16_2	boxb6_17_sg_5	-24	first	song type change	2	0.301724552307925	4718.20838830853	6	3.49901718990986	0
boxb6	6	sg_5_16_20	boxb6_6	17	boxb6_17	20	incons	sg_5	boxb6_17_sg_5_16_20	boxb6_17_sg_5	-6	first	song type change	20	0.31889565518438	4780.02435866377	6	65.31498754515	0
boxb6	6	sg_5_16_21	boxb6_6	17	boxb6_17	21	incons	sg_5	boxb6_17_sg_5_16_21	boxb6_17_sg_5	-5	first	song type change	21	0.319867604403803	4783.52337585369	6	68.8140047350698	0
boxb6	6	sg_5_16_3	boxb6_6	17	boxb6_17	3	incons	sg_5	boxb6_17_sg_5_16_3	boxb6_17_sg_5	-23	first	song type change	3	0.302696501527347	4721.70740549845	6	6.99803437982973	0
boxb6	6	sg_5_16_4	boxb6_6	17	boxb6_17	4	incons	sg_5	boxb6_17_sg_5_16_4	boxb6_17_sg_5	-22	first	song type change	4	0.303622167450605	4725.03980282218	6	10.33043170356	0
boxb6	6	sg_5_16_5	boxb6_6	17	boxb6_17	5	incons	sg_5	boxb6_17_sg_5_16_5	boxb6_17_sg_5	-21	first	song type change	5	0.30459411667003	4728.53882001211	6	13.8294488934898	0
boxb6	6	sg_5_16_6	boxb6_6	17	boxb6_17	6	incons	sg_5	boxb6_17_sg_5_16_6	boxb6_17_sg_5	-20	first	song type change	6	0.30556606588945	4732.03783720202	6	17.3284660833997	0
boxb6	6	sg_5_16_7	boxb6_6	17	boxb6_17	7	incons	sg_5	boxb6_17_sg_5_16_7	boxb6_17_sg_5	-19	first	song type change	7	0.306491731812711	4735.37023452576	6	20.6608634071399	0
boxb6	6	sg_5_16_8	boxb6_6	17	boxb6_17	8	incons	sg_5	boxb6_17_sg_5_16_8	boxb6_17_sg_5	-18	first	song type change	8	0.30746368103213	4738.86925171567	6	24.1598805970498	0
boxb6	6	sg_5_16_9	boxb6_6	17	boxb6_17	9	incons	sg_5	boxb6_17_sg_5_16_9	boxb6_17_sg_5	-17	first	song type change	9	0.308389346955392	4742.20164903941	6	27.49227792079	0
boxb6	7	sg_30_19_22	boxb6_7	20	boxb6_20	1	incons	sg_30	boxb6_20_sg_30_19_22	boxb6_20_sg_30	1	second	song type change	22	0.452098981541347	5259.55633354885	3	0	1
boxb6	7	sg_30_19_23	boxb6_7	20	boxb6_20	2	incons	sg_30	boxb6_20_sg_30_19_23	boxb6_20_sg_30	2	second	song type change	23	0.452932080872278	5262.5554911402	3	2.99915759135001	0
boxb6	7	sg_30_19_24	boxb6_7	20	boxb6_20	3	incons	sg_30	boxb6_20_sg_30_19_24	boxb6_20_sg_30	3	second	song type change	24	0.453765180203214	5265.55464873157	3	5.99831518272003	0
boxb6	7	sg_30_19_25	boxb6_7	20	boxb6_20	4	incons	sg_30	boxb6_20_sg_30_19_25	boxb6_20_sg_30	4	second	song type change	25	0.454598279534147	5268.55380632293	3	8.99747277408005	0
boxb6	7	sg_30_19_26	boxb6_7	20	boxb6_20	5	incons	sg_30	boxb6_20_sg_30_19_26	boxb6_20_sg_30	5	second	song type change	26	0.455431378865078	5271.55296391428	3	11.9966303654301	0
boxb6	7	sg_30_19_27	boxb6_7	20	boxb6_20	6	incons	sg_30	boxb6_20_sg_30_19_27	boxb6_20_sg_30	6	second	song type change	27	0.456218194899847	5274.38550163945	3	14.8291680906004	0
boxb6	7	sg_30_19_28	boxb6_7	20	boxb6_20	7	incons	sg_30	boxb6_20_sg_30_19_28	boxb6_20_sg_30	7	second	song type change	28	0.457051294230783	5277.38465923082	3	17.8283256819705	0
boxb6	7	sg_30_19_29	boxb6_7	20	boxb6_20	8	incons	sg_30	boxb6_20_sg_30_19_29	boxb6_20_sg_30	8	second	song type change	29	0.457884393561714	5280.38381682217	3	20.8274832733205	0
boxb6	7	sg_30_19_30	boxb6_7	20	boxb6_20	9	incons	sg_30	boxb6_20_sg_30_19_30	boxb6_20_sg_30	9	second	song type change	30	0.45871749289265	5283.38297441354	3	23.8266408646905	0
boxb6	7	sg_30_19_31	boxb6_7	20	boxb6_20	10	incons	sg_30	boxb6_20_sg_30_19_31	boxb6_20_sg_30	10	second	song type change	31	0.459550592223581	5286.38213200489	3	26.8257984560405	0
boxb6	7	sg_30_19_32	boxb6_7	20	boxb6_20	11	incons	sg_30	boxb6_20_sg_30_19_32	boxb6_20_sg_30	11	second	song type change	32	0.460383691554514	5289.38128959625	3	29.8249560474005	0
boxb6	7	sg_30_19_33	boxb6_7	20	boxb6_20	12	incons	sg_30	boxb6_20_sg_30_19_33	boxb6_20_sg_30	12	second	song type change	33	0.461170507589283	5292.21382732142	3	32.65749377257	0
boxb6	7	sg_30_19_34	boxb6_7	20	boxb6_20	13	incons	sg_30	boxb6_20_sg_30_19_34	boxb6_20_sg_30	13	second	song type change	34	0.462003606920219	5295.21298491279	3	35.65665136394	0
boxb6	7	sg_30_19_35	boxb6_7	20	boxb6_20	14	incons	sg_30	boxb6_20_sg_30_19_35	boxb6_20_sg_30	14	second	song type change	35	0.46283670625115	5298.21214250414	3	38.65580895529	0
boxb6	7	sg_30_19_36	boxb6_7	20	boxb6_20	15	incons	sg_30	boxb6_20_sg_30_19_36	boxb6_20_sg_30	15	second	song type change	36	0.463669805582086	5301.21130009551	3	41.65496654666	0
boxb6	7	sg_30_19_37	boxb6_7	20	boxb6_20	16	incons	sg_30	boxb6_20_sg_30_19_37	boxb6_20_sg_30	16	second	song type change	37	0.464456621616856	5304.04383782068	3	44.4875042718304	0
boxb6	7	sg_30_19_38	boxb6_7	20	boxb6_20	17	incons	sg_30	boxb6_20_sg_30_19_38	boxb6_20_sg_30	17	second	song type change	38	0.465289720947786	5307.04299541203	3	47.4866618631804	0
boxb6	7	sg_30_19_39	boxb6_7	20	boxb6_20	18	incons	sg_30	boxb6_20_sg_30_19_39	boxb6_20_sg_30	18	second	song type change	39	0.466122820278719	5310.04215300339	3	50.4858194545404	0
boxb6	7	sg_30_19_40	boxb6_7	20	boxb6_20	19	incons	sg_30	boxb6_20_sg_30_19_40	boxb6_20_sg_30	19	second	song type change	40	0.466955919609656	5313.04131059476	3	53.4849770459105	0
boxb6	7	sg_30_19_41	boxb6_7	20	boxb6_20	20	incons	sg_30	boxb6_20_sg_30_19_41	boxb6_20_sg_30	20	second	song type change	41	0.467789018940586	5316.04046818611	3	56.4841346372605	0
boxb6	7	sg_30_19_42	boxb6_7	20	boxb6_20	21	incons	sg_30	boxb6_20_sg_30_19_42	boxb6_20_sg_30	21	second	song type change	42	0.468575834975356	5318.87300591128	3	59.3166723624308	0
boxb6	7	sg_30_19_43	boxb6_7	20	boxb6_20	22	incons	sg_30	boxb6_20_sg_30_19_43	boxb6_20_sg_30	22	second	song type change	43	0.469408934306292	5321.87216350265	3	62.3158299538009	0
boxb6	7	sg_30_19_44	boxb6_7	20	boxb6_20	23	incons	sg_30	boxb6_20_sg_30_19_44	boxb6_20_sg_30	23	second	song type change	44	0.470242033637222	5324.871321094	3	65.3149875451509	0
boxb6	7	sg_30_19_45	boxb6_7	20	boxb6_20	24	incons	sg_30	boxb6_20_sg_30_19_45	boxb6_20_sg_30	24	second	song type change	45	0.471075132968155	5327.87047868536	3	68.31414513651	0
boxb6	7	sg_30_19_46	boxb6_7	20	boxb6_20	25	incons	sg_30	boxb6_20_sg_30_19_46	boxb6_20_sg_30	25	second	song type change	46	0.471908232299089	5330.86963627672	3	71.31330272787	0
boxb6	7	sg_5_19_1	boxb6_7	20	boxb6_20	1	incons	sg_5	boxb6_20_sg_5_19_1	boxb6_20_sg_5	-21	first	silence	1	0.432058314302792	5187.40993149005	6	0	0
boxb6	7	sg_5_19_10	boxb6_7	20	boxb6_20	10	incons	sg_5	boxb6_20_sg_5_19_10	boxb6_20_sg_5	-12	first	silence	10	0.440620724092936	5218.23460673457	6	30.8246752445193	0
boxb6	7	sg_5_19_11	boxb6_7	20	boxb6_20	11	incons	sg_5	boxb6_20_sg_5_19_11	boxb6_20_sg_5	-11	first	silence	11	0.441592673312358	5221.73362392449	6	34.3236924344392	0
boxb6	7	sg_5_19_12	boxb6_7	20	boxb6_20	12	incons	sg_5	boxb6_20_sg_5_19_12	boxb6_20_sg_5	-10	first	silence	12	0.442564622531778	5225.2326411144	6	37.82270962435	0
boxb6	7	sg_5_19_13	boxb6_7	20	boxb6_20	13	incons	sg_5	boxb6_20_sg_5_19_13	boxb6_20_sg_5	-9	first	silence	13	0.443490288455036	5228.56503843813	6	41.1551069480793	0
boxb6	7	sg_5_19_14	boxb6_7	20	boxb6_20	14	incons	sg_5	boxb6_20_sg_5_19_14	boxb6_20_sg_5	-8	first	silence	14	0.444462237674461	5232.06405562806	6	44.6541241380091	0
boxb6	7	sg_5_19_15	boxb6_7	20	boxb6_20	15	incons	sg_5	boxb6_20_sg_5_19_15	boxb6_20_sg_5	-7	first	silence	15	0.445434186893883	5235.56307281798	6	48.1531413279299	0
boxb6	7	sg_5_19_16	boxb6_7	20	boxb6_20	16	incons	sg_5	boxb6_20_sg_5_19_16	boxb6_20_sg_5	-6	first	silence	16	0.446359852817142	5238.89547014171	6	51.4855386516592	0
boxb6	7	sg_5_19_17	boxb6_7	20	boxb6_20	17	incons	sg_5	boxb6_20_sg_5_19_17	boxb6_20_sg_5	-5	first	silence	17	0.447331802036564	5242.39448733163	6	54.98455584158	0
boxb6	7	sg_5_19_18	boxb6_7	20	boxb6_20	18	incons	sg_5	boxb6_20_sg_5_19_18	boxb6_20_sg_5	-4	first	silence	18	0.448303751255983	5245.89350452154	6	58.4835730314899	0
boxb6	7	sg_5_19_19	boxb6_7	20	boxb6_20	19	incons	sg_5	boxb6_20_sg_5_19_19	boxb6_20_sg_5	-3	first	silence	19	0.449229417179241	5249.22590184527	6	61.8159703552192	0
boxb6	7	sg_5_19_2	boxb6_7	20	boxb6_20	2	incons	sg_5	boxb6_20_sg_5_19_2	boxb6_20_sg_5	-20	first	silence	2	0.43298398022605	5190.74232881378	6	3.33239732372931	0
boxb6	7	sg_5_19_20	boxb6_7	20	boxb6_20	20	incons	sg_5	boxb6_20_sg_5_19_20	boxb6_20_sg_5	-2	first	silence	20	0.450201366398667	5252.7249190352	6	65.31498754515	0
boxb6	7	sg_5_19_21	boxb6_7	20	boxb6_20	21	incons	sg_5	boxb6_20_sg_5_19_21	boxb6_20_sg_5	-1	first	silence	21	0.451173315618089	5256.22393622512	6	68.8140047350698	1
boxb6	7	sg_5_19_3	boxb6_7	20	boxb6_20	3	incons	sg_5	boxb6_20_sg_5_19_3	boxb6_20_sg_5	-19	first	silence	3	0.433955929445472	5194.2413460037	6	6.83141451364918	0
boxb6	7	sg_5_19_4	boxb6_7	20	boxb6_20	4	incons	sg_5	boxb6_20_sg_5_19_4	boxb6_20_sg_5	-18	first	silence	4	0.434927878664892	5197.74036319361	6	10.33043170356	0
boxb6	7	sg_5_19_5	boxb6_7	20	boxb6_20	5	incons	sg_5	boxb6_20_sg_5_19_5	boxb6_20_sg_5	-17	first	silence	5	0.435853544588153	5201.07276051735	6	13.6628290272993	0
boxb6	7	sg_5_19_6	boxb6_7	20	boxb6_20	6	incons	sg_5	boxb6_20_sg_5_19_6	boxb6_20_sg_5	-16	first	silence	6	0.436825493807572	5204.57177770726	6	17.1618462172091	0
boxb6	7	sg_5_19_7	boxb6_7	20	boxb6_20	7	incons	sg_5	boxb6_20_sg_5_19_7	boxb6_20_sg_5	-15	first	silence	7	0.437797443026997	5208.07079489719	6	20.6608634071399	0
boxb6	7	sg_5_19_8	boxb6_7	20	boxb6_20	8	incons	sg_5	boxb6_20_sg_5_19_8	boxb6_20_sg_5	-14	first	silence	8	0.438723108950255	5211.40319222092	6	23.9932607308692	0
boxb6	7	sg_5_19_9	boxb6_7	20	boxb6_20	9	incons	sg_5	boxb6_20_sg_5_19_9	boxb6_20_sg_5	-13	first	silence	9	0.439695058169678	5214.90220941084	6	27.49227792079	0
