# Supplementary material for: Sexual selection for both diversity and repetition in birdsong
Source: Nat Commun. 2023 Jun 16;14:3600. doi: 10.1038/s41467-023-39308-5 (PMC10275917; doi:10.1038/s41467-023-39308-5)
Supplement: Supplementary file 4 — Supplementary Data 1 [file 41467_2023_39308_MOESM4_ESM.zip › Female choice experiment_data/r_code.consistency.season&dawn_JS.R]

dfeggstage.id <- as.data.frame(dfbredseason.mod %>% select(colnames(dfbredseason.mod)) %>% group_by(id,daysto.firstegg, dawn.song) %>% summarize(spcc.cons=mean(spcc.cons, na.rm=T), noid=length(unique(id))))
# dfeggstage.id <- dfbredseason.mod
dfeggstage <- as.data.frame(dfeggstage.id %>% select(colnames(dfeggstage.id)) %>% group_by(daysto.firstegg, dawn.song) %>% summarize(spcc.cons=mean(spcc.cons, na.rm=T), noid=sum(noid)))
dfeggstage.se <- as.data.frame(dfeggstage.id %>% select(colnames(dfeggstage.id)) %>% group_by(daysto.firstegg,dawn.song) %>% summarize(spcc.cons =se(spcc.cons, na.rm=T)))
dfeggstage$spcc.cons.se <- dfeggstage.se$spcc.cons
head(dfeggstage)


ggplot() + geom_polygon(data=data.frame(x=c(-5.5,9,9,-5.5),y=c(0,0,1,1)), aes(x,y), fill='grey90') + geom_point(data= dfeggstage, aes(daysto.firstegg, spcc.cons, col=dawn.song), position=position_dodge(width=5)) + geom_errorbar(data= dfeggstage, aes(daysto.firstegg, spcc.cons ,ymin= spcc.cons-spcc.cons.se, ymax= spcc.cons + spcc.cons.se, col=dawn.song), position=position_dodge(width=5), width=.3) + geom_polygon(data= dfse.poly.season, aes(x,y), fill='lightpink1', alpha=0.25) + geom_line(data= new.dxgam.plot, aes(daysto.firstegg,(fit)),se=F, col='firebrick', size=0.75) + theme_classic(13) + xlab('Days to first egg (First egg date = 0)') + ylab('Male vocal consistency (Similarity score)') + theme(legend.position='', axis.title.y=element_text(size=12), axis.title.x=element_text(size=12)) + scale_y_continuous(breaks=seq(from=0.75, to=0.89, by=0.04)) + geom_text(aes(x=2, y= 0.735), label='Receptive', size= text.size) + geom_text(aes(x=-13, y= 0.735), label='Pre-', size= text.size)+ geom_text(aes(x=14, y= 0.735), label='Post-', size= text.size)+ coord_cartesian(xlim=c(-21,21), ylim=c(0.69,0.9))
