# Supplementary material for: Sexual selection for both diversity and repetition in birdsong
Source: Nat Commun. 2023 Jun 16;14:3600. doi: 10.1038/s41467-023-39308-5 (PMC10275917; doi:10.1038/s41467-023-39308-5)
Supplement: Supplementary file 4 — Supplementary Data 1 [file 41467_2023_39308_MOESM4_ESM.zip › Female choice experiment_data/data.female.preference_JS.txt]

box	playback.control	sg.ty	num.voc	num.cop	num.churr	num.tweet	num.chat	num.scream	num.other	spcccons	sgrate	ntno	vocbinom	copbinom	cop.chat.tweet.binom	nobout	cop.chat.tweet.binom.no	vocbinom.no	copbinom.no
box41	control	control	53	53	0	0	0	0	0	NA	NA	NA	1	1	1	9	8	8	8
box41	playback	sg_10	96	96	0	0	0	0	0	0.71441915544196	0.240862673893713	6	4	4	4	20	16	16	16
box41	playback	sg_13	252	250	0	2	0	0	0	0.874678370308256	0.200962978032191	9	8	8	8	20	12	12	12
box48	control	control	0	0	0	0	0	0	0	NA	NA	NA	0	0	0	5	5	5	5
box48	playback	sg_10	184	179	0	2	0	0	6	0.833952491854138	0.23538447403982	6	7	6	6	11	5	4	5
box48	playback	sg_22	39	28	0	6	0	0	6	0.880524516783697	0.306721557703036	5	3	3	3	12	9	9	9
box50	control	control	0	0	0	0	0	0	0	NA	NA	NA	0	0	0	7	7	7	7
box50	playback	sg_1	0	0	0	0	0	0	0	0.695782984527649	0.268222477906166	8	0	0	0	15	15	15	15
box50	playback	sg_10	13	11	2	0	0	0	0	0.875203543141001	0.244945954273089	4	4	3	3	15	12	11	12
box53	control	control	9	9	0	0	0	0	0	NA	NA	NA	1	1	1	7	6	6	6
box53	playback	sg_10	26	22	0	0	0	4	0	0.817386156303041	0.211504653956907	6	2	2	2	12	10	10	10
box53	playback	sg_6	11	10	0	0	0	0	1	0.788263860281759	0.245203224968387	8	2	1	1	12	11	10	11
box55	control	control	0	0	0	0	0	0	0	NA	NA	NA	0	0	0	7	7	7	7
box55	playback	sg_13	22	22	0	0	0	0	0	0.871318308277007	0.192141730166025	13	7	7	7	14	7	7	7
box55	playback	sg_3	7	7	0	0	0	0	0	0.801323131334367	0.153642787885175	14	3	3	3	14	11	11	11
box58	control	control	0	0	0	0	0	0	0	NA	NA	NA	0	0	0	3	3	3	3
box58	playback	sg_10	0	0	0	0	0	0	0	0.781971050322442	0.182632089023049	6	0	0	0	6	6	6	6
box58	playback	sg_13	18	18	0	0	0	0	0	0.844387972211544	0.315846987793113	6	3	3	3	7	4	4	4
box65	control	control	2	0	2	0	0	0	0	NA	NA	NA	1	0	0	6	6	5	6
box65	playback	sg_13	138	106	24	5	0	0	3	0.877652076077531	0.133143721164018	15	7	7	7	8	1	1	1
box65	playback	sg_3	23	5	6	11	0	0	1	0.791082050601942	0.141503779992315	13	6	2	2	8	6	2	6
box67	control	control	0	0	0	0	0	0	0	NA	NA	NA	0	0	0	9	9	9	9
box67	playback	sg_1	1	1	0	0	0	0	0	0.751771371099005	0.21534471598135	7	1	1	1	17	16	16	16
box67	playback	sg_17	1	0	0	0	0	0	1	0.841816979817387	0.184772631987276	5	1	0	0	17	17	16	17
box90	control	control	0	0	0	0	0	0	0	NA	NA	NA	0	0	0	9	9	9	9
box90	playback	sg_13	16	16	0	0	0	0	0	0.768877177349001	0.324241545825004	6	2	2	2	19	17	17	17
box90	playback	sg_3	5	5	0	0	0	0	0	0.779093115526087	0.1496082931981	6	1	1	1	18	17	17	17
box92	control	control	0	0	0	0	0	0	0	NA	NA	NA	0	0	0	10	10	10	10
box92	playback	sg_13	11	7	0	1	0	0	3	0.870201363515629	0.16727746477782	11	1	1	1	19	18	18	18
box92	playback	sg_25	12	3	0	8	0	0	1	0.797772696727499	0.269602303680639	3	2	1	2	20	18	18	19
boxa15	control	control	34	0	0	13	9	0	1	NA	NA	NA	2	0	2	6	4	4	6
boxa15	playback	sg_10	55	0	0	16	39	0	0	0.836951886201895	0.301618595626783	4	3	0	3	8	5	5	8
boxa15	playback	sg_17	80	0	0	13	59	0	1	0.893377662689114	0.357543543555479	3	4	0	4	8	4	4	8
boxb4	control	control	3	0	0	0	3	0	0	NA	NA	NA	1	0	1	4	3	3	4
boxb4	playback	sg_30	89	0	0	6	80	2	1	0.842794370020559	0.174134097676983	4	4	0	3	10	7	6	10
boxb4	playback	sg_5	95	0	1	2	91	0	1	0.771236655766152	0.17724729600796	6	4	0	4	9	5	5	9
boxb6	control	control	1	0	0	1	0	0	0	NA	NA	NA	1	0	1	8	7	7	8
boxb6	playback	sg_30	8	8	0	0	0	0	0	0.843999333361648	0.349603348247747	3	2	2	2	16	14	14	14
boxb6	playback	sg_5	5	1	0	4	0	0	0	0.82849537247234	0.300768472122963	6	2	1	2	17	15	15	16
