# Supplementary material for: Sexual selection for both diversity and repetition in birdsong
Source: Nat Commun. 2023 Jun 16;14:3600. doi: 10.1038/s41467-023-39308-5 (PMC10275917; doi:10.1038/s41467-023-39308-5)
Supplement: Supplementary file 4 — Supplementary Data 1 [file 41467_2023_39308_MOESM4_ESM.zip › Female choice experiment_data/data.consistency.season.all_dfmodseason_JS.txt]

id	spcc.cons	spcc.in.sg	sg.id	nt.id	daysto.firstegg	weeksto.firstegg	date	time.to.sunrise	year	track	dawn.song
BGWM	0.811747727762203	0.811747727762203	BGWM_Lanc2018429_sg_9_1	BGWM_Lanc2018429_sg_9_1__3	-1	0	2018-04-23	0.340075426388889	2018	Lanc2018429	no
BGWM	0.891925708228921	0.891925708228921	BGWM_Lanc2018429_sg_9_2	BGWM_Lanc2018429_sg_9_2__3	-1	0	2018-04-23	0.340224060277778	2018	Lanc2018429	no
BGWM	0.928667260700552	0.928667260700552	BGWM_Lanc2018429_sg_9_3	BGWM_Lanc2018429_sg_9_3__3	-1	0	2018-04-23	0.340377606666667	2018	Lanc2018429	no
BGWM	0.90005950334212	0.90005950334212	BGWM_Lanc2018429_sg_9_8	BGWM_Lanc2018429_sg_9_8__3	-1	0	2018-04-23	0.343012771666667	2018	Lanc2018429	no
BGWM	0.945879063497935	0.945879063497935	BGWM_Lanc2018429_sg_9_9	BGWM_Lanc2018429_sg_9_9__3	-1	0	2018-04-23	0.343162831944444	2018	Lanc2018429	no
BGWM	0.782032424240254	0.782032424240254	BGWM_Lanc2018171_sg_2_17	BGWM_Lanc2018171_sg_2_17__4	-31	-4	2018-03-24	3.72577288138889	2018	Lanc2018171	no
BGWM	0.830845154649206	0.830845154649206	BGWM_Lanc2018171_sg_2_18	BGWM_Lanc2018171_sg_2_18__4	-31	-4	2018-03-24	3.72672612833333	2018	Lanc2018171	no
BGWM	0.890014057399414	0.890014057399414	BGWM_Lanc2018171_sg_2_19	BGWM_Lanc2018171_sg_2_19__4	-31	-4	2018-03-24	3.73462294805556	2018	Lanc2018171	no
BGWM	0.874063350949536	0.874063350949536	BGWM_Lanc2018171_sg_2_21	BGWM_Lanc2018171_sg_2_21__4	-31	-4	2018-03-24	3.73731713888889	2018	Lanc2018171	no
BGWM	0.872758532995718	0.872758532995718	BGWM_Lanc2018429_sg_9_10	BGWM_Lanc2018429_sg_9_10__3	-1	0	2018-04-23	0.343318755277778	2018	Lanc2018429	no
BGWM	0.850756106797269	0.850756106797269	BGWM_Lanc2018429_sg_9_24	BGWM_Lanc2018429_sg_9_24__3	-1	0	2018-04-23	0.349095360277778	2018	Lanc2018429	no
BGWM	0.946202852102587	0.946202852102587	BGWM_Lanc2018429_sg_9_25	BGWM_Lanc2018429_sg_9_25__3	-1	0	2018-04-23	0.349248272777778	2018	Lanc2018429	no
BGWM	0.843096636181057	0.843096636181057	BGWM_Lanc2018429_sg_9_26	BGWM_Lanc2018429_sg_9_26__3	-1	0	2018-04-23	0.350012042777778	2018	Lanc2018429	no
BGWM	0.916115695161724	0.916115695161724	BGWM_Lanc2018429_sg_9_27	BGWM_Lanc2018429_sg_9_27__3	-1	0	2018-04-23	0.350159250833333	2018	Lanc2018429	no
BGWM	0.918691601886326	0.918691601886326	BGWM_Lanc2018429_sg_9_28	BGWM_Lanc2018429_sg_9_28__3	-1	0	2018-04-23	0.350312955555556	2018	Lanc2018429	no
BGWM	0.740472394002572	0.740472394002572	BGWM_Lanc2018429_sg_9_35	BGWM_Lanc2018429_sg_9_35__3	-1	0	2018-04-23	0.357233948055556	2018	Lanc2018429	no
BGWM	0.65417396105397	0.65417396105397	BGWM_Lanc2018429_sg_9_36	BGWM_Lanc2018429_sg_9_36__3	-1	0	2018-04-23	0.357380997777778	2018	Lanc2018429	no
BGWM	0.965709124030658	0.965709124030658	BGWM_Lanc2018429_sg_9_37	BGWM_Lanc2018429_sg_9_37__3	-1	0	2018-04-23	0.357532008611111	2018	Lanc2018429	no
BGWM	0.816063285586124	0.816063285586124	BGWM_SM1_20180427_041300_Sunrise [54.0125 -2.7877].wav_sg_2_1	BGWM_SM1_20180427_041300_Sunrise [54.0125 -2.7877].wav_sg_2_1__4	3	0	2018-04-27	-0.148365975833333	2018	SM1_20180427_041300	yes
BGWM	0.771276791191044	0.771276791191044	BGWM_SM1_20180427_041300_Sunrise [54.0125 -2.7877].wav_sg_2_5	BGWM_SM1_20180427_041300_Sunrise [54.0125 -2.7877].wav_sg_2_5__4	3	0	2018-04-27	-0.1459418775	2018	SM1_20180427_041300	yes
BGWM	0.936021071443098	0.936021071443098	BGWM_SM1_20180427_041300_Sunrise [54.0125 -2.7877].wav_sg_9_1	BGWM_SM1_20180427_041300_Sunrise [54.0125 -2.7877].wav_sg_9_1__3	3	0	2018-04-27	-0.203671008333333	2018	SM1_20180427_041300	yes
BGWM	0.829653263027241	0.829653263027241	BGWM_SM1_20180427_041300_Sunrise [54.0125 -2.7877].wav_sg_9_2	BGWM_SM1_20180427_041300_Sunrise [54.0125 -2.7877].wav_sg_9_2__3	3	0	2018-04-27	-0.203521581944444	2018	SM1_20180427_041300	yes
BGWM	0.937592653882994	0.937592653882994	BGWM_SM1_20180427_041300_Sunrise [54.0125 -2.7877].wav_sg_9_3	BGWM_SM1_20180427_041300_Sunrise [54.0125 -2.7877].wav_sg_9_3__3	3	0	2018-04-27	-0.202235691111111	2018	SM1_20180427_041300	yes
BGWM	0.918558811762676	0.918558811762676	BGWM_SM1_20180427_041300_Sunrise [54.0125 -2.7877].wav_sg_9_6	BGWM_SM1_20180427_041300_Sunrise [54.0125 -2.7877].wav_sg_9_6__3	3	0	2018-04-27	-0.202082303333333	2018	SM1_20180427_041300	yes
BGWM	0.622150541349413	0.531806820603324	BGWM_SM1_20180427_041300_Sunrise [54.0125 -2.7877].wav_sg_10_2	BGWM_SM1_20180427_041300_Sunrise [54.0125 -2.7877].wav_sg_10_2__4	3	0	2018-04-27	-0.514901438888889	2018	SM1_20180427_041300	yes
BGWM	0.774208621931219	0.710988714151516	BGWM_SM1_20180427_041300_Sunrise [54.0125 -2.7877].wav_sg_10_2	BGWM_SM1_20180427_041300_Sunrise [54.0125 -2.7877].wav_sg_10_2__5	3	0	2018-04-27	-0.514901438888889	2018	SM1_20180427_041300	yes
BGWM	0.922756985604028	0.747414512147009	BGWM_SM1_20180427_041300_Sunrise [54.0125 -2.7877].wav_sg_10_2	BGWM_SM1_20180427_041300_Sunrise [54.0125 -2.7877].wav_sg_10_2__6	3	0	2018-04-27	-0.514901438888889	2018	SM1_20180427_041300	yes
BGWM	0.842955300354039	0.750644832288177	BGWM_SM1_20180427_041300_Sunrise [54.0125 -2.7877].wav_sg_10_2	BGWM_SM1_20180427_041300_Sunrise [54.0125 -2.7877].wav_sg_10_2__7	3	0	2018-04-27	-0.514901438888889	2018	SM1_20180427_041300	yes
BGWM	0.601963336113026	0.437010745277609	BGWM_SM1_20180427_041300_Sunrise [54.0125 -2.7877].wav_sg_10_3	BGWM_SM1_20180427_041300_Sunrise [54.0125 -2.7877].wav_sg_10_3__4	3	0	2018-04-27	-0.513619242222222	2018	SM1_20180427_041300	yes
BGWM	0.660871648454344	0.639755753717576	BGWM_SM1_20180427_041300_Sunrise [54.0125 -2.7877].wav_sg_10_3	BGWM_SM1_20180427_041300_Sunrise [54.0125 -2.7877].wav_sg_10_3__5	3	0	2018-04-27	-0.513619242222222	2018	SM1_20180427_041300	yes
BGWM	0.835159556006757	0.709886245998106	BGWM_SM1_20180427_041300_Sunrise [54.0125 -2.7877].wav_sg_10_3	BGWM_SM1_20180427_041300_Sunrise [54.0125 -2.7877].wav_sg_10_3__6	3	0	2018-04-27	-0.513619242222222	2018	SM1_20180427_041300	yes
BGWM	0.876044985051161	0.659798371106588	BGWM_SM1_20180427_041300_Sunrise [54.0125 -2.7877].wav_sg_10_3	BGWM_SM1_20180427_041300_Sunrise [54.0125 -2.7877].wav_sg_10_3__7	3	0	2018-04-27	-0.513619242222222	2018	SM1_20180427_041300	yes
BGWM	0.768145801582694	0.70717851787381	BGWM_SM1_20180427_041300_Sunrise [54.0125 -2.7877].wav_sg_10_3	BGWM_SM1_20180427_041300_Sunrise [54.0125 -2.7877].wav_sg_10_3__8	3	0	2018-04-27	-0.513619242222222	2018	SM1_20180427_041300	yes
BGWM	0.762001089301988	0.597059366235166	BGWM_SM1_20180427_041300_Sunrise [54.0125 -2.7877].wav_sg_10_4	BGWM_SM1_20180427_041300_Sunrise [54.0125 -2.7877].wav_sg_10_4__4	3	0	2018-04-27	-0.512330407777778	2018	SM1_20180427_041300	yes
BGWM	0.870533423319862	0.702404129316876	BGWM_SM1_20180427_041300_Sunrise [54.0125 -2.7877].wav_sg_10_4	BGWM_SM1_20180427_041300_Sunrise [54.0125 -2.7877].wav_sg_10_4__5	3	0	2018-04-27	-0.512330407777778	2018	SM1_20180427_041300	yes
BGWM	0.751246319604607	0.712346501098125	BGWM_SM1_20180427_041300_Sunrise [54.0125 -2.7877].wav_sg_10_4	BGWM_SM1_20180427_041300_Sunrise [54.0125 -2.7877].wav_sg_10_4__6	3	0	2018-04-27	-0.512330407777778	2018	SM1_20180427_041300	yes
BGWM	0.70432652054426	0.67404758597492	BGWM_SM1_20180427_041300_Sunrise [54.0125 -2.7877].wav_sg_10_4	BGWM_SM1_20180427_041300_Sunrise [54.0125 -2.7877].wav_sg_10_4__7	3	0	2018-04-27	-0.512330407777778	2018	SM1_20180427_041300	yes
BGWM	0.680446989306781	0.494037086253199	BGWM_SM1_20180427_041300_Sunrise [54.0125 -2.7877].wav_sg_10_5	BGWM_SM1_20180427_041300_Sunrise [54.0125 -2.7877].wav_sg_10_5__4	3	0	2018-04-27	-0.510325315277778	2018	SM1_20180427_041300	yes
BGWM	0.711878974962246	0.673320006873327	BGWM_SM1_20180427_041300_Sunrise [54.0125 -2.7877].wav_sg_10_5	BGWM_SM1_20180427_041300_Sunrise [54.0125 -2.7877].wav_sg_10_5__5	3	0	2018-04-27	-0.510325315277778	2018	SM1_20180427_041300	yes
BGWM	0.940137876468465	0.745554068940733	BGWM_SM1_20180427_041300_Sunrise [54.0125 -2.7877].wav_sg_10_5	BGWM_SM1_20180427_041300_Sunrise [54.0125 -2.7877].wav_sg_10_5__6	3	0	2018-04-27	-0.510325315277778	2018	SM1_20180427_041300	yes
BGWM	0.870793269301673	0.714964855086397	BGWM_SM1_20180427_041300_Sunrise [54.0125 -2.7877].wav_sg_10_5	BGWM_SM1_20180427_041300_Sunrise [54.0125 -2.7877].wav_sg_10_5__7	3	0	2018-04-27	-0.510325315277778	2018	SM1_20180427_041300	yes
BGWM	0.819695812118526	0.720324771118961	BGWM_SM1_20180427_041300_Sunrise [54.0125 -2.7877].wav_sg_10_6	BGWM_SM1_20180427_041300_Sunrise [54.0125 -2.7877].wav_sg_10_6__4	3	0	2018-04-27	-0.5090377575	2018	SM1_20180427_041300	yes
BGWM	0.874671258372104	0.816720140564525	BGWM_SM1_20180427_041300_Sunrise [54.0125 -2.7877].wav_sg_10_6	BGWM_SM1_20180427_041300_Sunrise [54.0125 -2.7877].wav_sg_10_6__5	3	0	2018-04-27	-0.5090377575	2018	SM1_20180427_041300	yes
BGWM	0.893787157988361	0.835165414343096	BGWM_SM1_20180427_041300_Sunrise [54.0125 -2.7877].wav_sg_10_6	BGWM_SM1_20180427_041300_Sunrise [54.0125 -2.7877].wav_sg_10_6__6	3	0	2018-04-27	-0.5090377575	2018	SM1_20180427_041300	yes
BGWM	0.876270004716783	0.804435187488759	BGWM_SM1_20180427_041300_Sunrise [54.0125 -2.7877].wav_sg_10_6	BGWM_SM1_20180427_041300_Sunrise [54.0125 -2.7877].wav_sg_10_6__7	3	0	2018-04-27	-0.5090377575	2018	SM1_20180427_041300	yes
BGWM	0.719807326729524	0.540972686935795	BGWM_SM1_20180427_041300_Sunrise [54.0125 -2.7877].wav_sg_10_7	BGWM_SM1_20180427_041300_Sunrise [54.0125 -2.7877].wav_sg_10_7__4	3	0	2018-04-27	-0.507776864444444	2018	SM1_20180427_041300	yes
BGWM	0.656152419501991	0.683772337815025	BGWM_SM1_20180427_041300_Sunrise [54.0125 -2.7877].wav_sg_10_7	BGWM_SM1_20180427_041300_Sunrise [54.0125 -2.7877].wav_sg_10_7__5	3	0	2018-04-27	-0.507776864444444	2018	SM1_20180427_041300	yes
BGWM	0.862161265801292	0.714183336764947	BGWM_SM1_20180427_041300_Sunrise [54.0125 -2.7877].wav_sg_10_7	BGWM_SM1_20180427_041300_Sunrise [54.0125 -2.7877].wav_sg_10_7__6	3	0	2018-04-27	-0.507776864444444	2018	SM1_20180427_041300	yes
BGWM	0.808304792916587	0.732657945342774	BGWM_SM1_20180427_041300_Sunrise [54.0125 -2.7877].wav_sg_10_7	BGWM_SM1_20180427_041300_Sunrise [54.0125 -2.7877].wav_sg_10_7__7	3	0	2018-04-27	-0.507776864444444	2018	SM1_20180427_041300	yes
BGWM	0.589510638517013	0.481837146356345	BGWM_SM1_20180427_041300_Sunrise [54.0125 -2.7877].wav_sg_10_8	BGWM_SM1_20180427_041300_Sunrise [54.0125 -2.7877].wav_sg_10_8__4	3	0	2018-04-27	-0.506206856666667	2018	SM1_20180427_041300	yes
BGWM	0.616608380537639	0.638830831776068	BGWM_SM1_20180427_041300_Sunrise [54.0125 -2.7877].wav_sg_10_8	BGWM_SM1_20180427_041300_Sunrise [54.0125 -2.7877].wav_sg_10_8__5	3	0	2018-04-27	-0.506206856666667	2018	SM1_20180427_041300	yes
BGWM	0.940029727115291	0.698780767759612	BGWM_SM1_20180427_041300_Sunrise [54.0125 -2.7877].wav_sg_10_8	BGWM_SM1_20180427_041300_Sunrise [54.0125 -2.7877].wav_sg_10_8__6	3	0	2018-04-27	-0.506206856666667	2018	SM1_20180427_041300	yes
BGWM	0.725292749494156	0.684196841736905	BGWM_SM1_20180427_041300_Sunrise [54.0125 -2.7877].wav_sg_10_8	BGWM_SM1_20180427_041300_Sunrise [54.0125 -2.7877].wav_sg_10_8__7	3	0	2018-04-27	-0.506206856666667	2018	SM1_20180427_041300	yes
BGWM	0.628084465323464	0.519901056435494	BGWM_SM1_20180427_041300_Sunrise [54.0125 -2.7877].wav_sg_10_9	BGWM_SM1_20180427_041300_Sunrise [54.0125 -2.7877].wav_sg_10_9__4	3	0	2018-04-27	-0.504975755833333	2018	SM1_20180427_041300	yes
BGWM	0.80351422649357	0.716687934122983	BGWM_SM1_20180427_041300_Sunrise [54.0125 -2.7877].wav_sg_10_9	BGWM_SM1_20180427_041300_Sunrise [54.0125 -2.7877].wav_sg_10_9__5	3	0	2018-04-27	-0.504975755833333	2018	SM1_20180427_041300	yes
BGWM	0.915831131379672	0.754417923965026	BGWM_SM1_20180427_041300_Sunrise [54.0125 -2.7877].wav_sg_10_9	BGWM_SM1_20180427_041300_Sunrise [54.0125 -2.7877].wav_sg_10_9__6	3	0	2018-04-27	-0.504975755833333	2018	SM1_20180427_041300	yes
BGWM	0.886102798464915	0.748949669475042	BGWM_SM1_20180427_041300_Sunrise [54.0125 -2.7877].wav_sg_10_9	BGWM_SM1_20180427_041300_Sunrise [54.0125 -2.7877].wav_sg_10_9__7	3	0	2018-04-27	-0.504975755833333	2018	SM1_20180427_041300	yes
BGWM	0.871727709514853	0.69712100945031	BGWM_SM1_20180427_041300_Sunrise [54.0125 -2.7877].wav_sg_17_1	BGWM_SM1_20180427_041300_Sunrise [54.0125 -2.7877].wav_sg_17_1__3	3	0	2018-04-27	-0.501146288888889	2018	SM1_20180427_041300	yes
BGWM	0.837534539913223	0.788275431124455	BGWM_SM1_20180427_041300_Sunrise [54.0125 -2.7877].wav_sg_17_1	BGWM_SM1_20180427_041300_Sunrise [54.0125 -2.7877].wav_sg_17_1__4	3	0	2018-04-27	-0.501146288888889	2018	SM1_20180427_041300	yes
BGWM	0.863567568890829	0.804669262032133	BGWM_SM1_20180427_041300_Sunrise [54.0125 -2.7877].wav_sg_17_1	BGWM_SM1_20180427_041300_Sunrise [54.0125 -2.7877].wav_sg_17_1__5	3	0	2018-04-27	-0.501146288888889	2018	SM1_20180427_041300	yes
BGWM	0.868973173239863	0.867186469245995	BGWM_SM1_20180427_041300_Sunrise [54.0125 -2.7877].wav_sg_17_2	BGWM_SM1_20180427_041300_Sunrise [54.0125 -2.7877].wav_sg_17_2__3	3	0	2018-04-27	-0.499949529722222	2018	SM1_20180427_041300	yes
BGWM	0.802179719921494	0.854793587062486	BGWM_SM1_20180427_041300_Sunrise [54.0125 -2.7877].wav_sg_17_2	BGWM_SM1_20180427_041300_Sunrise [54.0125 -2.7877].wav_sg_17_2__4	3	0	2018-04-27	-0.499949529722222	2018	SM1_20180427_041300	yes
BGWM	0.923988256700509	0.861389496343859	BGWM_SM1_20180427_041300_Sunrise [54.0125 -2.7877].wav_sg_17_2	BGWM_SM1_20180427_041300_Sunrise [54.0125 -2.7877].wav_sg_17_2__5	3	0	2018-04-27	-0.499949529722222	2018	SM1_20180427_041300	yes
BGWM	0.909880732215603	0.91072441996296	BGWM_SM1_20180427_041300_Sunrise [54.0125 -2.7877].wav_sg_17_2	BGWM_SM1_20180427_041300_Sunrise [54.0125 -2.7877].wav_sg_17_2__6	3	0	2018-04-27	-0.499949529722222	2018	SM1_20180427_041300	yes
BGWM	0.861455462577823	0.831449506932854	BGWM_SM1_20180427_041300_Sunrise [54.0125 -2.7877].wav_sg_17_5	BGWM_SM1_20180427_041300_Sunrise [54.0125 -2.7877].wav_sg_17_5__3	3	0	2018-04-27	-0.496077359444444	2018	SM1_20180427_041300	yes
BGWM	0.971487255314967	0.930428788942824	BGWM_SM1_20180427_041300_Sunrise [54.0125 -2.7877].wav_sg_17_5	BGWM_SM1_20180427_041300_Sunrise [54.0125 -2.7877].wav_sg_17_5__4	3	0	2018-04-27	-0.496077359444444	2018	SM1_20180427_041300	yes
BGWM	0.946678378172537	0.928230888690141	BGWM_SM1_20180427_041300_Sunrise [54.0125 -2.7877].wav_sg_17_5	BGWM_SM1_20180427_041300_Sunrise [54.0125 -2.7877].wav_sg_17_5__5	3	0	2018-04-27	-0.496077359444444	2018	SM1_20180427_041300	yes
BGWM	0.949772285903774	0.915947225865198	BGWM_SM1_20180427_041300_Sunrise [54.0125 -2.7877].wav_sg_17_5	BGWM_SM1_20180427_041300_Sunrise [54.0125 -2.7877].wav_sg_17_5__6	3	0	2018-04-27	-0.496077359444444	2018	SM1_20180427_041300	yes
BGWM	0.883496936926526	0.858580017614103	BGWM_SM1_20180427_041300_Sunrise [54.0125 -2.7877].wav_sg_17_6	BGWM_SM1_20180427_041300_Sunrise [54.0125 -2.7877].wav_sg_17_6__2	3	0	2018-04-27	-0.494923799166667	2018	SM1_20180427_041300	yes
BGWM	0.973378586160502	0.931054197436718	BGWM_SM1_20180427_041300_Sunrise [54.0125 -2.7877].wav_sg_17_6	BGWM_SM1_20180427_041300_Sunrise [54.0125 -2.7877].wav_sg_17_6__3	3	0	2018-04-27	-0.494923799166667	2018	SM1_20180427_041300	yes
BGWM	0.93485634180058	0.930190799628861	BGWM_SM1_20180427_041300_Sunrise [54.0125 -2.7877].wav_sg_17_6	BGWM_SM1_20180427_041300_Sunrise [54.0125 -2.7877].wav_sg_17_6__4	3	0	2018-04-27	-0.494923799166667	2018	SM1_20180427_041300	yes
BGWM	0.917389032559555	0.894440228594564	BGWM_SM1_20180427_041300_Sunrise [54.0125 -2.7877].wav_sg_17_6	BGWM_SM1_20180427_041300_Sunrise [54.0125 -2.7877].wav_sg_17_6__5	3	0	2018-04-27	-0.494923799166667	2018	SM1_20180427_041300	yes
BGWM	0.828820385582245	0.828820385582245	BGWM_SM1_20180427_041300_Sunrise [54.0125 -2.7877].wav_sg_2_10	BGWM_SM1_20180427_041300_Sunrise [54.0125 -2.7877].wav_sg_2_10__4	3	0	2018-04-27	-0.143213538611111	2018	SM1_20180427_041300	yes
BGWM	0.845326996681236	0.845326996681236	BGWM_SM1_20180427_041300_Sunrise [54.0125 -2.7877].wav_sg_2_15	BGWM_SM1_20180427_041300_Sunrise [54.0125 -2.7877].wav_sg_2_15__4	3	0	2018-04-27	-0.139699879444444	2018	SM1_20180427_041300	yes
BGWM	0.89963052472026	0.89963052472026	BGWM_SM1_20180427_041300_Sunrise [54.0125 -2.7877].wav_sg_2_16	BGWM_SM1_20180427_041300_Sunrise [54.0125 -2.7877].wav_sg_2_16__4	3	0	2018-04-27	-0.138507327222222	2018	SM1_20180427_041300	yes
BGWM	0.772354172423007	0.772354172423007	BGWM_SM1_20180427_041300_Sunrise [54.0125 -2.7877].wav_sg_2_19	BGWM_SM1_20180427_041300_Sunrise [54.0125 -2.7877].wav_sg_2_19__4	3	0	2018-04-27	-0.1371834	2018	SM1_20180427_041300	yes
BGWM	0.563213764367472	0.563213764367472	BGWM_SM1_20180427_041300_Sunrise [54.0125 -2.7877].wav_sg_2_21	BGWM_SM1_20180427_041300_Sunrise [54.0125 -2.7877].wav_sg_2_21__4	3	0	2018-04-27	-0.135656743055556	2018	SM1_20180427_041300	yes
BGWM	0.943528642956644	0.943528642956644	BGWM_SM1_20180427_041300_Sunrise [54.0125 -2.7877].wav_sg_2_22	BGWM_SM1_20180427_041300_Sunrise [54.0125 -2.7877].wav_sg_2_22__4	3	0	2018-04-27	-0.135132833611111	2018	SM1_20180427_041300	yes
BGWM	0.741085253399157	0.741085253399157	BGWM_SM1_20180427_041300_Sunrise [54.0125 -2.7877].wav_sg_2_23	BGWM_SM1_20180427_041300_Sunrise [54.0125 -2.7877].wav_sg_2_23__4	3	0	2018-04-27	-0.134598232222222	2018	SM1_20180427_041300	yes
BGWM	0.887208145592546	0.887208145592546	BGWM_SM1_20180427_041300_Sunrise [54.0125 -2.7877].wav_sg_2_24	BGWM_SM1_20180427_041300_Sunrise [54.0125 -2.7877].wav_sg_2_24__4	3	0	2018-04-27	-0.133616181666667	2018	SM1_20180427_041300	yes
BGWM	0.811887216296899	0.811887216296899	BGWM_SM1_20180427_041300_Sunrise [54.0125 -2.7877].wav_sg_29_1	BGWM_SM1_20180427_041300_Sunrise [54.0125 -2.7877].wav_sg_29_1__3	3	0	2018-04-27	-0.2771024275	2018	SM1_20180427_041300	yes
BGWM	0.758375428138979	0.758375428138979	BGWM_SM1_20180427_041300_Sunrise [54.0125 -2.7877].wav_sg_29_2	BGWM_SM1_20180427_041300_Sunrise [54.0125 -2.7877].wav_sg_29_2__3	3	0	2018-04-27	-0.2760179475	2018	SM1_20180427_041300	yes
BGWM	0.933146869889161	0.933146869889161	BGWM_SM1_20180427_041300_Sunrise [54.0125 -2.7877].wav_sg_29_5	BGWM_SM1_20180427_041300_Sunrise [54.0125 -2.7877].wav_sg_29_5__3	3	0	2018-04-27	-0.273287063333333	2018	SM1_20180427_041300	yes
BGWM	0.87919001436825	0.87919001436825	BGWM_SM1_20180427_041300_Sunrise [54.0125 -2.7877].wav_sg_29_6	BGWM_SM1_20180427_041300_Sunrise [54.0125 -2.7877].wav_sg_29_6__3	3	0	2018-04-27	-0.272587044722222	2018	SM1_20180427_041300	yes
BGWM	0.830556265184356	0.830556265184356	BGWM_SM1_20180427_041300_Sunrise [54.0125 -2.7877].wav_sg_29_8	BGWM_SM1_20180427_041300_Sunrise [54.0125 -2.7877].wav_sg_29_8__3	3	0	2018-04-27	-0.2709409	2018	SM1_20180427_041300	yes
BGWM	0.928310993732025	0.928310993732025	BGWM_SM1_20180427_041300_Sunrise [54.0125 -2.7877].wav_sg_9_18	BGWM_SM1_20180427_041300_Sunrise [54.0125 -2.7877].wav_sg_9_18__3	3	0	2018-04-27	-0.196609621666667	2018	SM1_20180427_041300	yes
BGWM	0.946614897692093	0.946614897692093	BGWM_SM1_20180427_041300_Sunrise [54.0125 -2.7877].wav_sg_9_19	BGWM_SM1_20180427_041300_Sunrise [54.0125 -2.7877].wav_sg_9_19__3	3	0	2018-04-27	-0.196457184444444	2018	SM1_20180427_041300	yes
BGWM	0.80270238233902	0.80270238233902	BGWM_SM1_20180427_041300_Sunrise [54.0125 -2.7877].wav_sg_9_20	BGWM_SM1_20180427_041300_Sunrise [54.0125 -2.7877].wav_sg_9_20__3	3	0	2018-04-27	-0.196298726111111	2018	SM1_20180427_041300	yes
BGWM	0.645140544052591	0.645140544052591	BGWM_SM1_20180427_041300_Sunrise [54.0125 -2.7877].wav_sg_9_27	BGWM_SM1_20180427_041300_Sunrise [54.0125 -2.7877].wav_sg_9_27__3	3	0	2018-04-27	-0.193511599166667	2018	SM1_20180427_041300	yes
BGWM	0.79832521408695	0.79832521408695	BGWM_SM1_20180427_041300_Sunrise [54.0125 -2.7877].wav_sg_9_28	BGWM_SM1_20180427_041300_Sunrise [54.0125 -2.7877].wav_sg_9_28__3	3	0	2018-04-27	-0.193359320555556	2018	SM1_20180427_041300	yes
BGWM	0.90724424920622	0.90724424920622	BGWM_SM1_20180427_041300_Sunrise [54.0125 -2.7877].wav_sg_9_34	BGWM_SM1_20180427_041300_Sunrise [54.0125 -2.7877].wav_sg_9_34__3	3	0	2018-04-27	-0.190157666111111	2018	SM1_20180427_041300	yes
BGWM	0.679132104058992	0.389421135074872	BGWM_SM1_20180427_041300_Sunrise [54.0125 -2.7877].wav_sg_10_11	BGWM_SM1_20180427_041300_Sunrise [54.0125 -2.7877].wav_sg_10_11__4	3	0	2018-04-27	-0.502547379166667	2018	SM1_20180427_041300	yes
BGWM	0.458882180994505	0.485901764553678	BGWM_SM1_20180427_041300_Sunrise [54.0125 -2.7877].wav_sg_10_11	BGWM_SM1_20180427_041300_Sunrise [54.0125 -2.7877].wav_sg_10_11__5	3	0	2018-04-27	-0.502547379166667	2018	SM1_20180427_041300	yes
BGWM	0.759511661249377	0.54326420882548	BGWM_SM1_20180427_041300_Sunrise [54.0125 -2.7877].wav_sg_10_11	BGWM_SM1_20180427_041300_Sunrise [54.0125 -2.7877].wav_sg_10_11__6	3	0	2018-04-27	-0.502547379166667	2018	SM1_20180427_041300	yes
BGWM	0.879489422703923	0.573909569823888	BGWM_SM1_20180427_041300_Sunrise [54.0125 -2.7877].wav_sg_10_11	BGWM_SM1_20180427_041300_Sunrise [54.0125 -2.7877].wav_sg_10_11__7	3	0	2018-04-27	-0.502547379166667	2018	SM1_20180427_041300	yes
BGWM	0.868809745649028	0.792526421005456	BGWM_SM1_20180427_041300_Sunrise [54.0125 -2.7877].wav_sg_17_10	BGWM_SM1_20180427_041300_Sunrise [54.0125 -2.7877].wav_sg_17_10__2	3	0	2018-04-27	-0.490237370833333	2018	SM1_20180427_041300	yes
BGWM	0.925703258151128	0.880497647041156	BGWM_SM1_20180427_041300_Sunrise [54.0125 -2.7877].wav_sg_17_10	BGWM_SM1_20180427_041300_Sunrise [54.0125 -2.7877].wav_sg_17_10__3	3	0	2018-04-27	-0.490237370833333	2018	SM1_20180427_041300	yes
BGWM	0.844758185609627	0.854312864640139	BGWM_SM1_20180427_041300_Sunrise [54.0125 -2.7877].wav_sg_17_10	BGWM_SM1_20180427_041300_Sunrise [54.0125 -2.7877].wav_sg_17_10__4	3	0	2018-04-27	-0.490237370833333	2018	SM1_20180427_041300	yes
BGWM	0.913778665033804	0.829105280896631	BGWM_SM1_20180427_041300_Sunrise [54.0125 -2.7877].wav_sg_17_10	BGWM_SM1_20180427_041300_Sunrise [54.0125 -2.7877].wav_sg_17_10__5	3	0	2018-04-27	-0.490237370833333	2018	SM1_20180427_041300	yes
BGWM	0.831515154741575	0.773599335194266	BGWM_SM1_20180427_041300_Sunrise [54.0125 -2.7877].wav_sg_17_11	BGWM_SM1_20180427_041300_Sunrise [54.0125 -2.7877].wav_sg_17_11__2	3	0	2018-04-27	-0.489086636944444	2018	SM1_20180427_041300	yes
BGWM	0.925007985112017	0.869669159328093	BGWM_SM1_20180427_041300_Sunrise [54.0125 -2.7877].wav_sg_17_11	BGWM_SM1_20180427_041300_Sunrise [54.0125 -2.7877].wav_sg_17_11__3	3	0	2018-04-27	-0.489086636944444	2018	SM1_20180427_041300	yes
BGWM	0.806443176366352	0.843662476697208	BGWM_SM1_20180427_041300_Sunrise [54.0125 -2.7877].wav_sg_17_11	BGWM_SM1_20180427_041300_Sunrise [54.0125 -2.7877].wav_sg_17_11__4	3	0	2018-04-27	-0.489086636944444	2018	SM1_20180427_041300	yes
BGWM	0.889031231827475	0.807059731112797	BGWM_SM1_20180427_041300_Sunrise [54.0125 -2.7877].wav_sg_17_11	BGWM_SM1_20180427_041300_Sunrise [54.0125 -2.7877].wav_sg_17_11__5	3	0	2018-04-27	-0.489086636944444	2018	SM1_20180427_041300	yes
BGWM	0.893911517929799	0.895802726339966	BGWM_SM1_20180427_041300_Sunrise [54.0125 -2.7877].wav_sg_17_15	BGWM_SM1_20180427_041300_Sunrise [54.0125 -2.7877].wav_sg_17_15__3	3	0	2018-04-27	-0.483854186388889	2018	SM1_20180427_041300	yes
BGWM	0.938336041263821	0.909259356859305	BGWM_SM1_20180427_041300_Sunrise [54.0125 -2.7877].wav_sg_17_15	BGWM_SM1_20180427_041300_Sunrise [54.0125 -2.7877].wav_sg_17_15__4	3	0	2018-04-27	-0.483854186388889	2018	SM1_20180427_041300	yes
BGWM	0.923679468422853	0.935676861318331	BGWM_SM1_20180427_041300_Sunrise [54.0125 -2.7877].wav_sg_17_15	BGWM_SM1_20180427_041300_Sunrise [54.0125 -2.7877].wav_sg_17_15__5	3	0	2018-04-27	-0.483854186388889	2018	SM1_20180427_041300	yes
BGWM	0.904283392640836	0.904078009664479	BGWM_SM1_20180427_041300_Sunrise [54.0125 -2.7877].wav_sg_17_15	BGWM_SM1_20180427_041300_Sunrise [54.0125 -2.7877].wav_sg_17_15__6	3	0	2018-04-27	-0.483854186388889	2018	SM1_20180427_041300	yes
BGWM	0.827597273877551	0.766412956852198	BGWM_SM1_20180427_041300_Sunrise [54.0125 -2.7877].wav_sg_17_16	BGWM_SM1_20180427_041300_Sunrise [54.0125 -2.7877].wav_sg_17_16__2	3	0	2018-04-27	-0.482652076388889	2018	SM1_20180427_041300	yes
BGWM	0.875261705125848	0.850777278117776	BGWM_SM1_20180427_041300_Sunrise [54.0125 -2.7877].wav_sg_17_16	BGWM_SM1_20180427_041300_Sunrise [54.0125 -2.7877].wav_sg_17_16__3	3	0	2018-04-27	-0.482652076388889	2018	SM1_20180427_041300	yes
BGWM	0.967650239438937	0.874633605271712	BGWM_SM1_20180427_041300_Sunrise [54.0125 -2.7877].wav_sg_17_16	BGWM_SM1_20180427_041300_Sunrise [54.0125 -2.7877].wav_sg_17_16__4	3	0	2018-04-27	-0.482652076388889	2018	SM1_20180427_041300	yes
BGWM	0.905046394642314	0.884789590913793	BGWM_SM1_20180427_041300_Sunrise [54.0125 -2.7877].wav_sg_17_16	BGWM_SM1_20180427_041300_Sunrise [54.0125 -2.7877].wav_sg_17_16__5	3	0	2018-04-27	-0.482652076388889	2018	SM1_20180427_041300	yes
BGWM	0.831289322942664	0.755777986952731	BGWM_SM1_20180427_041300_Sunrise [54.0125 -2.7877].wav_sg_17_21	BGWM_SM1_20180427_041300_Sunrise [54.0125 -2.7877].wav_sg_17_21__2	3	0	2018-04-27	-0.476327248611111	2018	SM1_20180427_041300	yes
BGWM	0.947557923671956	0.855711604240202	BGWM_SM1_20180427_041300_Sunrise [54.0125 -2.7877].wav_sg_17_21	BGWM_SM1_20180427_041300_Sunrise [54.0125 -2.7877].wav_sg_17_21__3	3	0	2018-04-27	-0.476327248611111	2018	SM1_20180427_041300	yes
BGWM	0.891407717137986	0.870423453172647	BGWM_SM1_20180427_041300_Sunrise [54.0125 -2.7877].wav_sg_17_21	BGWM_SM1_20180427_041300_Sunrise [54.0125 -2.7877].wav_sg_17_21__4	3	0	2018-04-27	-0.476327248611111	2018	SM1_20180427_041300	yes
BGWM	0.954385607080439	0.85181890596177	BGWM_SM1_20180427_041300_Sunrise [54.0125 -2.7877].wav_sg_17_21	BGWM_SM1_20180427_041300_Sunrise [54.0125 -2.7877].wav_sg_17_21__5	3	0	2018-04-27	-0.476327248611111	2018	SM1_20180427_041300	yes
BGWM	0.878205014493472	0.76973376314127	BGWM_SM1_20180427_041300_Sunrise [54.0125 -2.7877].wav_sg_17_22	BGWM_SM1_20180427_041300_Sunrise [54.0125 -2.7877].wav_sg_17_22__2	3	0	2018-04-27	-0.474955438888889	2018	SM1_20180427_041300	yes
BGWM	0.848479895460757	0.810988743680099	BGWM_SM1_20180427_041300_Sunrise [54.0125 -2.7877].wav_sg_17_22	BGWM_SM1_20180427_041300_Sunrise [54.0125 -2.7877].wav_sg_17_22__3	3	0	2018-04-27	-0.474955438888889	2018	SM1_20180427_041300	yes
BGWM	0.916072604982417	0.841106155474622	BGWM_SM1_20180427_041300_Sunrise [54.0125 -2.7877].wav_sg_17_22	BGWM_SM1_20180427_041300_Sunrise [54.0125 -2.7877].wav_sg_17_22__4	3	0	2018-04-27	-0.474955438888889	2018	SM1_20180427_041300	yes
BGWM	0.845719591624716	0.827461128576463	BGWM_SM1_20180427_041300_Sunrise [54.0125 -2.7877].wav_sg_17_22	BGWM_SM1_20180427_041300_Sunrise [54.0125 -2.7877].wav_sg_17_22__5	3	0	2018-04-27	-0.474955438888889	2018	SM1_20180427_041300	yes
BGWM	0.879427290663671	0.879427290663671	BGWM_SM1_20180427_041300_Sunrise [54.0125 -2.7877].wav_sg_29_10	BGWM_SM1_20180427_041300_Sunrise [54.0125 -2.7877].wav_sg_29_10__3	3	0	2018-04-27	-0.269495626666667	2018	SM1_20180427_041300	yes
BGWM	0.886887563895051	0.886887563895051	BGWM_SM1_20180427_041300_Sunrise [54.0125 -2.7877].wav_sg_29_11	BGWM_SM1_20180427_041300_Sunrise [54.0125 -2.7877].wav_sg_29_11__3	3	0	2018-04-27	-0.268583176666667	2018	SM1_20180427_041300	yes
BGWM	0.937810913832546	0.937810913832546	BGWM_SM1_20180427_041300_Sunrise [54.0125 -2.7877].wav_sg_29_17	BGWM_SM1_20180427_041300_Sunrise [54.0125 -2.7877].wav_sg_29_17__3	3	0	2018-04-27	-0.262825156944444	2018	SM1_20180427_041300	yes
BGWM	0.873495458704351	0.873495458704351	BGWM_SM1_20180427_041300_Sunrise [54.0125 -2.7877].wav_sg_29_20	BGWM_SM1_20180427_041300_Sunrise [54.0125 -2.7877].wav_sg_29_20__3	3	0	2018-04-27	-0.259821244722222	2018	SM1_20180427_041300	yes
BGWM	0.821810678235562	0.821810678235562	BGWM_SM1_20180427_041300_Sunrise [54.0125 -2.7877].wav_sg_29_22	BGWM_SM1_20180427_041300_Sunrise [54.0125 -2.7877].wav_sg_29_22__3	3	0	2018-04-27	-0.257731349444444	2018	SM1_20180427_041300	yes
BMVB	0.822886236716948	0.744203722597813	BMVB_Lanc2019368_sg_5_1	BMVB_Lanc2019368_sg_5_1__4	-15	-2	2019-04-10	-0.485396076666667	2019	Lanc2019368	yes
BMVB	0.97397788099405	0.905241242777637	BMVB_Lanc2019368_sg_5_1	BMVB_Lanc2019368_sg_5_1__5	-15	-2	2019-04-10	-0.485396076666667	2019	Lanc2019368	yes
BMVB	0.968747731766526	0.905581208787696	BMVB_Lanc2019368_sg_5_1	BMVB_Lanc2019368_sg_5_1__6	-15	-2	2019-04-10	-0.485396076666667	2019	Lanc2019368	yes
BMVB	0.91401700128831	0.893674299673097	BMVB_Lanc2019368_sg_5_1	BMVB_Lanc2019368_sg_5_1__7	-15	-2	2019-04-10	-0.485396076666667	2019	Lanc2019368	yes
BMVB	0.842781101397269	0.815499227828526	BMVB_Lanc2019368_sg_5_3	BMVB_Lanc2019368_sg_5_3__4	-15	-2	2019-04-10	-0.483462863055556	2019	Lanc2019368	yes
BMVB	0.923745983605044	0.914562900899772	BMVB_Lanc2019368_sg_5_3	BMVB_Lanc2019368_sg_5_3__5	-15	-2	2019-04-10	-0.483462863055556	2019	Lanc2019368	yes
BMVB	0.951568426756414	0.89977619564788	BMVB_Lanc2019368_sg_5_3	BMVB_Lanc2019368_sg_5_3__6	-15	-2	2019-04-10	-0.483462863055556	2019	Lanc2019368	yes
BMVB	0.971199789764434	0.928836533205371	BMVB_Lanc2019368_sg_5_3	BMVB_Lanc2019368_sg_5_3__7	-15	-2	2019-04-10	-0.483462863055556	2019	Lanc2019368	yes
BMVB	0.923850951411386	0.815157879460489	BMVB_Lanc2019368_sg_5_5	BMVB_Lanc2019368_sg_5_5__4	-15	-2	2019-04-10	-0.48135295	2019	Lanc2019368	yes
BMVB	0.895425634952221	0.897512957608081	BMVB_Lanc2019368_sg_5_5	BMVB_Lanc2019368_sg_5_5__5	-15	-2	2019-04-10	-0.48135295	2019	Lanc2019368	yes
BMVB	0.97418002610616	0.890271292532417	BMVB_Lanc2019368_sg_5_5	BMVB_Lanc2019368_sg_5_5__6	-15	-2	2019-04-10	-0.48135295	2019	Lanc2019368	yes
BMVB	0.891541292167943	0.893874051079787	BMVB_Lanc2019368_sg_5_5	BMVB_Lanc2019368_sg_5_5__7	-15	-2	2019-04-10	-0.48135295	2019	Lanc2019368	yes
BMVB	0.860076344493253	0.89755638975184	BMVB_Lanc2019368_sg_5_8	BMVB_Lanc2019368_sg_5_8__4	-15	-2	2019-04-10	-0.478216032777778	2019	Lanc2019368	yes
BMVB	0.935694140419155	0.914718355547664	BMVB_Lanc2019368_sg_5_8	BMVB_Lanc2019368_sg_5_8__5	-15	-2	2019-04-10	-0.478216032777778	2019	Lanc2019368	yes
BMVB	0.976063653429682	0.951111550453983	BMVB_Lanc2019368_sg_5_8	BMVB_Lanc2019368_sg_5_8__6	-15	-2	2019-04-10	-0.478216032777778	2019	Lanc2019368	yes
BMVB	0.966317009766418	0.952115496758815	BMVB_Lanc2019368_sg_5_8	BMVB_Lanc2019368_sg_5_8__7	-15	-2	2019-04-10	-0.478216032777778	2019	Lanc2019368	yes
BMVB	0.953986279943239	0.889746952220223	BMVB_Lanc2019368_sg_5_9	BMVB_Lanc2019368_sg_5_9__4	-15	-2	2019-04-10	-0.477273884444444	2019	Lanc2019368	yes
BMVB	0.953927014799258	0.92701360139754	BMVB_Lanc2019368_sg_5_9	BMVB_Lanc2019368_sg_5_9__5	-15	-2	2019-04-10	-0.477273884444444	2019	Lanc2019368	yes
BMVB	0.959160789406474	0.940340177342824	BMVB_Lanc2019368_sg_5_9	BMVB_Lanc2019368_sg_5_9__6	-15	-2	2019-04-10	-0.477273884444444	2019	Lanc2019368	yes
BMVB	0.963492084158545	0.918844710600501	BMVB_Lanc2019368_sg_5_9	BMVB_Lanc2019368_sg_5_9__7	-15	-2	2019-04-10	-0.477273884444444	2019	Lanc2019368	yes
BMVB	0.820607478857598	0.807661992222219	BMVB_Lanc2019368_sg_30_1	BMVB_Lanc2019368_sg_30_1__4	-15	-2	2019-04-10	-0.462556653611111	2019	Lanc2019368	yes
BMVB	0.767189058229852	0.830021627135523	BMVB_Lanc2019368_sg_30_1	BMVB_Lanc2019368_sg_30_1__5	-15	-2	2019-04-10	-0.462556653611111	2019	Lanc2019368	yes
BMVB	0.950155520315199	0.860271490004829	BMVB_Lanc2019368_sg_30_1	BMVB_Lanc2019368_sg_30_1__6	-15	-2	2019-04-10	-0.462556653611111	2019	Lanc2019368	yes
BMVB	0.894425063684181	0.884527738676382	BMVB_Lanc2019368_sg_30_1	BMVB_Lanc2019368_sg_30_1__7	-15	-2	2019-04-10	-0.462556653611111	2019	Lanc2019368	yes
BMVB	0.913412518092127	0.841523665995201	BMVB_Lanc2019368_sg_30_4	BMVB_Lanc2019368_sg_30_4__4	-15	-2	2019-04-10	-0.459575222222222	2019	Lanc2019368	yes
BMVB	0.792975749755034	0.862139634053093	BMVB_Lanc2019368_sg_30_4	BMVB_Lanc2019368_sg_30_4__5	-15	-2	2019-04-10	-0.459575222222222	2019	Lanc2019368	yes
BMVB	0.97078162451697	0.860896927856058	BMVB_Lanc2019368_sg_30_4	BMVB_Lanc2019368_sg_30_4__6	-15	-2	2019-04-10	-0.459575222222222	2019	Lanc2019368	yes
BMVB	0.898646944152115	0.870630976050186	BMVB_Lanc2019368_sg_30_6	BMVB_Lanc2019368_sg_30_6__4	-15	-2	2019-04-10	-0.457419386944444	2019	Lanc2019368	yes
BMVB	0.961015474319301	0.935575646286314	BMVB_Lanc2019368_sg_30_6	BMVB_Lanc2019368_sg_30_6__5	-15	-2	2019-04-10	-0.457419386944444	2019	Lanc2019368	yes
BMVB	0.970111478473206	0.93828595609223	BMVB_Lanc2019368_sg_30_6	BMVB_Lanc2019368_sg_30_6__6	-15	-2	2019-04-10	-0.457419386944444	2019	Lanc2019368	yes
BMVB	0.906544754036588	0.878886270337408	BMVB_Lanc2019368_sg_30_9	BMVB_Lanc2019368_sg_30_9__4	-15	-2	2019-04-10	-0.454338873888889	2019	Lanc2019368	yes
BMVB	0.894992085799754	0.910680822661081	BMVB_Lanc2019368_sg_30_9	BMVB_Lanc2019368_sg_30_9__5	-15	-2	2019-04-10	-0.454338873888889	2019	Lanc2019368	yes
BMVB	0.96472527866451	0.898297781695096	BMVB_Lanc2019368_sg_30_9	BMVB_Lanc2019368_sg_30_9__6	-15	-2	2019-04-10	-0.454338873888889	2019	Lanc2019368	yes
BMVB	0.94642337373566	0.829901224029592	BMVB_Lanc2019368_sg_5_13	BMVB_Lanc2019368_sg_5_13__4	-15	-2	2019-04-10	-0.473367774722222	2019	Lanc2019368	yes
BMVB	0.801740303711341	0.850439594124763	BMVB_Lanc2019368_sg_5_13	BMVB_Lanc2019368_sg_5_13__5	-15	-2	2019-04-10	-0.473367774722222	2019	Lanc2019368	yes
BMVB	0.970032675509635	0.882564418204493	BMVB_Lanc2019368_sg_5_13	BMVB_Lanc2019368_sg_5_13__6	-15	-2	2019-04-10	-0.473367774722222	2019	Lanc2019368	yes
BMVB	0.97171886941045	0.898911282168877	BMVB_Lanc2019368_sg_5_13	BMVB_Lanc2019368_sg_5_13__7	-15	-2	2019-04-10	-0.473367774722222	2019	Lanc2019368	yes
BMVB	0.918158232783157	0.866408026139853	BMVB_Lanc2019368_sg_5_14	BMVB_Lanc2019368_sg_5_14__4	-15	-2	2019-04-10	-0.472519716388889	2019	Lanc2019368	yes
BMVB	0.954948546836806	0.926678572605474	BMVB_Lanc2019368_sg_5_14	BMVB_Lanc2019368_sg_5_14__5	-15	-2	2019-04-10	-0.472519716388889	2019	Lanc2019368	yes
BMVB	0.914055603072148	0.919489642724601	BMVB_Lanc2019368_sg_5_14	BMVB_Lanc2019368_sg_5_14__6	-15	-2	2019-04-10	-0.472519716388889	2019	Lanc2019368	yes
BMVB	0.882692442448863	0.808769798964888	BMVB_Lanc2019368_sg_5_15	BMVB_Lanc2019368_sg_5_15__4	-15	-2	2019-04-10	-0.471572826111111	2019	Lanc2019368	yes
BMVB	0.926972958663456	0.90598101774419	BMVB_Lanc2019368_sg_5_15	BMVB_Lanc2019368_sg_5_15__5	-15	-2	2019-04-10	-0.471572826111111	2019	Lanc2019368	yes
BMVB	0.981679350580804	0.915980897752008	BMVB_Lanc2019368_sg_5_15	BMVB_Lanc2019368_sg_5_15__6	-15	-2	2019-04-10	-0.471572826111111	2019	Lanc2019368	yes
BMVB	0.954437653205575	0.911955796131618	BMVB_Lanc2019368_sg_5_15	BMVB_Lanc2019368_sg_5_15__7	-15	-2	2019-04-10	-0.471572826111111	2019	Lanc2019368	yes
BMVB	0.977305777152093	0.782872014788468	BMVB_Lanc2019368_sg_5_19	BMVB_Lanc2019368_sg_5_19__4	-15	-2	2019-04-10	-0.468086503055556	2019	Lanc2019368	yes
BMVB	0.805493366132731	0.791080995918852	BMVB_Lanc2019368_sg_5_19	BMVB_Lanc2019368_sg_5_19__5	-15	-2	2019-04-10	-0.468086503055556	2019	Lanc2019368	yes
BMVB	0.969838908677882	0.846238824400162	BMVB_Lanc2019368_sg_5_19	BMVB_Lanc2019368_sg_5_19__6	-15	-2	2019-04-10	-0.468086503055556	2019	Lanc2019368	yes
BMVB	0.825668580213749	0.848888627523443	BMVB_Lanc2019368_sg_5_19	BMVB_Lanc2019368_sg_5_19__7	-15	-2	2019-04-10	-0.468086503055556	2019	Lanc2019368	yes
BMVB	0.960723983611622	0.894654586029028	BMVB_Lanc2019368_sg_5_20	BMVB_Lanc2019368_sg_5_20__4	-15	-2	2019-04-10	-0.467265648333333	2019	Lanc2019368	yes
BMVB	0.881313449356556	0.921091948281732	BMVB_Lanc2019368_sg_5_20	BMVB_Lanc2019368_sg_5_20__5	-15	-2	2019-04-10	-0.467265648333333	2019	Lanc2019368	yes
BMVB	0.986243753026024	0.911486769661934	BMVB_Lanc2019368_sg_5_20	BMVB_Lanc2019368_sg_5_20__6	-15	-2	2019-04-10	-0.467265648333333	2019	Lanc2019368	yes
BMVB	0.924844306170695	0.868606629218633	BMVB_Lanc2019368_sg_30_12	BMVB_Lanc2019368_sg_30_12__4	-15	-2	2019-04-10	-0.451169715277778	2019	Lanc2019368	yes
BMVB	0.948613339684287	0.933844451432105	BMVB_Lanc2019368_sg_30_12	BMVB_Lanc2019368_sg_30_12__5	-15	-2	2019-04-10	-0.451169715277778	2019	Lanc2019368	yes
BMVB	0.967379965473179	0.922643900494165	BMVB_Lanc2019368_sg_30_12	BMVB_Lanc2019368_sg_30_12__6	-15	-2	2019-04-10	-0.451169715277778	2019	Lanc2019368	yes
BMVB	0.862911384695581	0.806761644698387	BMVB_Lanc2019368_sg_30_15	BMVB_Lanc2019368_sg_30_15__4	-15	-2	2019-04-10	-0.447714635	2019	Lanc2019368	yes
BMVB	0.924142795910283	0.891434743420504	BMVB_Lanc2019368_sg_30_15	BMVB_Lanc2019368_sg_30_15__5	-15	-2	2019-04-10	-0.447714635	2019	Lanc2019368	yes
BMVB	0.897409953671195	0.872292587545769	BMVB_Lanc2019368_sg_30_15	BMVB_Lanc2019368_sg_30_15__6	-15	-2	2019-04-10	-0.447714635	2019	Lanc2019368	yes
BMVB	0.878540805709001	0.873004843568797	BMVB_Lanc2019368_sg_30_15	BMVB_Lanc2019368_sg_30_15__7	-15	-2	2019-04-10	-0.447714635	2019	Lanc2019368	yes
BMVB	0.8545304503831	0.790169733669158	BMVB_Lanc2019368_sg_30_20	BMVB_Lanc2019368_sg_30_20__4	-15	-2	2019-04-10	-0.441654936666667	2019	Lanc2019368	yes
BMVB	0.952968448679605	0.924079715505421	BMVB_Lanc2019368_sg_30_20	BMVB_Lanc2019368_sg_30_20__5	-15	-2	2019-04-10	-0.441654936666667	2019	Lanc2019368	yes
BMVB	0.965481269267749	0.904158176643187	BMVB_Lanc2019368_sg_30_20	BMVB_Lanc2019368_sg_30_20__6	-15	-2	2019-04-10	-0.441654936666667	2019	Lanc2019368	yes
BMVB	0.951129115089402	0.912273436574354	BMVB_Lanc2019368_sg_30_20	BMVB_Lanc2019368_sg_30_20__7	-15	-2	2019-04-10	-0.441654936666667	2019	Lanc2019368	yes
BMVB	0.941624606791953	0.883638726689917	BMVB_Lanc2019368_sg_30_23	BMVB_Lanc2019368_sg_30_23__4	-15	-2	2019-04-10	-0.438409953055556	2019	Lanc2019368	yes
BMVB	0.952792459766918	0.92763268453192	BMVB_Lanc2019368_sg_30_23	BMVB_Lanc2019368_sg_30_23__5	-15	-2	2019-04-10	-0.438409953055556	2019	Lanc2019368	yes
BMVB	0.899040878659381	0.914178775812842	BMVB_Lanc2019368_sg_30_23	BMVB_Lanc2019368_sg_30_23__6	-15	-2	2019-04-10	-0.438409953055556	2019	Lanc2019368	yes
BMVB	0.968410302104754	0.902553258722051	BMVB_Lanc2019368_sg_30_26	BMVB_Lanc2019368_sg_30_26__4	-15	-2	2019-04-10	-0.435143755555556	2019	Lanc2019368	yes
BMVB	0.917375366630194	0.927895880622713	BMVB_Lanc2019368_sg_30_26	BMVB_Lanc2019368_sg_30_26__5	-15	-2	2019-04-10	-0.435143755555556	2019	Lanc2019368	yes
BMVB	0.952535592707238	0.91597259197854	BMVB_Lanc2019368_sg_30_26	BMVB_Lanc2019368_sg_30_26__6	-15	-2	2019-04-10	-0.435143755555556	2019	Lanc2019368	yes
BMVB	0.931429493161705	0.860964825808058	BMVB_Lanc2019368_sg_30_30	BMVB_Lanc2019368_sg_30_30__4	-15	-2	2019-04-10	-0.430387341388889	2019	Lanc2019368	yes
BMVB	0.952178769270182	0.929940838816627	BMVB_Lanc2019368_sg_30_30	BMVB_Lanc2019368_sg_30_30__5	-15	-2	2019-04-10	-0.430387341388889	2019	Lanc2019368	yes
BMVB	0.947403507475045	0.916148897388265	BMVB_Lanc2019368_sg_30_30	BMVB_Lanc2019368_sg_30_30__6	-15	-2	2019-04-10	-0.430387341388889	2019	Lanc2019368	yes
BMVB	0.86755396945802	0.892949350106769	BMVB_Lanc2019368_sg_30_30	BMVB_Lanc2019368_sg_30_30__7	-15	-2	2019-04-10	-0.430387341388889	2019	Lanc2019368	yes
BMVB	0.804422618895677	0.687156146240273	BMVB_SM5_20190407_053100.wav_sg_5_1	BMVB_SM5_20190407_053100.wav_sg_5_1__5	-18	-3	2019-04-07	-0.192296350555556	2019	SM5_20190407_053100	yes
BMVB	0.933768277708369	0.846388514809138	BMVB_SM5_20190407_053100.wav_sg_5_1	BMVB_SM5_20190407_053100.wav_sg_5_1__6	-18	-3	2019-04-07	-0.192296350555556	2019	SM5_20190407_053100	yes
BMVB	0.922483202284422	0.870590455407379	BMVB_SM5_20190407_053100.wav_sg_5_1	BMVB_SM5_20190407_053100.wav_sg_5_1__7	-18	-3	2019-04-07	-0.192296350555556	2019	SM5_20190407_053100	yes
BMVB	0.942319709742433	0.873991187143159	BMVB_SM5_20190407_053100.wav_sg_5_1	BMVB_SM5_20190407_053100.wav_sg_5_1__8	-18	-3	2019-04-07	-0.192296350555556	2019	SM5_20190407_053100	yes
BMVB	0.929012291403605	0.859206958369719	BMVB_SM5_20190407_053100.wav_sg_5_1	BMVB_SM5_20190407_053100.wav_sg_5_1__9	-18	-3	2019-04-07	-0.192296350555556	2019	SM5_20190407_053100	yes
BMVB	0.859045283888778	0.826199940065353	BMVB_SM5_20190407_053100.wav_sg_5_1	BMVB_SM5_20190407_053100.wav_sg_5_1__10	-18	-3	2019-04-07	-0.192296350555556	2019	SM5_20190407_053100	yes
BMVB	0.894941033036222	0.794033761742107	BMVB_SM5_20190407_053100.wav_sg_5_2	BMVB_SM5_20190407_053100.wav_sg_5_2__4	-18	-3	2019-04-07	-0.190911420555556	2019	SM5_20190407_053100	yes
BMVB	0.908654799666847	0.856042390373984	BMVB_SM5_20190407_053100.wav_sg_5_2	BMVB_SM5_20190407_053100.wav_sg_5_2__5	-18	-3	2019-04-07	-0.190911420555556	2019	SM5_20190407_053100	yes
BMVB	0.86953348962404	0.877957860591096	BMVB_SM5_20190407_053100.wav_sg_5_2	BMVB_SM5_20190407_053100.wav_sg_5_2__6	-18	-3	2019-04-07	-0.190911420555556	2019	SM5_20190407_053100	yes
BMVB	0.914933714683637	0.858313676045809	BMVB_SM5_20190407_053100.wav_sg_5_2	BMVB_SM5_20190407_053100.wav_sg_5_2__7	-18	-3	2019-04-07	-0.190911420555556	2019	SM5_20190407_053100	yes
BMVB	0.922938075739317	0.884631752875525	BMVB_SM5_20190407_053100.wav_sg_5_2	BMVB_SM5_20190407_053100.wav_sg_5_2__8	-18	-3	2019-04-07	-0.190911420555556	2019	SM5_20190407_053100	yes
BMVB	0.93087263782351	0.864617816253307	BMVB_SM5_20190407_053100.wav_sg_5_2	BMVB_SM5_20190407_053100.wav_sg_5_2__9	-18	-3	2019-04-07	-0.190911420555556	2019	SM5_20190407_053100	yes
BMVB	0.941288775028116	0.858588295348595	BMVB_SM5_20190407_053100.wav_sg_5_2	BMVB_SM5_20190407_053100.wav_sg_5_2__10	-18	-3	2019-04-07	-0.190911420555556	2019	SM5_20190407_053100	yes
BMVB	0.911131202095643	0.841478288097379	BMVB_SM5_20190407_053100.wav_sg_5_5	BMVB_SM5_20190407_053100.wav_sg_5_5__4	-18	-3	2019-04-07	-0.187210338611111	2019	SM5_20190407_053100	yes
BMVB	0.912035804424815	0.865880939592496	BMVB_SM5_20190407_053100.wav_sg_5_5	BMVB_SM5_20190407_053100.wav_sg_5_5__5	-18	-3	2019-04-07	-0.187210338611111	2019	SM5_20190407_053100	yes
BMVB	0.90549948496425	0.871348127772877	BMVB_SM5_20190407_053100.wav_sg_5_5	BMVB_SM5_20190407_053100.wav_sg_5_5__6	-18	-3	2019-04-07	-0.187210338611111	2019	SM5_20190407_053100	yes
BMVB	0.87170850771676	0.859401435651157	BMVB_SM5_20190407_053100.wav_sg_5_5	BMVB_SM5_20190407_053100.wav_sg_5_5__7	-18	-3	2019-04-07	-0.187210338611111	2019	SM5_20190407_053100	yes
BMVB	0.871260321896069	0.864610608916477	BMVB_SM5_20190407_053100.wav_sg_5_5	BMVB_SM5_20190407_053100.wav_sg_5_5__8	-18	-3	2019-04-07	-0.187210338611111	2019	SM5_20190407_053100	yes
BMVB	0.881462480772763	0.796998090593779	BMVB_SM5_20190407_053100.wav_sg_5_5	BMVB_SM5_20190407_053100.wav_sg_5_5__9	-18	-3	2019-04-07	-0.187210338611111	2019	SM5_20190407_053100	yes
BMVB	0.918557908805736	0.842616329775334	BMVB_SM5_20190407_053100.wav_sg_5_9	BMVB_SM5_20190407_053100.wav_sg_5_9__4	-18	-3	2019-04-07	-0.181412775555556	2019	SM5_20190407_053100	yes
BMVB	0.872792192577789	0.818897859506505	BMVB_SM5_20190407_053100.wav_sg_30_1	BMVB_SM5_20190407_053100.wav_sg_30_1__4	-18	-3	2019-04-07	-0.164346535555556	2019	SM5_20190407_053100	yes
BMVB	0.890069842856603	0.895952233520071	BMVB_SM5_20190407_053100.wav_sg_30_1	BMVB_SM5_20190407_053100.wav_sg_30_1__5	-18	-3	2019-04-07	-0.164346535555556	2019	SM5_20190407_053100	yes
BMVB	0.926979094574928	0.827459760552884	BMVB_SM5_20190407_053100.wav_sg_30_1	BMVB_SM5_20190407_053100.wav_sg_30_1__6	-18	-3	2019-04-07	-0.164346535555556	2019	SM5_20190407_053100	yes
BMVB	0.844798658718066	0.873872144157753	BMVB_SM5_20190407_053100.wav_sg_30_1	BMVB_SM5_20190407_053100.wav_sg_30_1__7	-18	-3	2019-04-07	-0.164346535555556	2019	SM5_20190407_053100	yes
BMVB	0.883024001165833	0.829013998466812	BMVB_SM5_20190407_053100.wav_sg_30_4	BMVB_SM5_20190407_053100.wav_sg_30_4__4	-18	-3	2019-04-07	-0.159342298055556	2019	SM5_20190407_053100	yes
BMVB	0.731078021926903	0.783638043253853	BMVB_SM5_20190407_053100.wav_sg_30_4	BMVB_SM5_20190407_053100.wav_sg_30_4__5	-18	-3	2019-04-07	-0.159342298055556	2019	SM5_20190407_053100	yes
BMVB	0.918766824795481	0.860968406290102	BMVB_SM5_20190407_053100.wav_sg_30_4	BMVB_SM5_20190407_053100.wav_sg_30_4__6	-18	-3	2019-04-07	-0.159342298055556	2019	SM5_20190407_053100	yes
BMVB	0.953539542968083	0.826021642375705	BMVB_SM5_20190407_053100.wav_sg_30_4	BMVB_SM5_20190407_053100.wav_sg_30_4__7	-18	-3	2019-04-07	-0.159342298055556	2019	SM5_20190407_053100	yes
BMVB	0.782001132884478	0.737727049174719	BMVB_SM5_20190407_053100.wav_sg_30_5	BMVB_SM5_20190407_053100.wav_sg_30_5__4	-18	-3	2019-04-07	-0.157768650833333	2019	SM5_20190407_053100	yes
BMVB	0.894461507575201	0.849028257594506	BMVB_SM5_20190407_053100.wav_sg_30_5	BMVB_SM5_20190407_053100.wav_sg_30_5__5	-18	-3	2019-04-07	-0.157768650833333	2019	SM5_20190407_053100	yes
BMVB	0.963293292712314	0.855778069325218	BMVB_SM5_20190407_053100.wav_sg_30_5	BMVB_SM5_20190407_053100.wav_sg_30_5__6	-18	-3	2019-04-07	-0.157768650833333	2019	SM5_20190407_053100	yes
BMVB	0.954587570383721	0.93735175197143	BMVB_SM5_20190407_053100.wav_sg_30_6	BMVB_SM5_20190407_053100.wav_sg_30_6__8	-18	-3	2019-04-07	-0.156788670833333	2019	SM5_20190407_053100	yes
BMVB	0.752865057090689	0.853726313737205	BMVB_SM5_20190407_053100.wav_sg_30_6	BMVB_SM5_20190407_053100.wav_sg_30_6__9	-18	-3	2019-04-07	-0.156788670833333	2019	SM5_20190407_053100	yes
BMVB	0.864003363305696	0.828556014474563	BMVB_SM5_20190407_053100.wav_sg_30_7	BMVB_SM5_20190407_053100.wav_sg_30_7__4	-18	-3	2019-04-07	-0.155550158333333	2019	SM5_20190407_053100	yes
BMVB	0.955759681576942	0.934550354939877	BMVB_SM5_20190407_053100.wav_sg_30_7	BMVB_SM5_20190407_053100.wav_sg_30_7__5	-18	-3	2019-04-07	-0.155550158333333	2019	SM5_20190407_053100	yes
BMVB	0.967625038454911	0.930468521295801	BMVB_SM5_20190407_053100.wav_sg_30_7	BMVB_SM5_20190407_053100.wav_sg_30_7__6	-18	-3	2019-04-07	-0.155550158333333	2019	SM5_20190407_053100	yes
BMVB	0.969830454128126	0.930838678428755	BMVB_SM5_20190407_053100.wav_sg_30_7	BMVB_SM5_20190407_053100.wav_sg_30_7__7	-18	-3	2019-04-07	-0.155550158333333	2019	SM5_20190407_053100	yes
BMVB	0.869578318266474	0.828859787091256	BMVB_Lanc2020004_sg_5_2	BMVB_Lanc2020004_sg_5_2__4	-94	-13	2020-01-17	4.97702256166667	2020	Lanc2020004	no
BMVB	0.914356037183553	0.889056614127664	BMVB_Lanc2020004_sg_5_2	BMVB_Lanc2020004_sg_5_2__5	-94	-13	2020-01-17	4.97702256166667	2020	Lanc2020004	no
BMVB	0.912434174469332	0.882234222747078	BMVB_Lanc2020004_sg_5_2	BMVB_Lanc2020004_sg_5_2__6	-94	-13	2020-01-17	4.97702256166667	2020	Lanc2020004	no
BMVB	0.796390949698698	0.690904998916961	BMVB_Lanc2020004_sg_5_3	BMVB_Lanc2020004_sg_5_3__4	-94	-13	2020-01-17	4.97936008777778	2020	Lanc2020004	no
BMVB	0.615909389884171	0.706150169791435	BMVB_Lanc2020004_sg_5_3	BMVB_Lanc2020004_sg_5_3__5	-94	-13	2020-01-17	4.97936008777778	2020	Lanc2020004	no
BMVB	0.855044151643636	0.600795189200108	BMVB_Lanc2020006_sg_3_1	BMVB_Lanc2020006_sg_3_1__4	-94	-13	2020-01-17	5.31972471805556	2020	Lanc2020006	no
BMVB	0.519565471682879	0.648387777272551	BMVB_Lanc2020006_sg_3_1	BMVB_Lanc2020006_sg_3_1__5	-94	-13	2020-01-17	5.31972471805556	2020	Lanc2020006	no
BMVB	0.767641550326761	0.601085509142123	BMVB_Lanc2020006_sg_3_1	BMVB_Lanc2020006_sg_3_1__6	-94	-13	2020-01-17	5.31972471805556	2020	Lanc2020006	no
BMVB	0.79669426469906	0.634277942825839	BMVB_Lanc2020006_sg_3_1	BMVB_Lanc2020006_sg_3_1__7	-94	-13	2020-01-17	5.31972471805556	2020	Lanc2020006	no
BMVB	0.576308427137701	0.451853341652741	BMVB_Lanc2020006_sg_3_2	BMVB_Lanc2020006_sg_3_2__4	-94	-13	2020-01-17	5.32317485277778	2020	Lanc2020006	no
BMVB	0.502983888717599	0.496906944355425	BMVB_Lanc2020006_sg_3_2	BMVB_Lanc2020006_sg_3_2__5	-94	-13	2020-01-17	5.32317485277778	2020	Lanc2020006	no
BMVB	0.867576571618327	0.598608836628579	BMVB_Lanc2020006_sg_3_2	BMVB_Lanc2020006_sg_3_2__6	-94	-13	2020-01-17	5.32317485277778	2020	Lanc2020006	no
BMVB	0.56977515863013	0.496385764042228	BMVB_Lanc2020006_sg_3_3	BMVB_Lanc2020006_sg_3_3__4	-94	-13	2020-01-17	5.3243131675	2020	Lanc2020006	no
BMVB	0.607074416016862	0.673875535005195	BMVB_Lanc2020006_sg_3_3	BMVB_Lanc2020006_sg_3_3__5	-94	-13	2020-01-17	5.3243131675	2020	Lanc2020006	no
BMVB	0.65552619089364	0.570196997854389	BMVB_Lanc2020006_sg_3_3	BMVB_Lanc2020006_sg_3_3__6	-94	-13	2020-01-17	5.3243131675	2020	Lanc2020006	no
BMVB	0.864733676695916	0.694333097476548	BMVB_Lanc2020006_sg_3_3	BMVB_Lanc2020006_sg_3_3__7	-94	-13	2020-01-17	5.3243131675	2020	Lanc2020006	no
BMVB	0.796577054481631	0.653447159962586	BMVB_Lanc2020006_sg_3_4	BMVB_Lanc2020006_sg_3_4__4	-94	-13	2020-01-17	5.32649745444444	2020	Lanc2020006	no
BMVB	0.817249430251799	0.736028971059775	BMVB_Lanc2020006_sg_3_4	BMVB_Lanc2020006_sg_3_4__5	-94	-13	2020-01-17	5.32649745444444	2020	Lanc2020006	no
BMVB	0.641884175663047	0.705969371535577	BMVB_Lanc2020006_sg_3_4	BMVB_Lanc2020006_sg_3_4__6	-94	-13	2020-01-17	5.32649745444444	2020	Lanc2020006	no
BMVB	0.672710530788961	0.643401935478723	BMVB_Lanc2020006_sg_3_5	BMVB_Lanc2020006_sg_3_5__4	-94	-13	2020-01-17	5.32773035833333	2020	Lanc2020006	no
BMVB	0.600503883751484	0.575513396888895	BMVB_Lanc2020006_sg_3_5	BMVB_Lanc2020006_sg_3_5__5	-94	-13	2020-01-17	5.32773035833333	2020	Lanc2020006	no
BMVB	0.694559258425726	0.675458502105856	BMVB_Lanc2020006_sg_3_5	BMVB_Lanc2020006_sg_3_5__6	-94	-13	2020-01-17	5.32773035833333	2020	Lanc2020006	no
BMVB	0.854425669316619	0.738581736615616	BMVB_Lanc2020006_sg_5_1	BMVB_Lanc2020006_sg_5_1__6	-94	-13	2020-01-17	5.33092318055556	2020	Lanc2020006	no
BMVB	0.63670431423264	0.776327647680406	BMVB_Lanc2020006_sg_5_1	BMVB_Lanc2020006_sg_5_1__7	-94	-13	2020-01-17	5.33092318055556	2020	Lanc2020006	no
BMVB	0.700918076536882	0.633117481776601	BMVB_Lanc2020006_sg_5_1	BMVB_Lanc2020006_sg_5_1__8	-94	-13	2020-01-17	5.33092318055556	2020	Lanc2020006	no
BMVB	0.875767783258248	0.75926450090033	BMVB_Lanc2020006_sg_5_2	BMVB_Lanc2020006_sg_5_2__6	-94	-13	2020-01-17	5.33511480472222	2020	Lanc2020006	no
BMVB	0.681446099125736	0.778606941191992	BMVB_Lanc2020006_sg_5_2	BMVB_Lanc2020006_sg_5_2__7	-94	-13	2020-01-17	5.33511480472222	2020	Lanc2020006	no
BMVB	0.840472931205423	0.76914746746813	BMVB_Lanc2020007_sg_5_1	BMVB_Lanc2020007_sg_5_1__4	-94	-13	2020-01-17	5.39742683722222	2020	Lanc2020007	no
BMVB	0.823500327364435	0.831986629284929	BMVB_Lanc2020007_sg_5_1	BMVB_Lanc2020007_sg_5_1__5	-94	-13	2020-01-17	5.39742683722222	2020	Lanc2020007	no
BMVB	0.837661408234246	0.809067134378965	BMVB_Lanc2020007_sg_5_2	BMVB_Lanc2020007_sg_5_2__4	-94	-13	2020-01-17	5.39876963027778	2020	Lanc2020007	no
BMVB	0.842718066261823	0.840189737248034	BMVB_Lanc2020007_sg_5_2	BMVB_Lanc2020007_sg_5_2__5	-94	-13	2020-01-17	5.39876963027778	2020	Lanc2020007	no
BMVB	0.804906507371164	0.799022997872674	BMVB_Lanc2020007_sg_5_3	BMVB_Lanc2020007_sg_5_3__4	-94	-13	2020-01-17	5.40094097638889	2020	Lanc2020007	no
BMVB	0.873274921309319	0.839090714340242	BMVB_Lanc2020007_sg_5_3	BMVB_Lanc2020007_sg_5_3__5	-94	-13	2020-01-17	5.40094097638889	2020	Lanc2020007	no
BMVB	0.891251159876039	0.823358890123363	BMVB_Lanc2020007_sg_5_4	BMVB_Lanc2020007_sg_5_4__4	-94	-13	2020-01-17	5.40444007805556	2020	Lanc2020007	no
BMVB	0.779444257427314	0.840854585361034	BMVB_Lanc2020007_sg_5_4	BMVB_Lanc2020007_sg_5_4__5	-94	-13	2020-01-17	5.40444007805556	2020	Lanc2020007	no
BMVB	0.837339298109146	0.792084351513211	BMVB_Lanc2020007_sg_5_4	BMVB_Lanc2020007_sg_5_4__6	-94	-13	2020-01-17	5.40444007805556	2020	Lanc2020007	no
BMVB	0.888079724236057	0.804446622717537	BMVB_Lanc2020007_sg_5_5	BMVB_Lanc2020007_sg_5_5__4	-94	-13	2020-01-17	5.40642259	2020	Lanc2020007	no
BMVB	0.80057090239995	0.844325313318004	BMVB_Lanc2020007_sg_5_5	BMVB_Lanc2020007_sg_5_5__5	-94	-13	2020-01-17	5.40642259	2020	Lanc2020007	no
BMVB	0.775826570784182	0.73100443384706	BMVB_Lanc2020007_sg_5_6	BMVB_Lanc2020007_sg_5_6__6	-94	-13	2020-01-17	5.41142916	2020	Lanc2020007	no
BMVB	0.78486867209581	0.803741834488048	BMVB_Lanc2020007_sg_5_6	BMVB_Lanc2020007_sg_5_6__7	-94	-13	2020-01-17	5.41142916	2020	Lanc2020007	no
BMVB	0.734611513758693	0.738925872616961	BMVB_Lanc2020007_sg_5_6	BMVB_Lanc2020007_sg_5_6__8	-94	-13	2020-01-17	5.41142916	2020	Lanc2020007	no
BMVB	0.72140087807988	0.689958586974758	BMVB_Lanc2020007_sg_5_7	BMVB_Lanc2020007_sg_5_7__4	-94	-13	2020-01-17	5.41465881555555	2020	Lanc2020007	no
BMVB	0.854936441716896	0.733097561586246	BMVB_Lanc2020007_sg_5_7	BMVB_Lanc2020007_sg_5_7__5	-94	-13	2020-01-17	5.41465881555555	2020	Lanc2020007	no
BMVB	0.640812083657115	0.735463241073014	BMVB_Lanc2020007_sg_5_7	BMVB_Lanc2020007_sg_5_7__6	-94	-13	2020-01-17	5.41465881555555	2020	Lanc2020007	no
BMVB	0.805820912732121	0.740252353415948	BMVB_Lanc2020004_sg_30_1	BMVB_Lanc2020004_sg_30_1__4	-94	-13	2020-01-17	4.98059249277778	2020	Lanc2020004	no
BMVB	0.588506083143699	0.69716349793791	BMVB_Lanc2020004_sg_30_1	BMVB_Lanc2020004_sg_30_1__5	-94	-13	2020-01-17	4.98059249277778	2020	Lanc2020004	no
BMVB	0.779428442649977	0.742939130476945	BMVB_Lanc2020004_sg_30_2	BMVB_Lanc2020004_sg_30_2__4	-94	-13	2020-01-17	4.9827690425	2020	Lanc2020004	no
BMVB	0.845855484451548	0.812641963550762	BMVB_Lanc2020004_sg_30_2	BMVB_Lanc2020004_sg_30_2__5	-94	-13	2020-01-17	4.9827690425	2020	Lanc2020004	no
BMVB	0.878701396840037	0.866713628102385	BMVB_Lanc2020004_sg_30_3	BMVB_Lanc2020004_sg_30_3__4	-94	-13	2020-01-17	4.98400793638889	2020	Lanc2020004	no
BMVB	0.891265137630876	0.884983267235457	BMVB_Lanc2020004_sg_30_3	BMVB_Lanc2020004_sg_30_3__5	-94	-13	2020-01-17	4.98400793638889	2020	Lanc2020004	no
BMVB	0.854034813310087	0.784198023620944	BMVB_Lanc2020004_sg_30_4	BMVB_Lanc2020004_sg_30_4__4	-94	-13	2020-01-17	4.98512478777778	2020	Lanc2020004	no
BMVB	0.838392697236878	0.846213755273483	BMVB_Lanc2020004_sg_30_4	BMVB_Lanc2020004_sg_30_4__5	-94	-13	2020-01-17	4.98512478777778	2020	Lanc2020004	no
BMVB	0.860977658813194	0.81921944381038	BMVB_Lanc2020004_sg_30_5	BMVB_Lanc2020004_sg_30_5__4	-94	-13	2020-01-17	4.98613731666667	2020	Lanc2020004	no
BMVB	0.882570191084757	0.871773924948976	BMVB_Lanc2020004_sg_30_5	BMVB_Lanc2020004_sg_30_5__5	-94	-13	2020-01-17	4.98613731666667	2020	Lanc2020004	no
BMVB	0.83820831800685	0.813588363705557	BMVB_Lanc2020004_sg_30_6	BMVB_Lanc2020004_sg_30_6__4	-94	-13	2020-01-17	4.98722596583333	2020	Lanc2020004	no
BMVB	0.942245288596837	0.890226803301843	BMVB_Lanc2020004_sg_30_6	BMVB_Lanc2020004_sg_30_6__5	-94	-13	2020-01-17	4.98722596583333	2020	Lanc2020004	no
BMVB	0.877674155405966	0.800309331800965	BMVB_Lanc2020004_sg_30_7	BMVB_Lanc2020004_sg_30_7__4	-94	-13	2020-01-17	4.98818358777778	2020	Lanc2020004	no
BMVB	0.854591877107235	0.866133016256601	BMVB_Lanc2020004_sg_30_7	BMVB_Lanc2020004_sg_30_7__5	-94	-13	2020-01-17	4.98818358777778	2020	Lanc2020004	no
BMVB	0.838315553605157	0.81964943622029	BMVB_Lanc2020004_sg_30_8	BMVB_Lanc2020004_sg_30_8__4	-94	-13	2020-01-17	4.98974767888889	2020	Lanc2020004	no
BMVB	0.9431914919646	0.890753522784879	BMVB_Lanc2020004_sg_30_8	BMVB_Lanc2020004_sg_30_8__5	-94	-13	2020-01-17	4.98974767888889	2020	Lanc2020004	no
BMVB	0.824858749958264	0.835967538078677	BMVB_Lanc2020004_sg_30_9	BMVB_Lanc2020004_sg_30_9__4	-94	-13	2020-01-17	4.99100479194444	2020	Lanc2020004	no
BMVB	0.857313338870435	0.841086044414349	BMVB_Lanc2020004_sg_30_9	BMVB_Lanc2020004_sg_30_9__5	-94	-13	2020-01-17	4.99100479194444	2020	Lanc2020004	no
BMYP	0.808392496117252	0.748542955048882	BMYP_Lanc2019221_sg_3_1	BMYP_Lanc2019221_sg_3_1__5	-31	-4	2019-03-24	1.28133818222222	2019	Lanc2019221	no
BMYP	0.93148780893684	0.813689309548683	BMYP_Lanc2019221_sg_3_1	BMYP_Lanc2019221_sg_3_1__6	-31	-4	2019-03-24	1.28133818222222	2019	Lanc2019221	no
BMYP	0.789117712113652	0.797156714111246	BMYP_Lanc2019221_sg_3_1	BMYP_Lanc2019221_sg_3_1__7	-31	-4	2019-03-24	1.28133818222222	2019	Lanc2019221	no
BMYP	0.800727804755087	0.803212326460557	BMYP_Lanc2019221_sg_3_1	BMYP_Lanc2019221_sg_3_1__8	-31	-4	2019-03-24	1.28133818222222	2019	Lanc2019221	no
BMYP	0.939218775523763	0.813066840326676	BMYP_Lanc2019221_sg_3_1	BMYP_Lanc2019221_sg_3_1__9	-31	-4	2019-03-24	1.28133818222222	2019	Lanc2019221	no
BMYP	0.873500245256939	0.841712464232957	BMYP_Lanc2019221_sg_3_1	BMYP_Lanc2019221_sg_3_1__10	-31	-4	2019-03-24	1.28133818222222	2019	Lanc2019221	no
BMYP	0.675941979067386	0.50191966329302	BMYP_Lanc2019336_sg_3_1	BMYP_Lanc2019336_sg_3_1__2	-16	-2	2019-04-08	-0.348363915833333	2019	Lanc2019336	yes
BMYP	0.83153154942302	0.778532443180678	BMYP_Lanc2019336_sg_3_1	BMYP_Lanc2019336_sg_3_1__3	-16	-2	2019-04-08	-0.348363915833333	2019	Lanc2019336	yes
BMYP	0.911847550287863	0.842210680592155	BMYP_Lanc2019336_sg_3_1	BMYP_Lanc2019336_sg_3_1__4	-16	-2	2019-04-08	-0.348363915833333	2019	Lanc2019336	yes
BMYP	0.949667141643377	0.836900626068961	BMYP_Lanc2019336_sg_3_1	BMYP_Lanc2019336_sg_3_1__5	-16	-2	2019-04-08	-0.348363915833333	2019	Lanc2019336	yes
BMYP	0.941440684303744	0.844585488524221	BMYP_Lanc2019336_sg_3_1	BMYP_Lanc2019336_sg_3_1__6	-16	-2	2019-04-08	-0.348363915833333	2019	Lanc2019336	yes
BMYP	0.936603172480253	0.832842541700073	BMYP_Lanc2019336_sg_3_1	BMYP_Lanc2019336_sg_3_1__7	-16	-2	2019-04-08	-0.348363915833333	2019	Lanc2019336	yes
BMYP	0.939374981285562	0.84331070093622	BMYP_Lanc2019336_sg_3_1	BMYP_Lanc2019336_sg_3_1__8	-16	-2	2019-04-08	-0.348363915833333	2019	Lanc2019336	yes
BMYP	0.86869500773111	0.84311141645196	BMYP_Lanc2019336_sg_3_1	BMYP_Lanc2019336_sg_3_1__9	-16	-2	2019-04-08	-0.348363915833333	2019	Lanc2019336	yes
BMYP	0.67897755275056	0.52455168095124	BMYP_Lanc2019336_sg_3_2	BMYP_Lanc2019336_sg_3_2__2	-16	-2	2019-04-08	-0.346850953888889	2019	Lanc2019336	yes
BMYP	0.829537485487114	0.765420921661685	BMYP_Lanc2019336_sg_3_2	BMYP_Lanc2019336_sg_3_2__3	-16	-2	2019-04-08	-0.346850953888889	2019	Lanc2019336	yes
BMYP	0.947501369843636	0.838200996188666	BMYP_Lanc2019336_sg_3_2	BMYP_Lanc2019336_sg_3_2__4	-16	-2	2019-04-08	-0.346850953888889	2019	Lanc2019336	yes
BMYP	0.927188509907256	0.846038920853519	BMYP_Lanc2019336_sg_3_2	BMYP_Lanc2019336_sg_3_2__5	-16	-2	2019-04-08	-0.346850953888889	2019	Lanc2019336	yes
BMYP	0.897021283524344	0.832760861857493	BMYP_Lanc2019336_sg_3_2	BMYP_Lanc2019336_sg_3_2__6	-16	-2	2019-04-08	-0.346850953888889	2019	Lanc2019336	yes
BMYP	0.946831822580585	0.807317241050531	BMYP_Lanc2019336_sg_3_2	BMYP_Lanc2019336_sg_3_2__7	-16	-2	2019-04-08	-0.346850953888889	2019	Lanc2019336	yes
BMYP	0.864835958417613	0.842909570563503	BMYP_Lanc2019336_sg_3_2	BMYP_Lanc2019336_sg_3_2__8	-16	-2	2019-04-08	-0.346850953888889	2019	Lanc2019336	yes
BMYP	0.542208913383028	0.542208913383028	BMYP_Lanc2019221_sg_25_1	BMYP_Lanc2019221_sg_25_1__3	-31	-4	2019-03-24	1.27543845472222	2019	Lanc2019221	no
BMYP	0.747946444056221	0.747946444056221	BMYP_Lanc2019221_sg_25_2	BMYP_Lanc2019221_sg_25_2__3	-31	-4	2019-03-24	1.27568374861111	2019	Lanc2019221	no
BMYP	0.821450907961517	0.821450907961517	BMYP_Lanc2019221_sg_29_1	BMYP_Lanc2019221_sg_29_1__3	-31	-4	2019-03-24	1.29411421694444	2019	Lanc2019221	no
BMYP	0.465630322894582	0.465630322894582	BMYP_Lanc2019221_sg_29_2	BMYP_Lanc2019221_sg_29_2__3	-31	-4	2019-03-24	1.2955075425	2019	Lanc2019221	no
BMYP	0.807550064940631	0.807550064940631	BMYP_Lanc2019221_sg_29_4	BMYP_Lanc2019221_sg_29_4__3	-31	-4	2019-03-24	1.29786699	2019	Lanc2019221	no
BMYP	0.878533643865932	0.878533643865932	BMYP_Lanc2019221_sg_29_6	BMYP_Lanc2019221_sg_29_6__3	-31	-4	2019-03-24	1.30060753	2019	Lanc2019221	no
BMYP	0.736626336293555	0.736626336293555	BMYP_Lanc2019221_sg_29_7	BMYP_Lanc2019221_sg_29_7__3	-31	-4	2019-03-24	1.30145179694444	2019	Lanc2019221	no
BMYP	0.688205963063812	0.688205963063812	BMYP_Lanc2019221_sg_29_8	BMYP_Lanc2019221_sg_29_8__3	-31	-4	2019-03-24	1.30329451111111	2019	Lanc2019221	no
BMYP	0.932357468727116	0.927504925787613	BMYP_Lanc2019336_sg_13_1	BMYP_Lanc2019336_sg_13_1__3	-16	-2	2019-04-08	-0.392644355833333	2019	Lanc2019336	yes
BMYP	0.952607585471114	0.90544970963955	BMYP_Lanc2019336_sg_13_1	BMYP_Lanc2019336_sg_13_1__4	-16	-2	2019-04-08	-0.392644355833333	2019	Lanc2019336	yes
BMYP	0.734422781026844	0.890287142461578	BMYP_Lanc2019336_sg_13_1	BMYP_Lanc2019336_sg_13_1__5	-16	-2	2019-04-08	-0.392644355833333	2019	Lanc2019336	yes
BMYP	0.930984931522513	0.869720581699014	BMYP_Lanc2019336_sg_13_1	BMYP_Lanc2019336_sg_13_1__6	-16	-2	2019-04-08	-0.392644355833333	2019	Lanc2019336	yes
BMYP	0.89227180594054	0.924588227220346	BMYP_Lanc2019336_sg_13_1	BMYP_Lanc2019336_sg_13_1__7	-16	-2	2019-04-08	-0.392644355833333	2019	Lanc2019336	yes
BMYP	0.89004885818769	0.878217728402354	BMYP_Lanc2019336_sg_13_4	BMYP_Lanc2019336_sg_13_4__3	-16	-2	2019-04-08	-0.389164923611111	2019	Lanc2019336	yes
BMYP	0.881139817466192	0.86425332715376	BMYP_Lanc2019336_sg_13_4	BMYP_Lanc2019336_sg_13_4__4	-16	-2	2019-04-08	-0.389164923611111	2019	Lanc2019336	yes
BMYP	0.95593839442444	0.891326281737936	BMYP_Lanc2019336_sg_13_4	BMYP_Lanc2019336_sg_13_4__5	-16	-2	2019-04-08	-0.389164923611111	2019	Lanc2019336	yes
BMYP	0.946290384777408	0.885596925997249	BMYP_Lanc2019336_sg_13_4	BMYP_Lanc2019336_sg_13_4__6	-16	-2	2019-04-08	-0.389164923611111	2019	Lanc2019336	yes
BMYP	0.505899669291806	0.825625042783855	BMYP_Lanc2019336_sg_13_4	BMYP_Lanc2019336_sg_13_4__7	-16	-2	2019-04-08	-0.389164923611111	2019	Lanc2019336	yes
BMYP	0.94623958766494	0.709104945661097	BMYP_Lanc2019336_sg_13_4	BMYP_Lanc2019336_sg_13_4__8	-16	-2	2019-04-08	-0.389164923611111	2019	Lanc2019336	yes
BMYP	0.903025784105259	0.894821032150283	BMYP_Lanc2019336_sg_13_5	BMYP_Lanc2019336_sg_13_5__3	-16	-2	2019-04-08	-0.387950973055556	2019	Lanc2019336	yes
BMYP	0.960323659079698	0.91553314090217	BMYP_Lanc2019336_sg_13_5	BMYP_Lanc2019336_sg_13_5__4	-16	-2	2019-04-08	-0.387950973055556	2019	Lanc2019336	yes
BMYP	0.904260424910986	0.764356360895181	BMYP_Lanc2019336_sg_13_5	BMYP_Lanc2019336_sg_13_5__5	-16	-2	2019-04-08	-0.387950973055556	2019	Lanc2019336	yes
BMYP	0.905864927221043	0.852426846324755	BMYP_Lanc2019336_sg_13_5	BMYP_Lanc2019336_sg_13_5__6	-16	-2	2019-04-08	-0.387950973055556	2019	Lanc2019336	yes
BMYP	0.965227705205198	0.878015351277708	BMYP_Lanc2019336_sg_13_5	BMYP_Lanc2019336_sg_13_5__7	-16	-2	2019-04-08	-0.387950973055556	2019	Lanc2019336	yes
BMYP	0.787607470235824	0.869986670932993	BMYP_Lanc2019336_sg_13_5	BMYP_Lanc2019336_sg_13_5__8	-16	-2	2019-04-08	-0.387950973055556	2019	Lanc2019336	yes
BMYP	0.933089674020984	0.763440126114963	BMYP_Lanc2019336_sg_13_5	BMYP_Lanc2019336_sg_13_5__9	-16	-2	2019-04-08	-0.387950973055556	2019	Lanc2019336	yes
BMYP	0.935188188816994	0.923668449741455	BMYP_Lanc2019336_sg_13_7	BMYP_Lanc2019336_sg_13_7__3	-16	-2	2019-04-08	-0.385545255833333	2019	Lanc2019336	yes
BMYP	0.931832295509787	0.940846477571251	BMYP_Lanc2019336_sg_13_7	BMYP_Lanc2019336_sg_13_7__4	-16	-2	2019-04-08	-0.385545255833333	2019	Lanc2019336	yes
BMYP	0.690978500335352	0.769647743178613	BMYP_Lanc2019336_sg_13_7	BMYP_Lanc2019336_sg_13_7__5	-16	-2	2019-04-08	-0.385545255833333	2019	Lanc2019336	yes
BMYP	0.882843528513968	0.873792226923964	BMYP_Lanc2019336_sg_13_7	BMYP_Lanc2019336_sg_13_7__6	-16	-2	2019-04-08	-0.385545255833333	2019	Lanc2019336	yes
BMYP	0.956922752197077	0.854762659165249	BMYP_Lanc2019336_sg_13_7	BMYP_Lanc2019336_sg_13_7__7	-16	-2	2019-04-08	-0.385545255833333	2019	Lanc2019336	yes
BMYP	0.919141982388377	0.914209372379496	BMYP_Lanc2019336_sg_13_8	BMYP_Lanc2019336_sg_13_8__3	-16	-2	2019-04-08	-0.384528268888889	2019	Lanc2019336	yes
BMYP	0.969846876525976	0.963235122997317	BMYP_Lanc2019336_sg_13_8	BMYP_Lanc2019336_sg_13_8__4	-16	-2	2019-04-08	-0.384528268888889	2019	Lanc2019336	yes
BMYP	0.964556742822754	0.893728815072395	BMYP_Lanc2019336_sg_13_8	BMYP_Lanc2019336_sg_13_8__5	-16	-2	2019-04-08	-0.384528268888889	2019	Lanc2019336	yes
BMYP	0.953313526112712	0.921218152793295	BMYP_Lanc2019336_sg_13_8	BMYP_Lanc2019336_sg_13_8__6	-16	-2	2019-04-08	-0.384528268888889	2019	Lanc2019336	yes
BMYP	0.956672194333944	0.927287680234261	BMYP_Lanc2019336_sg_13_8	BMYP_Lanc2019336_sg_13_8__7	-16	-2	2019-04-08	-0.384528268888889	2019	Lanc2019336	yes
BMYP	0.883281372593374	0.926512259987484	BMYP_Lanc2019336_sg_13_8	BMYP_Lanc2019336_sg_13_8__8	-16	-2	2019-04-08	-0.384528268888889	2019	Lanc2019336	yes
BMYP	0.898047053459916	0.855120189383106	BMYP_Lanc2019336_sg_13_9	BMYP_Lanc2019336_sg_13_9__3	-16	-2	2019-04-08	-0.383576567222222	2019	Lanc2019336	yes
BMYP	0.933352618677398	0.918823928142496	BMYP_Lanc2019336_sg_13_9	BMYP_Lanc2019336_sg_13_9__4	-16	-2	2019-04-08	-0.383576567222222	2019	Lanc2019336	yes
BMYP	0.953744846612277	0.840256586306241	BMYP_Lanc2019336_sg_13_9	BMYP_Lanc2019336_sg_13_9__5	-16	-2	2019-04-08	-0.383576567222222	2019	Lanc2019336	yes
BMYP	0.824222145484109	0.845457862376697	BMYP_Lanc2019336_sg_13_9	BMYP_Lanc2019336_sg_13_9__6	-16	-2	2019-04-08	-0.383576567222222	2019	Lanc2019336	yes
BMYP	0.927062551550165	0.869075734957262	BMYP_Lanc2019336_sg_13_9	BMYP_Lanc2019336_sg_13_9__7	-16	-2	2019-04-08	-0.383576567222222	2019	Lanc2019336	yes
BMYP	0.842411308929742	0.845480286767937	BMYP_Lanc2019336_sg_13_9	BMYP_Lanc2019336_sg_13_9__8	-16	-2	2019-04-08	-0.383576567222222	2019	Lanc2019336	yes
BMYP	0.867721611741461	0.867721611741461	BMYP_Lanc2019336_sg_29_1	BMYP_Lanc2019336_sg_29_1__3	-16	-2	2019-04-08	-0.317437567222222	2019	Lanc2019336	yes
BMYP	0.894832779638217	0.894832779638217	BMYP_Lanc2019336_sg_29_2	BMYP_Lanc2019336_sg_29_2__3	-16	-2	2019-04-08	-0.316318533333333	2019	Lanc2019336	yes
BMYP	0.82903752671655	0.82903752671655	BMYP_Lanc2019336_sg_29_3	BMYP_Lanc2019336_sg_29_3__3	-16	-2	2019-04-08	-0.315167173611111	2019	Lanc2019336	yes
BMYP	0.84650391559194	0.84650391559194	BMYP_Lanc2019336_sg_29_5	BMYP_Lanc2019336_sg_29_5__3	-16	-2	2019-04-08	-0.312517905833333	2019	Lanc2019336	yes
BMYP	0.855338319317498	0.855338319317498	BMYP_Lanc2019336_sg_29_6	BMYP_Lanc2019336_sg_29_6__3	-16	-2	2019-04-08	-0.311738923611111	2019	Lanc2019336	yes
BMYP	0.910106427601701	0.910106427601701	BMYP_Lanc2019336_sg_29_8	BMYP_Lanc2019336_sg_29_8__3	-16	-2	2019-04-08	-0.309598058055556	2019	Lanc2019336	yes
BMYP	0.889685908091345	0.889685908091345	BMYP_Lanc2019336_sg_29_9	BMYP_Lanc2019336_sg_29_9__3	-16	-2	2019-04-08	-0.307149014444444	2019	Lanc2019336	yes
BMYP	0.632494596204358	0.632494596204358	BMYP_Lanc2019337_sg_25_1	BMYP_Lanc2019337_sg_25_1__3	-16	-2	2019-04-08	-0.242157571111111	2019	Lanc2019337	yes
BMYP	0.597280515509562	0.597280515509562	BMYP_Lanc2019337_sg_25_2	BMYP_Lanc2019337_sg_25_2__3	-16	-2	2019-04-08	-0.240520377777778	2019	Lanc2019337	yes
BMYP	0.52130392932366	0.52130392932366	BMYP_Lanc2019337_sg_25_3	BMYP_Lanc2019337_sg_25_3__3	-16	-2	2019-04-08	-0.240269221111111	2019	Lanc2019337	yes
BMYP	0.573626672136907	0.573626672136907	BMYP_Lanc2019337_sg_25_4	BMYP_Lanc2019337_sg_25_4__3	-16	-2	2019-04-08	-0.240012359722222	2019	Lanc2019337	yes
BMYP	0.577972876091573	0.577972876091573	BMYP_Lanc2019337_sg_25_6	BMYP_Lanc2019337_sg_25_6__3	-16	-2	2019-04-08	-0.236523420277778	2019	Lanc2019337	yes
BMYP	0.749502033377865	0.749502033377865	BMYP_Lanc2019337_sg_25_8	BMYP_Lanc2019337_sg_25_8__3	-16	-2	2019-04-08	-0.233223521666667	2019	Lanc2019337	yes
BMYP	0.88587845296454	0.8699327563936	BMYP_Lanc2019336_sg_13_10	BMYP_Lanc2019336_sg_13_10__3	-16	-2	2019-04-08	-0.382533434722222	2019	Lanc2019336	yes
BMYP	0.894684171498543	0.77284274176169	BMYP_Lanc2019336_sg_13_10	BMYP_Lanc2019336_sg_13_10__4	-16	-2	2019-04-08	-0.382533434722222	2019	Lanc2019336	yes
BMYP	0.699919286577301	0.861611898795429	BMYP_Lanc2019336_sg_13_10	BMYP_Lanc2019336_sg_13_10__5	-16	-2	2019-04-08	-0.382533434722222	2019	Lanc2019336	yes
BMYP	0.960701348629898	0.822182369737808	BMYP_Lanc2019336_sg_13_10	BMYP_Lanc2019336_sg_13_10__6	-16	-2	2019-04-08	-0.382533434722222	2019	Lanc2019336	yes
BMYP	0.963131346038433	0.912353723571804	BMYP_Lanc2019336_sg_13_10	BMYP_Lanc2019336_sg_13_10__7	-16	-2	2019-04-08	-0.382533434722222	2019	Lanc2019336	yes
BMYP	0.900872749934056	0.898926119809084	BMYP_Lanc2019336_sg_13_10	BMYP_Lanc2019336_sg_13_10__8	-16	-2	2019-04-08	-0.382533434722222	2019	Lanc2019336	yes
BMYP	0.934771378241946	0.896000148081907	BMYP_Lanc2019336_sg_13_19	BMYP_Lanc2019336_sg_13_19__4	-16	-2	2019-04-08	-0.364247163611111	2019	Lanc2019336	yes
BMYP	0.944487037414062	0.947839404466821	BMYP_Lanc2019336_sg_13_19	BMYP_Lanc2019336_sg_13_19__5	-16	-2	2019-04-08	-0.364247163611111	2019	Lanc2019336	yes
BMYP	0.912627043800938	0.919383281169781	BMYP_Lanc2019336_sg_13_19	BMYP_Lanc2019336_sg_13_19__6	-16	-2	2019-04-08	-0.364247163611111	2019	Lanc2019336	yes
BMYP	0.95870453335472	0.931360685672634	BMYP_Lanc2019336_sg_13_19	BMYP_Lanc2019336_sg_13_19__7	-16	-2	2019-04-08	-0.364247163611111	2019	Lanc2019336	yes
BMYP	0.967645964966893	0.945531130723314	BMYP_Lanc2019336_sg_13_19	BMYP_Lanc2019336_sg_13_19__8	-16	-2	2019-04-08	-0.364247163611111	2019	Lanc2019336	yes
BMYP	0.914065808396804	0.901250241100967	BMYP_Lanc2019336_sg_13_20	BMYP_Lanc2019336_sg_13_20__3	-16	-2	2019-04-08	-0.36217722	2019	Lanc2019336	yes
BMYP	0.950372546216395	0.937204399236924	BMYP_Lanc2019336_sg_13_20	BMYP_Lanc2019336_sg_13_20__4	-16	-2	2019-04-08	-0.36217722	2019	Lanc2019336	yes
BMYP	0.907598835382385	0.85915581610863	BMYP_Lanc2019336_sg_13_20	BMYP_Lanc2019336_sg_13_20__5	-16	-2	2019-04-08	-0.36217722	2019	Lanc2019336	yes
BMYP	0.850929273693197	0.891466066671921	BMYP_Lanc2019336_sg_13_20	BMYP_Lanc2019336_sg_13_20__6	-16	-2	2019-04-08	-0.36217722	2019	Lanc2019336	yes
BMYP	0.950440913180944	0.905470231393139	BMYP_Lanc2019336_sg_13_20	BMYP_Lanc2019336_sg_13_20__7	-16	-2	2019-04-08	-0.36217722	2019	Lanc2019336	yes
BMYP	0.873325462010511	0.916213086519444	BMYP_Lanc2019336_sg_13_20	BMYP_Lanc2019336_sg_13_20__8	-16	-2	2019-04-08	-0.36217722	2019	Lanc2019336	yes
BMYP	0.943970483390192	0.881214327288826	BMYP_Lanc2019336_sg_13_20	BMYP_Lanc2019336_sg_13_20__9	-16	-2	2019-04-08	-0.36217722	2019	Lanc2019336	yes
BMYP	0.888254936560762	0.839668623948289	BMYP_Lanc2019336_sg_13_21	BMYP_Lanc2019336_sg_13_21__3	-16	-2	2019-04-08	-0.361009380833333	2019	Lanc2019336	yes
BMYP	0.941476509139914	0.930987054534371	BMYP_Lanc2019336_sg_13_21	BMYP_Lanc2019336_sg_13_21__4	-16	-2	2019-04-08	-0.361009380833333	2019	Lanc2019336	yes
BMYP	0.926297381658933	0.909634844307667	BMYP_Lanc2019336_sg_13_21	BMYP_Lanc2019336_sg_13_21__5	-16	-2	2019-04-08	-0.361009380833333	2019	Lanc2019336	yes
BMYP	0.961061157465881	0.917258924570993	BMYP_Lanc2019336_sg_13_21	BMYP_Lanc2019336_sg_13_21__6	-16	-2	2019-04-08	-0.361009380833333	2019	Lanc2019336	yes
BMYP	0.898223713707842	0.90012650415141	BMYP_Lanc2019336_sg_13_21	BMYP_Lanc2019336_sg_13_21__7	-16	-2	2019-04-08	-0.361009380833333	2019	Lanc2019336	yes
BMYP	0.920848620125814	0.910400566034576	BMYP_Lanc2019336_sg_13_21	BMYP_Lanc2019336_sg_13_21__8	-16	-2	2019-04-08	-0.361009380833333	2019	Lanc2019336	yes
BMYP	0.848143664012508	0.851275219781303	BMYP_Lanc2019336_sg_13_22	BMYP_Lanc2019336_sg_13_22__3	-16	-2	2019-04-08	-0.359663434166667	2019	Lanc2019336	yes
BMYP	0.915810731318509	0.910018697291605	BMYP_Lanc2019336_sg_13_22	BMYP_Lanc2019336_sg_13_22__4	-16	-2	2019-04-08	-0.359663434166667	2019	Lanc2019336	yes
BMYP	0.940554800753195	0.857925756887617	BMYP_Lanc2019336_sg_13_22	BMYP_Lanc2019336_sg_13_22__5	-16	-2	2019-04-08	-0.359663434166667	2019	Lanc2019336	yes
BMYP	0.858637532621159	0.890604817773455	BMYP_Lanc2019336_sg_13_22	BMYP_Lanc2019336_sg_13_22__6	-16	-2	2019-04-08	-0.359663434166667	2019	Lanc2019336	yes
BMYP	0.951159388050263	0.885626009952314	BMYP_Lanc2019336_sg_13_22	BMYP_Lanc2019336_sg_13_22__7	-16	-2	2019-04-08	-0.359663434166667	2019	Lanc2019336	yes
BMYP	0.905084005616976	0.911761283013537	BMYP_Lanc2019336_sg_13_22	BMYP_Lanc2019336_sg_13_22__8	-16	-2	2019-04-08	-0.359663434166667	2019	Lanc2019336	yes
BMYP	0.829467860041834	0.829467860041834	BMYP_Lanc2019336_sg_29_10	BMYP_Lanc2019336_sg_29_10__3	-16	-2	2019-04-08	-0.305691671388889	2019	Lanc2019336	yes
BMYP	0.9188845823885	0.9188845823885	BMYP_Lanc2019336_sg_29_11	BMYP_Lanc2019336_sg_29_11__3	-16	-2	2019-04-08	-0.304402928333333	2019	Lanc2019336	yes
BMYP	0.895752391295641	0.895752391295641	BMYP_Lanc2019336_sg_29_13	BMYP_Lanc2019336_sg_29_13__3	-16	-2	2019-04-08	-0.302682227222222	2019	Lanc2019336	yes
BMYP	0.897305007615667	0.897305007615667	BMYP_Lanc2019336_sg_29_16	BMYP_Lanc2019336_sg_29_16__3	-16	-2	2019-04-08	-0.299755181666667	2019	Lanc2019336	yes
BMYP	0.910068421453508	0.910068421453508	BMYP_Lanc2019336_sg_29_17	BMYP_Lanc2019336_sg_29_17__3	-16	-2	2019-04-08	-0.298675445277778	2019	Lanc2019336	yes
BMYP	0.957200656091065	0.957200656091065	BMYP_Lanc2019336_sg_29_19	BMYP_Lanc2019336_sg_29_19__3	-16	-2	2019-04-08	-0.295922703888889	2019	Lanc2019336	yes
BMYP	0.627647805958378	0.443113590325839	BMYP_Lanc2020088_sg_3_1	BMYP_Lanc2020088_sg_3_1__2	-62	-9	2020-02-19	3.30541114361111	2020	Lanc2020088	no
BMYP	0.6092067223365	0.600993374756323	BMYP_Lanc2020088_sg_3_1	BMYP_Lanc2020088_sg_3_1__3	-62	-9	2020-02-19	3.30541114361111	2020	Lanc2020088	no
BMYP	0.954142362651877	0.76789606934834	BMYP_Lanc2020088_sg_3_1	BMYP_Lanc2020088_sg_3_1__4	-62	-9	2020-02-19	3.30541114361111	2020	Lanc2020088	no
BMYP	0.942432534449564	0.765323238097226	BMYP_Lanc2020088_sg_3_1	BMYP_Lanc2020088_sg_3_1__5	-62	-9	2020-02-19	3.30541114361111	2020	Lanc2020088	no
BMYP	0.911605714340271	0.790927451561398	BMYP_Lanc2020088_sg_3_1	BMYP_Lanc2020088_sg_3_1__6	-62	-9	2020-02-19	3.30541114361111	2020	Lanc2020088	no
BMYP	0.978768461634694	0.756065014859705	BMYP_Lanc2020088_sg_3_1	BMYP_Lanc2020088_sg_3_1__7	-62	-9	2020-02-19	3.30541114361111	2020	Lanc2020088	no
BMYP	0.836333612503717	0.536124200706062	BMYP_Lanc2020374_sg_3_1	BMYP_Lanc2020374_sg_3_1__2	0	0	2020-04-21	-0.414162686111111	2020	Lanc2020374	yes
BMYP	0.618040316141415	0.603728025386102	BMYP_Lanc2020374_sg_3_1	BMYP_Lanc2020374_sg_3_1__3	0	0	2020-04-21	-0.414162686111111	2020	Lanc2020374	yes
BMYP	0.635288147532919	0.597059041347128	BMYP_Lanc2020374_sg_3_1	BMYP_Lanc2020374_sg_3_1__4	0	0	2020-04-21	-0.414162686111111	2020	Lanc2020374	yes
BMYP	0.80413169229138	0.575713965351945	BMYP_Lanc2020374_sg_3_1	BMYP_Lanc2020374_sg_3_1__5	0	0	2020-04-21	-0.414162686111111	2020	Lanc2020374	yes
BMYP	0.476183699983063	0.428181344504058	BMYP_Lanc2020088_sg_10_1	BMYP_Lanc2020088_sg_10_1__4	-62	-9	2020-02-19	3.19315953	2020	Lanc2020088	no
BMYP	0.882266738981069	0.763994361768921	BMYP_Lanc2020088_sg_10_1	BMYP_Lanc2020088_sg_10_1__5	-62	-9	2020-02-19	3.19315953	2020	Lanc2020088	no
BMYP	0.851645413531044	0.752870718104069	BMYP_Lanc2020088_sg_10_1	BMYP_Lanc2020088_sg_10_1__6	-62	-9	2020-02-19	3.19315953	2020	Lanc2020088	no
BMYP	0.908607059878511	0.741795623339021	BMYP_Lanc2020088_sg_10_1	BMYP_Lanc2020088_sg_10_1__7	-62	-9	2020-02-19	3.19315953	2020	Lanc2020088	no
BMYP	0.477965197085462	0.453308178934306	BMYP_Lanc2020088_sg_10_2	BMYP_Lanc2020088_sg_10_2__4	-62	-9	2020-02-19	3.19626316555556	2020	Lanc2020088	no
BMYP	0.917952450334322	0.787185593258576	BMYP_Lanc2020088_sg_10_2	BMYP_Lanc2020088_sg_10_2__5	-62	-9	2020-02-19	3.19626316555556	2020	Lanc2020088	no
BMYP	0.959889652682009	0.791275628476874	BMYP_Lanc2020088_sg_10_2	BMYP_Lanc2020088_sg_10_2__6	-62	-9	2020-02-19	3.19626316555556	2020	Lanc2020088	no
BMYP	0.768768230124031	0.76274650575809	BMYP_Lanc2020088_sg_10_2	BMYP_Lanc2020088_sg_10_2__7	-62	-9	2020-02-19	3.19626316555556	2020	Lanc2020088	no
BMYP	0.48420096564616	0.437374809056331	BMYP_Lanc2020088_sg_10_4	BMYP_Lanc2020088_sg_10_4__4	-62	-9	2020-02-19	3.21877868222222	2020	Lanc2020088	no
BMYP	0.912200668041036	0.766830939573432	BMYP_Lanc2020088_sg_10_4	BMYP_Lanc2020088_sg_10_4__5	-62	-9	2020-02-19	3.21877868222222	2020	Lanc2020088	no
BMYP	0.808028763901115	0.719766583733304	BMYP_Lanc2020088_sg_10_4	BMYP_Lanc2020088_sg_10_4__6	-62	-9	2020-02-19	3.21877868222222	2020	Lanc2020088	no
BMYP	0.851342631612528	0.853799321688087	BMYP_Lanc2020122_sg_13_1	BMYP_Lanc2020122_sg_13_1__3	-48	-7	2020-03-04	4.4030389175	2020	Lanc2020122	no
BMYP	0.407747769630991	0.602374838557399	BMYP_Lanc2020122_sg_13_1	BMYP_Lanc2020122_sg_13_1__4	-48	-7	2020-03-04	4.4030389175	2020	Lanc2020122	no
BMYP	0.822848854637675	0.706159953800083	BMYP_Lanc2020122_sg_13_1	BMYP_Lanc2020122_sg_13_1__5	-48	-7	2020-03-04	4.4030389175	2020	Lanc2020122	no
BMYP	0.920694665804463	0.783616011779894	BMYP_Lanc2020122_sg_13_1	BMYP_Lanc2020122_sg_13_1__6	-48	-7	2020-03-04	4.4030389175	2020	Lanc2020122	no
BMYP	0.802916984709811	0.751911960123386	BMYP_Lanc2020122_sg_13_2	BMYP_Lanc2020122_sg_13_2__4	-48	-7	2020-03-04	4.40418235416667	2020	Lanc2020122	no
BMYP	0.759546441954931	0.723515196475974	BMYP_Lanc2020122_sg_13_2	BMYP_Lanc2020122_sg_13_2__5	-48	-7	2020-03-04	4.40418235416667	2020	Lanc2020122	no
BMYP	0.759227633522145	0.755441234875284	BMYP_Lanc2020122_sg_13_2	BMYP_Lanc2020122_sg_13_2__6	-48	-7	2020-03-04	4.40418235416667	2020	Lanc2020122	no
BMYP	0.462251544664507	0.60319304119115	BMYP_Lanc2020122_sg_13_3	BMYP_Lanc2020122_sg_13_3__3	-48	-7	2020-03-04	4.40540169222222	2020	Lanc2020122	no
BMYP	0.66176315888047	0.709300963968445	BMYP_Lanc2020122_sg_13_3	BMYP_Lanc2020122_sg_13_3__4	-48	-7	2020-03-04	4.40540169222222	2020	Lanc2020122	no
BMYP	0.71522255101668	0.547168941682255	BMYP_Lanc2020122_sg_13_3	BMYP_Lanc2020122_sg_13_3__5	-48	-7	2020-03-04	4.40540169222222	2020	Lanc2020122	no
BMYP	0.736279134098628	0.783252969693491	BMYP_Lanc2020122_sg_13_3	BMYP_Lanc2020122_sg_13_3__6	-48	-7	2020-03-04	4.40540169222222	2020	Lanc2020122	no
BMYP	0.8104864956838	0.703658582048397	BMYP_Lanc2020122_sg_13_3	BMYP_Lanc2020122_sg_13_3__7	-48	-7	2020-03-04	4.40540169222222	2020	Lanc2020122	no
BMYP	0.919928115916113	0.800728487983479	BMYP_Lanc2020122_sg_13_4	BMYP_Lanc2020122_sg_13_4__3	-48	-7	2020-03-04	4.40667427277778	2020	Lanc2020122	no
BMYP	0.864164314135404	0.786636606070712	BMYP_Lanc2020122_sg_13_4	BMYP_Lanc2020122_sg_13_4__4	-48	-7	2020-03-04	4.40667427277778	2020	Lanc2020122	no
BMYP	0.840307051432694	0.720851489475429	BMYP_Lanc2020122_sg_13_4	BMYP_Lanc2020122_sg_13_4__5	-48	-7	2020-03-04	4.40667427277778	2020	Lanc2020122	no
BMYP	0.591276121217133	0.778857678438897	BMYP_Lanc2020122_sg_13_4	BMYP_Lanc2020122_sg_13_4__6	-48	-7	2020-03-04	4.40667427277778	2020	Lanc2020122	no
BMYP	0.779958715995691	0.606645014616327	BMYP_Lanc2020122_sg_13_4	BMYP_Lanc2020122_sg_13_4__7	-48	-7	2020-03-04	4.40667427277778	2020	Lanc2020122	no
BMYP	0.898366272421847	0.835139177360778	BMYP_Lanc2020122_sg_13_5	BMYP_Lanc2020122_sg_13_5__3	-48	-7	2020-03-04	4.40902500472222	2020	Lanc2020122	no
BMYP	0.900432830835154	0.873037166947876	BMYP_Lanc2020122_sg_13_5	BMYP_Lanc2020122_sg_13_5__4	-48	-7	2020-03-04	4.40902500472222	2020	Lanc2020122	no
BMYP	0.899485730530129	0.872790001140761	BMYP_Lanc2020122_sg_13_5	BMYP_Lanc2020122_sg_13_5__5	-48	-7	2020-03-04	4.40902500472222	2020	Lanc2020122	no
BMYP	0.935206277581358	0.886253805675487	BMYP_Lanc2020122_sg_13_5	BMYP_Lanc2020122_sg_13_5__6	-48	-7	2020-03-04	4.40902500472222	2020	Lanc2020122	no
BMYP	0.741073722731343	0.741073722731343	BMYP_Lanc2020122_sg_13_8	BMYP_Lanc2020122_sg_13_8__7	-48	-7	2020-03-04	4.41939262861111	2020	Lanc2020122	no
BMYP	0.818781959351505	0.733609214756417	BMYP_Lanc2020122_sg_13_9	BMYP_Lanc2020122_sg_13_9__3	-48	-7	2020-03-04	4.42272960638889	2020	Lanc2020122	no
BMYP	0.886902552389051	0.813048197611852	BMYP_Lanc2020122_sg_13_9	BMYP_Lanc2020122_sg_13_9__4	-48	-7	2020-03-04	4.42272960638889	2020	Lanc2020122	no
BMYP	0.957237855596094	0.840889701620655	BMYP_Lanc2020122_sg_13_9	BMYP_Lanc2020122_sg_13_9__5	-48	-7	2020-03-04	4.42272960638889	2020	Lanc2020122	no
BMYP	0.456313258065847	0.422068492603504	BMYP_Lanc2020374_sg_10_1	BMYP_Lanc2020374_sg_10_1__5	0	0	2020-04-21	-0.446239651944444	2020	Lanc2020374	yes
BMYP	0.746372111789171	0.708341450931175	BMYP_Lanc2020374_sg_10_1	BMYP_Lanc2020374_sg_10_1__6	0	0	2020-04-21	-0.446239651944444	2020	Lanc2020374	yes
BMYP	0.891923132747598	0.731663467570165	BMYP_Lanc2020374_sg_10_1	BMYP_Lanc2020374_sg_10_1__7	0	0	2020-04-21	-0.446239651944444	2020	Lanc2020374	yes
BMYP	0.877351200100231	0.789594516231427	BMYP_Lanc2020374_sg_10_1	BMYP_Lanc2020374_sg_10_1__8	0	0	2020-04-21	-0.446239651944444	2020	Lanc2020374	yes
BMYP	0.9787259113456	0.749064083004384	BMYP_Lanc2020374_sg_10_1	BMYP_Lanc2020374_sg_10_1__9	0	0	2020-04-21	-0.446239651944444	2020	Lanc2020374	yes
BMYP	0.940172988219799	0.908959640050369	BMYP_Lanc2020374_sg_13_1	BMYP_Lanc2020374_sg_13_1__3	0	0	2020-04-21	-0.369079068611111	2020	Lanc2020374	yes
BMYP	0.784941514505494	0.830458772027428	BMYP_Lanc2020374_sg_13_1	BMYP_Lanc2020374_sg_13_1__4	0	0	2020-04-21	-0.369079068611111	2020	Lanc2020374	yes
BMYP	0.923465777215368	0.910233343351389	BMYP_Lanc2020374_sg_13_1	BMYP_Lanc2020374_sg_13_1__5	0	0	2020-04-21	-0.369079068611111	2020	Lanc2020374	yes
BMYP	0.963618903152323	0.875883589403012	BMYP_Lanc2020374_sg_13_1	BMYP_Lanc2020374_sg_13_1__6	0	0	2020-04-21	-0.369079068611111	2020	Lanc2020374	yes
BMYP	0.936156267612067	0.938644851063404	BMYP_Lanc2020374_sg_13_1	BMYP_Lanc2020374_sg_13_1__7	0	0	2020-04-21	-0.369079068611111	2020	Lanc2020374	yes
BMYP	0.946189696598385	0.67904113314864	BMYP_Lanc2020374_sg_13_2	BMYP_Lanc2020374_sg_13_2__3	0	0	2020-04-21	-0.367976168611111	2020	Lanc2020374	yes
BMYP	0.829839888851503	0.716251059354906	BMYP_Lanc2020374_sg_13_2	BMYP_Lanc2020374_sg_13_2__4	0	0	2020-04-21	-0.367976168611111	2020	Lanc2020374	yes
BMYP	0.898081047844023	0.812465599485088	BMYP_Lanc2020374_sg_13_2	BMYP_Lanc2020374_sg_13_2__5	0	0	2020-04-21	-0.367976168611111	2020	Lanc2020374	yes
BMYP	0.935171955899451	0.791006659110234	BMYP_Lanc2020374_sg_13_2	BMYP_Lanc2020374_sg_13_2__6	0	0	2020-04-21	-0.367976168611111	2020	Lanc2020374	yes
BMYP	0.907000409999407	0.774634179470158	BMYP_Lanc2020374_sg_13_2	BMYP_Lanc2020374_sg_13_2__7	0	0	2020-04-21	-0.367976168611111	2020	Lanc2020374	yes
BMYP	0.947293957014088	0.811662963839375	BMYP_Lanc2020374_sg_13_4	BMYP_Lanc2020374_sg_13_4__3	0	0	2020-04-21	-0.366110713055556	2020	Lanc2020374	yes
BMYP	0.9321370845587	0.783546011126188	BMYP_Lanc2020374_sg_13_4	BMYP_Lanc2020374_sg_13_4__4	0	0	2020-04-21	-0.366110713055556	2020	Lanc2020374	yes
BMYP	0.929233317050661	0.835153625941829	BMYP_Lanc2020374_sg_13_4	BMYP_Lanc2020374_sg_13_4__5	0	0	2020-04-21	-0.366110713055556	2020	Lanc2020374	yes
BMYP	0.973971234712347	0.863809705461216	BMYP_Lanc2020374_sg_13_4	BMYP_Lanc2020374_sg_13_4__6	0	0	2020-04-21	-0.366110713055556	2020	Lanc2020374	yes
BMYP	0.942813228299617	0.85202496781753	BMYP_Lanc2020374_sg_13_4	BMYP_Lanc2020374_sg_13_4__7	0	0	2020-04-21	-0.366110713055556	2020	Lanc2020374	yes
BMYP	0.76656517169048	0.842826785043512	BMYP_Lanc2020374_sg_13_4	BMYP_Lanc2020374_sg_13_4__8	0	0	2020-04-21	-0.366110713055556	2020	Lanc2020374	yes
BMYP	0.963417666997646	0.705825316445129	BMYP_Lanc2020374_sg_13_4	BMYP_Lanc2020374_sg_13_4__9	0	0	2020-04-21	-0.366110713055556	2020	Lanc2020374	yes
BMYP	0.947153490074914	0.945414908120408	BMYP_Lanc2020374_sg_13_5	BMYP_Lanc2020374_sg_13_5__3	0	0	2020-04-21	-0.365020506944444	2020	Lanc2020374	yes
BMYP	0.956023956764617	0.923477715891305	BMYP_Lanc2020374_sg_13_5	BMYP_Lanc2020374_sg_13_5__4	0	0	2020-04-21	-0.365020506944444	2020	Lanc2020374	yes
BMYP	0.918495448950734	0.950855004258046	BMYP_Lanc2020374_sg_13_5	BMYP_Lanc2020374_sg_13_5__5	0	0	2020-04-21	-0.365020506944444	2020	Lanc2020374	yes
BMYP	0.962841737359276	0.933565729313508	BMYP_Lanc2020374_sg_13_6	BMYP_Lanc2020374_sg_13_6__3	0	0	2020-04-21	-0.364077476666667	2020	Lanc2020374	yes
BMYP	0.960356465010404	0.918602702504319	BMYP_Lanc2020374_sg_13_6	BMYP_Lanc2020374_sg_13_6__4	0	0	2020-04-21	-0.364077476666667	2020	Lanc2020374	yes
BMYP	0.972131130480035	0.891651448260224	BMYP_Lanc2020374_sg_13_6	BMYP_Lanc2020374_sg_13_6__5	0	0	2020-04-21	-0.364077476666667	2020	Lanc2020374	yes
BMYP	0.749616732268907	0.875275548285107	BMYP_Lanc2020374_sg_13_6	BMYP_Lanc2020374_sg_13_6__6	0	0	2020-04-21	-0.364077476666667	2020	Lanc2020374	yes
BMYP	0.949251176098672	0.850424021851983	BMYP_Lanc2020374_sg_13_6	BMYP_Lanc2020374_sg_13_6__7	0	0	2020-04-21	-0.364077476666667	2020	Lanc2020374	yes
BMYP	0.976471004319099	0.929618624820577	BMYP_Lanc2020374_sg_13_7	BMYP_Lanc2020374_sg_13_7__3	0	0	2020-04-21	-0.362904668333333	2020	Lanc2020374	yes
BMYP	0.958102800178834	0.913241240629362	BMYP_Lanc2020374_sg_13_7	BMYP_Lanc2020374_sg_13_7__4	0	0	2020-04-21	-0.362904668333333	2020	Lanc2020374	yes
BMYP	0.944196044112762	0.904222939095399	BMYP_Lanc2020374_sg_13_7	BMYP_Lanc2020374_sg_13_7__5	0	0	2020-04-21	-0.362904668333333	2020	Lanc2020374	yes
BMYP	0.907122632597466	0.892711414667646	BMYP_Lanc2020374_sg_13_7	BMYP_Lanc2020374_sg_13_7__6	0	0	2020-04-21	-0.362904668333333	2020	Lanc2020374	yes
BMYP	0.828826032300022	0.882052672463513	BMYP_Lanc2020374_sg_13_7	BMYP_Lanc2020374_sg_13_7__7	0	0	2020-04-21	-0.362904668333333	2020	Lanc2020374	yes
BMYP	0.924409808463014	0.891506423180756	BMYP_Lanc2020374_sg_13_8	BMYP_Lanc2020374_sg_13_8__3	0	0	2020-04-21	-0.362086185833333	2020	Lanc2020374	yes
BMYP	0.739733880465391	0.823638555099081	BMYP_Lanc2020374_sg_13_8	BMYP_Lanc2020374_sg_13_8__4	0	0	2020-04-21	-0.362086185833333	2020	Lanc2020374	yes
BMYP	0.979080562516231	0.905503908280243	BMYP_Lanc2020374_sg_13_8	BMYP_Lanc2020374_sg_13_8__5	0	0	2020-04-21	-0.362086185833333	2020	Lanc2020374	yes
BMYP	0.976658830956314	0.927921526277344	BMYP_Lanc2020374_sg_13_8	BMYP_Lanc2020374_sg_13_8__6	0	0	2020-04-21	-0.362086185833333	2020	Lanc2020374	yes
BMYP	0.923678680369576	0.923680436774978	BMYP_Lanc2020374_sg_13_8	BMYP_Lanc2020374_sg_13_8__7	0	0	2020-04-21	-0.362086185833333	2020	Lanc2020374	yes
BMYP	0.933053379433202	0.896211566154678	BMYP_Lanc2020374_sg_13_9	BMYP_Lanc2020374_sg_13_9__3	0	0	2020-04-21	-0.361302841666667	2020	Lanc2020374	yes
BMYP	0.953212395591709	0.917897138432002	BMYP_Lanc2020374_sg_13_9	BMYP_Lanc2020374_sg_13_9__4	0	0	2020-04-21	-0.361302841666667	2020	Lanc2020374	yes
BMYP	0.743787406271388	0.894141858863971	BMYP_Lanc2020374_sg_13_9	BMYP_Lanc2020374_sg_13_9__5	0	0	2020-04-21	-0.361302841666667	2020	Lanc2020374	yes
BMYP	0.951888465911377	0.828932312733025	BMYP_Lanc2020374_sg_13_9	BMYP_Lanc2020374_sg_13_9__6	0	0	2020-04-21	-0.361302841666667	2020	Lanc2020374	yes
BMYP	0.860075086013274	0.530557873766847	BMYP_Lanc2020374_sg_3_28	BMYP_Lanc2020374_sg_3_28__4	0	0	2020-04-21	-0.349341245	2020	Lanc2020374	yes
BMYP	0.666300350009165	0.602969420033036	BMYP_Lanc2020374_sg_3_28	BMYP_Lanc2020374_sg_3_28__5	0	0	2020-04-21	-0.349341245	2020	Lanc2020374	yes
BMYP	0.725334818347031	0.629395082341801	BMYP_Lanc2020374_sg_3_28	BMYP_Lanc2020374_sg_3_28__6	0	0	2020-04-21	-0.349341245	2020	Lanc2020374	yes
BMYP	0.76869121558276	0.582035247144563	BMYP_Lanc2020374_sg_3_28	BMYP_Lanc2020374_sg_3_28__7	0	0	2020-04-21	-0.349341245	2020	Lanc2020374	yes
BMYP	0.904614291218591	0.873983086078472	BMYP_Lanc2020122_sg_13_10	BMYP_Lanc2020122_sg_13_10__5	-48	-7	2020-03-04	4.42687599027778	2020	Lanc2020122	no
BMYP	0.93432031871053	0.803720084170331	BMYP_Lanc2020122_sg_13_10	BMYP_Lanc2020122_sg_13_10__6	-48	-7	2020-03-04	4.42687599027778	2020	Lanc2020122	no
BMYP	0.537011448326279	0.790034533675305	BMYP_Lanc2020122_sg_13_10	BMYP_Lanc2020122_sg_13_10__7	-48	-7	2020-03-04	4.42687599027778	2020	Lanc2020122	no
BMYP	0.654088858338753	0.604039001212306	BMYP_Lanc2020374_sg_10_11	BMYP_Lanc2020374_sg_10_11__5	0	0	2020-04-21	-0.376191694444444	2020	Lanc2020374	yes
BMYP	0.829814773959092	0.784918400068766	BMYP_Lanc2020374_sg_10_11	BMYP_Lanc2020374_sg_10_11__6	0	0	2020-04-21	-0.376191694444444	2020	Lanc2020374	yes
BMYP	0.910810113976397	0.840963815207166	BMYP_Lanc2020374_sg_10_11	BMYP_Lanc2020374_sg_10_11__7	0	0	2020-04-21	-0.376191694444444	2020	Lanc2020374	yes
BMYP	0.893393190037537	0.825816698606782	BMYP_Lanc2020374_sg_10_11	BMYP_Lanc2020374_sg_10_11__8	0	0	2020-04-21	-0.376191694444444	2020	Lanc2020374	yes
BMYP	0.875499933447381	0.807007147633452	BMYP_Lanc2020374_sg_10_11	BMYP_Lanc2020374_sg_10_11__9	0	0	2020-04-21	-0.376191694444444	2020	Lanc2020374	yes
BMYP	0.95475551229289	0.92215433970046	BMYP_Lanc2020374_sg_13_10	BMYP_Lanc2020374_sg_13_10__3	0	0	2020-04-21	-0.360563098333333	2020	Lanc2020374	yes
BMYP	0.867864244693329	0.831085773149408	BMYP_Lanc2020374_sg_13_10	BMYP_Lanc2020374_sg_13_10__4	0	0	2020-04-21	-0.360563098333333	2020	Lanc2020374	yes
BMYP	0.937477673748501	0.913784660894364	BMYP_Lanc2020374_sg_13_10	BMYP_Lanc2020374_sg_13_10__5	0	0	2020-04-21	-0.360563098333333	2020	Lanc2020374	yes
BMYP	0.948192401655365	0.889897494405129	BMYP_Lanc2020374_sg_13_10	BMYP_Lanc2020374_sg_13_10__6	0	0	2020-04-21	-0.360563098333333	2020	Lanc2020374	yes
BMYP	0.903290871219683	0.923114685085568	BMYP_Lanc2020374_sg_13_11	BMYP_Lanc2020374_sg_13_11__3	0	0	2020-04-21	-0.358853833333333	2020	Lanc2020374	yes
BMYP	0.957846267629601	0.940484975854834	BMYP_Lanc2020374_sg_13_11	BMYP_Lanc2020374_sg_13_11__4	0	0	2020-04-21	-0.358853833333333	2020	Lanc2020374	yes
BMYP	0.981315116544009	0.941014228482597	BMYP_Lanc2020374_sg_13_11	BMYP_Lanc2020374_sg_13_11__5	0	0	2020-04-21	-0.358853833333333	2020	Lanc2020374	yes
BMYP	0.680167512051271	0.89701360099718	BMYP_Lanc2020374_sg_13_11	BMYP_Lanc2020374_sg_13_11__6	0	0	2020-04-21	-0.358853833333333	2020	Lanc2020374	yes
BMYP	0.969669155554035	0.869395695487989	BMYP_Lanc2020374_sg_13_11	BMYP_Lanc2020374_sg_13_11__7	0	0	2020-04-21	-0.358853833333333	2020	Lanc2020374	yes
BORM	0.827556264965321	0.827556264965321	BORM_Lanc2018044_sg_2_1	BORM_Lanc2018044_sg_2_1__4	-53	-8	2018-03-01	2.37322617583333	2018	Lanc2018044	no
BORM	0.852374510454072	0.852374510454072	BORM_Lanc2018045_sg_2_-1	BORM_Lanc2018045_sg_2_-1__4	-53	-8	2018-03-01	2.6620344575	2018	Lanc2018045	no
BORM	0.936813953350167	0.936813953350167	BORM_Lanc2018045_sg_2_-2	BORM_Lanc2018045_sg_2_-2__4	-53	-8	2018-03-01	2.65999599888889	2018	Lanc2018045	no
BORM	0.55055598630927	0.270465483529951	BORM_Lanc2018476_sg_1_1	BORM_Lanc2018476_sg_1_1__4	5	1	2018-04-28	-0.365345190277778	2018	Lanc2018476	yes
BORM	0.926543072190308	0.557354909488626	BORM_Lanc2018476_sg_1_1	BORM_Lanc2018476_sg_1_1__5	5	1	2018-04-28	-0.365345190277778	2018	Lanc2018476	yes
BORM	0.946238383864551	0.671751677317284	BORM_Lanc2018476_sg_1_1	BORM_Lanc2018476_sg_1_1__6	5	1	2018-04-28	-0.365345190277778	2018	Lanc2018476	yes
BORM	0.941865575835277	0.850673481313892	BORM_Lanc2018476_sg_1_1	BORM_Lanc2018476_sg_1_1__9	5	1	2018-04-28	-0.365345190277778	2018	Lanc2018476	yes
BORM	0.971662210947925	0.84760445088762	BORM_Lanc2018476_sg_1_1	BORM_Lanc2018476_sg_1_1__10	5	1	2018-04-28	-0.365345190277778	2018	Lanc2018476	yes
BORM	0.954094901478799	0.850948710958943	BORM_Lanc2018476_sg_1_1	BORM_Lanc2018476_sg_1_1__11	5	1	2018-04-28	-0.365345190277778	2018	Lanc2018476	yes
BORM	0.913073232404624	0.819705357957653	BORM_Lanc2018476_sg_1_1	BORM_Lanc2018476_sg_1_1__12	5	1	2018-04-28	-0.365345190277778	2018	Lanc2018476	yes
BORM	0.939595678629832	0.844593147696315	BORM_Lanc2018476_sg_1_1	BORM_Lanc2018476_sg_1_1__13	5	1	2018-04-28	-0.365345190277778	2018	Lanc2018476	yes
BORM	0.938220192197464	0.820666791627072	BORM_Lanc2018476_sg_1_1	BORM_Lanc2018476_sg_1_1__14	5	1	2018-04-28	-0.365345190277778	2018	Lanc2018476	yes
BORM	0.969787920252697	0.802732425536295	BORM_Lanc2018476_sg_1_1	BORM_Lanc2018476_sg_1_1__15	5	1	2018-04-28	-0.365345190277778	2018	Lanc2018476	yes
BORM	0.946184130934209	0.816298831611012	BORM_Lanc2018476_sg_1_1	BORM_Lanc2018476_sg_1_1__16	5	1	2018-04-28	-0.365345190277778	2018	Lanc2018476	yes
BORM	0.80627594184215	0.776191599827175	BORM_Lanc2018476_sg_1_1	BORM_Lanc2018476_sg_1_1__17	5	1	2018-04-28	-0.365345190277778	2018	Lanc2018476	yes
BORM	0.955891978212451	0.79303998059767	BORM_Lanc2018476_sg_1_1	BORM_Lanc2018476_sg_1_1__18	5	1	2018-04-28	-0.365345190277778	2018	Lanc2018476	yes
BORM	0.918322132877795	0.831922460616793	BORM_Lanc2018476_sg_1_1	BORM_Lanc2018476_sg_1_1__19	5	1	2018-04-28	-0.365345190277778	2018	Lanc2018476	yes
BORM	0.659016530912789	0.816554497820274	BORM_Lanc2018476_sg_1_1	BORM_Lanc2018476_sg_1_1__20	5	1	2018-04-28	-0.365345190277778	2018	Lanc2018476	yes
BORM	0.89448317253162	0.781913078299522	BORM_Lanc2018476_sg_1_1	BORM_Lanc2018476_sg_1_1__21	5	1	2018-04-28	-0.365345190277778	2018	Lanc2018476	yes
BORM	0.876078895256126	0.835565440228598	BORM_Lanc2018476_sg_1_1	BORM_Lanc2018476_sg_1_1__22	5	1	2018-04-28	-0.365345190277778	2018	Lanc2018476	yes
BORM	0.949341847781721	0.810327378203723	BORM_Lanc2018476_sg_1_1	BORM_Lanc2018476_sg_1_1__23	5	1	2018-04-28	-0.365345190277778	2018	Lanc2018476	yes
BORM	0.832618608817675	0.828213883356482	BORM_Lanc2018476_sg_1_1	BORM_Lanc2018476_sg_1_1__26	5	1	2018-04-28	-0.365345190277778	2018	Lanc2018476	yes
BORM	0.687364180383012	0.317427513547437	BORM_Lanc2018476_sg_1_10	BORM_Lanc2018476_sg_1_10__4	5	1	2018-04-28	-0.34733363	2018	Lanc2018476	yes
BORM	0.893358209654075	0.628295006928755	BORM_Lanc2018476_sg_1_10	BORM_Lanc2018476_sg_1_10__5	5	1	2018-04-28	-0.34733363	2018	Lanc2018476	yes
BORM	0.885187238666822	0.753580668588632	BORM_Lanc2018476_sg_1_10	BORM_Lanc2018476_sg_1_10__6	5	1	2018-04-28	-0.34733363	2018	Lanc2018476	yes
BORM	0.960242522880346	0.850680710165124	BORM_Lanc2018476_sg_1_10	BORM_Lanc2018476_sg_1_10__7	5	1	2018-04-28	-0.34733363	2018	Lanc2018476	yes
BORM	0.95043983291535	0.866630100224787	BORM_Lanc2018476_sg_1_10	BORM_Lanc2018476_sg_1_10__8	5	1	2018-04-28	-0.34733363	2018	Lanc2018476	yes
BORM	0.952688335528587	0.828201444182021	BORM_Lanc2018476_sg_1_10	BORM_Lanc2018476_sg_1_10__9	5	1	2018-04-28	-0.34733363	2018	Lanc2018476	yes
BORM	0.83303907540349	0.844572336272248	BORM_Lanc2018476_sg_1_10	BORM_Lanc2018476_sg_1_10__10	5	1	2018-04-28	-0.34733363	2018	Lanc2018476	yes
BORM	0.923421964752856	0.830423924808163	BORM_Lanc2018476_sg_1_10	BORM_Lanc2018476_sg_1_10__11	5	1	2018-04-28	-0.34733363	2018	Lanc2018476	yes
BORM	0.92787564297989	0.872388643291386	BORM_Lanc2018476_sg_1_10	BORM_Lanc2018476_sg_1_10__12	5	1	2018-04-28	-0.34733363	2018	Lanc2018476	yes
BORM	0.94984658631477	0.845882590804482	BORM_Lanc2018476_sg_1_10	BORM_Lanc2018476_sg_1_10__13	5	1	2018-04-28	-0.34733363	2018	Lanc2018476	yes
BORM	0.95908533305019	0.813826981995976	BORM_Lanc2018476_sg_1_10	BORM_Lanc2018476_sg_1_10__14	5	1	2018-04-28	-0.34733363	2018	Lanc2018476	yes
BORM	0.968017696827813	0.845526021097048	BORM_Lanc2018476_sg_1_10	BORM_Lanc2018476_sg_1_10__15	5	1	2018-04-28	-0.34733363	2018	Lanc2018476	yes
BORM	0.932680085019555	0.798218554548946	BORM_Lanc2018476_sg_1_10	BORM_Lanc2018476_sg_1_10__16	5	1	2018-04-28	-0.34733363	2018	Lanc2018476	yes
BORM	0.961878813873752	0.841289383379496	BORM_Lanc2018476_sg_1_10	BORM_Lanc2018476_sg_1_10__17	5	1	2018-04-28	-0.34733363	2018	Lanc2018476	yes
BORM	0.981719228704058	0.873216432244642	BORM_Lanc2018476_sg_1_10	BORM_Lanc2018476_sg_1_10__18	5	1	2018-04-28	-0.34733363	2018	Lanc2018476	yes
BORM	0.899436497638715	0.866809424203197	BORM_Lanc2018476_sg_1_10	BORM_Lanc2018476_sg_1_10__19	5	1	2018-04-28	-0.34733363	2018	Lanc2018476	yes
BORM	0.979109639698885	0.860150353375169	BORM_Lanc2018476_sg_1_10	BORM_Lanc2018476_sg_1_10__20	5	1	2018-04-28	-0.34733363	2018	Lanc2018476	yes
BORM	0.912824138481702	0.86220919123642	BORM_Lanc2018476_sg_1_10	BORM_Lanc2018476_sg_1_10__21	5	1	2018-04-28	-0.34733363	2018	Lanc2018476	yes
BORM	0.973141009768097	0.85895915579352	BORM_Lanc2018476_sg_1_10	BORM_Lanc2018476_sg_1_10__22	5	1	2018-04-28	-0.34733363	2018	Lanc2018476	yes
BORM	0.838325814308066	0.317464013220131	BORM_Lanc2018476_sg_1_11	BORM_Lanc2018476_sg_1_11__4	5	1	2018-04-28	-0.3453471825	2018	Lanc2018476	yes
BORM	0.928147017041799	0.529496319422989	BORM_Lanc2018476_sg_1_11	BORM_Lanc2018476_sg_1_11__5	5	1	2018-04-28	-0.3453471825	2018	Lanc2018476	yes
BORM	0.955848387891312	0.810242743817048	BORM_Lanc2018476_sg_1_11	BORM_Lanc2018476_sg_1_11__8	5	1	2018-04-28	-0.3453471825	2018	Lanc2018476	yes
BORM	0.97616221088435	0.845314219603874	BORM_Lanc2018476_sg_1_11	BORM_Lanc2018476_sg_1_11__11	5	1	2018-04-28	-0.3453471825	2018	Lanc2018476	yes
BORM	0.980316900446091	0.843797236872845	BORM_Lanc2018476_sg_1_11	BORM_Lanc2018476_sg_1_11__12	5	1	2018-04-28	-0.3453471825	2018	Lanc2018476	yes
BORM	0.977472786565506	0.843026332678885	BORM_Lanc2018476_sg_1_11	BORM_Lanc2018476_sg_1_11__13	5	1	2018-04-28	-0.3453471825	2018	Lanc2018476	yes
BORM	0.971942896352015	0.829865477708319	BORM_Lanc2018476_sg_1_11	BORM_Lanc2018476_sg_1_11__14	5	1	2018-04-28	-0.3453471825	2018	Lanc2018476	yes
BORM	0.955505873387258	0.847439490537758	BORM_Lanc2018476_sg_1_11	BORM_Lanc2018476_sg_1_11__15	5	1	2018-04-28	-0.3453471825	2018	Lanc2018476	yes
BORM	0.974859550651257	0.80022043389127	BORM_Lanc2018476_sg_1_11	BORM_Lanc2018476_sg_1_11__16	5	1	2018-04-28	-0.3453471825	2018	Lanc2018476	yes
BORM	0.983230408033339	0.829970580585701	BORM_Lanc2018476_sg_1_11	BORM_Lanc2018476_sg_1_11__17	5	1	2018-04-28	-0.3453471825	2018	Lanc2018476	yes
BORM	0.976598755802882	0.840168015403523	BORM_Lanc2018476_sg_1_11	BORM_Lanc2018476_sg_1_11__20	5	1	2018-04-28	-0.3453471825	2018	Lanc2018476	yes
BORM	0.697865662465397	0.290014497249997	BORM_Lanc2018476_sg_1_12	BORM_Lanc2018476_sg_1_12__4	5	1	2018-04-28	-0.344052259722222	2018	Lanc2018476	yes
BORM	0.986253085717049	0.630467232732971	BORM_Lanc2018476_sg_1_12	BORM_Lanc2018476_sg_1_12__5	5	1	2018-04-28	-0.344052259722222	2018	Lanc2018476	yes
BORM	0.888356103965226	0.682816040906195	BORM_Lanc2018476_sg_1_12	BORM_Lanc2018476_sg_1_12__6	5	1	2018-04-28	-0.344052259722222	2018	Lanc2018476	yes
BORM	0.962413647342395	0.822104576233119	BORM_Lanc2018476_sg_1_12	BORM_Lanc2018476_sg_1_12__7	5	1	2018-04-28	-0.344052259722222	2018	Lanc2018476	yes
BORM	0.931023351216081	0.838940074230553	BORM_Lanc2018476_sg_1_12	BORM_Lanc2018476_sg_1_12__8	5	1	2018-04-28	-0.344052259722222	2018	Lanc2018476	yes
BORM	0.984278755108604	0.830163225656326	BORM_Lanc2018476_sg_1_12	BORM_Lanc2018476_sg_1_12__9	5	1	2018-04-28	-0.344052259722222	2018	Lanc2018476	yes
BORM	0.97018218370284	0.829207627032004	BORM_Lanc2018476_sg_1_12	BORM_Lanc2018476_sg_1_12__10	5	1	2018-04-28	-0.344052259722222	2018	Lanc2018476	yes
BORM	0.967565842155407	0.807882031831832	BORM_Lanc2018476_sg_1_12	BORM_Lanc2018476_sg_1_12__11	5	1	2018-04-28	-0.344052259722222	2018	Lanc2018476	yes
BORM	0.986574274564315	0.83068726822143	BORM_Lanc2018476_sg_1_12	BORM_Lanc2018476_sg_1_12__12	5	1	2018-04-28	-0.344052259722222	2018	Lanc2018476	yes
BORM	0.97693224351769	0.821111162493182	BORM_Lanc2018476_sg_1_12	BORM_Lanc2018476_sg_1_12__13	5	1	2018-04-28	-0.344052259722222	2018	Lanc2018476	yes
BORM	0.978576391514048	0.836909821453158	BORM_Lanc2018476_sg_1_12	BORM_Lanc2018476_sg_1_12__14	5	1	2018-04-28	-0.344052259722222	2018	Lanc2018476	yes
BORM	0.925409600994548	0.837591169395425	BORM_Lanc2018476_sg_1_12	BORM_Lanc2018476_sg_1_12__15	5	1	2018-04-28	-0.344052259722222	2018	Lanc2018476	yes
BORM	0.863544963720878	0.842270169408886	BORM_Lanc2018476_sg_1_12	BORM_Lanc2018476_sg_1_12__16	5	1	2018-04-28	-0.344052259722222	2018	Lanc2018476	yes
BORM	0.905132774885182	0.816148386510501	BORM_Lanc2018476_sg_1_12	BORM_Lanc2018476_sg_1_12__17	5	1	2018-04-28	-0.344052259722222	2018	Lanc2018476	yes
BORM	0.696084380623824	0.791438659737231	BORM_Lanc2018476_sg_1_12	BORM_Lanc2018476_sg_1_12__18	5	1	2018-04-28	-0.344052259722222	2018	Lanc2018476	yes
BORM	0.781241441610724	0.760735916203326	BORM_Lanc2018476_sg_1_12	BORM_Lanc2018476_sg_1_12__19	5	1	2018-04-28	-0.344052259722222	2018	Lanc2018476	yes
BORM	0.683485175828942	0.296288627710831	BORM_Lanc2018476_sg_1_13	BORM_Lanc2018476_sg_1_13__4	5	1	2018-04-28	-0.342279742777778	2018	Lanc2018476	yes
BORM	0.971064293128735	0.643132198997951	BORM_Lanc2018476_sg_1_13	BORM_Lanc2018476_sg_1_13__5	5	1	2018-04-28	-0.342279742777778	2018	Lanc2018476	yes
BORM	0.935703049457658	0.680305542125387	BORM_Lanc2018476_sg_1_13	BORM_Lanc2018476_sg_1_13__6	5	1	2018-04-28	-0.342279742777778	2018	Lanc2018476	yes
BORM	0.976026347291164	0.768825723615549	BORM_Lanc2018476_sg_1_13	BORM_Lanc2018476_sg_1_13__7	5	1	2018-04-28	-0.342279742777778	2018	Lanc2018476	yes
BORM	0.929226839029895	0.782828110367737	BORM_Lanc2018476_sg_1_13	BORM_Lanc2018476_sg_1_13__8	5	1	2018-04-28	-0.342279742777778	2018	Lanc2018476	yes
BORM	0.943352839940531	0.769994350988966	BORM_Lanc2018476_sg_1_13	BORM_Lanc2018476_sg_1_13__9	5	1	2018-04-28	-0.342279742777778	2018	Lanc2018476	yes
BORM	0.967407842894979	0.811592176438264	BORM_Lanc2018476_sg_1_13	BORM_Lanc2018476_sg_1_13__10	5	1	2018-04-28	-0.342279742777778	2018	Lanc2018476	yes
BORM	0.974787210494278	0.832134931423454	BORM_Lanc2018476_sg_1_13	BORM_Lanc2018476_sg_1_13__11	5	1	2018-04-28	-0.342279742777778	2018	Lanc2018476	yes
BORM	0.884132541589378	0.82515934286555	BORM_Lanc2018476_sg_1_13	BORM_Lanc2018476_sg_1_13__12	5	1	2018-04-28	-0.342279742777778	2018	Lanc2018476	yes
BORM	0.933980265394721	0.770876594152109	BORM_Lanc2018476_sg_1_13	BORM_Lanc2018476_sg_1_13__13	5	1	2018-04-28	-0.342279742777778	2018	Lanc2018476	yes
BORM	0.823044301739805	0.820452047814342	BORM_Lanc2018476_sg_1_13	BORM_Lanc2018476_sg_1_13__14	5	1	2018-04-28	-0.342279742777778	2018	Lanc2018476	yes
BORM	0.930135326651425	0.662428034924322	BORM_Lanc2018476_sg_1_13	BORM_Lanc2018476_sg_1_13__15	5	1	2018-04-28	-0.342279742777778	2018	Lanc2018476	yes
BORM	0.971459217326432	0.713031296190465	BORM_Lanc2018476_sg_1_13	BORM_Lanc2018476_sg_1_13__16	5	1	2018-04-28	-0.342279742777778	2018	Lanc2018476	yes
BORM	0.982882018636365	0.734271888399025	BORM_Lanc2018476_sg_1_13	BORM_Lanc2018476_sg_1_13__17	5	1	2018-04-28	-0.342279742777778	2018	Lanc2018476	yes
BORM	0.908378887545327	0.745503541165212	BORM_Lanc2018476_sg_1_13	BORM_Lanc2018476_sg_1_13__18	5	1	2018-04-28	-0.342279742777778	2018	Lanc2018476	yes
BORM	0.959111561722764	0.817082400843626	BORM_Lanc2018476_sg_1_13	BORM_Lanc2018476_sg_1_13__19	5	1	2018-04-28	-0.342279742777778	2018	Lanc2018476	yes
BORM	0.628455640248919	0.15505382756358	BORM_Lanc2018476_sg_1_14	BORM_Lanc2018476_sg_1_14__4	5	1	2018-04-28	-0.340345915	2018	Lanc2018476	yes
BORM	0.902397046747574	0.396077127992235	BORM_Lanc2018476_sg_1_14	BORM_Lanc2018476_sg_1_14__5	5	1	2018-04-28	-0.340345915	2018	Lanc2018476	yes
BORM	0.947163392255989	0.509070326981029	BORM_Lanc2018476_sg_1_14	BORM_Lanc2018476_sg_1_14__6	5	1	2018-04-28	-0.340345915	2018	Lanc2018476	yes
BORM	0.908175240063479	0.531962662286415	BORM_Lanc2018476_sg_1_14	BORM_Lanc2018476_sg_1_14__7	5	1	2018-04-28	-0.340345915	2018	Lanc2018476	yes
BORM	0.968460679382666	0.656423798273953	BORM_Lanc2018476_sg_1_14	BORM_Lanc2018476_sg_1_14__8	5	1	2018-04-28	-0.340345915	2018	Lanc2018476	yes
BORM	0.860631802279619	0.603024748414255	BORM_Lanc2018476_sg_1_14	BORM_Lanc2018476_sg_1_14__9	5	1	2018-04-28	-0.340345915	2018	Lanc2018476	yes
BORM	0.962934910808147	0.734082907527027	BORM_Lanc2018476_sg_1_14	BORM_Lanc2018476_sg_1_14__10	5	1	2018-04-28	-0.340345915	2018	Lanc2018476	yes
BORM	0.936822277672951	0.75196407435105	BORM_Lanc2018476_sg_1_14	BORM_Lanc2018476_sg_1_14__11	5	1	2018-04-28	-0.340345915	2018	Lanc2018476	yes
BORM	0.990012053980815	0.756861033355962	BORM_Lanc2018476_sg_1_14	BORM_Lanc2018476_sg_1_14__12	5	1	2018-04-28	-0.340345915	2018	Lanc2018476	yes
BORM	0.974231646102607	0.751956936499093	BORM_Lanc2018476_sg_1_14	BORM_Lanc2018476_sg_1_14__13	5	1	2018-04-28	-0.340345915	2018	Lanc2018476	yes
BORM	0.983744945750089	0.729936046893639	BORM_Lanc2018476_sg_1_14	BORM_Lanc2018476_sg_1_14__14	5	1	2018-04-28	-0.340345915	2018	Lanc2018476	yes
BORM	0.953727659632324	0.744115828663618	BORM_Lanc2018476_sg_1_14	BORM_Lanc2018476_sg_1_14__15	5	1	2018-04-28	-0.340345915	2018	Lanc2018476	yes
BORM	0.885703892044692	0.763878257118331	BORM_Lanc2018476_sg_1_14	BORM_Lanc2018476_sg_1_14__16	5	1	2018-04-28	-0.340345915	2018	Lanc2018476	yes
BORM	0.975909822840795	0.712962445192565	BORM_Lanc2018476_sg_1_14	BORM_Lanc2018476_sg_1_14__17	5	1	2018-04-28	-0.340345915	2018	Lanc2018476	yes
BORM	0.917572353967635	0.743849647158176	BORM_Lanc2018476_sg_1_14	BORM_Lanc2018476_sg_1_14__18	5	1	2018-04-28	-0.340345915	2018	Lanc2018476	yes
BORM	0.966516353055765	0.664532352203712	BORM_Lanc2018476_sg_1_14	BORM_Lanc2018476_sg_1_14__19	5	1	2018-04-28	-0.340345915	2018	Lanc2018476	yes
BORM	0.969447376690939	0.615097440233124	BORM_Lanc2018476_sg_1_14	BORM_Lanc2018476_sg_1_14__20	5	1	2018-04-28	-0.340345915	2018	Lanc2018476	yes
BORM	0.772210398865623	0.634163501095906	BORM_Lanc2018476_sg_1_14	BORM_Lanc2018476_sg_1_14__21	5	1	2018-04-28	-0.340345915	2018	Lanc2018476	yes
BORM	0.630548213251205	0.245581623287555	BORM_Lanc2018476_sg_1_16	BORM_Lanc2018476_sg_1_16__4	5	1	2018-04-28	-0.337122393333333	2018	Lanc2018476	yes
BORM	0.945912998751106	0.566702678867999	BORM_Lanc2018476_sg_1_16	BORM_Lanc2018476_sg_1_16__5	5	1	2018-04-28	-0.337122393333333	2018	Lanc2018476	yes
BORM	0.949514523442975	0.693582535014801	BORM_Lanc2018476_sg_1_16	BORM_Lanc2018476_sg_1_16__6	5	1	2018-04-28	-0.337122393333333	2018	Lanc2018476	yes
BORM	0.960054696023735	0.779239734573906	BORM_Lanc2018476_sg_1_16	BORM_Lanc2018476_sg_1_16__7	5	1	2018-04-28	-0.337122393333333	2018	Lanc2018476	yes
BORM	0.923506274911754	0.81791320249646	BORM_Lanc2018476_sg_1_16	BORM_Lanc2018476_sg_1_16__8	5	1	2018-04-28	-0.337122393333333	2018	Lanc2018476	yes
BORM	0.961352068520326	0.844567445503987	BORM_Lanc2018476_sg_1_16	BORM_Lanc2018476_sg_1_16__9	5	1	2018-04-28	-0.337122393333333	2018	Lanc2018476	yes
BORM	0.782372490886586	0.809147403780795	BORM_Lanc2018476_sg_1_16	BORM_Lanc2018476_sg_1_16__10	5	1	2018-04-28	-0.337122393333333	2018	Lanc2018476	yes
BORM	0.938865735549171	0.786961695867867	BORM_Lanc2018476_sg_1_16	BORM_Lanc2018476_sg_1_16__11	5	1	2018-04-28	-0.337122393333333	2018	Lanc2018476	yes
BORM	0.979747401623442	0.813543499524034	BORM_Lanc2018476_sg_1_16	BORM_Lanc2018476_sg_1_16__12	5	1	2018-04-28	-0.337122393333333	2018	Lanc2018476	yes
BORM	0.954007524895701	0.822088516121136	BORM_Lanc2018476_sg_1_16	BORM_Lanc2018476_sg_1_16__13	5	1	2018-04-28	-0.337122393333333	2018	Lanc2018476	yes
BORM	0.9727902380594	0.806748761254019	BORM_Lanc2018476_sg_1_16	BORM_Lanc2018476_sg_1_16__14	5	1	2018-04-28	-0.337122393333333	2018	Lanc2018476	yes
BORM	0.848340083472037	0.827242190779917	BORM_Lanc2018476_sg_1_16	BORM_Lanc2018476_sg_1_16__15	5	1	2018-04-28	-0.337122393333333	2018	Lanc2018476	yes
BORM	0.89191956544692	0.680975648548054	BORM_Lanc2018476_sg_1_16	BORM_Lanc2018476_sg_1_16__16	5	1	2018-04-28	-0.337122393333333	2018	Lanc2018476	yes
BORM	0.780139262073961	0.809806996453513	BORM_Lanc2018476_sg_1_16	BORM_Lanc2018476_sg_1_16__17	5	1	2018-04-28	-0.337122393333333	2018	Lanc2018476	yes
BORM	0.980110002932701	0.775099557910686	BORM_Lanc2018476_sg_1_16	BORM_Lanc2018476_sg_1_16__18	5	1	2018-04-28	-0.337122393333333	2018	Lanc2018476	yes
BORM	0.89443407608042	0.806484869019015	BORM_Lanc2018476_sg_1_16	BORM_Lanc2018476_sg_1_16__19	5	1	2018-04-28	-0.337122393333333	2018	Lanc2018476	yes
BORM	0.879090343620577	0.851250546044625	BORM_Lanc2018476_sg_14_1	BORM_Lanc2018476_sg_14_1__3	5	1	2018-04-28	-0.264845108333333	2018	Lanc2018476	yes
BORM	0.895043050658612	0.899670458975732	BORM_Lanc2018476_sg_14_1	BORM_Lanc2018476_sg_14_1__4	5	1	2018-04-28	-0.264845108333333	2018	Lanc2018476	yes
BORM	0.942521889920401	0.902432897109759	BORM_Lanc2018476_sg_14_1	BORM_Lanc2018476_sg_14_1__5	5	1	2018-04-28	-0.264845108333333	2018	Lanc2018476	yes
BORM	0.935953205358566	0.898977732443715	BORM_Lanc2018476_sg_14_8	BORM_Lanc2018476_sg_14_8__3	5	1	2018-04-28	-0.258453071944444	2018	Lanc2018476	yes
BORM	0.926314840188165	0.914405689727304	BORM_Lanc2018476_sg_14_8	BORM_Lanc2018476_sg_14_8__4	5	1	2018-04-28	-0.258453071944444	2018	Lanc2018476	yes
BORM	0.923407455422536	0.914474963545092	BORM_Lanc2018476_sg_14_8	BORM_Lanc2018476_sg_14_8__5	5	1	2018-04-28	-0.258453071944444	2018	Lanc2018476	yes
BORM	0.863129590587857	0.716662857586778	BORM_Lanc2018476_sg_10_21	BORM_Lanc2018476_sg_10_21__3	5	1	2018-04-28	-0.412933384166667	2018	Lanc2018476	yes
BORM	0.814755905841254	0.791489088397516	BORM_Lanc2018476_sg_10_21	BORM_Lanc2018476_sg_10_21__4	5	1	2018-04-28	-0.412933384166667	2018	Lanc2018476	yes
BORM	0.886486564324492	0.802594873239272	BORM_Lanc2018476_sg_10_21	BORM_Lanc2018476_sg_10_21__5	5	1	2018-04-28	-0.412933384166667	2018	Lanc2018476	yes
BORM	0.845145376593047	0.798954235254283	BORM_Lanc2018476_sg_10_22	BORM_Lanc2018476_sg_10_22__4	5	1	2018-04-28	-0.411433573333333	2018	Lanc2018476	yes
BORM	0.863837282071297	0.854491329332172	BORM_Lanc2018476_sg_10_22	BORM_Lanc2018476_sg_10_22__5	5	1	2018-04-28	-0.411433573333333	2018	Lanc2018476	yes
BORM	0.83124574117577	0.711413667481267	BORM_Lanc2018476_sg_10_24	BORM_Lanc2018476_sg_10_24__3	5	1	2018-04-28	-0.408693826388889	2018	Lanc2018476	yes
BORM	0.84613415050205	0.83606451850502	BORM_Lanc2018476_sg_10_24	BORM_Lanc2018476_sg_10_24__4	5	1	2018-04-28	-0.408693826388889	2018	Lanc2018476	yes
BORM	0.965805976332243	0.825784266157104	BORM_Lanc2018476_sg_10_24	BORM_Lanc2018476_sg_10_24__5	5	1	2018-04-28	-0.408693826388889	2018	Lanc2018476	yes
BORM	0.827323468539695	0.668875099734085	BORM_Lanc2018476_sg_10_26	BORM_Lanc2018476_sg_10_26__3	5	1	2018-04-28	-0.405987785555556	2018	Lanc2018476	yes
BORM	0.748037672458427	0.777164912358098	BORM_Lanc2018476_sg_10_26	BORM_Lanc2018476_sg_10_26__4	5	1	2018-04-28	-0.405987785555556	2018	Lanc2018476	yes
BORM	0.947382757287947	0.757853459478602	BORM_Lanc2018476_sg_10_26	BORM_Lanc2018476_sg_10_26__5	5	1	2018-04-28	-0.405987785555556	2018	Lanc2018476	yes
BORM	0.860150215379155	0.61138998046971	BORM_Lanc2018476_sg_10_27	BORM_Lanc2018476_sg_10_27__3	5	1	2018-04-28	-0.404929485833333	2018	Lanc2018476	yes
BORM	0.652232584081198	0.684711813296953	BORM_Lanc2018476_sg_10_27	BORM_Lanc2018476_sg_10_27__4	5	1	2018-04-28	-0.404929485833333	2018	Lanc2018476	yes
BORM	0.905257514509556	0.685736729189302	BORM_Lanc2018476_sg_10_27	BORM_Lanc2018476_sg_10_27__5	5	1	2018-04-28	-0.404929485833333	2018	Lanc2018476	yes
BORM	0.900710588402398	0.697521936866058	BORM_Lanc2018476_sg_10_37	BORM_Lanc2018476_sg_10_37__3	5	1	2018-04-28	-0.39234582	2018	Lanc2018476	yes
BORM	0.795430473356521	0.763692243125962	BORM_Lanc2018476_sg_10_37	BORM_Lanc2018476_sg_10_37__4	5	1	2018-04-28	-0.39234582	2018	Lanc2018476	yes
BORM	0.846630571108875	0.770759323750325	BORM_Lanc2018476_sg_10_37	BORM_Lanc2018476_sg_10_37__5	5	1	2018-04-28	-0.39234582	2018	Lanc2018476	yes
BORM	0.743631093261836	0.572528269147914	BORM_Lanc2018476_sg_10_38	BORM_Lanc2018476_sg_10_38__3	5	1	2018-04-28	-0.391263231388889	2018	Lanc2018476	yes
BORM	0.809107521343095	0.691881076827731	BORM_Lanc2018476_sg_10_38	BORM_Lanc2018476_sg_10_38__4	5	1	2018-04-28	-0.391263231388889	2018	Lanc2018476	yes
BORM	0.84669424920642	0.763093949114101	BORM_Lanc2018476_sg_10_38	BORM_Lanc2018476_sg_10_38__5	5	1	2018-04-28	-0.391263231388889	2018	Lanc2018476	yes
BORM	0.949965199638426	0.733516056546226	BORM_Lanc2018476_sg_10_38	BORM_Lanc2018476_sg_10_38__6	5	1	2018-04-28	-0.391263231388889	2018	Lanc2018476	yes
BORM	0.888240931137604	0.730960024376735	BORM_Lanc2018476_sg_10_39	BORM_Lanc2018476_sg_10_39__3	5	1	2018-04-28	-0.390089087222222	2018	Lanc2018476	yes
BORM	0.789988535371962	0.802676914045782	BORM_Lanc2018476_sg_10_39	BORM_Lanc2018476_sg_10_39__4	5	1	2018-04-28	-0.390089087222222	2018	Lanc2018476	yes
BORM	0.951749686223092	0.803982063720635	BORM_Lanc2018476_sg_10_39	BORM_Lanc2018476_sg_10_39__5	5	1	2018-04-28	-0.390089087222222	2018	Lanc2018476	yes
BORM	0.783401653338304	0.603014754665332	BORM_Lanc2018476_sg_10_42	BORM_Lanc2018476_sg_10_42__3	5	1	2018-04-28	-0.385454942222222	2018	Lanc2018476	yes
BORM	0.862304380071597	0.782700086239659	BORM_Lanc2018476_sg_10_42	BORM_Lanc2018476_sg_10_42__4	5	1	2018-04-28	-0.385454942222222	2018	Lanc2018476	yes
BORM	0.880107997356388	0.76759458133324	BORM_Lanc2018476_sg_10_42	BORM_Lanc2018476_sg_10_42__5	5	1	2018-04-28	-0.385454942222222	2018	Lanc2018476	yes
BORM	0.705292252851696	0.551458888706938	BORM_Lanc2018476_sg_10_43	BORM_Lanc2018476_sg_10_43__3	5	1	2018-04-28	-0.384318356944444	2018	Lanc2018476	yes
BORM	0.70989236285922	0.656720187895126	BORM_Lanc2018476_sg_10_43	BORM_Lanc2018476_sg_10_43__4	5	1	2018-04-28	-0.384318356944444	2018	Lanc2018476	yes
BORM	0.917043141144817	0.712697699537995	BORM_Lanc2018476_sg_10_43	BORM_Lanc2018476_sg_10_43__5	5	1	2018-04-28	-0.384318356944444	2018	Lanc2018476	yes
BORM	0.788932768157053	0.603690604117916	BORM_Lanc2018476_sg_10_44	BORM_Lanc2018476_sg_10_44__3	5	1	2018-04-28	-0.383115716111111	2018	Lanc2018476	yes
BORM	0.726398861128291	0.745370392444878	BORM_Lanc2018476_sg_10_44	BORM_Lanc2018476_sg_10_44__4	5	1	2018-04-28	-0.383115716111111	2018	Lanc2018476	yes
BORM	0.968632941975033	0.739750578357977	BORM_Lanc2018476_sg_10_44	BORM_Lanc2018476_sg_10_44__5	5	1	2018-04-28	-0.383115716111111	2018	Lanc2018476	yes
BORM	0.916620947924618	0.859599891837929	BORM_Lanc2018476_sg_14_10	BORM_Lanc2018476_sg_14_10__3	5	1	2018-04-28	-0.256402210833333	2018	Lanc2018476	yes
BORM	0.942805429806984	0.904940425608276	BORM_Lanc2018476_sg_14_10	BORM_Lanc2018476_sg_14_10__4	5	1	2018-04-28	-0.256402210833333	2018	Lanc2018476	yes
BORM	0.863975802581051	0.885324476638378	BORM_Lanc2018476_sg_14_10	BORM_Lanc2018476_sg_14_10__5	5	1	2018-04-28	-0.256402210833333	2018	Lanc2018476	yes
BORM	0.893113760171522	0.853446466827824	BORM_Lanc2018476_sg_14_12	BORM_Lanc2018476_sg_14_12__3	5	1	2018-04-28	-0.2542267225	2018	Lanc2018476	yes
BORM	0.93802994607771	0.902576183777057	BORM_Lanc2018476_sg_14_12	BORM_Lanc2018476_sg_14_12__4	5	1	2018-04-28	-0.2542267225	2018	Lanc2018476	yes
BORM	0.856498010311736	0.88915400273759	BORM_Lanc2018476_sg_14_12	BORM_Lanc2018476_sg_14_12__5	5	1	2018-04-28	-0.2542267225	2018	Lanc2018476	yes
BORM	0.895258386632918	0.865753891826768	BORM_Lanc2018476_sg_14_15	BORM_Lanc2018476_sg_14_15__3	5	1	2018-04-28	-0.251849844722222	2018	Lanc2018476	yes
BORM	0.847364446857048	0.867161150937601	BORM_Lanc2018476_sg_14_15	BORM_Lanc2018476_sg_14_15__4	5	1	2018-04-28	-0.251849844722222	2018	Lanc2018476	yes
BORM	0.860215762471552	0.86630740532594	BORM_Lanc2018476_sg_14_15	BORM_Lanc2018476_sg_14_15__5	5	1	2018-04-28	-0.251849844722222	2018	Lanc2018476	yes
BORM	0.850006724361043	0.823666921228387	BORM_Lanc2018476_sg_14_16	BORM_Lanc2018476_sg_14_16__3	5	1	2018-04-28	-0.250779298888889	2018	Lanc2018476	yes
BORM	0.938658915687872	0.901406477378763	BORM_Lanc2018476_sg_14_16	BORM_Lanc2018476_sg_14_16__4	5	1	2018-04-28	-0.250779298888889	2018	Lanc2018476	yes
BORM	0.958939944347564	0.906404275841435	BORM_Lanc2018476_sg_14_16	BORM_Lanc2018476_sg_14_16__5	5	1	2018-04-28	-0.250779298888889	2018	Lanc2018476	yes
BORM	0.939862785935029	0.862206910920094	BORM_Lanc2018476_sg_14_20	BORM_Lanc2018476_sg_14_20__4	5	1	2018-04-28	-0.246057354722222	2018	Lanc2018476	yes
BORM	0.847615732848905	0.893739259391967	BORM_Lanc2018476_sg_14_20	BORM_Lanc2018476_sg_14_20__5	5	1	2018-04-28	-0.246057354722222	2018	Lanc2018476	yes
BORM	0.90525735970235	0.837446876040984	BORM_Lanc2018476_sg_14_21	BORM_Lanc2018476_sg_14_21__3	5	1	2018-04-28	-0.244922989166667	2018	Lanc2018476	yes
BORM	0.900964869353925	0.900815093180199	BORM_Lanc2018476_sg_14_21	BORM_Lanc2018476_sg_14_21__4	5	1	2018-04-28	-0.244922989166667	2018	Lanc2018476	yes
BORM	0.909195324961826	0.877380703531825	BORM_Lanc2018476_sg_14_21	BORM_Lanc2018476_sg_14_21__5	5	1	2018-04-28	-0.244922989166667	2018	Lanc2018476	yes
BORM	0.573771921959533	0.139861888407464	BORM_SM3_20180317_045200_Sunrise.wav_sg_1_1	BORM_SM3_20180317_045200_Sunrise.wav_sg_1_1__5	-37	-5	2018-03-17	3.12679094222222	2018	SM3_20180317_045200	no
BORM	0.782282786195003	0.410778814039437	BORM_SM3_20180317_045200_Sunrise.wav_sg_1_1	BORM_SM3_20180317_045200_Sunrise.wav_sg_1_1__6	-37	-5	2018-03-17	3.12679094222222	2018	SM3_20180317_045200	no
BORM	0.910610704674153	0.563765259909141	BORM_SM3_20180317_045200_Sunrise.wav_sg_1_1	BORM_SM3_20180317_045200_Sunrise.wav_sg_1_1__7	-37	-5	2018-03-17	3.12679094222222	2018	SM3_20180317_045200	no
BORM	0.724682807381378	0.620732963592702	BORM_SM3_20180317_045200_Sunrise.wav_sg_1_1	BORM_SM3_20180317_045200_Sunrise.wav_sg_1_1__8	-37	-5	2018-03-17	3.12679094222222	2018	SM3_20180317_045200	no
BORM	0.984923342917801	0.73511081082953	BORM_SM3_20180317_045200_Sunrise.wav_sg_1_1	BORM_SM3_20180317_045200_Sunrise.wav_sg_1_1__9	-37	-5	2018-03-17	3.12679094222222	2018	SM3_20180317_045200	no
BORM	0.881426518667752	0.758564636551781	BORM_SM3_20180317_045200_Sunrise.wav_sg_1_1	BORM_SM3_20180317_045200_Sunrise.wav_sg_1_1__10	-37	-5	2018-03-17	3.12679094222222	2018	SM3_20180317_045200	no
BORM	0.968881281865739	0.769618218959091	BORM_SM3_20180317_045200_Sunrise.wav_sg_1_1	BORM_SM3_20180317_045200_Sunrise.wav_sg_1_1__11	-37	-5	2018-03-17	3.12679094222222	2018	SM3_20180317_045200	no
BORM	0.916131269024364	0.782393450384079	BORM_SM3_20180317_045200_Sunrise.wav_sg_1_1	BORM_SM3_20180317_045200_Sunrise.wav_sg_1_1__12	-37	-5	2018-03-17	3.12679094222222	2018	SM3_20180317_045200	no
BORM	0.981937785195467	0.775131782047497	BORM_SM3_20180317_045200_Sunrise.wav_sg_1_1	BORM_SM3_20180317_045200_Sunrise.wav_sg_1_1__13	-37	-5	2018-03-17	3.12679094222222	2018	SM3_20180317_045200	no
BORM	0.947693340207835	0.774288889957714	BORM_SM3_20180317_045200_Sunrise.wav_sg_1_1	BORM_SM3_20180317_045200_Sunrise.wav_sg_1_1__14	-37	-5	2018-03-17	3.12679094222222	2018	SM3_20180317_045200	no
BORM	0.924075733789408	0.776683107715172	BORM_SM3_20180317_045200_Sunrise.wav_sg_1_1	BORM_SM3_20180317_045200_Sunrise.wav_sg_1_1__15	-37	-5	2018-03-17	3.12679094222222	2018	SM3_20180317_045200	no
BORM	0.987400585098117	0.73640123321129	BORM_SM3_20180317_045200_Sunrise.wav_sg_1_1	BORM_SM3_20180317_045200_Sunrise.wav_sg_1_1__16	-37	-5	2018-03-17	3.12679094222222	2018	SM3_20180317_045200	no
BORM	0.875437070583229	0.75820480297548	BORM_SM3_20180317_045200_Sunrise.wav_sg_1_1	BORM_SM3_20180317_045200_Sunrise.wav_sg_1_1__17	-37	-5	2018-03-17	3.12679094222222	2018	SM3_20180317_045200	no
BORM	0.97329598619428	0.683600515228758	BORM_SM3_20180317_045200_Sunrise.wav_sg_1_1	BORM_SM3_20180317_045200_Sunrise.wav_sg_1_1__18	-37	-5	2018-03-17	3.12679094222222	2018	SM3_20180317_045200	no
BORM	0.974583057121978	0.761127838145072	BORM_SM3_20180317_045200_Sunrise.wav_sg_1_1	BORM_SM3_20180317_045200_Sunrise.wav_sg_1_1__19	-37	-5	2018-03-17	3.12679094222222	2018	SM3_20180317_045200	no
BORM	0.43364257533505	0.161606054726465	BORM_SM3_20180317_045200_Sunrise.wav_sg_1_2	BORM_SM3_20180317_045200_Sunrise.wav_sg_1_2__5	-37	-5	2018-03-17	3.12860286611111	2018	SM3_20180317_045200	no
BORM	0.777303085416983	0.371424173323526	BORM_SM3_20180317_045200_Sunrise.wav_sg_1_2	BORM_SM3_20180317_045200_Sunrise.wav_sg_1_2__6	-37	-5	2018-03-17	3.12860286611111	2018	SM3_20180317_045200	no
BORM	0.884923661447934	0.582358147420755	BORM_SM3_20180317_045200_Sunrise.wav_sg_1_2	BORM_SM3_20180317_045200_Sunrise.wav_sg_1_2__7	-37	-5	2018-03-17	3.12860286611111	2018	SM3_20180317_045200	no
BORM	0.970398208422299	0.717894173353971	BORM_SM3_20180317_045200_Sunrise.wav_sg_1_2	BORM_SM3_20180317_045200_Sunrise.wav_sg_1_2__8	-37	-5	2018-03-17	3.12860286611111	2018	SM3_20180317_045200	no
BORM	0.902742764936822	0.68319293442136	BORM_SM3_20180317_045200_Sunrise.wav_sg_1_2	BORM_SM3_20180317_045200_Sunrise.wav_sg_1_2__9	-37	-5	2018-03-17	3.12860286611111	2018	SM3_20180317_045200	no
BORM	0.944343287732744	0.782470984704163	BORM_SM3_20180317_045200_Sunrise.wav_sg_1_2	BORM_SM3_20180317_045200_Sunrise.wav_sg_1_2__10	-37	-5	2018-03-17	3.12860286611111	2018	SM3_20180317_045200	no
BORM	0.968704546111061	0.797720156007388	BORM_SM3_20180317_045200_Sunrise.wav_sg_1_2	BORM_SM3_20180317_045200_Sunrise.wav_sg_1_2__11	-37	-5	2018-03-17	3.12860286611111	2018	SM3_20180317_045200	no
BORM	0.905750672152246	0.767669044064199	BORM_SM3_20180317_045200_Sunrise.wav_sg_1_2	BORM_SM3_20180317_045200_Sunrise.wav_sg_1_2__12	-37	-5	2018-03-17	3.12860286611111	2018	SM3_20180317_045200	no
BORM	0.860091990687065	0.760584669988988	BORM_SM3_20180317_045200_Sunrise.wav_sg_1_2	BORM_SM3_20180317_045200_Sunrise.wav_sg_1_2__13	-37	-5	2018-03-17	3.12860286611111	2018	SM3_20180317_045200	no
BORM	0.911603379893189	0.779491834985366	BORM_SM3_20180317_045200_Sunrise.wav_sg_1_2	BORM_SM3_20180317_045200_Sunrise.wav_sg_1_2__14	-37	-5	2018-03-17	3.12860286611111	2018	SM3_20180317_045200	no
BORM	0.991020919684254	0.752349152974159	BORM_SM3_20180317_045200_Sunrise.wav_sg_1_2	BORM_SM3_20180317_045200_Sunrise.wav_sg_1_2__15	-37	-5	2018-03-17	3.12860286611111	2018	SM3_20180317_045200	no
BORM	0.965922051150921	0.75574982270521	BORM_SM3_20180317_045200_Sunrise.wav_sg_1_2	BORM_SM3_20180317_045200_Sunrise.wav_sg_1_2__16	-37	-5	2018-03-17	3.12860286611111	2018	SM3_20180317_045200	no
BORM	0.974880903247145	0.742289736813707	BORM_SM3_20180317_045200_Sunrise.wav_sg_1_2	BORM_SM3_20180317_045200_Sunrise.wav_sg_1_2__17	-37	-5	2018-03-17	3.12860286611111	2018	SM3_20180317_045200	no
BORM	0.87617228257454	0.77466153405836	BORM_SM3_20180317_045200_Sunrise.wav_sg_1_2	BORM_SM3_20180317_045200_Sunrise.wav_sg_1_2__18	-37	-5	2018-03-17	3.12860286611111	2018	SM3_20180317_045200	no
BORM	0.931017407353292	0.744374610300215	BORM_SM3_20180317_045200_Sunrise.wav_sg_1_2	BORM_SM3_20180317_045200_Sunrise.wav_sg_1_2__19	-37	-5	2018-03-17	3.12860286611111	2018	SM3_20180317_045200	no
BORM	0.919856546588991	0.712663090406513	BORM_SM3_20180317_045200_Sunrise.wav_sg_1_2	BORM_SM3_20180317_045200_Sunrise.wav_sg_1_2__20	-37	-5	2018-03-17	3.12860286611111	2018	SM3_20180317_045200	no
BORM	0.538288171337131	0.203047936019877	BORM_SM3_20180317_045200_Sunrise.wav_sg_1_3	BORM_SM3_20180317_045200_Sunrise.wav_sg_1_3__5	-37	-5	2018-03-17	3.13011984888889	2018	SM3_20180317_045200	no
BORM	0.979116419959658	0.482706484777102	BORM_SM3_20180317_045200_Sunrise.wav_sg_1_3	BORM_SM3_20180317_045200_Sunrise.wav_sg_1_3__6	-37	-5	2018-03-17	3.13011984888889	2018	SM3_20180317_045200	no
BORM	0.94043602951853	0.496936302733511	BORM_SM3_20180317_045200_Sunrise.wav_sg_1_3	BORM_SM3_20180317_045200_Sunrise.wav_sg_1_3__7	-37	-5	2018-03-17	3.13011984888889	2018	SM3_20180317_045200	no
BORM	0.712716386938292	0.530411535403413	BORM_SM3_20180317_045200_Sunrise.wav_sg_1_3	BORM_SM3_20180317_045200_Sunrise.wav_sg_1_3__8	-37	-5	2018-03-17	3.13011984888889	2018	SM3_20180317_045200	no
BORM	0.978243595999152	0.731208461711749	BORM_SM3_20180317_045200_Sunrise.wav_sg_1_3	BORM_SM3_20180317_045200_Sunrise.wav_sg_1_3__9	-37	-5	2018-03-17	3.13011984888889	2018	SM3_20180317_045200	no
BORM	0.974291808035497	0.732375136816491	BORM_SM3_20180317_045200_Sunrise.wav_sg_1_3	BORM_SM3_20180317_045200_Sunrise.wav_sg_1_3__10	-37	-5	2018-03-17	3.13011984888889	2018	SM3_20180317_045200	no
BORM	0.849381976372747	0.744306690404072	BORM_SM3_20180317_045200_Sunrise.wav_sg_1_3	BORM_SM3_20180317_045200_Sunrise.wav_sg_1_3__11	-37	-5	2018-03-17	3.13011984888889	2018	SM3_20180317_045200	no
BORM	0.98044510838844	0.716114060151685	BORM_SM3_20180317_045200_Sunrise.wav_sg_1_3	BORM_SM3_20180317_045200_Sunrise.wav_sg_1_3__12	-37	-5	2018-03-17	3.13011984888889	2018	SM3_20180317_045200	no
BORM	0.970601244091273	0.724973957545467	BORM_SM3_20180317_045200_Sunrise.wav_sg_1_3	BORM_SM3_20180317_045200_Sunrise.wav_sg_1_3__13	-37	-5	2018-03-17	3.13011984888889	2018	SM3_20180317_045200	no
BORM	0.906586381846172	0.727836998396926	BORM_SM3_20180317_045200_Sunrise.wav_sg_1_3	BORM_SM3_20180317_045200_Sunrise.wav_sg_1_3__14	-37	-5	2018-03-17	3.13011984888889	2018	SM3_20180317_045200	no
BORM	0.990604270018591	0.647102809536839	BORM_SM3_20180317_045200_Sunrise.wav_sg_1_3	BORM_SM3_20180317_045200_Sunrise.wav_sg_1_3__15	-37	-5	2018-03-17	3.13011984888889	2018	SM3_20180317_045200	no
BORM	0.933637346929518	0.657471980864223	BORM_SM3_20180317_045200_Sunrise.wav_sg_1_3	BORM_SM3_20180317_045200_Sunrise.wav_sg_1_3__16	-37	-5	2018-03-17	3.13011984888889	2018	SM3_20180317_045200	no
BORM	0.921055513605124	0.701396764785549	BORM_SM3_20180317_045200_Sunrise.wav_sg_1_3	BORM_SM3_20180317_045200_Sunrise.wav_sg_1_3__17	-37	-5	2018-03-17	3.13011984888889	2018	SM3_20180317_045200	no
BORM	0.680831792412759	0.240023962468862	BORM_SM3_20180317_045200_Sunrise.wav_sg_1_4	BORM_SM3_20180317_045200_Sunrise.wav_sg_1_4__5	-37	-5	2018-03-17	3.13424599944444	2018	SM3_20180317_045200	no
BORM	0.898835645863629	0.527967832990802	BORM_SM3_20180317_045200_Sunrise.wav_sg_1_4	BORM_SM3_20180317_045200_Sunrise.wav_sg_1_4__6	-37	-5	2018-03-17	3.13424599944444	2018	SM3_20180317_045200	no
BORM	0.888150004237168	0.665609344796689	BORM_SM3_20180317_045200_Sunrise.wav_sg_1_4	BORM_SM3_20180317_045200_Sunrise.wav_sg_1_4__7	-37	-5	2018-03-17	3.13424599944444	2018	SM3_20180317_045200	no
BORM	0.823541621082083	0.732971682582989	BORM_SM3_20180317_045200_Sunrise.wav_sg_1_4	BORM_SM3_20180317_045200_Sunrise.wav_sg_1_4__8	-37	-5	2018-03-17	3.13424599944444	2018	SM3_20180317_045200	no
BORM	0.877091123735997	0.785152253693689	BORM_SM3_20180317_045200_Sunrise.wav_sg_1_4	BORM_SM3_20180317_045200_Sunrise.wav_sg_1_4__9	-37	-5	2018-03-17	3.13424599944444	2018	SM3_20180317_045200	no
BORM	0.936455168480552	0.773913900882695	BORM_SM3_20180317_045200_Sunrise.wav_sg_1_4	BORM_SM3_20180317_045200_Sunrise.wav_sg_1_4__10	-37	-5	2018-03-17	3.13424599944444	2018	SM3_20180317_045200	no
BORM	0.914654451885361	0.806871315931678	BORM_SM3_20180317_045200_Sunrise.wav_sg_1_4	BORM_SM3_20180317_045200_Sunrise.wav_sg_1_4__11	-37	-5	2018-03-17	3.13424599944444	2018	SM3_20180317_045200	no
BORM	0.965916848398923	0.76381146845089	BORM_SM3_20180317_045200_Sunrise.wav_sg_1_4	BORM_SM3_20180317_045200_Sunrise.wav_sg_1_4__12	-37	-5	2018-03-17	3.13424599944444	2018	SM3_20180317_045200	no
BORM	0.972165185299939	0.770633747747211	BORM_SM3_20180317_045200_Sunrise.wav_sg_1_4	BORM_SM3_20180317_045200_Sunrise.wav_sg_1_4__13	-37	-5	2018-03-17	3.13424599944444	2018	SM3_20180317_045200	no
BORM	0.985290488295649	0.767966646453425	BORM_SM3_20180317_045200_Sunrise.wav_sg_1_4	BORM_SM3_20180317_045200_Sunrise.wav_sg_1_4__14	-37	-5	2018-03-17	3.13424599944444	2018	SM3_20180317_045200	no
BORM	0.824427400260784	0.772393488956651	BORM_SM3_20180317_045200_Sunrise.wav_sg_1_4	BORM_SM3_20180317_045200_Sunrise.wav_sg_1_4__15	-37	-5	2018-03-17	3.13424599944444	2018	SM3_20180317_045200	no
BORM	0.985382356519822	0.678147116179543	BORM_SM3_20180317_045200_Sunrise.wav_sg_1_4	BORM_SM3_20180317_045200_Sunrise.wav_sg_1_4__16	-37	-5	2018-03-17	3.13424599944444	2018	SM3_20180317_045200	no
BORM	0.593379004503797	0.273544717380755	BORM_SM3_20180317_045200_Sunrise.wav_sg_1_5	BORM_SM3_20180317_045200_Sunrise.wav_sg_1_5__4	-37	-5	2018-03-17	3.13686195527778	2018	SM3_20180317_045200	no
BORM	0.928268415115166	0.65394121841398	BORM_SM3_20180317_045200_Sunrise.wav_sg_1_5	BORM_SM3_20180317_045200_Sunrise.wav_sg_1_5__5	-37	-5	2018-03-17	3.13686195527778	2018	SM3_20180317_045200	no
BORM	0.974269860591354	0.761786330994311	BORM_SM3_20180317_045200_Sunrise.wav_sg_1_5	BORM_SM3_20180317_045200_Sunrise.wav_sg_1_5__6	-37	-5	2018-03-17	3.13686195527778	2018	SM3_20180317_045200	no
BORM	0.883168437588225	0.750012784974266	BORM_SM3_20180317_045200_Sunrise.wav_sg_1_5	BORM_SM3_20180317_045200_Sunrise.wav_sg_1_5__7	-37	-5	2018-03-17	3.13686195527778	2018	SM3_20180317_045200	no
BORM	0.878185966198219	0.831942409177968	BORM_SM3_20180317_045200_Sunrise.wav_sg_1_5	BORM_SM3_20180317_045200_Sunrise.wav_sg_1_5__8	-37	-5	2018-03-17	3.13686195527778	2018	SM3_20180317_045200	no
BORM	0.952879277400712	0.836488808113933	BORM_SM3_20180317_045200_Sunrise.wav_sg_1_5	BORM_SM3_20180317_045200_Sunrise.wav_sg_1_5__9	-37	-5	2018-03-17	3.13686195527778	2018	SM3_20180317_045200	no
BORM	0.905057319516343	0.823050274866694	BORM_SM3_20180317_045200_Sunrise.wav_sg_1_5	BORM_SM3_20180317_045200_Sunrise.wav_sg_1_5__10	-37	-5	2018-03-17	3.13686195527778	2018	SM3_20180317_045200	no
BORM	0.96930281943143	0.842783402422466	BORM_SM3_20180317_045200_Sunrise.wav_sg_1_5	BORM_SM3_20180317_045200_Sunrise.wav_sg_1_5__11	-37	-5	2018-03-17	3.13686195527778	2018	SM3_20180317_045200	no
BORM	0.983409282644064	0.838513402066944	BORM_SM3_20180317_045200_Sunrise.wav_sg_1_5	BORM_SM3_20180317_045200_Sunrise.wav_sg_1_5__12	-37	-5	2018-03-17	3.13686195527778	2018	SM3_20180317_045200	no
BORM	0.903362797177971	0.832727189564916	BORM_SM3_20180317_045200_Sunrise.wav_sg_1_5	BORM_SM3_20180317_045200_Sunrise.wav_sg_1_5__13	-37	-5	2018-03-17	3.13686195527778	2018	SM3_20180317_045200	no
BORM	0.943839265334567	0.827461157791102	BORM_SM3_20180317_045200_Sunrise.wav_sg_1_5	BORM_SM3_20180317_045200_Sunrise.wav_sg_1_5__14	-37	-5	2018-03-17	3.13686195527778	2018	SM3_20180317_045200	no
BORM	0.978652367937984	0.76877468054143	BORM_SM3_20180317_045200_Sunrise.wav_sg_1_5	BORM_SM3_20180317_045200_Sunrise.wav_sg_1_5__15	-37	-5	2018-03-17	3.13686195527778	2018	SM3_20180317_045200	no
BORM	0.966003825015874	0.809493858650969	BORM_SM3_20180317_045200_Sunrise.wav_sg_1_5	BORM_SM3_20180317_045200_Sunrise.wav_sg_1_5__16	-37	-5	2018-03-17	3.13686195527778	2018	SM3_20180317_045200	no
BORM	0.511932816642071	0.152821906895485	BORM_SM3_20180317_045200_Sunrise.wav_sg_1_6	BORM_SM3_20180317_045200_Sunrise.wav_sg_1_6__5	-37	-5	2018-03-17	3.14002418194444	2018	SM3_20180317_045200	no
BORM	0.747132600940131	0.52138844387603	BORM_SM3_20180317_045200_Sunrise.wav_sg_1_6	BORM_SM3_20180317_045200_Sunrise.wav_sg_1_6__6	-37	-5	2018-03-17	3.14002418194444	2018	SM3_20180317_045200	no
BORM	0.985636444622442	0.767888451403851	BORM_SM3_20180317_045200_Sunrise.wav_sg_1_6	BORM_SM3_20180317_045200_Sunrise.wav_sg_1_6__7	-37	-5	2018-03-17	3.14002418194444	2018	SM3_20180317_045200	no
BORM	0.934927206405407	0.750339216440994	BORM_SM3_20180317_045200_Sunrise.wav_sg_1_6	BORM_SM3_20180317_045200_Sunrise.wav_sg_1_6__8	-37	-5	2018-03-17	3.14002418194444	2018	SM3_20180317_045200	no
BORM	0.976335731344558	0.798705621454132	BORM_SM3_20180317_045200_Sunrise.wav_sg_1_6	BORM_SM3_20180317_045200_Sunrise.wav_sg_1_6__9	-37	-5	2018-03-17	3.14002418194444	2018	SM3_20180317_045200	no
BORM	0.858124488117362	0.770327566510733	BORM_SM3_20180317_045200_Sunrise.wav_sg_1_6	BORM_SM3_20180317_045200_Sunrise.wav_sg_1_6__10	-37	-5	2018-03-17	3.14002418194444	2018	SM3_20180317_045200	no
BORM	0.953107280701115	0.785526738069178	BORM_SM3_20180317_045200_Sunrise.wav_sg_1_6	BORM_SM3_20180317_045200_Sunrise.wav_sg_1_6__11	-37	-5	2018-03-17	3.14002418194444	2018	SM3_20180317_045200	no
BORM	0.976757278337993	0.770553373956664	BORM_SM3_20180317_045200_Sunrise.wav_sg_1_6	BORM_SM3_20180317_045200_Sunrise.wav_sg_1_6__12	-37	-5	2018-03-17	3.14002418194444	2018	SM3_20180317_045200	no
BORM	0.934126385920124	0.791180798055401	BORM_SM3_20180317_045200_Sunrise.wav_sg_1_6	BORM_SM3_20180317_045200_Sunrise.wav_sg_1_6__13	-37	-5	2018-03-17	3.14002418194444	2018	SM3_20180317_045200	no
BORM	0.913611964588827	0.739107824020079	BORM_SM3_20180317_045200_Sunrise.wav_sg_1_6	BORM_SM3_20180317_045200_Sunrise.wav_sg_1_6__14	-37	-5	2018-03-17	3.14002418194444	2018	SM3_20180317_045200	no
BORM	0.976794468609899	0.729923410929358	BORM_SM3_20180317_045200_Sunrise.wav_sg_1_6	BORM_SM3_20180317_045200_Sunrise.wav_sg_1_6__15	-37	-5	2018-03-17	3.14002418194444	2018	SM3_20180317_045200	no
BORM	0.787421072206283	0.198951432166823	BORM_Lanc2019064_sg_1_-1	BORM_Lanc2019064_sg_1_-1__4	-66	-9	2019-02-13	2.41436172916667	2019	Lanc2019064	no
BORM	0.725405688166148	0.335474779839601	BORM_Lanc2019064_sg_1_-1	BORM_Lanc2019064_sg_1_-1__5	-66	-9	2019-02-13	2.41436172916667	2019	Lanc2019064	no
BORM	0.884174066561682	0.507525926219343	BORM_Lanc2019064_sg_1_-1	BORM_Lanc2019064_sg_1_-1__6	-66	-9	2019-02-13	2.41436172916667	2019	Lanc2019064	no
BORM	0.789398216468438	0.621295546036434	BORM_Lanc2019064_sg_1_-1	BORM_Lanc2019064_sg_1_-1__7	-66	-9	2019-02-13	2.41436172916667	2019	Lanc2019064	no
BORM	0.863453930064075	0.724045348145116	BORM_Lanc2019064_sg_1_-1	BORM_Lanc2019064_sg_1_-1__8	-66	-9	2019-02-13	2.41436172916667	2019	Lanc2019064	no
BORM	0.846723207829194	0.685721266695812	BORM_Lanc2019064_sg_1_-1	BORM_Lanc2019064_sg_1_-1__9	-66	-9	2019-02-13	2.41436172916667	2019	Lanc2019064	no
BORM	0.941786732308598	0.72908801120103	BORM_Lanc2019064_sg_1_-1	BORM_Lanc2019064_sg_1_-1__10	-66	-9	2019-02-13	2.41436172916667	2019	Lanc2019064	no
BORM	0.843040653396418	0.73074055139247	BORM_Lanc2019064_sg_1_-1	BORM_Lanc2019064_sg_1_-1__11	-66	-9	2019-02-13	2.41436172916667	2019	Lanc2019064	no
BORM	0.899350143402022	0.733255306355959	BORM_Lanc2019064_sg_1_-1	BORM_Lanc2019064_sg_1_-1__12	-66	-9	2019-02-13	2.41436172916667	2019	Lanc2019064	no
BORM	0.852369748289149	0.704318615590586	BORM_Lanc2019064_sg_1_-1	BORM_Lanc2019064_sg_1_-1__13	-66	-9	2019-02-13	2.41436172916667	2019	Lanc2019064	no
BORM	0.956181629640314	0.66708257570808	BORM_Lanc2019064_sg_1_-1	BORM_Lanc2019064_sg_1_-1__14	-66	-9	2019-02-13	2.41436172916667	2019	Lanc2019064	no
BORM	0.923400151280966	0.657634005624599	BORM_Lanc2019064_sg_1_-1	BORM_Lanc2019064_sg_1_-1__15	-66	-9	2019-02-13	2.41436172916667	2019	Lanc2019064	no
BORM	0.946962082487862	0.644918683074447	BORM_Lanc2019064_sg_1_-1	BORM_Lanc2019064_sg_1_-1__16	-66	-9	2019-02-13	2.41436172916667	2019	Lanc2019064	no
BORM	0.636390618234951	0.655603882264133	BORM_Lanc2019064_sg_1_-1	BORM_Lanc2019064_sg_1_-1__18	-66	-9	2019-02-13	2.41436172916667	2019	Lanc2019064	no
BORM	0.925291240239555	0.74610919746501	BORM_Lanc2019064_sg_1_-1	BORM_Lanc2019064_sg_1_-1__19	-66	-9	2019-02-13	2.41436172916667	2019	Lanc2019064	no
BORM	0.781287254594746	0.384151280147638	BORM_Lanc2019064_sg_1_-3	BORM_Lanc2019064_sg_1_-3__4	-66	-9	2019-02-13	2.40925096666667	2019	Lanc2019064	no
BORM	0.793431567362069	0.578950656006374	BORM_Lanc2019064_sg_1_-3	BORM_Lanc2019064_sg_1_-3__5	-66	-9	2019-02-13	2.40925096666667	2019	Lanc2019064	no
BORM	0.759832351133762	0.70315982141386	BORM_Lanc2019064_sg_1_-3	BORM_Lanc2019064_sg_1_-3__11	-66	-9	2019-02-13	2.40925096666667	2019	Lanc2019064	no
BORM	0.857035173723688	0.730580195994653	BORM_Lanc2019064_sg_1_-3	BORM_Lanc2019064_sg_1_-3__12	-66	-9	2019-02-13	2.40925096666667	2019	Lanc2019064	no
BORM	0.930317486323517	0.854942733301213	BORM_Lanc2019064_sg_1_-3	BORM_Lanc2019064_sg_1_-3__14	-66	-9	2019-02-13	2.40925096666667	2019	Lanc2019064	no
BORM	0.888871635834845	0.752986079943281	BORM_Lanc2019064_sg_1_-3	BORM_Lanc2019064_sg_1_-3__15	-66	-9	2019-02-13	2.40925096666667	2019	Lanc2019064	no
BORM	0.889465980332699	0.682687339030471	BORM_Lanc2019064_sg_1_-3	BORM_Lanc2019064_sg_1_-3__16	-66	-9	2019-02-13	2.40925096666667	2019	Lanc2019064	no
BORM	0.957645137090435	0.623617315839222	BORM_Lanc2019064_sg_1_-3	BORM_Lanc2019064_sg_1_-3__17	-66	-9	2019-02-13	2.40925096666667	2019	Lanc2019064	no
BORM	0.593048975852778	0.579266331326716	BORM_Lanc2019064_sg_1_-3	BORM_Lanc2019064_sg_1_-3__18	-66	-9	2019-02-13	2.40925096666667	2019	Lanc2019064	no
BORM	0.784329594489301	0.750008638012433	BORM_Lanc2019064_sg_1_-3	BORM_Lanc2019064_sg_1_-3__19	-66	-9	2019-02-13	2.40925096666667	2019	Lanc2019064	no
BORM	0.91551258963739	0.689138724758721	BORM_Lanc2019064_sg_1_-3	BORM_Lanc2019064_sg_1_-3__20	-66	-9	2019-02-13	2.40925096666667	2019	Lanc2019064	no
BORM	0.523516562624506	0.171385147847358	BORM_Lanc2019064_sg_1_-6	BORM_Lanc2019064_sg_1_-6__4	-66	-9	2019-02-13	2.39772200027778	2019	Lanc2019064	no
BORM	0.738055551055788	0.364219445893952	BORM_Lanc2019064_sg_1_-6	BORM_Lanc2019064_sg_1_-6__5	-66	-9	2019-02-13	2.39772200027778	2019	Lanc2019064	no
BORM	0.599689007881586	0.478506893603925	BORM_Lanc2019064_sg_1_-6	BORM_Lanc2019064_sg_1_-6__6	-66	-9	2019-02-13	2.39772200027778	2019	Lanc2019064	no
BORM	0.8305667931266	0.781418657063575	BORM_Lanc2019064_sg_1_-6	BORM_Lanc2019064_sg_1_-6__8	-66	-9	2019-02-13	2.39772200027778	2019	Lanc2019064	no
BORM	0.977164299268846	0.786761664535083	BORM_Lanc2019064_sg_1_-6	BORM_Lanc2019064_sg_1_-6__9	-66	-9	2019-02-13	2.39772200027778	2019	Lanc2019064	no
BORM	0.934535155712001	0.783931749265207	BORM_Lanc2019064_sg_1_-6	BORM_Lanc2019064_sg_1_-6__10	-66	-9	2019-02-13	2.39772200027778	2019	Lanc2019064	no
BORM	0.892422909443826	0.767428199521694	BORM_Lanc2019064_sg_1_-6	BORM_Lanc2019064_sg_1_-6__11	-66	-9	2019-02-13	2.39772200027778	2019	Lanc2019064	no
BORM	0.923495274810896	0.773772076197753	BORM_Lanc2019064_sg_1_-6	BORM_Lanc2019064_sg_1_-6__12	-66	-9	2019-02-13	2.39772200027778	2019	Lanc2019064	no
BORM	0.848742380347565	0.759208717061722	BORM_Lanc2019064_sg_1_-6	BORM_Lanc2019064_sg_1_-6__13	-66	-9	2019-02-13	2.39772200027778	2019	Lanc2019064	no
BORM	0.909258279733383	0.757399193747187	BORM_Lanc2019064_sg_1_-6	BORM_Lanc2019064_sg_1_-6__14	-66	-9	2019-02-13	2.39772200027778	2019	Lanc2019064	no
BORM	0.927088352901626	0.774409459219098	BORM_Lanc2019064_sg_1_-6	BORM_Lanc2019064_sg_1_-6__15	-66	-9	2019-02-13	2.39772200027778	2019	Lanc2019064	no
BORM	0.90306898767614	0.772933817969076	BORM_Lanc2019064_sg_1_-6	BORM_Lanc2019064_sg_1_-6__16	-66	-9	2019-02-13	2.39772200027778	2019	Lanc2019064	no
BORM	0.926242597311518	0.735142049085996	BORM_Lanc2019064_sg_1_-6	BORM_Lanc2019064_sg_1_-6__19	-66	-9	2019-02-13	2.39772200027778	2019	Lanc2019064	no
BORM	0.531556732908789	0.227129780965683	BORM_Lanc2019064_sg_1_-7	BORM_Lanc2019064_sg_1_-7__4	-66	-9	2019-02-13	2.39495071944444	2019	Lanc2019064	no
BORM	0.765702265732495	0.422640574856348	BORM_Lanc2019064_sg_1_-7	BORM_Lanc2019064_sg_1_-7__5	-66	-9	2019-02-13	2.39495071944444	2019	Lanc2019064	no
BORM	0.90935721454612	0.610984787528746	BORM_Lanc2019064_sg_1_-7	BORM_Lanc2019064_sg_1_-7__6	-66	-9	2019-02-13	2.39495071944444	2019	Lanc2019064	no
BORM	0.886589585757913	0.692495334929182	BORM_Lanc2019064_sg_1_-7	BORM_Lanc2019064_sg_1_-7__7	-66	-9	2019-02-13	2.39495071944444	2019	Lanc2019064	no
BORM	0.904347907675642	0.76469311966212	BORM_Lanc2019064_sg_1_-7	BORM_Lanc2019064_sg_1_-7__8	-66	-9	2019-02-13	2.39495071944444	2019	Lanc2019064	no
BORM	0.899720861731305	0.873678092823838	BORM_Lanc2019064_sg_1_-7	BORM_Lanc2019064_sg_1_-7__10	-66	-9	2019-02-13	2.39495071944444	2019	Lanc2019064	no
BORM	0.948662294398255	0.817037355137224	BORM_Lanc2019064_sg_1_-7	BORM_Lanc2019064_sg_1_-7__11	-66	-9	2019-02-13	2.39495071944444	2019	Lanc2019064	no
BORM	0.919559774315362	0.800983891307822	BORM_Lanc2019064_sg_1_-7	BORM_Lanc2019064_sg_1_-7__12	-66	-9	2019-02-13	2.39495071944444	2019	Lanc2019064	no
BORM	0.941647624520745	0.776120948204354	BORM_Lanc2019064_sg_1_-7	BORM_Lanc2019064_sg_1_-7__13	-66	-9	2019-02-13	2.39495071944444	2019	Lanc2019064	no
BORM	0.927451848199899	0.784882262004316	BORM_Lanc2019064_sg_1_-7	BORM_Lanc2019064_sg_1_-7__14	-66	-9	2019-02-13	2.39495071944444	2019	Lanc2019064	no
BORM	0.873498801988745	0.857409295991075	BORM_Lanc2019064_sg_1_-7	BORM_Lanc2019064_sg_1_-7__16	-66	-9	2019-02-13	2.39495071944444	2019	Lanc2019064	no
BORM	0.962549630087902	0.796975321099852	BORM_Lanc2019064_sg_1_-7	BORM_Lanc2019064_sg_1_-7__17	-66	-9	2019-02-13	2.39495071944444	2019	Lanc2019064	no
BORM	0.947341190268769	0.801010636060148	BORM_Lanc2019064_sg_1_-7	BORM_Lanc2019064_sg_1_-7__18	-66	-9	2019-02-13	2.39495071944444	2019	Lanc2019064	no
BORM	0.854220682191266	0.8871136309529	BORM_Lanc2019064_sg_1_-7	BORM_Lanc2019064_sg_1_-7__20	-66	-9	2019-02-13	2.39495071944444	2019	Lanc2019064	no
BORM	0.945929212878953	0.768942748611049	BORM_Lanc2019064_sg_1_-7	BORM_Lanc2019064_sg_1_-7__23	-66	-9	2019-02-13	2.39495071944444	2019	Lanc2019064	no
BORM	0.781976356081297	0.304175837312356	BORM_Lanc2019332_sg_1_1	BORM_Lanc2019332_sg_1_1__4	-13	-2	2019-04-07	2.11473723583333	2019	Lanc2019332	no
BORM	0.726895050495421	0.453853765487178	BORM_Lanc2019332_sg_1_1	BORM_Lanc2019332_sg_1_1__5	-13	-2	2019-04-07	2.11473723583333	2019	Lanc2019332	no
BORM	0.963574736458519	0.729542448807548	BORM_Lanc2019332_sg_1_1	BORM_Lanc2019332_sg_1_1__6	-13	-2	2019-04-07	2.11473723583333	2019	Lanc2019332	no
BORM	0.93555465142872	0.732860473644656	BORM_Lanc2019332_sg_1_1	BORM_Lanc2019332_sg_1_1__7	-13	-2	2019-04-07	2.11473723583333	2019	Lanc2019332	no
BORM	0.91755937422158	0.728061359305804	BORM_Lanc2019332_sg_1_1	BORM_Lanc2019332_sg_1_1__8	-13	-2	2019-04-07	2.11473723583333	2019	Lanc2019332	no
BORM	0.859615182705062	0.774409796910698	BORM_Lanc2019332_sg_1_1	BORM_Lanc2019332_sg_1_1__9	-13	-2	2019-04-07	2.11473723583333	2019	Lanc2019332	no
BORM	0.938124617246019	0.802466350872834	BORM_Lanc2019332_sg_1_1	BORM_Lanc2019332_sg_1_1__10	-13	-2	2019-04-07	2.11473723583333	2019	Lanc2019332	no
BORM	0.945862850205544	0.801023046156462	BORM_Lanc2019332_sg_1_1	BORM_Lanc2019332_sg_1_1__11	-13	-2	2019-04-07	2.11473723583333	2019	Lanc2019332	no
BORM	0.976776606070107	0.808054822346263	BORM_Lanc2019332_sg_1_1	BORM_Lanc2019332_sg_1_1__12	-13	-2	2019-04-07	2.11473723583333	2019	Lanc2019332	no
BORM	0.94640050197602	0.818301114905292	BORM_Lanc2019332_sg_1_1	BORM_Lanc2019332_sg_1_1__13	-13	-2	2019-04-07	2.11473723583333	2019	Lanc2019332	no
BORM	0.907316548988432	0.76405729414642	BORM_Lanc2019332_sg_1_1	BORM_Lanc2019332_sg_1_1__14	-13	-2	2019-04-07	2.11473723583333	2019	Lanc2019332	no
BORM	0.914864829603785	0.726410332867143	BORM_Lanc2019332_sg_1_1	BORM_Lanc2019332_sg_1_1__15	-13	-2	2019-04-07	2.11473723583333	2019	Lanc2019332	no
BORM	0.902563373681264	0.791698480951026	BORM_Lanc2019332_sg_1_1	BORM_Lanc2019332_sg_1_1__16	-13	-2	2019-04-07	2.11473723583333	2019	Lanc2019332	no
BORM	0.947161883322659	0.809464107233901	BORM_Lanc2019332_sg_1_1	BORM_Lanc2019332_sg_1_1__20	-13	-2	2019-04-07	2.11473723583333	2019	Lanc2019332	no
BORM	0.927394852811915	0.791957930076348	BORM_Lanc2019332_sg_1_1	BORM_Lanc2019332_sg_1_1__21	-13	-2	2019-04-07	2.11473723583333	2019	Lanc2019332	no
BORM	0.686833159731366	0.283424947369708	BORM_Lanc2019332_sg_1_2	BORM_Lanc2019332_sg_1_2__4	-13	-2	2019-04-07	2.11647160416667	2019	Lanc2019332	no
BORM	0.917258178371047	0.491445310524837	BORM_Lanc2019332_sg_1_2	BORM_Lanc2019332_sg_1_2__5	-13	-2	2019-04-07	2.11647160416667	2019	Lanc2019332	no
BORM	0.93105644803631	0.563636468281693	BORM_Lanc2019332_sg_1_2	BORM_Lanc2019332_sg_1_2__6	-13	-2	2019-04-07	2.11647160416667	2019	Lanc2019332	no
BORM	0.898322518495667	0.596273232340087	BORM_Lanc2019332_sg_1_2	BORM_Lanc2019332_sg_1_2__7	-13	-2	2019-04-07	2.11647160416667	2019	Lanc2019332	no
BORM	0.87303132742952	0.636752514476118	BORM_Lanc2019332_sg_1_2	BORM_Lanc2019332_sg_1_2__8	-13	-2	2019-04-07	2.11647160416667	2019	Lanc2019332	no
BORM	0.756433991138558	0.775260383633736	BORM_Lanc2019332_sg_1_2	BORM_Lanc2019332_sg_1_2__10	-13	-2	2019-04-07	2.11647160416667	2019	Lanc2019332	no
BORM	0.891815763682573	0.851320407457579	BORM_Lanc2019332_sg_1_2	BORM_Lanc2019332_sg_1_2__14	-13	-2	2019-04-07	2.11647160416667	2019	Lanc2019332	no
BORM	0.791399446684781	0.594499510204292	BORM_Lanc2019332_sg_1_2	BORM_Lanc2019332_sg_1_2__15	-13	-2	2019-04-07	2.11647160416667	2019	Lanc2019332	no
BORM	0.737616905696917	0.737616905696917	BORM_Lanc2019332_sg_1_2	BORM_Lanc2019332_sg_1_2__22	-13	-2	2019-04-07	2.11647160416667	2019	Lanc2019332	no
BORM	0.755399211210254	0.297708037049246	BORM_Lanc2019332_sg_1_3	BORM_Lanc2019332_sg_1_3__4	-13	-2	2019-04-07	2.11910550166667	2019	Lanc2019332	no
BORM	0.738805226615663	0.450926681604215	BORM_Lanc2019332_sg_1_3	BORM_Lanc2019332_sg_1_3__5	-13	-2	2019-04-07	2.11910550166667	2019	Lanc2019332	no
BORM	0.845985838920605	0.676890332539826	BORM_Lanc2019332_sg_1_3	BORM_Lanc2019332_sg_1_3__6	-13	-2	2019-04-07	2.11910550166667	2019	Lanc2019332	no
BORM	0.931394737922995	0.79549246945423	BORM_Lanc2019332_sg_1_3	BORM_Lanc2019332_sg_1_3__7	-13	-2	2019-04-07	2.11910550166667	2019	Lanc2019332	no
BORM	0.960143741311384	0.765952444230688	BORM_Lanc2019332_sg_1_3	BORM_Lanc2019332_sg_1_3__8	-13	-2	2019-04-07	2.11910550166667	2019	Lanc2019332	no
BORM	0.958441713318143	0.777495375442321	BORM_Lanc2019332_sg_1_3	BORM_Lanc2019332_sg_1_3__9	-13	-2	2019-04-07	2.11910550166667	2019	Lanc2019332	no
BORM	0.949319704574916	0.786532417600048	BORM_Lanc2019332_sg_1_3	BORM_Lanc2019332_sg_1_3__10	-13	-2	2019-04-07	2.11910550166667	2019	Lanc2019332	no
BORM	0.929028034304916	0.806560019992305	BORM_Lanc2019332_sg_1_3	BORM_Lanc2019332_sg_1_3__11	-13	-2	2019-04-07	2.11910550166667	2019	Lanc2019332	no
BORM	0.958733777646809	0.804685420548066	BORM_Lanc2019332_sg_1_3	BORM_Lanc2019332_sg_1_3__12	-13	-2	2019-04-07	2.11910550166667	2019	Lanc2019332	no
BORM	0.972603004170403	0.807357432141605	BORM_Lanc2019332_sg_1_3	BORM_Lanc2019332_sg_1_3__13	-13	-2	2019-04-07	2.11910550166667	2019	Lanc2019332	no
BORM	0.948755451797681	0.798152105031497	BORM_Lanc2019332_sg_1_3	BORM_Lanc2019332_sg_1_3__14	-13	-2	2019-04-07	2.11910550166667	2019	Lanc2019332	no
BORM	0.73879006131356	0.804379439677373	BORM_Lanc2019332_sg_1_3	BORM_Lanc2019332_sg_1_3__16	-13	-2	2019-04-07	2.11910550166667	2019	Lanc2019332	no
BORM	0.928056047775076	0.691420759504231	BORM_Lanc2019332_sg_1_3	BORM_Lanc2019332_sg_1_3__17	-13	-2	2019-04-07	2.11910550166667	2019	Lanc2019332	no
BORM	0.843582909420981	0.721980667665214	BORM_Lanc2019332_sg_1_3	BORM_Lanc2019332_sg_1_3__18	-13	-2	2019-04-07	2.11910550166667	2019	Lanc2019332	no
BORM	0.896814618438106	0.723682430002289	BORM_Lanc2019332_sg_1_3	BORM_Lanc2019332_sg_1_3__19	-13	-2	2019-04-07	2.11910550166667	2019	Lanc2019332	no
BORM	0.779588774864605	0.779588774864605	BORM_Lanc2019332_sg_1_3	BORM_Lanc2019332_sg_1_3__21	-13	-2	2019-04-07	2.11910550166667	2019	Lanc2019332	no
BORM	0.624885411153769	0.242108721243037	BORM_Lanc2019332_sg_1_5	BORM_Lanc2019332_sg_1_5__5	-13	-2	2019-04-07	2.12207765833333	2019	Lanc2019332	no
BORM	0.846039325124491	0.448928478620187	BORM_Lanc2019332_sg_1_5	BORM_Lanc2019332_sg_1_5__6	-13	-2	2019-04-07	2.12207765833333	2019	Lanc2019332	no
BORM	0.903173804202734	0.634248065981526	BORM_Lanc2019332_sg_1_5	BORM_Lanc2019332_sg_1_5__7	-13	-2	2019-04-07	2.12207765833333	2019	Lanc2019332	no
BORM	0.904749323273469	0.649302263008742	BORM_Lanc2019332_sg_1_5	BORM_Lanc2019332_sg_1_5__8	-13	-2	2019-04-07	2.12207765833333	2019	Lanc2019332	no
BORM	0.972729245042824	0.759087521689858	BORM_Lanc2019332_sg_1_5	BORM_Lanc2019332_sg_1_5__9	-13	-2	2019-04-07	2.12207765833333	2019	Lanc2019332	no
BORM	0.817662347964116	0.74212375723166	BORM_Lanc2019332_sg_1_5	BORM_Lanc2019332_sg_1_5__10	-13	-2	2019-04-07	2.12207765833333	2019	Lanc2019332	no
BORM	0.906957079517101	0.716518108134328	BORM_Lanc2019332_sg_1_5	BORM_Lanc2019332_sg_1_5__11	-13	-2	2019-04-07	2.12207765833333	2019	Lanc2019332	no
BORM	0.900838811313835	0.768411210394113	BORM_Lanc2019332_sg_1_5	BORM_Lanc2019332_sg_1_5__12	-13	-2	2019-04-07	2.12207765833333	2019	Lanc2019332	no
BORM	0.96231777212483	0.777581750377192	BORM_Lanc2019332_sg_1_5	BORM_Lanc2019332_sg_1_5__13	-13	-2	2019-04-07	2.12207765833333	2019	Lanc2019332	no
BORM	0.888931711971271	0.787526743089457	BORM_Lanc2019332_sg_1_5	BORM_Lanc2019332_sg_1_5__14	-13	-2	2019-04-07	2.12207765833333	2019	Lanc2019332	no
BORM	0.95051900834204	0.75839824253718	BORM_Lanc2019332_sg_1_5	BORM_Lanc2019332_sg_1_5__15	-13	-2	2019-04-07	2.12207765833333	2019	Lanc2019332	no
BORM	0.897297763219808	0.770773768331336	BORM_Lanc2019332_sg_1_5	BORM_Lanc2019332_sg_1_5__16	-13	-2	2019-04-07	2.12207765833333	2019	Lanc2019332	no
BORM	0.925381988344104	0.722506143356266	BORM_Lanc2019332_sg_1_5	BORM_Lanc2019332_sg_1_5__17	-13	-2	2019-04-07	2.12207765833333	2019	Lanc2019332	no
BORM	0.937791087408258	0.748976289341788	BORM_Lanc2019332_sg_1_5	BORM_Lanc2019332_sg_1_5__18	-13	-2	2019-04-07	2.12207765833333	2019	Lanc2019332	no
BORM	0.922527781286922	0.746023105066014	BORM_Lanc2019332_sg_1_5	BORM_Lanc2019332_sg_1_5__19	-13	-2	2019-04-07	2.12207765833333	2019	Lanc2019332	no
BORM	0.809185846952934	0.73534124101559	BORM_Lanc2019332_sg_1_5	BORM_Lanc2019332_sg_1_5__20	-13	-2	2019-04-07	2.12207765833333	2019	Lanc2019332	no
BORM	0.876719331851543	0.678915022454389	BORM_Lanc2019332_sg_1_5	BORM_Lanc2019332_sg_1_5__21	-13	-2	2019-04-07	2.12207765833333	2019	Lanc2019332	no
BORM	0.717361935552928	0.314137889171321	BORM_Lanc2019332_sg_1_6	BORM_Lanc2019332_sg_1_6__4	-13	-2	2019-04-07	2.12350285472222	2019	Lanc2019332	no
BORM	0.885985931735619	0.485746315390377	BORM_Lanc2019332_sg_1_6	BORM_Lanc2019332_sg_1_6__5	-13	-2	2019-04-07	2.12350285472222	2019	Lanc2019332	no
BORM	0.899537810871219	0.466883508663801	BORM_Lanc2019332_sg_1_6	BORM_Lanc2019332_sg_1_6__6	-13	-2	2019-04-07	2.12350285472222	2019	Lanc2019332	no
BORM	0.959402803288732	0.560573563694386	BORM_Lanc2019332_sg_1_6	BORM_Lanc2019332_sg_1_6__7	-13	-2	2019-04-07	2.12350285472222	2019	Lanc2019332	no
BORM	0.961660467383286	0.580168436706521	BORM_Lanc2019332_sg_1_6	BORM_Lanc2019332_sg_1_6__8	-13	-2	2019-04-07	2.12350285472222	2019	Lanc2019332	no
BORM	0.851814700164072	0.60969097707945	BORM_Lanc2019332_sg_1_6	BORM_Lanc2019332_sg_1_6__9	-13	-2	2019-04-07	2.12350285472222	2019	Lanc2019332	no
BORM	0.916806081696909	0.64782449562096	BORM_Lanc2019332_sg_1_6	BORM_Lanc2019332_sg_1_6__10	-13	-2	2019-04-07	2.12350285472222	2019	Lanc2019332	no
BORM	0.912748759526762	0.684381868907706	BORM_Lanc2019332_sg_1_6	BORM_Lanc2019332_sg_1_6__11	-13	-2	2019-04-07	2.12350285472222	2019	Lanc2019332	no
BORM	0.852340754156804	0.695756342689354	BORM_Lanc2019332_sg_1_6	BORM_Lanc2019332_sg_1_6__12	-13	-2	2019-04-07	2.12350285472222	2019	Lanc2019332	no
BORM	0.965181490531875	0.708783143762013	BORM_Lanc2019332_sg_1_6	BORM_Lanc2019332_sg_1_6__13	-13	-2	2019-04-07	2.12350285472222	2019	Lanc2019332	no
BORM	0.927648649325745	0.705149729383124	BORM_Lanc2019332_sg_1_6	BORM_Lanc2019332_sg_1_6__14	-13	-2	2019-04-07	2.12350285472222	2019	Lanc2019332	no
BORM	0.843256940415012	0.66709288093163	BORM_Lanc2019332_sg_1_6	BORM_Lanc2019332_sg_1_6__15	-13	-2	2019-04-07	2.12350285472222	2019	Lanc2019332	no
BORM	0.9453275379239	0.633711310087717	BORM_Lanc2019332_sg_1_6	BORM_Lanc2019332_sg_1_6__16	-13	-2	2019-04-07	2.12350285472222	2019	Lanc2019332	no
BORM	0.906882371491045	0.603758514265951	BORM_Lanc2019332_sg_1_6	BORM_Lanc2019332_sg_1_6__17	-13	-2	2019-04-07	2.12350285472222	2019	Lanc2019332	no
BORM	0.958773451171183	0.695164574737402	BORM_Lanc2019332_sg_1_6	BORM_Lanc2019332_sg_1_6__18	-13	-2	2019-04-07	2.12350285472222	2019	Lanc2019332	no
BORM	0.895742643165853	0.678238696849901	BORM_Lanc2019332_sg_1_6	BORM_Lanc2019332_sg_1_6__19	-13	-2	2019-04-07	2.12350285472222	2019	Lanc2019332	no
BORM	0.955757680279755	0.624414811158564	BORM_Lanc2019332_sg_1_6	BORM_Lanc2019332_sg_1_6__20	-13	-2	2019-04-07	2.12350285472222	2019	Lanc2019332	no
BORM	0.940439721666735	0.645503378305637	BORM_Lanc2019332_sg_1_6	BORM_Lanc2019332_sg_1_6__21	-13	-2	2019-04-07	2.12350285472222	2019	Lanc2019332	no
BORM	0.661889291210323	0.243122298939181	BORM_Lanc2019332_sg_1_7	BORM_Lanc2019332_sg_1_7__4	-13	-2	2019-04-07	2.12482997388889	2019	Lanc2019332	no
BORM	0.873121974137697	0.467447761805743	BORM_Lanc2019332_sg_1_7	BORM_Lanc2019332_sg_1_7__5	-13	-2	2019-04-07	2.12482997388889	2019	Lanc2019332	no
BORM	0.973625400306635	0.623930561899543	BORM_Lanc2019332_sg_1_7	BORM_Lanc2019332_sg_1_7__6	-13	-2	2019-04-07	2.12482997388889	2019	Lanc2019332	no
BORM	0.896046176661004	0.656803899002089	BORM_Lanc2019332_sg_1_7	BORM_Lanc2019332_sg_1_7__7	-13	-2	2019-04-07	2.12482997388889	2019	Lanc2019332	no
BORM	0.869166576756832	0.721713004501684	BORM_Lanc2019332_sg_1_7	BORM_Lanc2019332_sg_1_7__8	-13	-2	2019-04-07	2.12482997388889	2019	Lanc2019332	no
BORM	0.959705354791461	0.917076899554536	BORM_Lanc2019332_sg_1_7	BORM_Lanc2019332_sg_1_7__10	-13	-2	2019-04-07	2.12482997388889	2019	Lanc2019332	no
BORM	0.972857606335995	0.750313662479473	BORM_Lanc2019332_sg_1_7	BORM_Lanc2019332_sg_1_7__11	-13	-2	2019-04-07	2.12482997388889	2019	Lanc2019332	no
BORM	0.979694071913036	0.738183440872112	BORM_Lanc2019332_sg_1_7	BORM_Lanc2019332_sg_1_7__12	-13	-2	2019-04-07	2.12482997388889	2019	Lanc2019332	no
BORM	0.931547466733195	0.941976242039999	BORM_Lanc2019332_sg_1_7	BORM_Lanc2019332_sg_1_7__14	-13	-2	2019-04-07	2.12482997388889	2019	Lanc2019332	no
BORM	0.946817879742179	0.946817879742179	BORM_Lanc2019332_sg_1_7	BORM_Lanc2019332_sg_1_7__20	-13	-2	2019-04-07	2.12482997388889	2019	Lanc2019332	no
BORM	0.742316745074885	0.49208356796598	BORM_Lanc2019332_sg_1_8	BORM_Lanc2019332_sg_1_8__6	-13	-2	2019-04-07	2.12694317666667	2019	Lanc2019332	no
BORM	0.847143523468376	0.777486208332223	BORM_Lanc2019332_sg_1_8	BORM_Lanc2019332_sg_1_8__9	-13	-2	2019-04-07	2.12694317666667	2019	Lanc2019332	no
BORM	0.926411319663368	0.741939975739458	BORM_Lanc2019332_sg_1_8	BORM_Lanc2019332_sg_1_8__10	-13	-2	2019-04-07	2.12694317666667	2019	Lanc2019332	no
BORM	0.985682077551482	0.732827372959902	BORM_Lanc2019332_sg_1_8	BORM_Lanc2019332_sg_1_8__11	-13	-2	2019-04-07	2.12694317666667	2019	Lanc2019332	no
BORM	0.979828224445226	0.751999836609475	BORM_Lanc2019332_sg_1_8	BORM_Lanc2019332_sg_1_8__12	-13	-2	2019-04-07	2.12694317666667	2019	Lanc2019332	no
BORM	0.918236687945075	0.730923513665965	BORM_Lanc2019332_sg_1_8	BORM_Lanc2019332_sg_1_8__13	-13	-2	2019-04-07	2.12694317666667	2019	Lanc2019332	no
BORM	0.929416582203795	0.93555544420546	BORM_Lanc2019332_sg_1_8	BORM_Lanc2019332_sg_1_8__17	-13	-2	2019-04-07	2.12694317666667	2019	Lanc2019332	no
BORM	0.877682111300763	0.623576676708557	BORM_Lanc2019332_sg_1_8	BORM_Lanc2019332_sg_1_8__18	-13	-2	2019-04-07	2.12694317666667	2019	Lanc2019332	no
BORM	0.55256415194577	0.230351794745031	BORM_Lanc2019332_sg_1_9	BORM_Lanc2019332_sg_1_9__4	-13	-2	2019-04-07	2.12888872083333	2019	Lanc2019332	no
BORM	0.888199261700898	0.567441870593274	BORM_Lanc2019332_sg_1_9	BORM_Lanc2019332_sg_1_9__5	-13	-2	2019-04-07	2.12888872083333	2019	Lanc2019332	no
BORM	0.956772331620995	0.703040752582764	BORM_Lanc2019332_sg_1_9	BORM_Lanc2019332_sg_1_9__6	-13	-2	2019-04-07	2.12888872083333	2019	Lanc2019332	no
BORM	0.959360960284304	0.752800670931937	BORM_Lanc2019332_sg_1_9	BORM_Lanc2019332_sg_1_9__7	-13	-2	2019-04-07	2.12888872083333	2019	Lanc2019332	no
BORM	0.928204819882671	0.729094434082125	BORM_Lanc2019332_sg_1_9	BORM_Lanc2019332_sg_1_9__8	-13	-2	2019-04-07	2.12888872083333	2019	Lanc2019332	no
BORM	0.843831231265598	0.714604163968453	BORM_Lanc2019332_sg_1_9	BORM_Lanc2019332_sg_1_9__9	-13	-2	2019-04-07	2.12888872083333	2019	Lanc2019332	no
BORM	0.948420791630842	0.779812802083763	BORM_Lanc2019332_sg_1_9	BORM_Lanc2019332_sg_1_9__10	-13	-2	2019-04-07	2.12888872083333	2019	Lanc2019332	no
BORM	0.913782530285782	0.770198814297618	BORM_Lanc2019332_sg_1_9	BORM_Lanc2019332_sg_1_9__11	-13	-2	2019-04-07	2.12888872083333	2019	Lanc2019332	no
BORM	0.842842336764848	0.742716523424211	BORM_Lanc2019332_sg_1_9	BORM_Lanc2019332_sg_1_9__12	-13	-2	2019-04-07	2.12888872083333	2019	Lanc2019332	no
BORM	0.943657973945022	0.759429982986101	BORM_Lanc2019332_sg_1_9	BORM_Lanc2019332_sg_1_9__13	-13	-2	2019-04-07	2.12888872083333	2019	Lanc2019332	no
BORM	0.964302823172313	0.736715322444083	BORM_Lanc2019332_sg_1_9	BORM_Lanc2019332_sg_1_9__14	-13	-2	2019-04-07	2.12888872083333	2019	Lanc2019332	no
BORM	0.890864587863484	0.720085358155414	BORM_Lanc2019332_sg_1_9	BORM_Lanc2019332_sg_1_9__15	-13	-2	2019-04-07	2.12888872083333	2019	Lanc2019332	no
BORM	0.908494799261032	0.912239980121563	BORM_Lanc2019332_sg_1_9	BORM_Lanc2019332_sg_1_9__17	-13	-2	2019-04-07	2.12888872083333	2019	Lanc2019332	no
BORM	0.880326004156211	0.880326004156211	BORM_Lanc2019332_sg_1_9	BORM_Lanc2019332_sg_1_9__19	-13	-2	2019-04-07	2.12888872083333	2019	Lanc2019332	no
BORM	0.504532857843283	0.16408671688263	BORM_Lanc2019332_sg_1_10	BORM_Lanc2019332_sg_1_10__4	-13	-2	2019-04-07	2.13082551916667	2019	Lanc2019332	no
BORM	0.808203614186887	0.382141491066661	BORM_Lanc2019332_sg_1_10	BORM_Lanc2019332_sg_1_10__5	-13	-2	2019-04-07	2.13082551916667	2019	Lanc2019332	no
BORM	0.897460910936413	0.585990086876589	BORM_Lanc2019332_sg_1_10	BORM_Lanc2019332_sg_1_10__6	-13	-2	2019-04-07	2.13082551916667	2019	Lanc2019332	no
BORM	0.962085277598347	0.699144709070853	BORM_Lanc2019332_sg_1_10	BORM_Lanc2019332_sg_1_10__7	-13	-2	2019-04-07	2.13082551916667	2019	Lanc2019332	no
BORM	0.948924170408888	0.732601507903065	BORM_Lanc2019332_sg_1_10	BORM_Lanc2019332_sg_1_10__8	-13	-2	2019-04-07	2.13082551916667	2019	Lanc2019332	no
BORM	0.758764379541505	0.728974475320172	BORM_Lanc2019332_sg_1_10	BORM_Lanc2019332_sg_1_10__9	-13	-2	2019-04-07	2.13082551916667	2019	Lanc2019332	no
BORM	0.968381314431246	0.768572292820211	BORM_Lanc2019332_sg_1_10	BORM_Lanc2019332_sg_1_10__10	-13	-2	2019-04-07	2.13082551916667	2019	Lanc2019332	no
BORM	0.898006495544375	0.780045574034266	BORM_Lanc2019332_sg_1_10	BORM_Lanc2019332_sg_1_10__11	-13	-2	2019-04-07	2.13082551916667	2019	Lanc2019332	no
BORM	0.813042451827385	0.759286812760873	BORM_Lanc2019332_sg_1_10	BORM_Lanc2019332_sg_1_10__12	-13	-2	2019-04-07	2.13082551916667	2019	Lanc2019332	no
BORM	0.835976734233198	0.671363489723036	BORM_Lanc2019332_sg_1_10	BORM_Lanc2019332_sg_1_10__13	-13	-2	2019-04-07	2.13082551916667	2019	Lanc2019332	no
BORM	0.967409497953796	0.754454022191646	BORM_Lanc2019332_sg_1_10	BORM_Lanc2019332_sg_1_10__14	-13	-2	2019-04-07	2.13082551916667	2019	Lanc2019332	no
BORM	0.934843891810732	0.75078102727659	BORM_Lanc2019332_sg_1_10	BORM_Lanc2019332_sg_1_10__15	-13	-2	2019-04-07	2.13082551916667	2019	Lanc2019332	no
BORM	0.881010405738628	0.721831164939657	BORM_Lanc2019332_sg_1_10	BORM_Lanc2019332_sg_1_10__16	-13	-2	2019-04-07	2.13082551916667	2019	Lanc2019332	no
BORM	0.900634206590051	0.746785370290314	BORM_Lanc2019332_sg_1_10	BORM_Lanc2019332_sg_1_10__17	-13	-2	2019-04-07	2.13082551916667	2019	Lanc2019332	no
BORM	0.935637016792833	0.723567564838128	BORM_Lanc2019332_sg_1_10	BORM_Lanc2019332_sg_1_10__18	-13	-2	2019-04-07	2.13082551916667	2019	Lanc2019332	no
BORM	0.580198265478515	0.780500564697574	BORM_Lanc2019332_sg_1_10	BORM_Lanc2019332_sg_1_10__19	-13	-2	2019-04-07	2.13082551916667	2019	Lanc2019332	no
BORM	0.781506572616268	0.332842486321144	BORM_Lanc2019332_sg_1_11	BORM_Lanc2019332_sg_1_11__4	-13	-2	2019-04-07	2.13343965888889	2019	Lanc2019332	no
BORM	0.841956872223774	0.513072713440573	BORM_Lanc2019332_sg_1_11	BORM_Lanc2019332_sg_1_11__5	-13	-2	2019-04-07	2.13343965888889	2019	Lanc2019332	no
BORM	0.963681643881127	0.688846459046391	BORM_Lanc2019332_sg_1_11	BORM_Lanc2019332_sg_1_11__6	-13	-2	2019-04-07	2.13343965888889	2019	Lanc2019332	no
BORM	0.967118689828323	0.71310262215701	BORM_Lanc2019332_sg_1_11	BORM_Lanc2019332_sg_1_11__7	-13	-2	2019-04-07	2.13343965888889	2019	Lanc2019332	no
BORM	0.799401154382478	0.73254063165279	BORM_Lanc2019332_sg_1_11	BORM_Lanc2019332_sg_1_11__8	-13	-2	2019-04-07	2.13343965888889	2019	Lanc2019332	no
BORM	0.904364725033793	0.782370906152978	BORM_Lanc2019332_sg_1_11	BORM_Lanc2019332_sg_1_11__9	-13	-2	2019-04-07	2.13343965888889	2019	Lanc2019332	no
BORM	0.962224713248428	0.782497500887064	BORM_Lanc2019332_sg_1_11	BORM_Lanc2019332_sg_1_11__10	-13	-2	2019-04-07	2.13343965888889	2019	Lanc2019332	no
BORM	0.96342537451474	0.800504263191677	BORM_Lanc2019332_sg_1_11	BORM_Lanc2019332_sg_1_11__11	-13	-2	2019-04-07	2.13343965888889	2019	Lanc2019332	no
BORM	0.921778524321214	0.789360003608191	BORM_Lanc2019332_sg_1_11	BORM_Lanc2019332_sg_1_11__12	-13	-2	2019-04-07	2.13343965888889	2019	Lanc2019332	no
BORM	0.972086636446095	0.763752928524468	BORM_Lanc2019332_sg_1_11	BORM_Lanc2019332_sg_1_11__13	-13	-2	2019-04-07	2.13343965888889	2019	Lanc2019332	no
BORM	0.967559581158091	0.734123245285072	BORM_Lanc2019332_sg_1_11	BORM_Lanc2019332_sg_1_11__14	-13	-2	2019-04-07	2.13343965888889	2019	Lanc2019332	no
BORM	0.959920524225095	0.94394317788362	BORM_Lanc2019332_sg_1_11	BORM_Lanc2019332_sg_1_11__16	-13	-2	2019-04-07	2.13343965888889	2019	Lanc2019332	no
BORM	0.958411210877423	0.958411210877423	BORM_Lanc2019332_sg_1_11	BORM_Lanc2019332_sg_1_11__20	-13	-2	2019-04-07	2.13343965888889	2019	Lanc2019332	no
BORM	0.982051737581165	0.802841947840992	BORM_Lanc2020445_sg_1_1	BORM_Lanc2020445_sg_1_1__5	12	2	2020-04-28	-0.273181688611111	2020	Lanc2020445	yes
BORM	0.894372250385067	0.812140218400194	BORM_Lanc2020445_sg_1_1	BORM_Lanc2020445_sg_1_1__6	12	2	2020-04-28	-0.273181688611111	2020	Lanc2020445	yes
BORM	0.936721429342053	0.884169800614528	BORM_Lanc2020445_sg_1_1	BORM_Lanc2020445_sg_1_1__7	12	2	2020-04-28	-0.273181688611111	2020	Lanc2020445	yes
BORM	0.965459187086884	0.867383167265233	BORM_Lanc2020445_sg_1_1	BORM_Lanc2020445_sg_1_1__8	12	2	2020-04-28	-0.273181688611111	2020	Lanc2020445	yes
BORM	0.832021010981377	0.834628304426159	BORM_Lanc2020445_sg_1_1	BORM_Lanc2020445_sg_1_1__9	12	2	2020-04-28	-0.273181688611111	2020	Lanc2020445	yes
BORM	0.543220759802903	0.140333132051253	BORM_Lanc2020445_sg_1_2	BORM_Lanc2020445_sg_1_2__4	12	2	2020-04-28	-0.265310420277778	2020	Lanc2020445	yes
BORM	0.926520736572913	0.40082850153855	BORM_Lanc2020445_sg_1_2	BORM_Lanc2020445_sg_1_2__5	12	2	2020-04-28	-0.265310420277778	2020	Lanc2020445	yes
BORM	0.833526668542406	0.511241409707233	BORM_Lanc2020445_sg_1_2	BORM_Lanc2020445_sg_1_2__6	12	2	2020-04-28	-0.265310420277778	2020	Lanc2020445	yes
BORM	0.765953357726756	0.676198675679447	BORM_Lanc2020445_sg_1_2	BORM_Lanc2020445_sg_1_2__7	12	2	2020-04-28	-0.265310420277778	2020	Lanc2020445	yes
BORM	0.863811967754668	0.724585848651332	BORM_Lanc2020445_sg_1_2	BORM_Lanc2020445_sg_1_2__8	12	2	2020-04-28	-0.265310420277778	2020	Lanc2020445	yes
BORM	0.96292589023777	0.804421239827485	BORM_Lanc2020445_sg_1_2	BORM_Lanc2020445_sg_1_2__9	12	2	2020-04-28	-0.265310420277778	2020	Lanc2020445	yes
BORM	0.944552201256494	0.793038321402113	BORM_Lanc2020445_sg_1_2	BORM_Lanc2020445_sg_1_2__10	12	2	2020-04-28	-0.265310420277778	2020	Lanc2020445	yes
BORM	0.979020841834133	0.7885930797002	BORM_Lanc2020445_sg_1_2	BORM_Lanc2020445_sg_1_2__11	12	2	2020-04-28	-0.265310420277778	2020	Lanc2020445	yes
BORM	0.954101127495602	0.784306263059078	BORM_Lanc2020445_sg_1_2	BORM_Lanc2020445_sg_1_2__12	12	2	2020-04-28	-0.265310420277778	2020	Lanc2020445	yes
BORM	0.964231552821875	0.786582269906326	BORM_Lanc2020445_sg_1_2	BORM_Lanc2020445_sg_1_2__13	12	2	2020-04-28	-0.265310420277778	2020	Lanc2020445	yes
BORM	0.975502214801106	0.79234268931254	BORM_Lanc2020445_sg_1_2	BORM_Lanc2020445_sg_1_2__14	12	2	2020-04-28	-0.265310420277778	2020	Lanc2020445	yes
BORM	0.957387014884027	0.799937640365023	BORM_Lanc2020445_sg_1_2	BORM_Lanc2020445_sg_1_2__15	12	2	2020-04-28	-0.265310420277778	2020	Lanc2020445	yes
BORM	0.846513245575791	0.768660835225947	BORM_Lanc2020445_sg_1_2	BORM_Lanc2020445_sg_1_2__16	12	2	2020-04-28	-0.265310420277778	2020	Lanc2020445	yes
BORM	0.974452052663442	0.773004893184456	BORM_Lanc2020445_sg_1_2	BORM_Lanc2020445_sg_1_2__17	12	2	2020-04-28	-0.265310420277778	2020	Lanc2020445	yes
BORM	0.959902886950235	0.803389584442162	BORM_Lanc2020445_sg_1_2	BORM_Lanc2020445_sg_1_2__18	12	2	2020-04-28	-0.265310420277778	2020	Lanc2020445	yes
BORM	0.953816580711831	0.795795288502837	BORM_Lanc2020445_sg_1_2	BORM_Lanc2020445_sg_1_2__19	12	2	2020-04-28	-0.265310420277778	2020	Lanc2020445	yes
BORM	0.604494756142103	0.226023224689873	BORM_Lanc2020445_sg_1_4	BORM_Lanc2020445_sg_1_4__4	12	2	2020-04-28	-0.259474076111111	2020	Lanc2020445	yes
BORM	0.924848851429582	0.532569380530038	BORM_Lanc2020445_sg_1_4	BORM_Lanc2020445_sg_1_4__5	12	2	2020-04-28	-0.259474076111111	2020	Lanc2020445	yes
BORM	0.725333310557708	0.608273771570654	BORM_Lanc2020445_sg_1_4	BORM_Lanc2020445_sg_1_4__6	12	2	2020-04-28	-0.259474076111111	2020	Lanc2020445	yes
BORM	0.88556867537041	0.801137682049404	BORM_Lanc2020445_sg_1_4	BORM_Lanc2020445_sg_1_4__7	12	2	2020-04-28	-0.259474076111111	2020	Lanc2020445	yes
BORM	0.898733887144062	0.775577597836048	BORM_Lanc2020445_sg_1_4	BORM_Lanc2020445_sg_1_4__8	12	2	2020-04-28	-0.259474076111111	2020	Lanc2020445	yes
BORM	0.962283711878267	0.844578075011952	BORM_Lanc2020445_sg_1_4	BORM_Lanc2020445_sg_1_4__9	12	2	2020-04-28	-0.259474076111111	2020	Lanc2020445	yes
BORM	0.9481363912272	0.826201682988471	BORM_Lanc2020445_sg_1_4	BORM_Lanc2020445_sg_1_4__10	12	2	2020-04-28	-0.259474076111111	2020	Lanc2020445	yes
BORM	0.957558616590503	0.816426227000456	BORM_Lanc2020445_sg_1_4	BORM_Lanc2020445_sg_1_4__11	12	2	2020-04-28	-0.259474076111111	2020	Lanc2020445	yes
BORM	0.912732540169556	0.834675053366133	BORM_Lanc2020445_sg_1_4	BORM_Lanc2020445_sg_1_4__12	12	2	2020-04-28	-0.259474076111111	2020	Lanc2020445	yes
BORM	0.879794224844753	0.836009702207614	BORM_Lanc2020445_sg_1_4	BORM_Lanc2020445_sg_1_4__13	12	2	2020-04-28	-0.259474076111111	2020	Lanc2020445	yes
BORM	0.945015833643708	0.81404043144503	BORM_Lanc2020445_sg_1_4	BORM_Lanc2020445_sg_1_4__14	12	2	2020-04-28	-0.259474076111111	2020	Lanc2020445	yes
BORM	0.957971036295209	0.831019244525386	BORM_Lanc2020445_sg_1_4	BORM_Lanc2020445_sg_1_4__15	12	2	2020-04-28	-0.259474076111111	2020	Lanc2020445	yes
BORM	0.950127385739313	0.843990907342845	BORM_Lanc2020445_sg_1_4	BORM_Lanc2020445_sg_1_4__16	12	2	2020-04-28	-0.259474076111111	2020	Lanc2020445	yes
BORM	0.921990584566362	0.830512610181562	BORM_Lanc2020445_sg_1_4	BORM_Lanc2020445_sg_1_4__19	12	2	2020-04-28	-0.259474076111111	2020	Lanc2020445	yes
BORM	0.917761964868436	0.819429536022392	BORM_Lanc2020445_sg_1_4	BORM_Lanc2020445_sg_1_4__20	12	2	2020-04-28	-0.259474076111111	2020	Lanc2020445	yes
BORM	0.91807887201083	0.76577771061509	BORM_Lanc2020445_sg_1_4	BORM_Lanc2020445_sg_1_4__21	12	2	2020-04-28	-0.259474076111111	2020	Lanc2020445	yes
BORM	0.578652968276079	0.212532526582255	BORM_Lanc2020445_sg_1_6	BORM_Lanc2020445_sg_1_6__4	12	2	2020-04-28	-0.254694808888889	2020	Lanc2020445	yes
BORM	0.898697474681752	0.494694696468944	BORM_Lanc2020445_sg_1_6	BORM_Lanc2020445_sg_1_6__5	12	2	2020-04-28	-0.254694808888889	2020	Lanc2020445	yes
BORM	0.918425958471979	0.624161319519703	BORM_Lanc2020445_sg_1_6	BORM_Lanc2020445_sg_1_6__6	12	2	2020-04-28	-0.254694808888889	2020	Lanc2020445	yes
BORM	0.837560262421503	0.739815925012102	BORM_Lanc2020445_sg_1_6	BORM_Lanc2020445_sg_1_6__7	12	2	2020-04-28	-0.254694808888889	2020	Lanc2020445	yes
BORM	0.967392464693959	0.788936437167821	BORM_Lanc2020445_sg_1_6	BORM_Lanc2020445_sg_1_6__8	12	2	2020-04-28	-0.254694808888889	2020	Lanc2020445	yes
BORM	0.93965226788459	0.794864450020259	BORM_Lanc2020445_sg_1_6	BORM_Lanc2020445_sg_1_6__9	12	2	2020-04-28	-0.254694808888889	2020	Lanc2020445	yes
BORM	0.913404368189389	0.76350014928865	BORM_Lanc2020445_sg_1_6	BORM_Lanc2020445_sg_1_6__10	12	2	2020-04-28	-0.254694808888889	2020	Lanc2020445	yes
BORM	0.986415335337311	0.789577328052221	BORM_Lanc2020445_sg_1_6	BORM_Lanc2020445_sg_1_6__11	12	2	2020-04-28	-0.254694808888889	2020	Lanc2020445	yes
BORM	0.976120681013031	0.784586406110403	BORM_Lanc2020445_sg_1_6	BORM_Lanc2020445_sg_1_6__12	12	2	2020-04-28	-0.254694808888889	2020	Lanc2020445	yes
BORM	0.91858701236272	0.802030092521495	BORM_Lanc2020445_sg_1_6	BORM_Lanc2020445_sg_1_6__13	12	2	2020-04-28	-0.254694808888889	2020	Lanc2020445	yes
BORM	0.967653587655338	0.749411184897118	BORM_Lanc2020445_sg_1_6	BORM_Lanc2020445_sg_1_6__14	12	2	2020-04-28	-0.254694808888889	2020	Lanc2020445	yes
BORM	0.64002702201915	0.214515538923341	BORM_Lanc2020445_sg_1_7	BORM_Lanc2020445_sg_1_7__4	12	2	2020-04-28	-0.249542530277778	2020	Lanc2020445	yes
BORM	0.877322320707808	0.455238677286506	BORM_Lanc2020445_sg_1_7	BORM_Lanc2020445_sg_1_7__5	12	2	2020-04-28	-0.249542530277778	2020	Lanc2020445	yes
BORM	0.833941322337487	0.581444958850995	BORM_Lanc2020445_sg_1_7	BORM_Lanc2020445_sg_1_7__6	12	2	2020-04-28	-0.249542530277778	2020	Lanc2020445	yes
BORM	0.865428332505976	0.732201277599097	BORM_Lanc2020445_sg_1_7	BORM_Lanc2020445_sg_1_7__7	12	2	2020-04-28	-0.249542530277778	2020	Lanc2020445	yes
BORM	0.904792598122786	0.777827892344488	BORM_Lanc2020445_sg_1_7	BORM_Lanc2020445_sg_1_7__8	12	2	2020-04-28	-0.249542530277778	2020	Lanc2020445	yes
BORM	0.89520162578416	0.777395280597381	BORM_Lanc2020445_sg_1_7	BORM_Lanc2020445_sg_1_7__9	12	2	2020-04-28	-0.249542530277778	2020	Lanc2020445	yes
BORM	0.975052186687095	0.772559680144645	BORM_Lanc2020445_sg_1_7	BORM_Lanc2020445_sg_1_7__10	12	2	2020-04-28	-0.249542530277778	2020	Lanc2020445	yes
BORM	0.942201990504802	0.768350579421986	BORM_Lanc2020445_sg_1_7	BORM_Lanc2020445_sg_1_7__11	12	2	2020-04-28	-0.249542530277778	2020	Lanc2020445	yes
BORM	0.844223532404757	0.736374490827795	BORM_Lanc2020445_sg_1_7	BORM_Lanc2020445_sg_1_7__12	12	2	2020-04-28	-0.249542530277778	2020	Lanc2020445	yes
BORM	0.937183874883094	0.785111862776102	BORM_Lanc2020445_sg_1_7	BORM_Lanc2020445_sg_1_7__13	12	2	2020-04-28	-0.249542530277778	2020	Lanc2020445	yes
BORM	0.978306745863922	0.776245645313268	BORM_Lanc2020445_sg_1_7	BORM_Lanc2020445_sg_1_7__20	12	2	2020-04-28	-0.249542530277778	2020	Lanc2020445	yes
BORM	0.832765585395766	0.832765585395766	BORM_Lanc2020445_sg_2_1	BORM_Lanc2020445_sg_2_1__4	12	2	2020-04-28	-0.243500031666667	2020	Lanc2020445	yes
BORM	0.314006518214388	0.114373056966861	BORM_Lanc2020445_sg_1_13	BORM_Lanc2020445_sg_1_13__4	12	2	2020-04-28	-0.230866926666667	2020	Lanc2020445	yes
BORM	0.972802549181083	0.517439560941055	BORM_Lanc2020445_sg_1_13	BORM_Lanc2020445_sg_1_13__5	12	2	2020-04-28	-0.230866926666667	2020	Lanc2020445	yes
BORM	0.786051896695194	0.541837551198501	BORM_Lanc2020445_sg_1_13	BORM_Lanc2020445_sg_1_13__6	12	2	2020-04-28	-0.230866926666667	2020	Lanc2020445	yes
BORM	0.931048421394404	0.71921828393949	BORM_Lanc2020445_sg_1_13	BORM_Lanc2020445_sg_1_13__7	12	2	2020-04-28	-0.230866926666667	2020	Lanc2020445	yes
BORM	0.865071113346159	0.746114568841023	BORM_Lanc2020445_sg_1_13	BORM_Lanc2020445_sg_1_13__8	12	2	2020-04-28	-0.230866926666667	2020	Lanc2020445	yes
BORM	0.979999471717285	0.73909823704849	BORM_Lanc2020445_sg_1_13	BORM_Lanc2020445_sg_1_13__9	12	2	2020-04-28	-0.230866926666667	2020	Lanc2020445	yes
BORM	0.816309528044293	0.723220317894166	BORM_Lanc2020445_sg_1_13	BORM_Lanc2020445_sg_1_13__10	12	2	2020-04-28	-0.230866926666667	2020	Lanc2020445	yes
BORM	0.971887441921475	0.745033469338498	BORM_Lanc2020445_sg_1_13	BORM_Lanc2020445_sg_1_13__21	12	2	2020-04-28	-0.230866926666667	2020	Lanc2020445	yes
BORM	0.863401805631461	0.724373710246637	BORM_Lanc2020445_sg_1_13	BORM_Lanc2020445_sg_1_13__22	12	2	2020-04-28	-0.230866926666667	2020	Lanc2020445	yes
BORM	0.967140394747747	0.66027260498777	BORM_Lanc2020445_sg_1_13	BORM_Lanc2020445_sg_1_13__23	12	2	2020-04-28	-0.230866926666667	2020	Lanc2020445	yes
BORM	0.593371115752465	0.298120948260371	BORM_Lanc2020445_sg_1_14	BORM_Lanc2020445_sg_1_14__4	12	2	2020-04-28	-0.214893040555556	2020	Lanc2020445	yes
BORM	0.945990802605816	0.58790562664461	BORM_Lanc2020445_sg_1_14	BORM_Lanc2020445_sg_1_14__5	12	2	2020-04-28	-0.214893040555556	2020	Lanc2020445	yes
BORM	0.75292091718064	0.5847948818834	BORM_Lanc2020445_sg_1_14	BORM_Lanc2020445_sg_1_14__6	12	2	2020-04-28	-0.214893040555556	2020	Lanc2020445	yes
BORM	0.883789201848207	0.783415551446579	BORM_Lanc2020445_sg_1_14	BORM_Lanc2020445_sg_1_14__7	12	2	2020-04-28	-0.214893040555556	2020	Lanc2020445	yes
BORM	0.961434307107874	0.8471671015943	BORM_Lanc2020445_sg_1_14	BORM_Lanc2020445_sg_1_14__8	12	2	2020-04-28	-0.214893040555556	2020	Lanc2020445	yes
BORM	0.967893864059157	0.820673033996534	BORM_Lanc2020445_sg_1_14	BORM_Lanc2020445_sg_1_14__9	12	2	2020-04-28	-0.214893040555556	2020	Lanc2020445	yes
BORM	0.976180311632151	0.801396269593985	BORM_Lanc2020445_sg_1_14	BORM_Lanc2020445_sg_1_14__10	12	2	2020-04-28	-0.214893040555556	2020	Lanc2020445	yes
BORM	0.913759536323344	0.796716947816276	BORM_Lanc2020445_sg_1_14	BORM_Lanc2020445_sg_1_14__11	12	2	2020-04-28	-0.214893040555556	2020	Lanc2020445	yes
BORM	0.968393069744967	0.824447189675912	BORM_Lanc2020445_sg_1_14	BORM_Lanc2020445_sg_1_14__12	12	2	2020-04-28	-0.214893040555556	2020	Lanc2020445	yes
BORM	0.95719560395844	0.831087293507069	BORM_Lanc2020445_sg_1_14	BORM_Lanc2020445_sg_1_14__13	12	2	2020-04-28	-0.214893040555556	2020	Lanc2020445	yes
BORM	0.934851390977511	0.813810478259593	BORM_Lanc2020445_sg_1_14	BORM_Lanc2020445_sg_1_14__14	12	2	2020-04-28	-0.214893040555556	2020	Lanc2020445	yes
BORM	0.969139523664145	0.826677717177183	BORM_Lanc2020445_sg_1_14	BORM_Lanc2020445_sg_1_14__15	12	2	2020-04-28	-0.214893040555556	2020	Lanc2020445	yes
BORM	0.973101378686833	0.817000853644165	BORM_Lanc2020445_sg_1_14	BORM_Lanc2020445_sg_1_14__16	12	2	2020-04-28	-0.214893040555556	2020	Lanc2020445	yes
BORM	0.878469228676859	0.830257988284178	BORM_Lanc2020445_sg_1_14	BORM_Lanc2020445_sg_1_14__17	12	2	2020-04-28	-0.214893040555556	2020	Lanc2020445	yes
BORM	0.802301753393675	0.743132639879325	BORM_Lanc2020445_sg_1_14	BORM_Lanc2020445_sg_1_14__18	12	2	2020-04-28	-0.214893040555556	2020	Lanc2020445	yes
BORM	0.933151397068217	0.738926344731111	BORM_Lanc2020445_sg_1_14	BORM_Lanc2020445_sg_1_14__19	12	2	2020-04-28	-0.214893040555556	2020	Lanc2020445	yes
BORM	0.626408787797337	0.162948663906134	BORM_Lanc2020445_sg_1_15	BORM_Lanc2020445_sg_1_15__4	12	2	2020-04-28	-0.212129840833333	2020	Lanc2020445	yes
BORM	0.895559275084182	0.3593666089681	BORM_Lanc2020445_sg_1_15	BORM_Lanc2020445_sg_1_15__5	12	2	2020-04-28	-0.212129840833333	2020	Lanc2020445	yes
BORM	0.756436622393094	0.512723831114915	BORM_Lanc2020445_sg_1_15	BORM_Lanc2020445_sg_1_15__6	12	2	2020-04-28	-0.212129840833333	2020	Lanc2020445	yes
BORM	0.845464802065164	0.735906811334691	BORM_Lanc2020445_sg_1_15	BORM_Lanc2020445_sg_1_15__7	12	2	2020-04-28	-0.212129840833333	2020	Lanc2020445	yes
BORM	0.901834297385323	0.823489448087254	BORM_Lanc2020445_sg_1_15	BORM_Lanc2020445_sg_1_15__8	12	2	2020-04-28	-0.212129840833333	2020	Lanc2020445	yes
BORM	0.957702533257461	0.799888657676243	BORM_Lanc2020445_sg_1_15	BORM_Lanc2020445_sg_1_15__9	12	2	2020-04-28	-0.212129840833333	2020	Lanc2020445	yes
BORM	0.981107048678382	0.810102120531246	BORM_Lanc2020445_sg_1_15	BORM_Lanc2020445_sg_1_15__14	12	2	2020-04-28	-0.212129840833333	2020	Lanc2020445	yes
BORM	0.964937682386714	0.805175141226494	BORM_Lanc2020445_sg_1_15	BORM_Lanc2020445_sg_1_15__15	12	2	2020-04-28	-0.212129840833333	2020	Lanc2020445	yes
BORM	0.957177673287661	0.827512292360359	BORM_Lanc2020445_sg_1_15	BORM_Lanc2020445_sg_1_15__16	12	2	2020-04-28	-0.212129840833333	2020	Lanc2020445	yes
BORM	0.868348529705112	0.774290890159157	BORM_Lanc2020445_sg_1_15	BORM_Lanc2020445_sg_1_15__17	12	2	2020-04-28	-0.212129840833333	2020	Lanc2020445	yes
BORM	0.969416312077808	0.808078952031256	BORM_Lanc2020445_sg_1_15	BORM_Lanc2020445_sg_1_15__18	12	2	2020-04-28	-0.212129840833333	2020	Lanc2020445	yes
BORM	0.987549848394275	0.814403171156086	BORM_Lanc2020445_sg_1_15	BORM_Lanc2020445_sg_1_15__19	12	2	2020-04-28	-0.212129840833333	2020	Lanc2020445	yes
BORM	0.979788870900182	0.820999255862722	BORM_Lanc2020445_sg_1_15	BORM_Lanc2020445_sg_1_15__20	12	2	2020-04-28	-0.212129840833333	2020	Lanc2020445	yes
BORM	0.986286303955303	0.821764335551179	BORM_Lanc2020445_sg_1_15	BORM_Lanc2020445_sg_1_15__21	12	2	2020-04-28	-0.212129840833333	2020	Lanc2020445	yes
BORM	0.924224529212366	0.820163354295167	BORM_Lanc2020445_sg_1_15	BORM_Lanc2020445_sg_1_15__22	12	2	2020-04-28	-0.212129840833333	2020	Lanc2020445	yes
BORM	0.88826164813886	0.758140375706995	BORM_Lanc2020445_sg_1_15	BORM_Lanc2020445_sg_1_15__23	12	2	2020-04-28	-0.212129840833333	2020	Lanc2020445	yes
BORM	0.870817406560375	0.634199255257662	BORM_Lanc2020445_sg_1_16	BORM_Lanc2020445_sg_1_16__6	12	2	2020-04-28	-0.206902294444444	2020	Lanc2020445	yes
BORM	0.873742218470004	0.778175247052354	BORM_Lanc2020445_sg_1_16	BORM_Lanc2020445_sg_1_16__7	12	2	2020-04-28	-0.206902294444444	2020	Lanc2020445	yes
BORM	0.893085409476082	0.769316601248902	BORM_Lanc2020445_sg_1_16	BORM_Lanc2020445_sg_1_16__8	12	2	2020-04-28	-0.206902294444444	2020	Lanc2020445	yes
BORM	0.937021174851557	0.835805753698221	BORM_Lanc2020445_sg_1_16	BORM_Lanc2020445_sg_1_16__9	12	2	2020-04-28	-0.206902294444444	2020	Lanc2020445	yes
BORM	0.975770938005032	0.84730241442966	BORM_Lanc2020445_sg_1_16	BORM_Lanc2020445_sg_1_16__10	12	2	2020-04-28	-0.206902294444444	2020	Lanc2020445	yes
BORM	0.914259981167011	0.834472616788458	BORM_Lanc2020445_sg_1_16	BORM_Lanc2020445_sg_1_16__11	12	2	2020-04-28	-0.206902294444444	2020	Lanc2020445	yes
BORM	0.834908286367499	0.859662163061067	BORM_Lanc2020445_sg_1_16	BORM_Lanc2020445_sg_1_16__12	12	2	2020-04-28	-0.206902294444444	2020	Lanc2020445	yes
BORM	0.933308889292985	0.82705229604896	BORM_Lanc2020445_sg_1_16	BORM_Lanc2020445_sg_1_16__13	12	2	2020-04-28	-0.206902294444444	2020	Lanc2020445	yes
BORM	0.83874309303563	0.858012117399248	BORM_Lanc2020445_sg_1_16	BORM_Lanc2020445_sg_1_16__14	12	2	2020-04-28	-0.206902294444444	2020	Lanc2020445	yes
BORM	0.921672076948076	0.825625912586902	BORM_Lanc2020445_sg_1_16	BORM_Lanc2020445_sg_1_16__15	12	2	2020-04-28	-0.206902294444444	2020	Lanc2020445	yes
BORM	0.964672083041927	0.85256162952113	BORM_Lanc2020445_sg_1_16	BORM_Lanc2020445_sg_1_16__16	12	2	2020-04-28	-0.206902294444444	2020	Lanc2020445	yes
BORM	0.977335887495734	0.865048445693362	BORM_Lanc2020445_sg_1_16	BORM_Lanc2020445_sg_1_16__17	12	2	2020-04-28	-0.206902294444444	2020	Lanc2020445	yes
BORM	0.882434589024668	0.850626880447024	BORM_Lanc2020445_sg_1_16	BORM_Lanc2020445_sg_1_16__18	12	2	2020-04-28	-0.206902294444444	2020	Lanc2020445	yes
BORM	0.975843264335523	0.82104605150864	BORM_Lanc2020445_sg_1_16	BORM_Lanc2020445_sg_1_16__19	12	2	2020-04-28	-0.206902294444444	2020	Lanc2020445	yes
BORM	0.975229724665809	0.83855475615855	BORM_Lanc2020445_sg_1_16	BORM_Lanc2020445_sg_1_16__20	12	2	2020-04-28	-0.206902294444444	2020	Lanc2020445	yes
BORM	0.890087141866221	0.837699063661011	BORM_Lanc2020445_sg_1_16	BORM_Lanc2020445_sg_1_16__21	12	2	2020-04-28	-0.206902294444444	2020	Lanc2020445	yes
BORM	0.97946128878606	0.873975719571427	BORM_Lanc2020445_sg_1_16	BORM_Lanc2020445_sg_1_16__22	12	2	2020-04-28	-0.206902294444444	2020	Lanc2020445	yes
BORM	0.978167170765774	0.87326870483226	BORM_Lanc2020445_sg_1_16	BORM_Lanc2020445_sg_1_16__23	12	2	2020-04-28	-0.206902294444444	2020	Lanc2020445	yes
BORM	0.966476850022444	0.871065040079934	BORM_Lanc2020445_sg_1_16	BORM_Lanc2020445_sg_1_16__24	12	2	2020-04-28	-0.206902294444444	2020	Lanc2020445	yes
BORM	0.929575904790966	0.8735001310551	BORM_Lanc2020445_sg_1_16	BORM_Lanc2020445_sg_1_16__25	12	2	2020-04-28	-0.206902294444444	2020	Lanc2020445	yes
BORM	0.808501800634652	0.31252316674574	BORM_Lanc2020445_sg_1_17	BORM_Lanc2020445_sg_1_17__4	12	2	2020-04-28	-0.202532008611111	2020	Lanc2020445	yes
BORM	0.966372523188477	0.491862308739408	BORM_Lanc2020445_sg_1_17	BORM_Lanc2020445_sg_1_17__5	12	2	2020-04-28	-0.202532008611111	2020	Lanc2020445	yes
BORM	0.803029477536207	0.557523307014427	BORM_Lanc2020445_sg_1_17	BORM_Lanc2020445_sg_1_17__6	12	2	2020-04-28	-0.202532008611111	2020	Lanc2020445	yes
BORM	0.911315357087686	0.754663433279275	BORM_Lanc2020445_sg_1_17	BORM_Lanc2020445_sg_1_17__7	12	2	2020-04-28	-0.202532008611111	2020	Lanc2020445	yes
BORM	0.906281370252086	0.777310272158173	BORM_Lanc2020445_sg_1_17	BORM_Lanc2020445_sg_1_17__8	12	2	2020-04-28	-0.202532008611111	2020	Lanc2020445	yes
BORM	0.928517657029297	0.785750966652029	BORM_Lanc2020445_sg_1_17	BORM_Lanc2020445_sg_1_17__9	12	2	2020-04-28	-0.202532008611111	2020	Lanc2020445	yes
BORM	0.907416465443989	0.767534149194308	BORM_Lanc2020445_sg_1_17	BORM_Lanc2020445_sg_1_17__10	12	2	2020-04-28	-0.202532008611111	2020	Lanc2020445	yes
BORM	0.815036050239955	0.79884222961819	BORM_Lanc2020445_sg_1_17	BORM_Lanc2020445_sg_1_17__11	12	2	2020-04-28	-0.202532008611111	2020	Lanc2020445	yes
BORM	0.974014555420308	0.782509523967122	BORM_Lanc2020445_sg_1_17	BORM_Lanc2020445_sg_1_17__12	12	2	2020-04-28	-0.202532008611111	2020	Lanc2020445	yes
BORM	0.971013976806582	0.811470639874732	BORM_Lanc2020445_sg_1_17	BORM_Lanc2020445_sg_1_17__13	12	2	2020-04-28	-0.202532008611111	2020	Lanc2020445	yes
BORM	0.985269615416712	0.804192643983589	BORM_Lanc2020445_sg_1_17	BORM_Lanc2020445_sg_1_17__14	12	2	2020-04-28	-0.202532008611111	2020	Lanc2020445	yes
BORM	0.905088408561001	0.808515618321468	BORM_Lanc2020445_sg_1_17	BORM_Lanc2020445_sg_1_17__15	12	2	2020-04-28	-0.202532008611111	2020	Lanc2020445	yes
BORM	0.934840066268344	0.759300533734767	BORM_Lanc2020445_sg_1_17	BORM_Lanc2020445_sg_1_17__16	12	2	2020-04-28	-0.202532008611111	2020	Lanc2020445	yes
BORM	0.856014834321452	0.791794264974306	BORM_Lanc2020445_sg_1_17	BORM_Lanc2020445_sg_1_17__17	12	2	2020-04-28	-0.202532008611111	2020	Lanc2020445	yes
BORM	0.86055352529263	0.746892896281911	BORM_Lanc2020445_sg_1_17	BORM_Lanc2020445_sg_1_17__18	12	2	2020-04-28	-0.202532008611111	2020	Lanc2020445	yes
BORM	0.846624529561455	0.314170256556847	BORM_Lanc2020445_sg_1_18	BORM_Lanc2020445_sg_1_18__5	12	2	2020-04-28	-0.199000919166667	2020	Lanc2020445	yes
BORM	0.826959726422131	0.446246549846543	BORM_Lanc2020445_sg_1_18	BORM_Lanc2020445_sg_1_18__6	12	2	2020-04-28	-0.199000919166667	2020	Lanc2020445	yes
BORM	0.815843611267246	0.609952127615669	BORM_Lanc2020445_sg_1_18	BORM_Lanc2020445_sg_1_18__7	12	2	2020-04-28	-0.199000919166667	2020	Lanc2020445	yes
BORM	0.934368997311441	0.754496241505365	BORM_Lanc2020445_sg_1_18	BORM_Lanc2020445_sg_1_18__8	12	2	2020-04-28	-0.199000919166667	2020	Lanc2020445	yes
BORM	0.874014630010243	0.716207866073727	BORM_Lanc2020445_sg_1_18	BORM_Lanc2020445_sg_1_18__9	12	2	2020-04-28	-0.199000919166667	2020	Lanc2020445	yes
BORM	0.925417854526648	0.783092718770984	BORM_Lanc2020445_sg_1_18	BORM_Lanc2020445_sg_1_18__10	12	2	2020-04-28	-0.199000919166667	2020	Lanc2020445	yes
BORM	0.975157800605914	0.763520301150713	BORM_Lanc2020445_sg_1_18	BORM_Lanc2020445_sg_1_18__15	12	2	2020-04-28	-0.199000919166667	2020	Lanc2020445	yes
BORM	0.850319887024496	0.767176793371224	BORM_Lanc2020445_sg_1_18	BORM_Lanc2020445_sg_1_18__16	12	2	2020-04-28	-0.199000919166667	2020	Lanc2020445	yes
BORM	0.9549835676165	0.75980267239921	BORM_Lanc2020445_sg_1_18	BORM_Lanc2020445_sg_1_18__17	12	2	2020-04-28	-0.199000919166667	2020	Lanc2020445	yes
BORM	0.897360809802928	0.771667870028855	BORM_Lanc2020445_sg_1_18	BORM_Lanc2020445_sg_1_18__18	12	2	2020-04-28	-0.199000919166667	2020	Lanc2020445	yes
BORM	0.962400409934299	0.736396804374543	BORM_Lanc2020445_sg_1_18	BORM_Lanc2020445_sg_1_18__19	12	2	2020-04-28	-0.199000919166667	2020	Lanc2020445	yes
BORM	0.867723727767186	0.751463058991961	BORM_Lanc2020445_sg_1_18	BORM_Lanc2020445_sg_1_18__20	12	2	2020-04-28	-0.199000919166667	2020	Lanc2020445	yes
BORM	0.72163866578112	0.301618241543375	BORM_Lanc2020445_sg_1_22	BORM_Lanc2020445_sg_1_22__4	12	2	2020-04-28	-0.170471414166667	2020	Lanc2020445	yes
BORM	0.774465791712168	0.497906330095731	BORM_Lanc2020445_sg_1_22	BORM_Lanc2020445_sg_1_22__5	12	2	2020-04-28	-0.170471414166667	2020	Lanc2020445	yes
BORM	0.881093638489485	0.63196522072651	BORM_Lanc2020445_sg_1_22	BORM_Lanc2020445_sg_1_22__6	12	2	2020-04-28	-0.170471414166667	2020	Lanc2020445	yes
BORM	0.920799547169721	0.705874127234408	BORM_Lanc2020445_sg_1_22	BORM_Lanc2020445_sg_1_22__7	12	2	2020-04-28	-0.170471414166667	2020	Lanc2020445	yes
BORM	0.842979782280329	0.719704856355578	BORM_Lanc2020445_sg_1_22	BORM_Lanc2020445_sg_1_22__8	12	2	2020-04-28	-0.170471414166667	2020	Lanc2020445	yes
BORM	0.812221260661529	0.67635804050838	BORM_Lanc2020445_sg_1_22	BORM_Lanc2020445_sg_1_22__9	12	2	2020-04-28	-0.170471414166667	2020	Lanc2020445	yes
BORM	0.79824591437446	0.512664001299953	BORM_Lanc2020445_sg_1_22	BORM_Lanc2020445_sg_1_22__15	12	2	2020-04-28	-0.170471414166667	2020	Lanc2020445	yes
BORM	0.949610577125666	0.65393411463502	BORM_Lanc2020445_sg_1_22	BORM_Lanc2020445_sg_1_22__16	12	2	2020-04-28	-0.170471414166667	2020	Lanc2020445	yes
BORM	0.894661592033918	0.865212046195835	BORM_Lanc2020447_sg_14_1	BORM_Lanc2020447_sg_14_1__3	12	2	2020-04-28	0.08268774	2020	Lanc2020447	no
BORM	0.88567523898476	0.880759487711564	BORM_Lanc2020447_sg_14_1	BORM_Lanc2020447_sg_14_1__4	12	2	2020-04-28	0.08268774	2020	Lanc2020447	no
BORM	0.951953223946609	0.897321034086653	BORM_Lanc2020447_sg_14_1	BORM_Lanc2020447_sg_14_1__5	12	2	2020-04-28	0.08268774	2020	Lanc2020447	no
BORM	0.917307597506069	0.895237464803588	BORM_Lanc2020447_sg_14_2	BORM_Lanc2020447_sg_14_2__3	12	2	2020-04-28	0.0902270302777778	2020	Lanc2020447	no
BORM	0.942810631120974	0.927818096249589	BORM_Lanc2020447_sg_14_2	BORM_Lanc2020447_sg_14_2__4	12	2	2020-04-28	0.0902270302777778	2020	Lanc2020447	no
BORM	0.832696103420313	0.888764584932827	BORM_Lanc2020447_sg_14_2	BORM_Lanc2020447_sg_14_2__5	12	2	2020-04-28	0.0902270302777778	2020	Lanc2020447	no
BORM	0.871939091447422	0.748275640747494	BORM_Lanc2020448_sg_10_1	BORM_Lanc2020448_sg_10_1__3	12	2	2020-04-28	0.23183024	2020	Lanc2020448	no
BORM	0.797436692216849	0.783725623829209	BORM_Lanc2020448_sg_10_1	BORM_Lanc2020448_sg_10_1__4	12	2	2020-04-28	0.23183024	2020	Lanc2020448	no
BORM	0.890152260106274	0.808006104269563	BORM_Lanc2020448_sg_10_1	BORM_Lanc2020448_sg_10_1__5	12	2	2020-04-28	0.23183024	2020	Lanc2020448	no
BORM	0.880532142174219	0.757429869155111	BORM_Lanc2020448_sg_10_3	BORM_Lanc2020448_sg_10_3__3	12	2	2020-04-28	0.237200893888889	2020	Lanc2020448	no
BORM	0.84253243959365	0.748849712032501	BORM_Lanc2020448_sg_10_3	BORM_Lanc2020448_sg_10_3__4	12	2	2020-04-28	0.237200893888889	2020	Lanc2020448	no
BORM	0.852784774239301	0.836354892937263	BORM_Lanc2020448_sg_10_3	BORM_Lanc2020448_sg_10_3__5	12	2	2020-04-28	0.237200893888889	2020	Lanc2020448	no
BORM	0.941212526922933	0.774065158284816	BORM_Lanc2020448_sg_10_3	BORM_Lanc2020448_sg_10_3__6	12	2	2020-04-28	0.237200893888889	2020	Lanc2020448	no
BORM	0.83994062308974	0.731339515680216	BORM_Lanc2020448_sg_10_10	BORM_Lanc2020448_sg_10_10__3	12	2	2020-04-28	0.25958652	2020	Lanc2020448	no
BORM	0.897130803776661	0.835326890037808	BORM_Lanc2020448_sg_10_10	BORM_Lanc2020448_sg_10_10__4	12	2	2020-04-28	0.25958652	2020	Lanc2020448	no
BORM	0.896489713273987	0.838357453793464	BORM_Lanc2020448_sg_10_10	BORM_Lanc2020448_sg_10_10__5	12	2	2020-04-28	0.25958652	2020	Lanc2020448	no
BORM	0.912963505397511	0.683821636408542	BORM_Lanc2020448_sg_10_11	BORM_Lanc2020448_sg_10_11__3	12	2	2020-04-28	0.263762890833333	2020	Lanc2020448	no
BORM	0.85791480929211	0.737139942534949	BORM_Lanc2020448_sg_10_11	BORM_Lanc2020448_sg_10_11__4	12	2	2020-04-28	0.263762890833333	2020	Lanc2020448	no
BORM	0.809949808347006	0.797922637168509	BORM_Lanc2020448_sg_10_11	BORM_Lanc2020448_sg_10_11__5	12	2	2020-04-28	0.263762890833333	2020	Lanc2020448	no
BORM	0.902353540021955	0.73217685440724	BORM_Lanc2020448_sg_10_11	BORM_Lanc2020448_sg_10_11__6	12	2	2020-04-28	0.263762890833333	2020	Lanc2020448	no
BORM	0.907637707211169	0.678369017103611	BORM_Lanc2020448_sg_10_15	BORM_Lanc2020448_sg_10_15__3	12	2	2020-04-28	0.275488228611111	2020	Lanc2020448	no
BORM	0.645618936919568	0.685669895942105	BORM_Lanc2020448_sg_10_15	BORM_Lanc2020448_sg_10_15__4	12	2	2020-04-28	0.275488228611111	2020	Lanc2020448	no
BORM	0.822608474484387	0.698178641112546	BORM_Lanc2020448_sg_10_15	BORM_Lanc2020448_sg_10_15__5	12	2	2020-04-28	0.275488228611111	2020	Lanc2020448	no
BOWM	0.967623440150091	0.9201616133441	BOWM_Lanc2018047_sg_5_1	BOWM_Lanc2018047_sg_5_1__7	-52	-7	2018-03-02	3.51249696	2018	Lanc2018047	no
BOWM	0.908900901270323	0.907725344650763	BOWM_Lanc2018047_sg_5_1	BOWM_Lanc2018047_sg_5_1__8	-52	-7	2018-03-02	3.51249696	2018	Lanc2018047	no
BOWM	0.950692057007987	0.913900844054972	BOWM_Lanc2018047_sg_5_1	BOWM_Lanc2018047_sg_5_1__9	-52	-7	2018-03-02	3.51249696	2018	Lanc2018047	no
BOWM	0.882124521500197	0.925119559289894	BOWM_Lanc2018047_sg_5_1	BOWM_Lanc2018047_sg_5_1__10	-52	-7	2018-03-02	3.51249696	2018	Lanc2018047	no
BOWM	0.928071325438948	0.851898955347294	BOWM_Lanc2018047_sg_5_2	BOWM_Lanc2018047_sg_5_2__4	-52	-7	2018-03-02	3.51811918	2018	Lanc2018047	no
BOWM	0.75288124993328	0.786924901855518	BOWM_Lanc2018047_sg_5_2	BOWM_Lanc2018047_sg_5_2__5	-52	-7	2018-03-02	3.51811918	2018	Lanc2018047	no
BOWM	0.90701934961541	0.848418632732583	BOWM_Lanc2018047_sg_5_2	BOWM_Lanc2018047_sg_5_2__6	-52	-7	2018-03-02	3.51811918	2018	Lanc2018047	no
BOWM	0.888383541241775	0.846144124948018	BOWM_Lanc2018047_sg_5_2	BOWM_Lanc2018047_sg_5_2__7	-52	-7	2018-03-02	3.51811918	2018	Lanc2018047	no
BOWM	0.69602746598095	0.775964230010815	BOWM_Lanc2018047_sg_5_2	BOWM_Lanc2018047_sg_5_2__8	-52	-7	2018-03-02	3.51811918	2018	Lanc2018047	no
BOWM	0.983347547943691	0.983347547943691	BOWM_Lanc2018048_sg_2_1	BOWM_Lanc2018048_sg_2_1__4	-52	-7	2018-03-02	3.6477241	2018	Lanc2018048	no
BOWM	0.949190869729351	0.949190869729351	BOWM_Lanc2018048_sg_2_2	BOWM_Lanc2018048_sg_2_2__4	-52	-7	2018-03-02	3.64922985194444	2018	Lanc2018048	no
BOWM	0.913283876536489	0.913283876536489	BOWM_Lanc2018048_sg_2_3	BOWM_Lanc2018048_sg_2_3__4	-52	-7	2018-03-02	3.65045287444444	2018	Lanc2018048	no
BOWM	0.915636400769341	0.915636400769341	BOWM_Lanc2018048_sg_2_4	BOWM_Lanc2018048_sg_2_4__4	-52	-7	2018-03-02	3.65183811888889	2018	Lanc2018048	no
BOWM	0.924026829188157	0.924026829188157	BOWM_Lanc2018048_sg_2_5	BOWM_Lanc2018048_sg_2_5__4	-52	-7	2018-03-02	3.65318830416667	2018	Lanc2018048	no
BOWM	0.870416524482682	0.870416524482682	BOWM_Lanc2018048_sg_2_6	BOWM_Lanc2018048_sg_2_6__4	-52	-7	2018-03-02	3.65437870472222	2018	Lanc2018048	no
BOWM	0.919968150244379	0.919968150244379	BOWM_Lanc2018048_sg_2_7	BOWM_Lanc2018048_sg_2_7__4	-52	-7	2018-03-02	3.65556949888889	2018	Lanc2018048	no
BOWM	0.964306600856988	0.964306600856988	BOWM_Lanc2018048_sg_2_8	BOWM_Lanc2018048_sg_2_8__4	-52	-7	2018-03-02	3.65669160833333	2018	Lanc2018048	no
BOWM	0.960041554390013	0.960041554390013	BOWM_Lanc2018048_sg_2_9	BOWM_Lanc2018048_sg_2_9__4	-52	-7	2018-03-02	3.65804369638889	2018	Lanc2018048	no
BOWM	0.790365594154899	0.670046933136938	BOWM_Lanc2018049_sg_5_1	BOWM_Lanc2018049_sg_5_1__4	-52	-7	2018-03-02	4.15677235861111	2018	Lanc2018049	no
BOWM	0.689117662523432	0.714044011343405	BOWM_Lanc2018049_sg_5_1	BOWM_Lanc2018049_sg_5_1__5	-52	-7	2018-03-02	4.15677235861111	2018	Lanc2018049	no
BOWM	0.350308229280954	0.612427301983537	BOWM_Lanc2018049_sg_5_1	BOWM_Lanc2018049_sg_5_1__6	-52	-7	2018-03-02	4.15677235861111	2018	Lanc2018049	no
BOWM	0.254915127820849	0.38065679232993	BOWM_Lanc2018049_sg_5_1	BOWM_Lanc2018049_sg_5_1__7	-52	-7	2018-03-02	4.15677235861111	2018	Lanc2018049	no
BOWM	0.936768275726475	0.936768275726475	BOWM_Lanc2018316_sg_2_1	BOWM_Lanc2018316_sg_2_1__4	-9	-1	2018-04-14	4.88135958222222	2018	Lanc2018316	no
BOWM	0.818532971574472	0.818532971574472	BOWM_Lanc2018316_sg_2_2	BOWM_Lanc2018316_sg_2_2__4	-9	-1	2018-04-14	4.88302402222222	2018	Lanc2018316	no
BOWM	0.900878766175532	0.900878766175532	BOWM_Lanc2018316_sg_2_3	BOWM_Lanc2018316_sg_2_3__4	-9	-1	2018-04-14	4.88548634888889	2018	Lanc2018316	no
BOWM	0.932132120665719	0.932132120665719	BOWM_Lanc2018316_sg_2_4	BOWM_Lanc2018316_sg_2_4__4	-9	-1	2018-04-14	4.88931844833333	2018	Lanc2018316	no
BOWM	0.958683459110446	0.958683459110446	BOWM_Lanc2018316_sg_2_5	BOWM_Lanc2018316_sg_2_5__4	-9	-1	2018-04-14	4.89044928972222	2018	Lanc2018316	no
BOWM	0.827704982630522	0.827704982630522	BOWM_Lanc2018316_sg_2_7	BOWM_Lanc2018316_sg_2_7__4	-9	-1	2018-04-14	4.89465943305555	2018	Lanc2018316	no
BOWM	0.897108006481701	0.897108006481701	BOWM_Lanc2018316_sg_2_8	BOWM_Lanc2018316_sg_2_8__4	-9	-1	2018-04-14	4.89518424777778	2018	Lanc2018316	no
BOWM	0.92316416656027	0.92316416656027	BOWM_Lanc2018316_sg_2_9	BOWM_Lanc2018316_sg_2_9__4	-9	-1	2018-04-14	4.89876539305556	2018	Lanc2018316	no
BOWM	0.942319216856709	0.942319216856709	BOWM_Lanc2018539_sg_2_1	BOWM_Lanc2018539_sg_2_1__4	14	2	2018-05-07	-0.166125213888889	2018	Lanc2018539	yes
BOWM	0.914293129366517	0.914293129366517	BOWM_Lanc2018539_sg_2_8	BOWM_Lanc2018539_sg_2_8__4	14	2	2018-05-07	-0.157724497777778	2018	Lanc2018539	yes
BOWM	0.935455488433176	0.844519929567715	BOWM_Lanc2018541_sg_6_1	BOWM_Lanc2018541_sg_6_1__8	14	2	2018-05-07	0.442840615	2018	Lanc2018541	no
BOWM	0.86450609864552	0.844582332038676	BOWM_Lanc2018541_sg_6_1	BOWM_Lanc2018541_sg_6_1__9	14	2	2018-05-07	0.442840615	2018	Lanc2018541	no
BOWM	0.933242092143711	0.843442363477452	BOWM_Lanc2018541_sg_6_1	BOWM_Lanc2018541_sg_6_1__10	14	2	2018-05-07	0.442840615	2018	Lanc2018541	no
BOWM	0.930463999347694	0.83079736112184	BOWM_Lanc2018541_sg_6_1	BOWM_Lanc2018541_sg_6_1__11	14	2	2018-05-07	0.442840615	2018	Lanc2018541	no
BOWM	0.894738625905611	0.841883686305429	BOWM_Lanc2018541_sg_6_1	BOWM_Lanc2018541_sg_6_1__12	14	2	2018-05-07	0.442840615	2018	Lanc2018541	no
BOWM	0.798513173750126	0.836513407398157	BOWM_Lanc2018541_sg_6_1	BOWM_Lanc2018541_sg_6_1__13	14	2	2018-05-07	0.442840615	2018	Lanc2018541	no
BOWM	0.885976162152427	0.815153435278288	BOWM_Lanc2018541_sg_6_1	BOWM_Lanc2018541_sg_6_1__14	14	2	2018-05-07	0.442840615	2018	Lanc2018541	no
BOWM	0.55521449486843	0.780792002090487	BOWM_Lanc2018541_sg_6_1	BOWM_Lanc2018541_sg_6_1__15	14	2	2018-05-07	0.442840615	2018	Lanc2018541	no
BOWM	0.926513505977592	0.904727472156597	BOWM_Lanc2018541_sg_6_3	BOWM_Lanc2018541_sg_6_3__2	14	2	2018-05-07	0.445639696944444	2018	Lanc2018541	no
BOWM	0.840180413350861	0.865466912817172	BOWM_Lanc2018541_sg_6_3	BOWM_Lanc2018541_sg_6_3__3	14	2	2018-05-07	0.445639696944444	2018	Lanc2018541	no
BOWM	0.959118464862654	0.914951647078219	BOWM_Lanc2018541_sg_6_3	BOWM_Lanc2018541_sg_6_3__4	14	2	2018-05-07	0.445639696944444	2018	Lanc2018541	no
BOWM	0.980802576876039	0.903726781299838	BOWM_Lanc2018541_sg_6_3	BOWM_Lanc2018541_sg_6_3__5	14	2	2018-05-07	0.445639696944444	2018	Lanc2018541	no
BOWM	0.911720403391616	0.909598925062871	BOWM_Lanc2018541_sg_6_3	BOWM_Lanc2018541_sg_6_3__6	14	2	2018-05-07	0.445639696944444	2018	Lanc2018541	no
BOWM	0.916322519816075	0.922452767305283	BOWM_Lanc2018541_sg_6_3	BOWM_Lanc2018541_sg_6_3__7	14	2	2018-05-07	0.445639696944444	2018	Lanc2018541	no
BOWM	0.708927193760499	0.85793973146714	BOWM_Lanc2018541_sg_6_3	BOWM_Lanc2018541_sg_6_3__8	14	2	2018-05-07	0.445639696944444	2018	Lanc2018541	no
BOWM	0.901552367826978	0.87830140589133	BOWM_Lanc2018541_sg_6_3	BOWM_Lanc2018541_sg_6_3__9	14	2	2018-05-07	0.445639696944444	2018	Lanc2018541	no
BOWM	0.850572817702589	0.899621972110318	BOWM_Lanc2018541_sg_6_3	BOWM_Lanc2018541_sg_6_3__10	14	2	2018-05-07	0.445639696944444	2018	Lanc2018541	no
BOWM	0.939686640947379	0.838735354430138	BOWM_Lanc2018541_sg_6_7	BOWM_Lanc2018541_sg_6_7__2	14	2	2018-05-07	0.454846195277778	2018	Lanc2018541	no
BOWM	0.874173634100072	0.855264452713655	BOWM_Lanc2018541_sg_6_7	BOWM_Lanc2018541_sg_6_7__3	14	2	2018-05-07	0.454846195277778	2018	Lanc2018541	no
BOWM	0.96589818623382	0.921377113620732	BOWM_Lanc2018541_sg_6_7	BOWM_Lanc2018541_sg_6_7__4	14	2	2018-05-07	0.454846195277778	2018	Lanc2018541	no
BOWM	0.963025657188937	0.919208794171496	BOWM_Lanc2018541_sg_6_7	BOWM_Lanc2018541_sg_6_7__5	14	2	2018-05-07	0.454846195277778	2018	Lanc2018541	no
BOWM	0.871878691732124	0.803980110180845	BOWM_Lanc2018541_sg_6_7	BOWM_Lanc2018541_sg_6_7__6	14	2	2018-05-07	0.454846195277778	2018	Lanc2018541	no
BOWM	0.85460342290983	0.871983042536988	BOWM_Lanc2018541_sg_6_7	BOWM_Lanc2018541_sg_6_7__7	14	2	2018-05-07	0.454846195277778	2018	Lanc2018541	no
BOWM	0.947855733115615	0.893050064530198	BOWM_Lanc2018541_sg_6_7	BOWM_Lanc2018541_sg_6_7__8	14	2	2018-05-07	0.454846195277778	2018	Lanc2018541	no
BOWM	0.880878799763705	0.862880942004821	BOWM_Lanc2018541_sg_6_7	BOWM_Lanc2018541_sg_6_7__9	14	2	2018-05-07	0.454846195277778	2018	Lanc2018541	no
BOWM	0.6869999666856	0.858363100094544	BOWM_Lanc2018541_sg_6_7	BOWM_Lanc2018541_sg_6_7__10	14	2	2018-05-07	0.454846195277778	2018	Lanc2018541	no
BOWM	0.954044804160382	0.83988190406275	BOWM_Lanc2018541_sg_6_7	BOWM_Lanc2018541_sg_6_7__11	14	2	2018-05-07	0.454846195277778	2018	Lanc2018541	no
BOWM	0.964352927185598	0.840404447000929	BOWM_Lanc2018541_sg_6_7	BOWM_Lanc2018541_sg_6_7__12	14	2	2018-05-07	0.454846195277778	2018	Lanc2018541	no
BOWM	0.867120945649202	0.908193312409368	BOWM_Lanc2018541_sg_6_7	BOWM_Lanc2018541_sg_6_7__13	14	2	2018-05-07	0.454846195277778	2018	Lanc2018541	no
BOWM	0.850131731676398	0.884961551624361	BOWM_Lanc2018541_sg_6_9	BOWM_Lanc2018541_sg_6_9__2	14	2	2018-05-07	0.469850256666667	2018	Lanc2018541	no
BOWM	0.975625606432526	0.877420767127638	BOWM_Lanc2018541_sg_6_9	BOWM_Lanc2018541_sg_6_9__3	14	2	2018-05-07	0.469850256666667	2018	Lanc2018541	no
BOWM	0.879978943140205	0.883099730872525	BOWM_Lanc2018541_sg_6_9	BOWM_Lanc2018541_sg_6_9__4	14	2	2018-05-07	0.469850256666667	2018	Lanc2018541	no
BOWM	0.783647763836926	0.78160895806302	BOWM_Lanc2018541_sg_6_9	BOWM_Lanc2018541_sg_6_9__5	14	2	2018-05-07	0.469850256666667	2018	Lanc2018541	no
BOWM	0.964342840119755	0.885814519172945	BOWM_Lanc2018541_sg_6_9	BOWM_Lanc2018541_sg_6_9__6	14	2	2018-05-07	0.469850256666667	2018	Lanc2018541	no
BOWM	0.937139376803518	0.87906792059468	BOWM_Lanc2018541_sg_6_9	BOWM_Lanc2018541_sg_6_9__7	14	2	2018-05-07	0.469850256666667	2018	Lanc2018541	no
BOWM	0.950541655827152	0.877313058024259	BOWM_Lanc2018541_sg_6_9	BOWM_Lanc2018541_sg_6_9__8	14	2	2018-05-07	0.469850256666667	2018	Lanc2018541	no
BOWM	0.96082303128578	0.878546990656897	BOWM_Lanc2018541_sg_6_9	BOWM_Lanc2018541_sg_6_9__9	14	2	2018-05-07	0.469850256666667	2018	Lanc2018541	no
BOWM	0.912619783363092	0.860438000826028	BOWM_Lanc2018541_sg_6_9	BOWM_Lanc2018541_sg_6_9__10	14	2	2018-05-07	0.469850256666667	2018	Lanc2018541	no
BOWM	0.924863344112045	0.906709593468232	BOWM_Lanc2018541_sg_6_9	BOWM_Lanc2018541_sg_6_9__11	14	2	2018-05-07	0.469850256666667	2018	Lanc2018541	no
BOWM	0.83758960009039	0.88536541025093	BOWM_Lanc2018541_sg_6_9	BOWM_Lanc2018541_sg_6_9__12	14	2	2018-05-07	0.469850256666667	2018	Lanc2018541	no
BOWM	0.935748706384358	0.845458918114441	BOWM_Lanc2018541_sg_6_9	BOWM_Lanc2018541_sg_6_9__13	14	2	2018-05-07	0.469850256666667	2018	Lanc2018541	no
BOWM	0.978399677088567	0.895522398827126	BOWM_Lanc2018541_sg_6_9	BOWM_Lanc2018541_sg_6_9__14	14	2	2018-05-07	0.469850256666667	2018	Lanc2018541	no
BOWM	0.951628711648141	0.951628711648141	BOWM_Lanc2018048_sg_2_10	BOWM_Lanc2018048_sg_2_10__4	-52	-7	2018-03-02	3.65896438166667	2018	Lanc2018048	no
BOWM	0.937485293062155	0.915608289541415	BOWM_Lanc2018537_sg_5_62	BOWM_Lanc2018537_sg_5_62__4	14	2	2018-05-07	-0.351446560833333	2018	Lanc2018537	yes
BOWM	0.897831530514637	0.886852957150551	BOWM_Lanc2018537_sg_5_62	BOWM_Lanc2018537_sg_5_62__5	14	2	2018-05-07	-0.351446560833333	2018	Lanc2018537	yes
BOWM	0.925118647281754	0.909162386281786	BOWM_Lanc2018537_sg_5_62	BOWM_Lanc2018537_sg_5_62__6	14	2	2018-05-07	-0.351446560833333	2018	Lanc2018537	yes
BOWM	0.916583780509921	0.927725057484325	BOWM_Lanc2018537_sg_5_63	BOWM_Lanc2018537_sg_5_63__4	14	2	2018-05-07	-0.350009826111111	2018	Lanc2018537	yes
BOWM	0.82757147102106	0.87207762576549	BOWM_Lanc2018537_sg_5_63	BOWM_Lanc2018537_sg_5_63__5	14	2	2018-05-07	-0.350009826111111	2018	Lanc2018537	yes
BOWM	0.864296115927991	0.888289558594144	BOWM_Lanc2018537_sg_5_66	BOWM_Lanc2018537_sg_5_66__4	14	2	2018-05-07	-0.345767346944444	2018	Lanc2018537	yes
BOWM	0.878847236101374	0.883330198558467	BOWM_Lanc2018537_sg_5_66	BOWM_Lanc2018537_sg_5_66__5	14	2	2018-05-07	-0.345767346944444	2018	Lanc2018537	yes
BOWM	0.942632062679511	0.913925510192659	BOWM_Lanc2018537_sg_5_66	BOWM_Lanc2018537_sg_5_66__6	14	2	2018-05-07	-0.345767346944444	2018	Lanc2018537	yes
BOWM	0.898225063240407	0.901775808954014	BOWM_Lanc2018537_sg_5_66	BOWM_Lanc2018537_sg_5_66__7	14	2	2018-05-07	-0.345767346944444	2018	Lanc2018537	yes
BOWM	0.929572299273884	0.921059757983891	BOWM_Lanc2018537_sg_5_70	BOWM_Lanc2018537_sg_5_70__4	14	2	2018-05-07	-0.3413583775	2018	Lanc2018537	yes
BOWM	0.840934629783263	0.909549148746283	BOWM_Lanc2018537_sg_5_70	BOWM_Lanc2018537_sg_5_70__5	14	2	2018-05-07	-0.3413583775	2018	Lanc2018537	yes
BOWM	0.979606972540422	0.915956165420324	BOWM_Lanc2018537_sg_5_70	BOWM_Lanc2018537_sg_5_70__6	14	2	2018-05-07	-0.3413583775	2018	Lanc2018537	yes
BOWM	0.920709044364893	0.94177776348843	BOWM_Lanc2018537_sg_5_70	BOWM_Lanc2018537_sg_5_70__7	14	2	2018-05-07	-0.3413583775	2018	Lanc2018537	yes
BOWM	0.749055509461974	0.774191027856274	BOWM_Lanc2018537_sg_5_71	BOWM_Lanc2018537_sg_5_71__4	14	2	2018-05-07	-0.340089529166667	2018	Lanc2018537	yes
BOWM	0.951541027722333	0.867802850668769	BOWM_Lanc2018537_sg_5_71	BOWM_Lanc2018537_sg_5_71__5	14	2	2018-05-07	-0.340089529166667	2018	Lanc2018537	yes
BOWM	0.935644519241868	0.904278739172286	BOWM_Lanc2018537_sg_5_71	BOWM_Lanc2018537_sg_5_71__6	14	2	2018-05-07	-0.340089529166667	2018	Lanc2018537	yes
BOWM	0.903211175925076	0.868304030372587	BOWM_Lanc2018537_sg_5_71	BOWM_Lanc2018537_sg_5_71__7	14	2	2018-05-07	-0.340089529166667	2018	Lanc2018537	yes
BOWM	0.889373407518116	0.82955404044161	BOWM_Lanc2018537_sg_5_72	BOWM_Lanc2018537_sg_5_72__4	14	2	2018-05-07	-0.338997908333333	2018	Lanc2018537	yes
BOWM	0.901307939494295	0.843585367898637	BOWM_Lanc2018537_sg_5_72	BOWM_Lanc2018537_sg_5_72__5	14	2	2018-05-07	-0.338997908333333	2018	Lanc2018537	yes
BOWM	0.933011609491113	0.872391801484781	BOWM_Lanc2018537_sg_5_72	BOWM_Lanc2018537_sg_5_72__6	14	2	2018-05-07	-0.338997908333333	2018	Lanc2018537	yes
BOWM	0.844447578760752	0.848354841227588	BOWM_Lanc2018537_sg_5_72	BOWM_Lanc2018537_sg_5_72__7	14	2	2018-05-07	-0.338997908333333	2018	Lanc2018537	yes
BOWM	0.929819147345352	0.939013850906151	BOWM_Lanc2018537_sg_5_73	BOWM_Lanc2018537_sg_5_73__4	14	2	2018-05-07	-0.337985358333333	2018	Lanc2018537	yes
BOWM	0.928404492415297	0.926733369094869	BOWM_Lanc2018537_sg_5_73	BOWM_Lanc2018537_sg_5_73__5	14	2	2018-05-07	-0.337985358333333	2018	Lanc2018537	yes
BOWM	0.949082916795202	0.942423536449871	BOWM_Lanc2018537_sg_5_73	BOWM_Lanc2018537_sg_5_73__6	14	2	2018-05-07	-0.337985358333333	2018	Lanc2018537	yes
BOWM	0.878636839761194	0.920551924132583	BOWM_Lanc2018537_sg_5_74	BOWM_Lanc2018537_sg_5_74__4	14	2	2018-05-07	-0.337047125555556	2018	Lanc2018537	yes
BOWM	0.96613607321298	0.925117719782602	BOWM_Lanc2018537_sg_5_74	BOWM_Lanc2018537_sg_5_74__5	14	2	2018-05-07	-0.337047125555556	2018	Lanc2018537	yes
BOWM	0.944666771663489	0.945611664876334	BOWM_Lanc2018537_sg_5_74	BOWM_Lanc2018537_sg_5_74__6	14	2	2018-05-07	-0.337047125555556	2018	Lanc2018537	yes
BOWM	0.910366768808429	0.931505661692861	BOWM_Lanc2018537_sg_5_74	BOWM_Lanc2018537_sg_5_74__7	14	2	2018-05-07	-0.337047125555556	2018	Lanc2018537	yes
BOWM	0.945162138765168	0.940658330562867	BOWM_Lanc2018537_sg_5_75	BOWM_Lanc2018537_sg_5_75__4	14	2	2018-05-07	-0.335861538888889	2018	Lanc2018537	yes
BOWM	0.950670093714333	0.925152966336704	BOWM_Lanc2018537_sg_5_75	BOWM_Lanc2018537_sg_5_75__5	14	2	2018-05-07	-0.335861538888889	2018	Lanc2018537	yes
BOWM	0.913010374322849	0.932005212683594	BOWM_Lanc2018537_sg_5_75	BOWM_Lanc2018537_sg_5_75__6	14	2	2018-05-07	-0.335861538888889	2018	Lanc2018537	yes
BOWM	0.904876423768653	0.929545012551569	BOWM_Lanc2018537_sg_5_77	BOWM_Lanc2018537_sg_5_77__4	14	2	2018-05-07	-0.333585123333333	2018	Lanc2018537	yes
BOWM	0.856624381501225	0.868011659581038	BOWM_Lanc2018537_sg_5_77	BOWM_Lanc2018537_sg_5_77__5	14	2	2018-05-07	-0.333585123333333	2018	Lanc2018537	yes
BOWM	0.935855097546161	0.919427593587058	BOWM_Lanc2018537_sg_5_77	BOWM_Lanc2018537_sg_5_77__6	14	2	2018-05-07	-0.333585123333333	2018	Lanc2018537	yes
BOWM	0.962109147828742	0.932224901758385	BOWM_Lanc2018537_sg_5_77	BOWM_Lanc2018537_sg_5_77__7	14	2	2018-05-07	-0.333585123333333	2018	Lanc2018537	yes
BOWM	0.899919578555249	0.899919578555249	BOWM_Lanc2018539_sg_2_12	BOWM_Lanc2018539_sg_2_12__4	14	2	2018-05-07	-0.154381205277778	2018	Lanc2018539	yes
BOWM	0.916552551846099	0.916552551846099	BOWM_Lanc2018539_sg_2_13	BOWM_Lanc2018539_sg_2_13__4	14	2	2018-05-07	-0.152989161388889	2018	Lanc2018539	yes
BOWM	0.949242252905397	0.949242252905397	BOWM_Lanc2018539_sg_2_15	BOWM_Lanc2018539_sg_2_15__4	14	2	2018-05-07	-0.150701495833333	2018	Lanc2018539	yes
BOWM	0.935052887597356	0.935052887597356	BOWM_Lanc2018539_sg_2_16	BOWM_Lanc2018539_sg_2_16__4	14	2	2018-05-07	-0.149697027222222	2018	Lanc2018539	yes
BOWM	0.956645925956069	0.956645925956069	BOWM_Lanc2018539_sg_2_17	BOWM_Lanc2018539_sg_2_17__4	14	2	2018-05-07	-0.149348101666667	2018	Lanc2018539	yes
BOWM	0.950269598634792	0.950269598634792	BOWM_Lanc2018539_sg_2_18	BOWM_Lanc2018539_sg_2_18__4	14	2	2018-05-07	-0.148104585	2018	Lanc2018539	yes
BOWM	0.960181966864377	0.960181966864377	BOWM_Lanc2018539_sg_2_19	BOWM_Lanc2018539_sg_2_19__4	14	2	2018-05-07	-0.147051323333333	2018	Lanc2018539	yes
BOWM	0.975572459013664	0.898526203816656	BOWM_Lanc2018541_sg_6_10	BOWM_Lanc2018541_sg_6_10__2	14	2	2018-05-07	0.473287538888889	2018	Lanc2018541	no
BOWM	0.980249078545134	0.893683442828569	BOWM_Lanc2018541_sg_6_10	BOWM_Lanc2018541_sg_6_10__3	14	2	2018-05-07	0.473287538888889	2018	Lanc2018541	no
BOWM	0.95412332443292	0.888665676431514	BOWM_Lanc2018541_sg_6_10	BOWM_Lanc2018541_sg_6_10__4	14	2	2018-05-07	0.473287538888889	2018	Lanc2018541	no
BOWM	0.844399882496202	0.847689861882262	BOWM_Lanc2018541_sg_6_10	BOWM_Lanc2018541_sg_6_10__5	14	2	2018-05-07	0.473287538888889	2018	Lanc2018541	no
BOWM	0.840382742213785	0.817864528029928	BOWM_Lanc2018541_sg_6_10	BOWM_Lanc2018541_sg_6_10__6	14	2	2018-05-07	0.473287538888889	2018	Lanc2018541	no
BOWM	0.705019760332947	0.8744701059933	BOWM_Lanc2018541_sg_6_10	BOWM_Lanc2018541_sg_6_10__7	14	2	2018-05-07	0.473287538888889	2018	Lanc2018541	no
BOWM	0.943651463134886	0.797948201614145	BOWM_Lanc2018541_sg_6_10	BOWM_Lanc2018541_sg_6_10__8	14	2	2018-05-07	0.473287538888889	2018	Lanc2018541	no
BOWM	0.919110152903265	0.90801262139413	BOWM_Lanc2018541_sg_6_10	BOWM_Lanc2018541_sg_6_10__9	14	2	2018-05-07	0.473287538888889	2018	Lanc2018541	no
BOWM	0.933040197735857	0.882559125173918	BOWM_Lanc2018541_sg_6_10	BOWM_Lanc2018541_sg_6_10__10	14	2	2018-05-07	0.473287538888889	2018	Lanc2018541	no
BOWM	0.917885573217109	0.831624215832188	BOWM_Lanc2018541_sg_6_10	BOWM_Lanc2018541_sg_6_10__11	14	2	2018-05-07	0.473287538888889	2018	Lanc2018541	no
BOWM	0.909475141394914	0.897890332559559	BOWM_Lanc2018541_sg_6_10	BOWM_Lanc2018541_sg_6_10__12	14	2	2018-05-07	0.473287538888889	2018	Lanc2018541	no
BOWM	0.898962109750101	0.893571452329189	BOWM_Lanc2018541_sg_6_10	BOWM_Lanc2018541_sg_6_10__13	14	2	2018-05-07	0.473287538888889	2018	Lanc2018541	no
BOWM	0.775990167144312	0.885665490334271	BOWM_Lanc2018541_sg_6_10	BOWM_Lanc2018541_sg_6_10__14	14	2	2018-05-07	0.473287538888889	2018	Lanc2018541	no
BOWM	0.981964993961703	0.920472212259553	BOWM_Lanc2018541_sg_6_11	BOWM_Lanc2018541_sg_6_11__2	14	2	2018-05-07	0.476470336666667	2018	Lanc2018541	no
BOWM	0.890206269063299	0.895297393399925	BOWM_Lanc2018541_sg_6_11	BOWM_Lanc2018541_sg_6_11__3	14	2	2018-05-07	0.476470336666667	2018	Lanc2018541	no
BOWM	0.849995099556034	0.878678613544113	BOWM_Lanc2018541_sg_6_11	BOWM_Lanc2018541_sg_6_11__4	14	2	2018-05-07	0.476470336666667	2018	Lanc2018541	no
BOWM	0.730423922280239	0.899691780884828	BOWM_Lanc2018541_sg_6_11	BOWM_Lanc2018541_sg_6_11__5	14	2	2018-05-07	0.476470336666667	2018	Lanc2018541	no
BOWM	0.898379033872138	0.743747399041011	BOWM_Lanc2018541_sg_6_11	BOWM_Lanc2018541_sg_6_11__6	14	2	2018-05-07	0.476470336666667	2018	Lanc2018541	no
BOWM	0.942394708913764	0.860618955838562	BOWM_Lanc2018541_sg_6_11	BOWM_Lanc2018541_sg_6_11__7	14	2	2018-05-07	0.476470336666667	2018	Lanc2018541	no
BOWM	0.941062071309095	0.902522440421038	BOWM_Lanc2018541_sg_6_11	BOWM_Lanc2018541_sg_6_11__8	14	2	2018-05-07	0.476470336666667	2018	Lanc2018541	no
BOWM	0.909434727143606	0.911516907172419	BOWM_Lanc2018541_sg_6_11	BOWM_Lanc2018541_sg_6_11__9	14	2	2018-05-07	0.476470336666667	2018	Lanc2018541	no
BOWM	0.964727627327072	0.86384516706012	BOWM_Lanc2018541_sg_6_11	BOWM_Lanc2018541_sg_6_11__10	14	2	2018-05-07	0.476470336666667	2018	Lanc2018541	no
BOWM	0.876671475380968	0.876821126118488	BOWM_Lanc2018541_sg_6_11	BOWM_Lanc2018541_sg_6_11__11	14	2	2018-05-07	0.476470336666667	2018	Lanc2018541	no
BOWM	0.912789760547228	0.873394703103944	BOWM_Lanc2018541_sg_6_11	BOWM_Lanc2018541_sg_6_11__12	14	2	2018-05-07	0.476470336666667	2018	Lanc2018541	no
BOWM	0.973415375800521	0.895703234722489	BOWM_Lanc2018541_sg_6_11	BOWM_Lanc2018541_sg_6_11__13	14	2	2018-05-07	0.476470336666667	2018	Lanc2018541	no
BOWM	0.912019905553844	0.844838487832306	BOWM_Lanc2018047_sg_14_13	BOWM_Lanc2018047_sg_14_13__2	-52	-7	2018-03-02	3.43612358972222	2018	Lanc2018047	no
BOWM	0.72801701127254	0.751659639064371	BOWM_Lanc2018047_sg_14_13	BOWM_Lanc2018047_sg_14_13__3	-52	-7	2018-03-02	3.43612358972222	2018	Lanc2018047	no
BOWM	0.924653167532946	0.866274976417684	BOWM_Lanc2018047_sg_14_13	BOWM_Lanc2018047_sg_14_13__4	-52	-7	2018-03-02	3.43612358972222	2018	Lanc2018047	no
BOWM	0.8907518870325	0.840311989927272	BOWM_Lanc2018047_sg_14_13	BOWM_Lanc2018047_sg_14_13__5	-52	-7	2018-03-02	3.43612358972222	2018	Lanc2018047	no
BOWM	0.909664796797468	0.860190838157229	BOWM_Lanc2018047_sg_14_13	BOWM_Lanc2018047_sg_14_13__6	-52	-7	2018-03-02	3.43612358972222	2018	Lanc2018047	no
BOWM	0.864179762916164	0.799995177800338	BOWM_Lanc2018047_sg_14_14	BOWM_Lanc2018047_sg_14_14__2	-52	-7	2018-03-02	3.43711783777778	2018	Lanc2018047	no
BOWM	0.897458293670675	0.907324626429673	BOWM_Lanc2018047_sg_14_14	BOWM_Lanc2018047_sg_14_14__3	-52	-7	2018-03-02	3.43711783777778	2018	Lanc2018047	no
BOWM	0.838661645250904	0.785371636346597	BOWM_Lanc2018047_sg_14_14	BOWM_Lanc2018047_sg_14_14__4	-52	-7	2018-03-02	3.43711783777778	2018	Lanc2018047	no
BOWM	0.891376550101545	0.873008191604474	BOWM_Lanc2018047_sg_14_14	BOWM_Lanc2018047_sg_14_14__5	-52	-7	2018-03-02	3.43711783777778	2018	Lanc2018047	no
BOWM	0.929887974360653	0.846682761873637	BOWM_Lanc2018047_sg_14_14	BOWM_Lanc2018047_sg_14_14__6	-52	-7	2018-03-02	3.43711783777778	2018	Lanc2018047	no
BOWM	0.887985632521092	0.770986202964307	BOWM_Lanc2018047_sg_14_15	BOWM_Lanc2018047_sg_14_15__2	-52	-7	2018-03-02	3.43849797166667	2018	Lanc2018047	no
BOWM	0.832029875442309	0.838794993520364	BOWM_Lanc2018047_sg_14_15	BOWM_Lanc2018047_sg_14_15__3	-52	-7	2018-03-02	3.43849797166667	2018	Lanc2018047	no
BOWM	0.935669050097626	0.866652179874139	BOWM_Lanc2018047_sg_14_15	BOWM_Lanc2018047_sg_14_15__4	-52	-7	2018-03-02	3.43849797166667	2018	Lanc2018047	no
BOWM	0.927397686783234	0.874887475531191	BOWM_Lanc2018047_sg_14_15	BOWM_Lanc2018047_sg_14_15__5	-52	-7	2018-03-02	3.43849797166667	2018	Lanc2018047	no
BOWM	0.749071514951343	0.844853238705538	BOWM_Lanc2018047_sg_14_15	BOWM_Lanc2018047_sg_14_15__6	-52	-7	2018-03-02	3.43849797166667	2018	Lanc2018047	no
BOWM	0.950247234489859	0.846036339918676	BOWM_Lanc2018047_sg_14_15	BOWM_Lanc2018047_sg_14_15__7	-52	-7	2018-03-02	3.43849797166667	2018	Lanc2018047	no
BOWM	0.882836189945672	0.874006706844445	BOWM_Lanc2018047_sg_14_16	BOWM_Lanc2018047_sg_14_16__2	-52	-7	2018-03-02	3.43978316138889	2018	Lanc2018047	no
BOWM	0.901815683909151	0.897110649939318	BOWM_Lanc2018047_sg_14_16	BOWM_Lanc2018047_sg_14_16__3	-52	-7	2018-03-02	3.43978316138889	2018	Lanc2018047	no
BOWM	0.923440497341811	0.917143830166208	BOWM_Lanc2018047_sg_14_16	BOWM_Lanc2018047_sg_14_16__4	-52	-7	2018-03-02	3.43978316138889	2018	Lanc2018047	no
BOWM	0.960610089918252	0.914958051631193	BOWM_Lanc2018047_sg_14_16	BOWM_Lanc2018047_sg_14_16__5	-52	-7	2018-03-02	3.43978316138889	2018	Lanc2018047	no
BOWM	0.774197871648613	0.889573988587329	BOWM_Lanc2018047_sg_14_16	BOWM_Lanc2018047_sg_14_16__6	-52	-7	2018-03-02	3.43978316138889	2018	Lanc2018047	no
BOWM	0.935687325467883	0.887636929829224	BOWM_Lanc2018047_sg_14_16	BOWM_Lanc2018047_sg_14_16__7	-52	-7	2018-03-02	3.43978316138889	2018	Lanc2018047	no
BOWM	0.739908736064104	0.71369440076996	BOWM_Lanc2018047_sg_14_18	BOWM_Lanc2018047_sg_14_18__2	-52	-7	2018-03-02	3.44298100083333	2018	Lanc2018047	no
BOWM	0.942113147165621	0.848676395521531	BOWM_Lanc2018047_sg_14_18	BOWM_Lanc2018047_sg_14_18__3	-52	-7	2018-03-02	3.44298100083333	2018	Lanc2018047	no
BOWM	0.796194409684185	0.781994012826083	BOWM_Lanc2018047_sg_14_18	BOWM_Lanc2018047_sg_14_18__4	-52	-7	2018-03-02	3.44298100083333	2018	Lanc2018047	no
BOWM	0.897125609388754	0.849070386974937	BOWM_Lanc2018047_sg_14_18	BOWM_Lanc2018047_sg_14_18__5	-52	-7	2018-03-02	3.44298100083333	2018	Lanc2018047	no
BOWM	0.904183227405907	0.84128412074233	BOWM_Lanc2018047_sg_14_18	BOWM_Lanc2018047_sg_14_18__6	-52	-7	2018-03-02	3.44298100083333	2018	Lanc2018047	no
BOWM	0.852587574137793	0.790365912075111	BOWM_Lanc2018047_sg_14_18	BOWM_Lanc2018047_sg_14_18__7	-52	-7	2018-03-02	3.44298100083333	2018	Lanc2018047	no
BOWM	0.91782410164847	0.831077789737922	BOWM_Lanc2018047_sg_14_18	BOWM_Lanc2018047_sg_14_18__8	-52	-7	2018-03-02	3.44298100083333	2018	Lanc2018047	no
BOWM	0.825582764044409	0.781064039884903	BOWM_Lanc2018047_sg_14_19	BOWM_Lanc2018047_sg_14_19__2	-52	-7	2018-03-02	3.44412273111111	2018	Lanc2018047	no
BOWM	0.800622127695928	0.836658646186999	BOWM_Lanc2018047_sg_14_19	BOWM_Lanc2018047_sg_14_19__3	-52	-7	2018-03-02	3.44412273111111	2018	Lanc2018047	no
BOWM	0.922829901031038	0.858828945422169	BOWM_Lanc2018047_sg_14_19	BOWM_Lanc2018047_sg_14_19__4	-52	-7	2018-03-02	3.44412273111111	2018	Lanc2018047	no
BOWM	0.897551942869493	0.875276249693099	BOWM_Lanc2018047_sg_14_19	BOWM_Lanc2018047_sg_14_19__5	-52	-7	2018-03-02	3.44412273111111	2018	Lanc2018047	no
BOWM	0.922578473331763	0.842864635595293	BOWM_Lanc2018047_sg_14_19	BOWM_Lanc2018047_sg_14_19__6	-52	-7	2018-03-02	3.44412273111111	2018	Lanc2018047	no
BOWM	0.885905047826057	0.873970198252593	BOWM_Lanc2018047_sg_14_19	BOWM_Lanc2018047_sg_14_19__7	-52	-7	2018-03-02	3.44412273111111	2018	Lanc2018047	no
BOWM	0.866335881892259	0.859489617388993	BOWM_Lanc2018047_sg_14_19	BOWM_Lanc2018047_sg_14_19__8	-52	-7	2018-03-02	3.44412273111111	2018	Lanc2018047	no
BOWM	0.836056304638135	0.804058693052882	BOWM_Lanc2018047_sg_14_20	BOWM_Lanc2018047_sg_14_20__2	-52	-7	2018-03-02	3.44530941583333	2018	Lanc2018047	no
BOWM	0.925053342753246	0.871655564536371	BOWM_Lanc2018047_sg_14_20	BOWM_Lanc2018047_sg_14_20__3	-52	-7	2018-03-02	3.44530941583333	2018	Lanc2018047	no
BOWM	0.755344059610824	0.746483247637009	BOWM_Lanc2018047_sg_14_20	BOWM_Lanc2018047_sg_14_20__4	-52	-7	2018-03-02	3.44530941583333	2018	Lanc2018047	no
BOWM	0.936991951968073	0.847248887342427	BOWM_Lanc2018047_sg_14_20	BOWM_Lanc2018047_sg_14_20__5	-52	-7	2018-03-02	3.44530941583333	2018	Lanc2018047	no
BOWM	0.844751611146528	0.844944657269767	BOWM_Lanc2018047_sg_14_20	BOWM_Lanc2018047_sg_14_20__6	-52	-7	2018-03-02	3.44530941583333	2018	Lanc2018047	no
BOWM	0.829779936062289	0.781894304659209	BOWM_Lanc2018047_sg_14_21	BOWM_Lanc2018047_sg_14_21__2	-52	-7	2018-03-02	3.44658691138889	2018	Lanc2018047	no
BOWM	0.952144383445128	0.89646498590135	BOWM_Lanc2018047_sg_14_21	BOWM_Lanc2018047_sg_14_21__3	-52	-7	2018-03-02	3.44658691138889	2018	Lanc2018047	no
BOWM	0.900995641105342	0.888200218526781	BOWM_Lanc2018047_sg_14_21	BOWM_Lanc2018047_sg_14_21__4	-52	-7	2018-03-02	3.44658691138889	2018	Lanc2018047	no
BOWM	0.880916576870973	0.881159475536678	BOWM_Lanc2018047_sg_14_21	BOWM_Lanc2018047_sg_14_21__5	-52	-7	2018-03-02	3.44658691138889	2018	Lanc2018047	no
BOWM	0.93501663983261	0.881362537635333	BOWM_Lanc2018047_sg_14_21	BOWM_Lanc2018047_sg_14_21__6	-52	-7	2018-03-02	3.44658691138889	2018	Lanc2018047	no
BOWM	0.917062349591756	0.884901820289325	BOWM_Lanc2018047_sg_14_21	BOWM_Lanc2018047_sg_14_21__7	-52	-7	2018-03-02	3.44658691138889	2018	Lanc2018047	no
BOWM	0.832688187045866	0.801947360503522	BOWM_Lanc2018047_sg_14_22	BOWM_Lanc2018047_sg_14_22__2	-52	-7	2018-03-02	3.44802937027778	2018	Lanc2018047	no
BOWM	0.252113821190975	0.305464473760774	BOWM_Lanc2018047_sg_14_22	BOWM_Lanc2018047_sg_14_22__3	-52	-7	2018-03-02	3.44802937027778	2018	Lanc2018047	no
BOWM	0.48390430001022	0.534322164917346	BOWM_Lanc2018047_sg_14_22	BOWM_Lanc2018047_sg_14_22__4	-52	-7	2018-03-02	3.44802937027778	2018	Lanc2018047	no
BOWM	0.881824288351696	0.692041973485197	BOWM_Lanc2018047_sg_14_22	BOWM_Lanc2018047_sg_14_22__5	-52	-7	2018-03-02	3.44802937027778	2018	Lanc2018047	no
BOWM	0.890915022946333	0.672190963554969	BOWM_Lanc2018047_sg_14_22	BOWM_Lanc2018047_sg_14_22__6	-52	-7	2018-03-02	3.44802937027778	2018	Lanc2018047	no
BOWM	0.852371986432481	0.729430642695675	BOWM_Lanc2018047_sg_14_22	BOWM_Lanc2018047_sg_14_22__7	-52	-7	2018-03-02	3.44802937027778	2018	Lanc2018047	no
BOWM	0.884140033469466	0.833258784626656	BOWM_Lanc2018047_sg_14_24	BOWM_Lanc2018047_sg_14_24__2	-52	-7	2018-03-02	3.4503768375	2018	Lanc2018047	no
BOWM	0.872765379732605	0.870312798708935	BOWM_Lanc2018047_sg_14_24	BOWM_Lanc2018047_sg_14_24__3	-52	-7	2018-03-02	3.4503768375	2018	Lanc2018047	no
BOWM	0.921543311147675	0.893699358260702	BOWM_Lanc2018047_sg_14_24	BOWM_Lanc2018047_sg_14_24__4	-52	-7	2018-03-02	3.4503768375	2018	Lanc2018047	no
BOWM	0.939637211406824	0.901151046645537	BOWM_Lanc2018047_sg_14_24	BOWM_Lanc2018047_sg_14_24__5	-52	-7	2018-03-02	3.4503768375	2018	Lanc2018047	no
BOWM	0.933959892915533	0.880773337595109	BOWM_Lanc2018047_sg_14_24	BOWM_Lanc2018047_sg_14_24__6	-52	-7	2018-03-02	3.4503768375	2018	Lanc2018047	no
BOWM	0.948728485592795	0.913551690676772	BOWM_Lanc2018047_sg_14_24	BOWM_Lanc2018047_sg_14_24__7	-52	-7	2018-03-02	3.4503768375	2018	Lanc2018047	no
BOWM	0.785178778190962	0.698145591835298	BOWM_Lanc2018047_sg_14_27	BOWM_Lanc2018047_sg_14_27__2	-52	-7	2018-03-02	3.45363077527778	2018	Lanc2018047	no
BOWM	0.929060434728934	0.863801801883676	BOWM_Lanc2018047_sg_14_27	BOWM_Lanc2018047_sg_14_27__3	-52	-7	2018-03-02	3.45363077527778	2018	Lanc2018047	no
BOWM	0.914039997931501	0.845603014775022	BOWM_Lanc2018047_sg_14_27	BOWM_Lanc2018047_sg_14_27__4	-52	-7	2018-03-02	3.45363077527778	2018	Lanc2018047	no
BOWM	0.698483607132891	0.732020412396392	BOWM_Lanc2018047_sg_14_27	BOWM_Lanc2018047_sg_14_27__5	-52	-7	2018-03-02	3.45363077527778	2018	Lanc2018047	no
BOWM	0.838224533866993	0.81548312491411	BOWM_Lanc2018047_sg_14_27	BOWM_Lanc2018047_sg_14_27__6	-52	-7	2018-03-02	3.45363077527778	2018	Lanc2018047	no
BOWM	0.84229923584715	0.827856550240359	BOWM_Lanc2018537_sg_17_17	BOWM_Lanc2018537_sg_17_17__2	14	2	2018-05-07	-0.519737434166667	2018	Lanc2018537	yes
BOWM	0.802921299619998	0.803170620935116	BOWM_Lanc2018537_sg_17_17	BOWM_Lanc2018537_sg_17_17__3	14	2	2018-05-07	-0.519737434166667	2018	Lanc2018537	yes
BOWM	0.893372227370519	0.827912243665934	BOWM_Lanc2018537_sg_17_17	BOWM_Lanc2018537_sg_17_17__4	14	2	2018-05-07	-0.519737434166667	2018	Lanc2018537	yes
BOWM	0.793146774223275	0.831731634286471	BOWM_Lanc2018537_sg_17_17	BOWM_Lanc2018537_sg_17_17__5	14	2	2018-05-07	-0.519737434166667	2018	Lanc2018537	yes
BOWM	0.875758992074808	0.825588081498437	BOWM_Lanc2018537_sg_17_17	BOWM_Lanc2018537_sg_17_17__6	14	2	2018-05-07	-0.519737434166667	2018	Lanc2018537	yes
BOWM	0.755024309747068	0.79146050624704	BOWM_Lanc2018537_sg_17_29	BOWM_Lanc2018537_sg_17_29__2	14	2	2018-05-07	-0.506216486111111	2018	Lanc2018537	yes
BOWM	0.88839646784833	0.811843201254022	BOWM_Lanc2018537_sg_17_29	BOWM_Lanc2018537_sg_17_29__3	14	2	2018-05-07	-0.506216486111111	2018	Lanc2018537	yes
BOWM	0.862758612032985	0.872510023183766	BOWM_Lanc2018537_sg_17_29	BOWM_Lanc2018537_sg_17_29__4	14	2	2018-05-07	-0.506216486111111	2018	Lanc2018537	yes
BOWM	0.851015552790886	0.817480078280042	BOWM_Lanc2018537_sg_17_30	BOWM_Lanc2018537_sg_17_30__2	14	2	2018-05-07	-0.505312955555556	2018	Lanc2018537	yes
BOWM	0.767181645159708	0.813416714753255	BOWM_Lanc2018537_sg_17_30	BOWM_Lanc2018537_sg_17_30__3	14	2	2018-05-07	-0.505312955555556	2018	Lanc2018537	yes
BOWM	0.639628836175347	0.753302070598418	BOWM_Lanc2018537_sg_17_30	BOWM_Lanc2018537_sg_17_30__4	14	2	2018-05-07	-0.505312955555556	2018	Lanc2018537	yes
BOWM	0.821456774689062	0.82997164721844	BOWM_Lanc2018537_sg_17_42	BOWM_Lanc2018537_sg_17_42__2	14	2	2018-05-07	-0.488462491388889	2018	Lanc2018537	yes
BOWM	0.944304897489598	0.885783299900802	BOWM_Lanc2018537_sg_17_42	BOWM_Lanc2018537_sg_17_42__3	14	2	2018-05-07	-0.488462491388889	2018	Lanc2018537	yes
BOWM	0.923668835696422	0.854575820052396	BOWM_Lanc2018537_sg_17_42	BOWM_Lanc2018537_sg_17_42__4	14	2	2018-05-07	-0.488462491388889	2018	Lanc2018537	yes
BOWM	0.855550633660183	0.890523875962415	BOWM_Lanc2018537_sg_17_42	BOWM_Lanc2018537_sg_17_42__5	14	2	2018-05-07	-0.488462491388889	2018	Lanc2018537	yes
BOWM	0.922486885398015	0.906113246788521	BOWM_Lanc2018537_sg_17_51	BOWM_Lanc2018537_sg_17_51__4	14	2	2018-05-07	-0.477328574166667	2018	Lanc2018537	yes
BOWM	0.95793386076391	0.931822065612511	BOWM_Lanc2018537_sg_17_51	BOWM_Lanc2018537_sg_17_51__5	14	2	2018-05-07	-0.477328574166667	2018	Lanc2018537	yes
BOWM	0.893513904629837	0.930354555956419	BOWM_Lanc2018537_sg_17_51	BOWM_Lanc2018537_sg_17_51__6	14	2	2018-05-07	-0.477328574166667	2018	Lanc2018537	yes
BOWM	0.918052679754296	0.892821660334737	BOWM_Lanc2018537_sg_17_51	BOWM_Lanc2018537_sg_17_51__7	14	2	2018-05-07	-0.477328574166667	2018	Lanc2018537	yes
BOWM	0.9526601656658	0.915694712052776	BOWM_Lanc2018537_sg_17_52	BOWM_Lanc2018537_sg_17_52__2	14	2	2018-05-07	-0.476778063055556	2018	Lanc2018537	yes
BOWM	0.768128972874005	0.860394569269903	BOWM_Lanc2018537_sg_17_52	BOWM_Lanc2018537_sg_17_52__3	14	2	2018-05-07	-0.476778063055556	2018	Lanc2018537	yes
BOWM	0.74252935129439	0.791656965689027	BOWM_Lanc2018537_sg_17_69	BOWM_Lanc2018537_sg_17_69__2	14	2	2018-05-07	-0.460361443888889	2018	Lanc2018537	yes
BOWM	0.870849423615746	0.825177361025827	BOWM_Lanc2018537_sg_17_69	BOWM_Lanc2018537_sg_17_69__3	14	2	2018-05-07	-0.460361443888889	2018	Lanc2018537	yes
BOWM	0.935230814208451	0.857338982504138	BOWM_Lanc2018537_sg_17_69	BOWM_Lanc2018537_sg_17_69__4	14	2	2018-05-07	-0.460361443888889	2018	Lanc2018537	yes
BOWM	0.859984911328205	0.846381782859023	BOWM_Lanc2018537_sg_17_69	BOWM_Lanc2018537_sg_17_69__5	14	2	2018-05-07	-0.460361443888889	2018	Lanc2018537	yes
BOWM	0.72977050902931	0.834313860336335	BOWM_Lanc2018537_sg_17_69	BOWM_Lanc2018537_sg_17_69__6	14	2	2018-05-07	-0.460361443888889	2018	Lanc2018537	yes
BOWM	0.920925360922145	0.920925360922145	BOWM_Lanc2018537_sg_17_70	BOWM_Lanc2018537_sg_17_70__4	14	2	2018-05-07	-0.459324056388889	2018	Lanc2018537	yes
BOXA3UR2018	0.284327006288223	0.262171412616211	BOXA3UR2018_Lanc2018137_sg_1_7	BOXA3UR2018_Lanc2018137_sg_1_7__4	-43	-6	2018-03-17	3.06521300777778	2018	Lanc2018137	no
BOXA3UR2018	0.822604699428988	0.717235372370006	BOXA3UR2018_Lanc2018137_sg_1_7	BOXA3UR2018_Lanc2018137_sg_1_7__5	-43	-6	2018-03-17	3.06521300777778	2018	Lanc2018137	no
BOXA3UR2018	0.764853837747148	0.636966838477462	BOXA3UR2018_Lanc2018137_sg_1_7	BOXA3UR2018_Lanc2018137_sg_1_7__6	-43	-6	2018-03-17	3.06521300777778	2018	Lanc2018137	no
BOXA3UR2018	0.803838565778966	0.714306145051314	BOXA3UR2018_Lanc2018137_sg_1_7	BOXA3UR2018_Lanc2018137_sg_1_7__7	-43	-6	2018-03-17	3.06521300777778	2018	Lanc2018137	no
BOXA3UR2018	0.936241217271784	0.692103207806316	BOXA3UR2018_Lanc2018137_sg_1_7	BOXA3UR2018_Lanc2018137_sg_1_7__8	-43	-6	2018-03-17	3.06521300777778	2018	Lanc2018137	no
BOXA3UR2018	0.809104604172091	0.710142942178358	BOXA3UR2018_Lanc2018137_sg_1_7	BOXA3UR2018_Lanc2018137_sg_1_7__9	-43	-6	2018-03-17	3.06521300777778	2018	Lanc2018137	no
BOXA3UR2018	0.741981076657304	0.347923785678631	BOXA3UR2018_Lanc2018137_sg_1_8	BOXA3UR2018_Lanc2018137_sg_1_8__5	-43	-6	2018-03-17	3.06685554916667	2018	Lanc2018137	no
BOXA3UR2018	0.760982692244716	0.513112891199341	BOXA3UR2018_Lanc2018137_sg_1_8	BOXA3UR2018_Lanc2018137_sg_1_8__6	-43	-6	2018-03-17	3.06685554916667	2018	Lanc2018137	no
BOXA3UR2018	0.751406525032613	0.656633929940387	BOXA3UR2018_Lanc2018137_sg_1_8	BOXA3UR2018_Lanc2018137_sg_1_8__7	-43	-6	2018-03-17	3.06685554916667	2018	Lanc2018137	no
BOXA3UR2018	0.859222473273219	0.69637097454444	BOXA3UR2018_Lanc2018137_sg_1_8	BOXA3UR2018_Lanc2018137_sg_1_8__8	-43	-6	2018-03-17	3.06685554916667	2018	Lanc2018137	no
BOXA3UR2018	0.841571610685938	0.640375916259083	BOXA3UR2018_Lanc2018137_sg_1_8	BOXA3UR2018_Lanc2018137_sg_1_8__9	-43	-6	2018-03-17	3.06685554916667	2018	Lanc2018137	no
BOXA3UR2018	0.927141980762895	0.670374028488671	BOXA3UR2018_Lanc2018137_sg_1_8	BOXA3UR2018_Lanc2018137_sg_1_8__10	-43	-6	2018-03-17	3.06685554916667	2018	Lanc2018137	no
BOXA3UR2018	0.883453096718647	0.658033144926832	BOXA3UR2018_Lanc2018137_sg_1_8	BOXA3UR2018_Lanc2018137_sg_1_8__11	-43	-6	2018-03-17	3.06685554916667	2018	Lanc2018137	no
BOXA3UR2018	0.363288604406871	0.20331321314848	BOXA3UR2018_Lanc2018137_sg_1_9	BOXA3UR2018_Lanc2018137_sg_1_9__4	-43	-6	2018-03-17	3.06958242222222	2018	Lanc2018137	no
BOXA3UR2018	0.666300381515279	0.527174104123824	BOXA3UR2018_Lanc2018137_sg_1_9	BOXA3UR2018_Lanc2018137_sg_1_9__5	-43	-6	2018-03-17	3.06958242222222	2018	Lanc2018137	no
BOXA3UR2018	0.710835634467449	0.629222681144122	BOXA3UR2018_Lanc2018137_sg_1_9	BOXA3UR2018_Lanc2018137_sg_1_9__6	-43	-6	2018-03-17	3.06958242222222	2018	Lanc2018137	no
BOXA3UR2018	0.710512331951785	0.606564047550208	BOXA3UR2018_Lanc2018137_sg_1_9	BOXA3UR2018_Lanc2018137_sg_1_9__7	-43	-6	2018-03-17	3.06958242222222	2018	Lanc2018137	no
BOXA3UR2018	0.762724219813092	0.594298324046511	BOXA3UR2018_Lanc2018137_sg_1_9	BOXA3UR2018_Lanc2018137_sg_1_9__8	-43	-6	2018-03-17	3.06958242222222	2018	Lanc2018137	no
BOXA3UR2018	0.671005059886307	0.541275661423945	BOXA3UR2018_Lanc2018137_sg_5_1	BOXA3UR2018_Lanc2018137_sg_5_1__5	-43	-6	2018-03-17	3.13042682388889	2018	Lanc2018137	no
BOXA3UR2018	0.48312163086795	0.577063345377128	BOXA3UR2018_Lanc2018137_sg_5_1	BOXA3UR2018_Lanc2018137_sg_5_1__6	-43	-6	2018-03-17	3.13042682388889	2018	Lanc2018137	no
BOXA3UR2018	0.573875935219796	0.657930685357295	BOXA3UR2018_Lanc2018137_sg_5_2	BOXA3UR2018_Lanc2018137_sg_5_2__5	-43	-6	2018-03-17	3.13120062444444	2018	Lanc2018137	no
BOXA3UR2018	0.740569975090409	0.657222955155103	BOXA3UR2018_Lanc2018137_sg_5_2	BOXA3UR2018_Lanc2018137_sg_5_2__6	-43	-6	2018-03-17	3.13120062444444	2018	Lanc2018137	no
BOXA3UR2018	0.62342340050881	0.603110925580563	BOXA3UR2018_Lanc2018137_sg_5_5	BOXA3UR2018_Lanc2018137_sg_5_5__5	-43	-6	2018-03-17	3.13354876833333	2018	Lanc2018137	no
BOXA3UR2018	0.866659081229739	0.745041240869275	BOXA3UR2018_Lanc2018137_sg_5_5	BOXA3UR2018_Lanc2018137_sg_5_5__6	-43	-6	2018-03-17	3.13354876833333	2018	Lanc2018137	no
BOXA3UR2018	0.893782567750001	0.857978980603535	BOXA3UR2018_Lanc2018137_sg_5_6	BOXA3UR2018_Lanc2018137_sg_5_6__5	-43	-6	2018-03-17	3.13440432138889	2018	Lanc2018137	no
BOXA3UR2018	0.799861357177648	0.846821962463825	BOXA3UR2018_Lanc2018137_sg_5_6	BOXA3UR2018_Lanc2018137_sg_5_6__6	-43	-6	2018-03-17	3.13440432138889	2018	Lanc2018137	no
BOXA3UR2018	0.759310774686578	0.776139263647952	BOXA3UR2018_Lanc2018137_sg_5_7	BOXA3UR2018_Lanc2018137_sg_5_7__5	-43	-6	2018-03-17	3.13526969638889	2018	Lanc2018137	no
BOXA3UR2018	0.841796109968462	0.80055344232752	BOXA3UR2018_Lanc2018137_sg_5_7	BOXA3UR2018_Lanc2018137_sg_5_7__6	-43	-6	2018-03-17	3.13526969638889	2018	Lanc2018137	no
BOXA3UR2018	0.776145318831281	0.752955977413272	BOXA3UR2018_Lanc2018137_sg_5_8	BOXA3UR2018_Lanc2018137_sg_5_8__5	-43	-6	2018-03-17	3.13596746666667	2018	Lanc2018137	no
BOXA3UR2018	0.713654477471817	0.744899898151549	BOXA3UR2018_Lanc2018137_sg_5_8	BOXA3UR2018_Lanc2018137_sg_5_8__6	-43	-6	2018-03-17	3.13596746666667	2018	Lanc2018137	no
BOXA3UR2018	0.785554796288375	0.254267435083654	BOXA3UR2018_Lanc2018368_sg_1_4	BOXA3UR2018_Lanc2018368_sg_1_4__5	-10	-1	2018-04-19	-0.563159623055556	2018	Lanc2018368	yes
BOXA3UR2018	0.855471382622213	0.377103226869251	BOXA3UR2018_Lanc2018368_sg_1_4	BOXA3UR2018_Lanc2018368_sg_1_4__6	-10	-1	2018-04-19	-0.563159623055556	2018	Lanc2018368	yes
BOXA3UR2018	0.841896409218924	0.494324802912493	BOXA3UR2018_Lanc2018368_sg_1_4	BOXA3UR2018_Lanc2018368_sg_1_4__7	-10	-1	2018-04-19	-0.563159623055556	2018	Lanc2018368	yes
BOXA3UR2018	0.873188642334929	0.592250762047466	BOXA3UR2018_Lanc2018368_sg_1_4	BOXA3UR2018_Lanc2018368_sg_1_4__8	-10	-1	2018-04-19	-0.563159623055556	2018	Lanc2018368	yes
BOXA3UR2018	0.958210837199809	0.652164439809358	BOXA3UR2018_Lanc2018368_sg_1_4	BOXA3UR2018_Lanc2018368_sg_1_4__9	-10	-1	2018-04-19	-0.563159623055556	2018	Lanc2018368	yes
BOXA3UR2018	0.973662763547279	0.660367065986461	BOXA3UR2018_Lanc2018368_sg_1_4	BOXA3UR2018_Lanc2018368_sg_1_4__10	-10	-1	2018-04-19	-0.563159623055556	2018	Lanc2018368	yes
BOXA3UR2018	0.89795149936886	0.650042818823631	BOXA3UR2018_Lanc2018368_sg_1_4	BOXA3UR2018_Lanc2018368_sg_1_4__11	-10	-1	2018-04-19	-0.563159623055556	2018	Lanc2018368	yes
BOXA3UR2018	0.956000998295141	0.593286110420199	BOXA3UR2018_Lanc2018368_sg_1_4	BOXA3UR2018_Lanc2018368_sg_1_4__12	-10	-1	2018-04-19	-0.563159623055556	2018	Lanc2018368	yes
BOXA3UR2018	0.88769437553997	0.598155071945117	BOXA3UR2018_Lanc2018368_sg_1_4	BOXA3UR2018_Lanc2018368_sg_1_4__13	-10	-1	2018-04-19	-0.563159623055556	2018	Lanc2018368	yes
BOXA3UR2018	0.652958126690035	0.20275923633421	BOXA3UR2018_Lanc2018368_sg_1_5	BOXA3UR2018_Lanc2018368_sg_1_5__5	-10	-1	2018-04-19	-0.561235659444444	2018	Lanc2018368	yes
BOXA3UR2018	0.777852210582385	0.363532854944337	BOXA3UR2018_Lanc2018368_sg_1_5	BOXA3UR2018_Lanc2018368_sg_1_5__6	-10	-1	2018-04-19	-0.561235659444444	2018	Lanc2018368	yes
BOXA3UR2018	0.918178673438572	0.550968865384805	BOXA3UR2018_Lanc2018368_sg_1_5	BOXA3UR2018_Lanc2018368_sg_1_5__7	-10	-1	2018-04-19	-0.561235659444444	2018	Lanc2018368	yes
BOXA3UR2018	0.7674244971366	0.635571112625449	BOXA3UR2018_Lanc2018368_sg_1_5	BOXA3UR2018_Lanc2018368_sg_1_5__8	-10	-1	2018-04-19	-0.561235659444444	2018	Lanc2018368	yes
BOXA3UR2018	0.979492482287451	0.723266204447752	BOXA3UR2018_Lanc2018368_sg_1_5	BOXA3UR2018_Lanc2018368_sg_1_5__9	-10	-1	2018-04-19	-0.561235659444444	2018	Lanc2018368	yes
BOXA3UR2018	0.95757710779858	0.732844787280752	BOXA3UR2018_Lanc2018368_sg_1_5	BOXA3UR2018_Lanc2018368_sg_1_5__10	-10	-1	2018-04-19	-0.561235659444444	2018	Lanc2018368	yes
BOXA3UR2018	0.892692012685699	0.712904742686493	BOXA3UR2018_Lanc2018368_sg_1_5	BOXA3UR2018_Lanc2018368_sg_1_5__11	-10	-1	2018-04-19	-0.561235659444444	2018	Lanc2018368	yes
BOXA3UR2018	0.953026159678571	0.671367173463485	BOXA3UR2018_Lanc2018368_sg_1_5	BOXA3UR2018_Lanc2018368_sg_1_5__12	-10	-1	2018-04-19	-0.561235659444444	2018	Lanc2018368	yes
BOXA3UR2018	0.946454385459623	0.71556323764264	BOXA3UR2018_Lanc2018368_sg_1_5	BOXA3UR2018_Lanc2018368_sg_1_5__13	-10	-1	2018-04-19	-0.561235659444444	2018	Lanc2018368	yes
BOXA3UR2018	0.916415262749131	0.664041672125253	BOXA3UR2018_Lanc2018368_sg_1_5	BOXA3UR2018_Lanc2018368_sg_1_5__14	-10	-1	2018-04-19	-0.561235659444444	2018	Lanc2018368	yes
BOXA3UR2018	0.598453449786418	0.186879784984448	BOXA3UR2018_Lanc2018368_sg_1_6	BOXA3UR2018_Lanc2018368_sg_1_6__5	-10	-1	2018-04-19	-0.559736562777778	2018	Lanc2018368	yes
BOXA3UR2018	0.818422879016754	0.359578625198694	BOXA3UR2018_Lanc2018368_sg_1_6	BOXA3UR2018_Lanc2018368_sg_1_6__6	-10	-1	2018-04-19	-0.559736562777778	2018	Lanc2018368	yes
BOXA3UR2018	0.818660818054223	0.52698878978473	BOXA3UR2018_Lanc2018368_sg_1_6	BOXA3UR2018_Lanc2018368_sg_1_6__7	-10	-1	2018-04-19	-0.559736562777778	2018	Lanc2018368	yes
BOXA3UR2018	0.899659265239632	0.692410638584511	BOXA3UR2018_Lanc2018368_sg_1_6	BOXA3UR2018_Lanc2018368_sg_1_6__8	-10	-1	2018-04-19	-0.559736562777778	2018	Lanc2018368	yes
BOXA3UR2018	0.958507526173353	0.751333853451652	BOXA3UR2018_Lanc2018368_sg_1_6	BOXA3UR2018_Lanc2018368_sg_1_6__9	-10	-1	2018-04-19	-0.559736562777778	2018	Lanc2018368	yes
BOXA3UR2018	0.971070011808874	0.739339618249258	BOXA3UR2018_Lanc2018368_sg_1_6	BOXA3UR2018_Lanc2018368_sg_1_6__10	-10	-1	2018-04-19	-0.559736562777778	2018	Lanc2018368	yes
BOXA3UR2018	0.918544424976271	0.736796307774342	BOXA3UR2018_Lanc2018368_sg_1_6	BOXA3UR2018_Lanc2018368_sg_1_6__11	-10	-1	2018-04-19	-0.559736562777778	2018	Lanc2018368	yes
BOXA3UR2018	0.973237417936815	0.710059495800863	BOXA3UR2018_Lanc2018368_sg_1_6	BOXA3UR2018_Lanc2018368_sg_1_6__12	-10	-1	2018-04-19	-0.559736562777778	2018	Lanc2018368	yes
BOXA3UR2018	0.989205536953133	0.729103948528239	BOXA3UR2018_Lanc2018368_sg_1_6	BOXA3UR2018_Lanc2018368_sg_1_6__13	-10	-1	2018-04-19	-0.559736562777778	2018	Lanc2018368	yes
BOXA3UR2018	0.955946756127114	0.726615002940628	BOXA3UR2018_Lanc2018368_sg_1_6	BOXA3UR2018_Lanc2018368_sg_1_6__14	-10	-1	2018-04-19	-0.559736562777778	2018	Lanc2018368	yes
BOXA3UR2018	0.634895208089263	0.189663106384135	BOXA3UR2018_Lanc2018368_sg_1_7	BOXA3UR2018_Lanc2018368_sg_1_7__5	-10	-1	2018-04-19	-0.557156580833333	2018	Lanc2018368	yes
BOXA3UR2018	0.846112485158286	0.368901613115273	BOXA3UR2018_Lanc2018368_sg_1_7	BOXA3UR2018_Lanc2018368_sg_1_7__6	-10	-1	2018-04-19	-0.557156580833333	2018	Lanc2018368	yes
BOXA3UR2018	0.874240779607669	0.512879139906451	BOXA3UR2018_Lanc2018368_sg_1_7	BOXA3UR2018_Lanc2018368_sg_1_7__7	-10	-1	2018-04-19	-0.557156580833333	2018	Lanc2018368	yes
BOXA3UR2018	0.878976754470727	0.619643675025791	BOXA3UR2018_Lanc2018368_sg_1_7	BOXA3UR2018_Lanc2018368_sg_1_7__8	-10	-1	2018-04-19	-0.557156580833333	2018	Lanc2018368	yes
BOXA3UR2018	0.933868053613194	0.695251715848282	BOXA3UR2018_Lanc2018368_sg_1_7	BOXA3UR2018_Lanc2018368_sg_1_7__9	-10	-1	2018-04-19	-0.557156580833333	2018	Lanc2018368	yes
BOXA3UR2018	0.969375581209217	0.702939556825528	BOXA3UR2018_Lanc2018368_sg_1_7	BOXA3UR2018_Lanc2018368_sg_1_7__10	-10	-1	2018-04-19	-0.557156580833333	2018	Lanc2018368	yes
BOXA3UR2018	0.907199270178644	0.703462493172765	BOXA3UR2018_Lanc2018368_sg_1_7	BOXA3UR2018_Lanc2018368_sg_1_7__11	-10	-1	2018-04-19	-0.557156580833333	2018	Lanc2018368	yes
BOXA3UR2018	0.933105482554873	0.66053638146434	BOXA3UR2018_Lanc2018368_sg_1_7	BOXA3UR2018_Lanc2018368_sg_1_7__12	-10	-1	2018-04-19	-0.557156580833333	2018	Lanc2018368	yes
BOXA3UR2018	0.95244031516071	0.668409967100035	BOXA3UR2018_Lanc2018368_sg_1_7	BOXA3UR2018_Lanc2018368_sg_1_7__13	-10	-1	2018-04-19	-0.557156580833333	2018	Lanc2018368	yes
BOXA3UR2018	0.895513856760452	0.634322352617281	BOXA3UR2018_Lanc2018368_sg_1_7	BOXA3UR2018_Lanc2018368_sg_1_7__14	-10	-1	2018-04-19	-0.557156580833333	2018	Lanc2018368	yes
BOXA3UR2018	0.855513834979563	0.295829075248681	BOXA3UR2018_Lanc2018368_sg_1_8	BOXA3UR2018_Lanc2018368_sg_1_8__5	-10	-1	2018-04-19	-0.555662831944444	2018	Lanc2018368	yes
BOXA3UR2018	0.758739871279695	0.420515228749996	BOXA3UR2018_Lanc2018368_sg_1_8	BOXA3UR2018_Lanc2018368_sg_1_8__6	-10	-1	2018-04-19	-0.555662831944444	2018	Lanc2018368	yes
BOXA3UR2018	0.925892019719537	0.625521962485184	BOXA3UR2018_Lanc2018368_sg_1_8	BOXA3UR2018_Lanc2018368_sg_1_8__7	-10	-1	2018-04-19	-0.555662831944444	2018	Lanc2018368	yes
BOXA3UR2018	0.961843603618905	0.698824663517132	BOXA3UR2018_Lanc2018368_sg_1_8	BOXA3UR2018_Lanc2018368_sg_1_8__8	-10	-1	2018-04-19	-0.555662831944444	2018	Lanc2018368	yes
BOXA3UR2018	0.929163176413958	0.721359414868298	BOXA3UR2018_Lanc2018368_sg_1_8	BOXA3UR2018_Lanc2018368_sg_1_8__9	-10	-1	2018-04-19	-0.555662831944444	2018	Lanc2018368	yes
BOXA3UR2018	0.902249916800653	0.729907829851491	BOXA3UR2018_Lanc2018368_sg_1_8	BOXA3UR2018_Lanc2018368_sg_1_8__10	-10	-1	2018-04-19	-0.555662831944444	2018	Lanc2018368	yes
BOXA3UR2018	0.973303489813544	0.669280014389257	BOXA3UR2018_Lanc2018368_sg_1_8	BOXA3UR2018_Lanc2018368_sg_1_8__11	-10	-1	2018-04-19	-0.555662831944444	2018	Lanc2018368	yes
BOXA3UR2018	0.953392632555082	0.698177168503142	BOXA3UR2018_Lanc2018368_sg_1_8	BOXA3UR2018_Lanc2018368_sg_1_8__12	-10	-1	2018-04-19	-0.555662831944444	2018	Lanc2018368	yes
BOXA3UR2018	0.978398126021019	0.655803635134427	BOXA3UR2018_Lanc2018368_sg_1_8	BOXA3UR2018_Lanc2018368_sg_1_8__13	-10	-1	2018-04-19	-0.555662831944444	2018	Lanc2018368	yes
BOXA3UR2018	0.805705767748635	0.600198904250019	BOXA3UR2018_Lanc2018368_sg_3_9	BOXA3UR2018_Lanc2018368_sg_3_9__4	-10	-1	2018-04-19	-0.62969057	2018	Lanc2018368	yes
BOXA3UR2018	0.792980711088974	0.714386632526963	BOXA3UR2018_Lanc2018368_sg_3_9	BOXA3UR2018_Lanc2018368_sg_3_9__5	-10	-1	2018-04-19	-0.62969057	2018	Lanc2018368	yes
BOXA3UR2018	0.924615237108705	0.828980658344562	BOXA3UR2018_Lanc2018368_sg_3_9	BOXA3UR2018_Lanc2018368_sg_3_9__6	-10	-1	2018-04-19	-0.62969057	2018	Lanc2018368	yes
BOXA3UR2018	0.971293949686154	0.811537372937115	BOXA3UR2018_Lanc2018368_sg_3_9	BOXA3UR2018_Lanc2018368_sg_3_9__7	-10	-1	2018-04-19	-0.62969057	2018	Lanc2018368	yes
BOXA3UR2018	0.936964863016435	0.788564617840889	BOXA3UR2018_Lanc2018368_sg_3_9	BOXA3UR2018_Lanc2018368_sg_3_9__8	-10	-1	2018-04-19	-0.62969057	2018	Lanc2018368	yes
BOXA3UR2018	0.867375033486906	0.886830243506847	BOXA3UR2018_Lanc2018368_sg_5_1	BOXA3UR2018_Lanc2018368_sg_5_1__5	-10	-1	2018-04-19	-0.509312259722222	2018	Lanc2018368	yes
BOXA3UR2018	0.900363868975266	0.883869451231086	BOXA3UR2018_Lanc2018368_sg_5_1	BOXA3UR2018_Lanc2018368_sg_5_1__6	-10	-1	2018-04-19	-0.509312259722222	2018	Lanc2018368	yes
BOXA3UR2018	0.912506677718717	0.917784043127179	BOXA3UR2018_Lanc2018368_sg_5_3	BOXA3UR2018_Lanc2018368_sg_5_3__5	-10	-1	2018-04-19	-0.507499379444444	2018	Lanc2018368	yes
BOXA3UR2018	0.956914317533665	0.934710497626191	BOXA3UR2018_Lanc2018368_sg_5_3	BOXA3UR2018_Lanc2018368_sg_5_3__6	-10	-1	2018-04-19	-0.507499379444444	2018	Lanc2018368	yes
BOXA3UR2018	0.899426609247042	0.916360701567988	BOXA3UR2018_Lanc2018368_sg_5_4	BOXA3UR2018_Lanc2018368_sg_5_4__5	-10	-1	2018-04-19	-0.506639999166667	2018	Lanc2018368	yes
BOXA3UR2018	0.964216638845564	0.931821624046303	BOXA3UR2018_Lanc2018368_sg_5_4	BOXA3UR2018_Lanc2018368_sg_5_4__6	-10	-1	2018-04-19	-0.506639999166667	2018	Lanc2018368	yes
BOXA3UR2018	0.888171158193067	0.9195902541932	BOXA3UR2018_Lanc2018368_sg_5_5	BOXA3UR2018_Lanc2018368_sg_5_5__5	-10	-1	2018-04-19	-0.505666814166667	2018	Lanc2018368	yes
BOXA3UR2018	0.929826149754653	0.90899865397386	BOXA3UR2018_Lanc2018368_sg_5_5	BOXA3UR2018_Lanc2018368_sg_5_5__6	-10	-1	2018-04-19	-0.505666814166667	2018	Lanc2018368	yes
BOXA3UR2018	0.806566003626504	0.856918328307683	BOXA3UR2018_Lanc2018368_sg_5_6	BOXA3UR2018_Lanc2018368_sg_5_6__5	-10	-1	2018-04-19	-0.504810509722222	2018	Lanc2018368	yes
BOXA3UR2018	0.914028665786824	0.860297334706664	BOXA3UR2018_Lanc2018368_sg_5_6	BOXA3UR2018_Lanc2018368_sg_5_6__6	-10	-1	2018-04-19	-0.504810509722222	2018	Lanc2018368	yes
BOXA3UR2018	0.910259313703155	0.911425698330179	BOXA3UR2018_Lanc2018368_sg_5_7	BOXA3UR2018_Lanc2018368_sg_5_7__5	-10	-1	2018-04-19	-0.503842024722222	2018	Lanc2018368	yes
BOXA3UR2018	0.948017290002835	0.929138301852995	BOXA3UR2018_Lanc2018368_sg_5_7	BOXA3UR2018_Lanc2018368_sg_5_7__6	-10	-1	2018-04-19	-0.503842024722222	2018	Lanc2018368	yes
BOXA3UR2018	0.755733875109056	0.754501021100378	BOXA3UR2018_Lanc2018368_sg_5_8	BOXA3UR2018_Lanc2018368_sg_5_8__5	-10	-1	2018-04-19	-0.502950101388889	2018	Lanc2018368	yes
BOXA3UR2018	0.927046103094931	0.841389989101993	BOXA3UR2018_Lanc2018368_sg_5_8	BOXA3UR2018_Lanc2018368_sg_5_8__6	-10	-1	2018-04-19	-0.502950101388889	2018	Lanc2018368	yes
BOXA3UR2018	0.765639938901574	0.776865772459676	BOXA3UR2018_Lanc2018368_sg_5_9	BOXA3UR2018_Lanc2018368_sg_5_9__5	-10	-1	2018-04-19	-0.502048432777778	2018	Lanc2018368	yes
BOXA3UR2018	0.96626197011814	0.865950954509857	BOXA3UR2018_Lanc2018368_sg_5_9	BOXA3UR2018_Lanc2018368_sg_5_9__6	-10	-1	2018-04-19	-0.502048432777778	2018	Lanc2018368	yes
BOXA3UR2018	0.606837401600712	0.368335662238129	BOXA3UR2018_Lanc2018368_sg_6_2	BOXA3UR2018_Lanc2018368_sg_6_2__4	-10	-1	2018-04-19	-0.581361039722222	2018	Lanc2018368	yes
BOXA3UR2018	0.905278696847469	0.733906004200007	BOXA3UR2018_Lanc2018368_sg_6_2	BOXA3UR2018_Lanc2018368_sg_6_2__5	-10	-1	2018-04-19	-0.581361039722222	2018	Lanc2018368	yes
BOXA3UR2018	0.94160323406196	0.798534226964745	BOXA3UR2018_Lanc2018368_sg_6_2	BOXA3UR2018_Lanc2018368_sg_6_2__6	-10	-1	2018-04-19	-0.581361039722222	2018	Lanc2018368	yes
BOXA3UR2018	0.972074113110752	0.787784069365224	BOXA3UR2018_Lanc2018368_sg_6_2	BOXA3UR2018_Lanc2018368_sg_6_2__7	-10	-1	2018-04-19	-0.581361039722222	2018	Lanc2018368	yes
BOXA3UR2018	0.950822328655137	0.771557310340759	BOXA3UR2018_Lanc2018368_sg_6_2	BOXA3UR2018_Lanc2018368_sg_6_2__8	-10	-1	2018-04-19	-0.581361039722222	2018	Lanc2018368	yes
BOXA3UR2018	0.84638889782461	0.57553635555282	BOXA3UR2018_Lanc2018368_sg_6_3	BOXA3UR2018_Lanc2018368_sg_6_3__4	-10	-1	2018-04-19	-0.579972824444444	2018	Lanc2018368	yes
BOXA3UR2018	0.924272612622257	0.764779988478328	BOXA3UR2018_Lanc2018368_sg_6_3	BOXA3UR2018_Lanc2018368_sg_6_3__5	-10	-1	2018-04-19	-0.579972824444444	2018	Lanc2018368	yes
BOXA3UR2018	0.932422886498741	0.845444520251838	BOXA3UR2018_Lanc2018368_sg_6_3	BOXA3UR2018_Lanc2018368_sg_6_3__6	-10	-1	2018-04-19	-0.579972824444444	2018	Lanc2018368	yes
BOXA3UR2018	0.917637506781867	0.847273261339747	BOXA3UR2018_Lanc2018368_sg_6_3	BOXA3UR2018_Lanc2018368_sg_6_3__7	-10	-1	2018-04-19	-0.579972824444444	2018	Lanc2018368	yes
BOXA3UR2018	0.97478948520937	0.807444765379746	BOXA3UR2018_Lanc2018368_sg_6_3	BOXA3UR2018_Lanc2018368_sg_6_3__8	-10	-1	2018-04-19	-0.579972824444444	2018	Lanc2018368	yes
BOXA3UR2018	0.930769516541992	0.816245822903195	BOXA3UR2018_Lanc2018368_sg_6_3	BOXA3UR2018_Lanc2018368_sg_6_3__9	-10	-1	2018-04-19	-0.579972824444444	2018	Lanc2018368	yes
BOXA3UR2018	0.728211946922969	0.468264705547187	BOXA3UR2018_Lanc2018368_sg_6_5	BOXA3UR2018_Lanc2018368_sg_6_5__4	-10	-1	2018-04-19	-0.576054779166667	2018	Lanc2018368	yes
BOXA3UR2018	0.924078976301913	0.770662628121557	BOXA3UR2018_Lanc2018368_sg_6_5	BOXA3UR2018_Lanc2018368_sg_6_5__5	-10	-1	2018-04-19	-0.576054779166667	2018	Lanc2018368	yes
BOXA3UR2018	0.933972697882674	0.855442926855603	BOXA3UR2018_Lanc2018368_sg_6_5	BOXA3UR2018_Lanc2018368_sg_6_5__6	-10	-1	2018-04-19	-0.576054779166667	2018	Lanc2018368	yes
BOXA3UR2018	0.978966106393376	0.870135289779129	BOXA3UR2018_Lanc2018368_sg_6_5	BOXA3UR2018_Lanc2018368_sg_6_5__7	-10	-1	2018-04-19	-0.576054779166667	2018	Lanc2018368	yes
BOXA3UR2018	0.953447494822555	0.876811018020081	BOXA3UR2018_Lanc2018368_sg_6_5	BOXA3UR2018_Lanc2018368_sg_6_5__8	-10	-1	2018-04-19	-0.576054779166667	2018	Lanc2018368	yes
BOXA3UR2018	0.981957758679363	0.851826339657698	BOXA3UR2018_Lanc2018368_sg_6_5	BOXA3UR2018_Lanc2018368_sg_6_5__9	-10	-1	2018-04-19	-0.576054779166667	2018	Lanc2018368	yes
BOXA3UR2018	0.968964612186789	0.85047427901083	BOXA3UR2018_Lanc2018368_sg_6_5	BOXA3UR2018_Lanc2018368_sg_6_5__10	-10	-1	2018-04-19	-0.576054779166667	2018	Lanc2018368	yes
BOXA3UR2018	0.973367963263978	0.849892832563663	BOXA3UR2018_Lanc2018368_sg_6_5	BOXA3UR2018_Lanc2018368_sg_6_5__11	-10	-1	2018-04-19	-0.576054779166667	2018	Lanc2018368	yes
BOXA3UR2018	0.899448333103306	0.850519229296953	BOXA3UR2018_Lanc2018368_sg_6_5	BOXA3UR2018_Lanc2018368_sg_6_5__12	-10	-1	2018-04-19	-0.576054779166667	2018	Lanc2018368	yes
BOXA3UR2018	0.9606134763884	0.858893122484768	BOXA3UR2018_Lanc2018368_sg_6_5	BOXA3UR2018_Lanc2018368_sg_6_5__13	-10	-1	2018-04-19	-0.576054779166667	2018	Lanc2018368	yes
BOXA3UR2018	0.830587762250742	0.504703651604935	BOXA3UR2018_Lanc2018368_sg_6_8	BOXA3UR2018_Lanc2018368_sg_6_8__4	-10	-1	2018-04-19	-0.571064999722222	2018	Lanc2018368	yes
BOXA3UR2018	0.972734756894978	0.729281639082386	BOXA3UR2018_Lanc2018368_sg_6_8	BOXA3UR2018_Lanc2018368_sg_6_8__5	-10	-1	2018-04-19	-0.571064999722222	2018	Lanc2018368	yes
BOXA3UR2018	0.881546425256099	0.779141233683991	BOXA3UR2018_Lanc2018368_sg_6_8	BOXA3UR2018_Lanc2018368_sg_6_8__6	-10	-1	2018-04-19	-0.571064999722222	2018	Lanc2018368	yes
BOXA3UR2018	0.947510686579445	0.866124351349627	BOXA3UR2018_Lanc2018368_sg_6_8	BOXA3UR2018_Lanc2018368_sg_6_8__7	-10	-1	2018-04-19	-0.571064999722222	2018	Lanc2018368	yes
BOXA3UR2018	0.97301193602063	0.851297743016699	BOXA3UR2018_Lanc2018368_sg_6_8	BOXA3UR2018_Lanc2018368_sg_6_8__8	-10	-1	2018-04-19	-0.571064999722222	2018	Lanc2018368	yes
BOXA3UR2018	0.963547165161465	0.851477438269546	BOXA3UR2018_Lanc2018368_sg_6_8	BOXA3UR2018_Lanc2018368_sg_6_8__9	-10	-1	2018-04-19	-0.571064999722222	2018	Lanc2018368	yes
BOXA3UR2018	0.97435680208396	0.819643716460235	BOXA3UR2018_Lanc2018368_sg_6_8	BOXA3UR2018_Lanc2018368_sg_6_8__10	-10	-1	2018-04-19	-0.571064999722222	2018	Lanc2018368	yes
BOXA3UR2018	0.97105877421218	0.847594986761938	BOXA3UR2018_Lanc2018368_sg_6_8	BOXA3UR2018_Lanc2018368_sg_6_8__11	-10	-1	2018-04-19	-0.571064999722222	2018	Lanc2018368	yes
BOXA3UR2018	0.969651451814751	0.84870182611122	BOXA3UR2018_Lanc2018368_sg_6_8	BOXA3UR2018_Lanc2018368_sg_6_8__12	-10	-1	2018-04-19	-0.571064999722222	2018	Lanc2018368	yes
BOXA3UR2018	0.962898763154422	0.833767120060329	BOXA3UR2018_Lanc2018368_sg_6_8	BOXA3UR2018_Lanc2018368_sg_6_8__13	-10	-1	2018-04-19	-0.571064999722222	2018	Lanc2018368	yes
BOXA3UR2018	0.182183428073262	0.212454949675701	BOXA3UR2018_Lanc2018137_sg_1_10	BOXA3UR2018_Lanc2018137_sg_1_10__3	-43	-6	2018-03-17	3.07079867055556	2018	Lanc2018137	no
BOXA3UR2018	0.859379334282445	0.353829473027084	BOXA3UR2018_Lanc2018137_sg_1_10	BOXA3UR2018_Lanc2018137_sg_1_10__4	-43	-6	2018-03-17	3.07079867055556	2018	Lanc2018137	no
BOXA3UR2018	0.496928881285316	0.422497763799741	BOXA3UR2018_Lanc2018137_sg_1_10	BOXA3UR2018_Lanc2018137_sg_1_10__5	-43	-6	2018-03-17	3.07079867055556	2018	Lanc2018137	no
BOXA3UR2018	0.789233353093399	0.665671171007047	BOXA3UR2018_Lanc2018137_sg_1_10	BOXA3UR2018_Lanc2018137_sg_1_10__6	-43	-6	2018-03-17	3.07079867055556	2018	Lanc2018137	no
BOXA3UR2018	0.793110420366787	0.604591139969339	BOXA3UR2018_Lanc2018137_sg_1_10	BOXA3UR2018_Lanc2018137_sg_1_10__7	-43	-6	2018-03-17	3.07079867055556	2018	Lanc2018137	no
BOXA3UR2018	0.899177595916255	0.677194160334751	BOXA3UR2018_Lanc2018137_sg_1_10	BOXA3UR2018_Lanc2018137_sg_1_10__8	-43	-6	2018-03-17	3.07079867055556	2018	Lanc2018137	no
BOXA3UR2018	0.865366917295916	0.652548674610655	BOXA3UR2018_Lanc2018137_sg_1_10	BOXA3UR2018_Lanc2018137_sg_1_10__9	-43	-6	2018-03-17	3.07079867055556	2018	Lanc2018137	no
BOXA3UR2018	0.789045714727597	0.60790015314645	BOXA3UR2018_Lanc2018137_sg_1_10	BOXA3UR2018_Lanc2018137_sg_1_10__10	-43	-6	2018-03-17	3.07079867055556	2018	Lanc2018137	no
BOXA3UR2018	0.660461928510692	0.645535833256008	BOXA3UR2018_Lanc2018137_sg_1_10	BOXA3UR2018_Lanc2018137_sg_1_10__11	-43	-6	2018-03-17	3.07079867055556	2018	Lanc2018137	no
BOXA3UR2018	0.658205267305368	0.608710669544595	BOXA3UR2018_Lanc2018137_sg_1_10	BOXA3UR2018_Lanc2018137_sg_1_10__12	-43	-6	2018-03-17	3.07079867055556	2018	Lanc2018137	no
BOXA3UR2018	0.561150255870503	0.207874365806123	BOXA3UR2018_Lanc2018137_sg_1_11	BOXA3UR2018_Lanc2018137_sg_1_11__5	-43	-6	2018-03-17	3.07374766277778	2018	Lanc2018137	no
BOXA3UR2018	0.579776717392587	0.43526645063215	BOXA3UR2018_Lanc2018137_sg_1_11	BOXA3UR2018_Lanc2018137_sg_1_11__6	-43	-6	2018-03-17	3.07374766277778	2018	Lanc2018137	no
BOXA3UR2018	0.926522466742226	0.660021590870608	BOXA3UR2018_Lanc2018137_sg_1_11	BOXA3UR2018_Lanc2018137_sg_1_11__7	-43	-6	2018-03-17	3.07374766277778	2018	Lanc2018137	no
BOXA3UR2018	0.919092863157636	0.660145200098244	BOXA3UR2018_Lanc2018137_sg_1_11	BOXA3UR2018_Lanc2018137_sg_1_11__8	-43	-6	2018-03-17	3.07374766277778	2018	Lanc2018137	no
BOXA3UR2018	0.838972016314533	0.680606356048275	BOXA3UR2018_Lanc2018137_sg_1_11	BOXA3UR2018_Lanc2018137_sg_1_11__9	-43	-6	2018-03-17	3.07374766277778	2018	Lanc2018137	no
BOXA3UR2018	0.799260998996695	0.671357550914674	BOXA3UR2018_Lanc2018137_sg_1_11	BOXA3UR2018_Lanc2018137_sg_1_11__10	-43	-6	2018-03-17	3.07374766277778	2018	Lanc2018137	no
BOXA3UR2018	0.907618038237985	0.630121662190259	BOXA3UR2018_Lanc2018137_sg_1_11	BOXA3UR2018_Lanc2018137_sg_1_11__11	-43	-6	2018-03-17	3.07374766277778	2018	Lanc2018137	no
BOXA3UR2018	0.839718181116251	0.631479007405423	BOXA3UR2018_Lanc2018137_sg_1_11	BOXA3UR2018_Lanc2018137_sg_1_11__12	-43	-6	2018-03-17	3.07374766277778	2018	Lanc2018137	no
BOXA3UR2018	0.832375762494202	0.552156243173199	BOXA3UR2018_Lanc2018137_sg_1_12	BOXA3UR2018_Lanc2018137_sg_1_12__7	-43	-6	2018-03-17	3.07536438916667	2018	Lanc2018137	no
BOXA3UR2018	0.867082338483817	0.587890923669146	BOXA3UR2018_Lanc2018137_sg_1_12	BOXA3UR2018_Lanc2018137_sg_1_12__8	-43	-6	2018-03-17	3.07536438916667	2018	Lanc2018137	no
BOXA3UR2018	0.888310487047848	0.605326467408923	BOXA3UR2018_Lanc2018137_sg_1_12	BOXA3UR2018_Lanc2018137_sg_1_12__9	-43	-6	2018-03-17	3.07536438916667	2018	Lanc2018137	no
BOXA3UR2018	0.600866962184419	0.61673973753882	BOXA3UR2018_Lanc2018137_sg_1_12	BOXA3UR2018_Lanc2018137_sg_1_12__10	-43	-6	2018-03-17	3.07536438916667	2018	Lanc2018137	no
BOXA3UR2018	0.830878355774667	0.555540517205442	BOXA3UR2018_Lanc2018137_sg_1_12	BOXA3UR2018_Lanc2018137_sg_1_12__11	-43	-6	2018-03-17	3.07536438916667	2018	Lanc2018137	no
BOXA3UR2018	0.856839539874524	0.531169253187596	BOXA3UR2018_Lanc2018137_sg_1_12	BOXA3UR2018_Lanc2018137_sg_1_12__12	-43	-6	2018-03-17	3.07536438916667	2018	Lanc2018137	no
BOXA3UR2018	0.3828828221057	0.352982158626837	BOXA3UR2018_Lanc2018137_sg_1_13	BOXA3UR2018_Lanc2018137_sg_1_13__4	-43	-6	2018-03-17	3.07671904027778	2018	Lanc2018137	no
BOXA3UR2018	0.820100862522362	0.500430055783678	BOXA3UR2018_Lanc2018137_sg_1_13	BOXA3UR2018_Lanc2018137_sg_1_13__5	-43	-6	2018-03-17	3.07671904027778	2018	Lanc2018137	no
BOXA3UR2018	0.799803173905159	0.557170872339407	BOXA3UR2018_Lanc2018137_sg_1_13	BOXA3UR2018_Lanc2018137_sg_1_13__6	-43	-6	2018-03-17	3.07671904027778	2018	Lanc2018137	no
BOXA3UR2018	0.827915233361039	0.579066114587813	BOXA3UR2018_Lanc2018137_sg_1_13	BOXA3UR2018_Lanc2018137_sg_1_13__7	-43	-6	2018-03-17	3.07671904027778	2018	Lanc2018137	no
BOXA3UR2018	0.766734316049257	0.659794095908655	BOXA3UR2018_Lanc2018137_sg_1_13	BOXA3UR2018_Lanc2018137_sg_1_13__8	-43	-6	2018-03-17	3.07671904027778	2018	Lanc2018137	no
BOXA3UR2018	0.754968742016687	0.684504590612857	BOXA3UR2018_Lanc2018137_sg_1_13	BOXA3UR2018_Lanc2018137_sg_1_13__9	-43	-6	2018-03-17	3.07671904027778	2018	Lanc2018137	no
BOXA3UR2018	0.706878501419705	0.635994633016232	BOXA3UR2018_Lanc2018137_sg_1_13	BOXA3UR2018_Lanc2018137_sg_1_13__10	-43	-6	2018-03-17	3.07671904027778	2018	Lanc2018137	no
BOXA3UR2018	0.88882256090549	0.653896413095491	BOXA3UR2018_Lanc2018137_sg_1_13	BOXA3UR2018_Lanc2018137_sg_1_13__11	-43	-6	2018-03-17	3.07671904027778	2018	Lanc2018137	no
BOXA3UR2018	0.899879784244348	0.654749890346598	BOXA3UR2018_Lanc2018137_sg_1_13	BOXA3UR2018_Lanc2018137_sg_1_13__12	-43	-6	2018-03-17	3.07671904027778	2018	Lanc2018137	no
BOXA3UR2018	0.881924510401786	0.619744254710329	BOXA3UR2018_Lanc2018137_sg_1_13	BOXA3UR2018_Lanc2018137_sg_1_13__13	-43	-6	2018-03-17	3.07671904027778	2018	Lanc2018137	no
BOXA3UR2018	0.395496426344418	0.388271329857177	BOXA3UR2018_Lanc2018137_sg_1_14	BOXA3UR2018_Lanc2018137_sg_1_14__5	-43	-6	2018-03-17	3.079142525	2018	Lanc2018137	no
BOXA3UR2018	0.837368837552944	0.501962832188812	BOXA3UR2018_Lanc2018137_sg_1_14	BOXA3UR2018_Lanc2018137_sg_1_14__6	-43	-6	2018-03-17	3.079142525	2018	Lanc2018137	no
BOXA3UR2018	0.653964762376419	0.548950796206447	BOXA3UR2018_Lanc2018137_sg_1_14	BOXA3UR2018_Lanc2018137_sg_1_14__7	-43	-6	2018-03-17	3.079142525	2018	Lanc2018137	no
BOXA3UR2018	0.891322263793033	0.608983112850016	BOXA3UR2018_Lanc2018137_sg_1_14	BOXA3UR2018_Lanc2018137_sg_1_14__8	-43	-6	2018-03-17	3.079142525	2018	Lanc2018137	no
BOXA3UR2018	0.627830932150094	0.605668525452919	BOXA3UR2018_Lanc2018137_sg_1_14	BOXA3UR2018_Lanc2018137_sg_1_14__9	-43	-6	2018-03-17	3.079142525	2018	Lanc2018137	no
BOXA3UR2018	0.583620627622839	0.55660028313166	BOXA3UR2018_Lanc2018137_sg_1_14	BOXA3UR2018_Lanc2018137_sg_1_14__10	-43	-6	2018-03-17	3.079142525	2018	Lanc2018137	no
BOXA3UR2018	0.558278088473117	0.575178359537179	BOXA3UR2018_Lanc2018137_sg_1_14	BOXA3UR2018_Lanc2018137_sg_1_14__11	-43	-6	2018-03-17	3.079142525	2018	Lanc2018137	no
BOXA3UR2018	0.433658790707361	0.387504331037232	BOXA3UR2018_Lanc2018137_sg_1_15	BOXA3UR2018_Lanc2018137_sg_1_15__5	-43	-6	2018-03-17	3.08047488944444	2018	Lanc2018137	no
BOXA3UR2018	0.671964522818588	0.375254802550567	BOXA3UR2018_Lanc2018137_sg_1_15	BOXA3UR2018_Lanc2018137_sg_1_15__6	-43	-6	2018-03-17	3.08047488944444	2018	Lanc2018137	no
BOXA3UR2018	0.708397374561958	0.501192969662563	BOXA3UR2018_Lanc2018137_sg_1_15	BOXA3UR2018_Lanc2018137_sg_1_15__7	-43	-6	2018-03-17	3.08047488944444	2018	Lanc2018137	no
BOXA3UR2018	0.900838668655972	0.614866959214539	BOXA3UR2018_Lanc2018137_sg_1_15	BOXA3UR2018_Lanc2018137_sg_1_15__8	-43	-6	2018-03-17	3.08047488944444	2018	Lanc2018137	no
BOXA3UR2018	0.903496646948145	0.657035913662445	BOXA3UR2018_Lanc2018137_sg_1_15	BOXA3UR2018_Lanc2018137_sg_1_15__9	-43	-6	2018-03-17	3.08047488944444	2018	Lanc2018137	no
BOXA3UR2018	0.731569326117127	0.642032678712456	BOXA3UR2018_Lanc2018137_sg_1_15	BOXA3UR2018_Lanc2018137_sg_1_15__10	-43	-6	2018-03-17	3.08047488944444	2018	Lanc2018137	no
BOXA3UR2018	0.871478574099261	0.563173649378594	BOXA3UR2018_Lanc2018137_sg_1_15	BOXA3UR2018_Lanc2018137_sg_1_15__11	-43	-6	2018-03-17	3.08047488944444	2018	Lanc2018137	no
BOXA3UR2018	0.797262185871461	0.53900464332669	BOXA3UR2018_Lanc2018137_sg_1_15	BOXA3UR2018_Lanc2018137_sg_1_15__12	-43	-6	2018-03-17	3.08047488944444	2018	Lanc2018137	no
BOXA3UR2018	0.63469832171919	0.33834594693679	BOXA3UR2018_Lanc2018137_sg_1_16	BOXA3UR2018_Lanc2018137_sg_1_16__5	-43	-6	2018-03-17	3.08246558833333	2018	Lanc2018137	no
BOXA3UR2018	0.756838889998446	0.593037598994418	BOXA3UR2018_Lanc2018137_sg_1_16	BOXA3UR2018_Lanc2018137_sg_1_16__6	-43	-6	2018-03-17	3.08246558833333	2018	Lanc2018137	no
BOXA3UR2018	0.773211101310952	0.664115407479624	BOXA3UR2018_Lanc2018137_sg_1_16	BOXA3UR2018_Lanc2018137_sg_1_16__7	-43	-6	2018-03-17	3.08246558833333	2018	Lanc2018137	no
BOXA3UR2018	0.86952276674514	0.641179138997959	BOXA3UR2018_Lanc2018137_sg_1_16	BOXA3UR2018_Lanc2018137_sg_1_16__8	-43	-6	2018-03-17	3.08246558833333	2018	Lanc2018137	no
BOXA3UR2018	0.744361292694528	0.658079786983727	BOXA3UR2018_Lanc2018137_sg_1_16	BOXA3UR2018_Lanc2018137_sg_1_16__9	-43	-6	2018-03-17	3.08246558833333	2018	Lanc2018137	no
BOXA3UR2018	0.71841899990047	0.625853376466509	BOXA3UR2018_Lanc2018137_sg_1_16	BOXA3UR2018_Lanc2018137_sg_1_16__10	-43	-6	2018-03-17	3.08246558833333	2018	Lanc2018137	no
BOXA3UR2018	0.513785790289974	0.571867028074992	BOXA3UR2018_Lanc2018137_sg_5_11	BOXA3UR2018_Lanc2018137_sg_5_11__5	-43	-6	2018-03-17	3.13864819027778	2018	Lanc2018137	no
BOXA3UR2018	0.693087154469974	0.603436472379974	BOXA3UR2018_Lanc2018137_sg_5_11	BOXA3UR2018_Lanc2018137_sg_5_11__6	-43	-6	2018-03-17	3.13864819027778	2018	Lanc2018137	no
BOXA3UR2018	0.617040562234882	0.639980345985883	BOXA3UR2018_Lanc2018137_sg_5_17	BOXA3UR2018_Lanc2018137_sg_5_17__5	-43	-6	2018-03-17	3.14333515555556	2018	Lanc2018137	no
BOXA3UR2018	0.518620011348007	0.567830286791444	BOXA3UR2018_Lanc2018137_sg_5_17	BOXA3UR2018_Lanc2018137_sg_5_17__6	-43	-6	2018-03-17	3.14333515555556	2018	Lanc2018137	no
BOXA3UR2018	0.88427972265704	0.796842666045273	BOXA3UR2018_Lanc2018137_sg_5_18	BOXA3UR2018_Lanc2018137_sg_5_18__5	-43	-6	2018-03-17	3.1440576075	2018	Lanc2018137	no
BOXA3UR2018	0.676037239388326	0.780158481022683	BOXA3UR2018_Lanc2018137_sg_5_18	BOXA3UR2018_Lanc2018137_sg_5_18__6	-43	-6	2018-03-17	3.1440576075	2018	Lanc2018137	no
BOXA3UR2018	0.726576524536645	0.712079486120192	BOXA3UR2018_Lanc2018137_sg_5_19	BOXA3UR2018_Lanc2018137_sg_5_19__5	-43	-6	2018-03-17	3.14498530305556	2018	Lanc2018137	no
BOXA3UR2018	0.735587336544936	0.731081930540791	BOXA3UR2018_Lanc2018137_sg_5_19	BOXA3UR2018_Lanc2018137_sg_5_19__6	-43	-6	2018-03-17	3.14498530305556	2018	Lanc2018137	no
BOXA3UR2018	0.442169528734176	0.271213598136847	BOXA3UR2018_Lanc2018137_sg_6_12	BOXA3UR2018_Lanc2018137_sg_6_12__4	-43	-6	2018-03-17	3.10388575944444	2018	Lanc2018137	no
BOXA3UR2018	0.844449260452192	0.702278901349591	BOXA3UR2018_Lanc2018137_sg_6_12	BOXA3UR2018_Lanc2018137_sg_6_12__5	-43	-6	2018-03-17	3.10388575944444	2018	Lanc2018137	no
BOXA3UR2018	0.814349502729654	0.747166728201081	BOXA3UR2018_Lanc2018137_sg_6_12	BOXA3UR2018_Lanc2018137_sg_6_12__6	-43	-6	2018-03-17	3.10388575944444	2018	Lanc2018137	no
BOXA3UR2018	0.709926841030213	0.608434934973844	BOXA3UR2018_Lanc2018137_sg_6_12	BOXA3UR2018_Lanc2018137_sg_6_12__7	-43	-6	2018-03-17	3.10388575944444	2018	Lanc2018137	no
BOXA3UR2018	0.870458807343839	0.668826279597176	BOXA3UR2018_Lanc2018137_sg_6_12	BOXA3UR2018_Lanc2018137_sg_6_12__8	-43	-6	2018-03-17	3.10388575944444	2018	Lanc2018137	no
BOXA3UR2018	0.916139192295286	0.745834245740813	BOXA3UR2018_Lanc2018137_sg_6_12	BOXA3UR2018_Lanc2018137_sg_6_12__9	-43	-6	2018-03-17	3.10388575944444	2018	Lanc2018137	no
BOXA3UR2018	0.913687233066041	0.740678905493504	BOXA3UR2018_Lanc2018137_sg_6_12	BOXA3UR2018_Lanc2018137_sg_6_12__10	-43	-6	2018-03-17	3.10388575944444	2018	Lanc2018137	no
BOXA3UR2018	0.18217000919748	0.27395141137966	BOXA3UR2018_Lanc2018137_sg_6_13	BOXA3UR2018_Lanc2018137_sg_6_13__4	-43	-6	2018-03-17	3.10463554527778	2018	Lanc2018137	no
BOXA3UR2018	0.543236929235632	0.519321107745438	BOXA3UR2018_Lanc2018137_sg_6_13	BOXA3UR2018_Lanc2018137_sg_6_13__6	-43	-6	2018-03-17	3.10463554527778	2018	Lanc2018137	no
BOXA3UR2018	0.454125369508224	0.445366783495248	BOXA3UR2018_Lanc2018137_sg_6_13	BOXA3UR2018_Lanc2018137_sg_6_13__7	-43	-6	2018-03-17	3.10463554527778	2018	Lanc2018137	no
BOXA3UR2018	0.483040821559598	0.589787275349163	BOXA3UR2018_Lanc2018137_sg_6_14	BOXA3UR2018_Lanc2018137_sg_6_14__5	-43	-6	2018-03-17	3.10560923333333	2018	Lanc2018137	no
BOXA3UR2018	0.804927965723965	0.585684254540634	BOXA3UR2018_Lanc2018137_sg_6_14	BOXA3UR2018_Lanc2018137_sg_6_14__6	-43	-6	2018-03-17	3.10560923333333	2018	Lanc2018137	no
BOXA3UR2018	0.855185139522511	0.855185139522511	BOXA3UR2018_Lanc2018137_sg_6_15	BOXA3UR2018_Lanc2018137_sg_6_15__6	-43	-6	2018-03-17	3.10633774638889	2018	Lanc2018137	no
BOXA3UR2018	0.691636252747429	0.434176020730878	BOXA3UR2018_Lanc2018137_sg_6_16	BOXA3UR2018_Lanc2018137_sg_6_16__4	-43	-6	2018-03-17	3.10698840972222	2018	Lanc2018137	no
BOXA3UR2018	0.54077227941034	0.619178726221639	BOXA3UR2018_Lanc2018137_sg_6_16	BOXA3UR2018_Lanc2018137_sg_6_16__5	-43	-6	2018-03-17	3.10698840972222	2018	Lanc2018137	no
BOXA3UR2018	0.828912764613973	0.649615584090272	BOXA3UR2018_Lanc2018137_sg_6_16	BOXA3UR2018_Lanc2018137_sg_6_16__6	-43	-6	2018-03-17	3.10698840972222	2018	Lanc2018137	no
BOXA3UR2018	0.861234600002754	0.669850904759644	BOXA3UR2018_Lanc2018137_sg_6_16	BOXA3UR2018_Lanc2018137_sg_6_16__7	-43	-6	2018-03-17	3.10698840972222	2018	Lanc2018137	no
BOXA3UR2018	0.619259287489692	0.367081967614282	BOXA3UR2018_Lanc2018137_sg_6_17	BOXA3UR2018_Lanc2018137_sg_6_17__4	-43	-6	2018-03-17	3.10771423972222	2018	Lanc2018137	no
BOXA3UR2018	0.603399906776726	0.50757730205636	BOXA3UR2018_Lanc2018137_sg_6_17	BOXA3UR2018_Lanc2018137_sg_6_17__5	-43	-6	2018-03-17	3.10771423972222	2018	Lanc2018137	no
BOXA3UR2018	0.848267806642969	0.591952076211429	BOXA3UR2018_Lanc2018137_sg_6_17	BOXA3UR2018_Lanc2018137_sg_6_17__6	-43	-6	2018-03-17	3.10771423972222	2018	Lanc2018137	no
BOXA3UR2018	0.497267623123948	0.565658327187829	BOXA3UR2018_Lanc2018137_sg_6_17	BOXA3UR2018_Lanc2018137_sg_6_17__7	-43	-6	2018-03-17	3.10771423972222	2018	Lanc2018137	no
BOXA3UR2018	0.804592141935224	0.517039687170659	BOXA3UR2018_Lanc2018137_sg_6_17	BOXA3UR2018_Lanc2018137_sg_6_17__8	-43	-6	2018-03-17	3.10771423972222	2018	Lanc2018137	no
BOXA3UR2018	0.452099301996892	0.398879875583929	BOXA3UR2018_Lanc2018137_sg_6_18	BOXA3UR2018_Lanc2018137_sg_6_18__4	-43	-6	2018-03-17	3.108486445	2018	Lanc2018137	no
BOXA3UR2018	0.838346184117324	0.663747784876791	BOXA3UR2018_Lanc2018137_sg_6_18	BOXA3UR2018_Lanc2018137_sg_6_18__5	-43	-6	2018-03-17	3.108486445	2018	Lanc2018137	no
BOXA3UR2018	0.780625158157448	0.676452374543695	BOXA3UR2018_Lanc2018137_sg_6_18	BOXA3UR2018_Lanc2018137_sg_6_18__6	-43	-6	2018-03-17	3.108486445	2018	Lanc2018137	no
BOXA3UR2018	0.877938212684956	0.653473325560544	BOXA3UR2018_Lanc2018137_sg_6_18	BOXA3UR2018_Lanc2018137_sg_6_18__7	-43	-6	2018-03-17	3.108486445	2018	Lanc2018137	no
BOXA3UR2018	0.628409511031593	0.622686555342498	BOXA3UR2018_Lanc2018137_sg_6_18	BOXA3UR2018_Lanc2018137_sg_6_18__8	-43	-6	2018-03-17	3.108486445	2018	Lanc2018137	no
BOXA3UR2018	0.886692880559875	0.703988264238372	BOXA3UR2018_Lanc2018137_sg_6_18	BOXA3UR2018_Lanc2018137_sg_6_18__9	-43	-6	2018-03-17	3.108486445	2018	Lanc2018137	no
BOXA3UR2018	0.621784436569035	0.710705024738424	BOXA3UR2018_Lanc2018137_sg_6_18	BOXA3UR2018_Lanc2018137_sg_6_18__10	-43	-6	2018-03-17	3.108486445	2018	Lanc2018137	no
BOXA3UR2018	0.824129420645412	0.565820646018653	BOXA3UR2018_Lanc2018137_sg_6_18	BOXA3UR2018_Lanc2018137_sg_6_18__11	-43	-6	2018-03-17	3.108486445	2018	Lanc2018137	no
BOXA3UR2018	0.224923596631922	0.177620016039924	BOXA3UR2018_Lanc2018137_sg_6_19	BOXA3UR2018_Lanc2018137_sg_6_19__4	-43	-6	2018-03-17	3.10920687555556	2018	Lanc2018137	no
BOXA3UR2018	0.696356479262121	0.543660935763779	BOXA3UR2018_Lanc2018137_sg_6_19	BOXA3UR2018_Lanc2018137_sg_6_19__5	-43	-6	2018-03-17	3.10920687555556	2018	Lanc2018137	no
BOXA3UR2018	0.646966655323104	0.686356952936405	BOXA3UR2018_Lanc2018137_sg_6_19	BOXA3UR2018_Lanc2018137_sg_6_19__7	-43	-6	2018-03-17	3.10920687555556	2018	Lanc2018137	no
BOXA3UR2018	0.434348856131955	0.448957269261058	BOXA3UR2018_Lanc2018137_sg_6_19	BOXA3UR2018_Lanc2018137_sg_6_19__9	-43	-6	2018-03-17	3.10920687555556	2018	Lanc2018137	no
BOXA3UR2018	0.799784449431064	0.525409401540741	BOXA3UR2018_Lanc2018137_sg_6_19	BOXA3UR2018_Lanc2018137_sg_6_19__10	-43	-6	2018-03-17	3.10920687555556	2018	Lanc2018137	no
BOXA3UR2018	0.79253838838337	0.427823173715065	BOXA3UR2018_Lanc2018137_sg_6_21	BOXA3UR2018_Lanc2018137_sg_6_21__4	-43	-6	2018-03-17	3.11071880222222	2018	Lanc2018137	no
BOXA3UR2018	0.536893618247373	0.499438100044611	BOXA3UR2018_Lanc2018137_sg_6_21	BOXA3UR2018_Lanc2018137_sg_6_21__5	-43	-6	2018-03-17	3.11071880222222	2018	Lanc2018137	no
BOXA3UR2018	0.698244070244658	0.611385548002672	BOXA3UR2018_Lanc2018137_sg_6_21	BOXA3UR2018_Lanc2018137_sg_6_21__6	-43	-6	2018-03-17	3.11071880222222	2018	Lanc2018137	no
BOXA3UR2018	0.693715890085743	0.612428170580011	BOXA3UR2018_Lanc2018137_sg_6_21	BOXA3UR2018_Lanc2018137_sg_6_21__7	-43	-6	2018-03-17	3.11071880222222	2018	Lanc2018137	no
BOXA3UR2018	0.774070049193463	0.538187845045113	BOXA3UR2018_Lanc2018137_sg_6_21	BOXA3UR2018_Lanc2018137_sg_6_21__8	-43	-6	2018-03-17	3.11071880222222	2018	Lanc2018137	no
BOXA3UR2018	0.816155459600287	0.651615075197033	BOXA3UR2018_Lanc2018137_sg_6_23	BOXA3UR2018_Lanc2018137_sg_6_23__4	-43	-6	2018-03-17	3.11290803694444	2018	Lanc2018137	no
BOXA3UR2018	0.793541977336016	0.695743648133693	BOXA3UR2018_Lanc2018137_sg_6_23	BOXA3UR2018_Lanc2018137_sg_6_23__5	-43	-6	2018-03-17	3.11290803694444	2018	Lanc2018137	no
BOXA3UR2018	0.672420832031822	0.670327176155341	BOXA3UR2018_Lanc2018137_sg_6_23	BOXA3UR2018_Lanc2018137_sg_6_23__6	-43	-6	2018-03-17	3.11290803694444	2018	Lanc2018137	no
BOXA3UR2018	0.805036703860766	0.68397415825618	BOXA3UR2018_Lanc2018137_sg_6_23	BOXA3UR2018_Lanc2018137_sg_6_23__7	-43	-6	2018-03-17	3.11290803694444	2018	Lanc2018137	no
BOXA3UR2018	0.729248453761654	0.672907303769234	BOXA3UR2018_Lanc2018137_sg_6_23	BOXA3UR2018_Lanc2018137_sg_6_23__8	-43	-6	2018-03-17	3.11290803694444	2018	Lanc2018137	no
BOXA3UR2018	0.557532583793435	0.602512424080744	BOXA3UR2018_Lanc2018137_sg_6_23	BOXA3UR2018_Lanc2018137_sg_6_23__9	-43	-6	2018-03-17	3.11290803694444	2018	Lanc2018137	no
BOXA3UR2018	0.748866029966992	0.598841555138123	BOXA3UR2018_Lanc2018368_sg_3_16	BOXA3UR2018_Lanc2018368_sg_3_16__4	-10	-1	2018-04-19	-0.620719163888889	2018	Lanc2018368	yes
BOXA3UR2018	0.837175980372321	0.742510643624791	BOXA3UR2018_Lanc2018368_sg_3_16	BOXA3UR2018_Lanc2018368_sg_3_16__5	-10	-1	2018-04-19	-0.620719163888889	2018	Lanc2018368	yes
BOXA3UR2018	0.846891231097856	0.763724314519761	BOXA3UR2018_Lanc2018368_sg_3_16	BOXA3UR2018_Lanc2018368_sg_3_16__6	-10	-1	2018-04-19	-0.620719163888889	2018	Lanc2018368	yes
BOXA3UR2018	0.933479067559567	0.745691841236835	BOXA3UR2018_Lanc2018368_sg_3_16	BOXA3UR2018_Lanc2018368_sg_3_16__7	-10	-1	2018-04-19	-0.620719163888889	2018	Lanc2018368	yes
BOXA3UR2018	0.839481540633298	0.592168950782817	BOXA3UR2018_Lanc2018368_sg_3_18	BOXA3UR2018_Lanc2018368_sg_3_18__4	-10	-1	2018-04-19	-0.618798646666667	2018	Lanc2018368	yes
BOXA3UR2018	0.770613418828148	0.669766041699192	BOXA3UR2018_Lanc2018368_sg_3_18	BOXA3UR2018_Lanc2018368_sg_3_18__5	-10	-1	2018-04-19	-0.618798646666667	2018	Lanc2018368	yes
BOXA3UR2018	0.813383432960612	0.753516486522599	BOXA3UR2018_Lanc2018368_sg_3_18	BOXA3UR2018_Lanc2018368_sg_3_18__6	-10	-1	2018-04-19	-0.618798646666667	2018	Lanc2018368	yes
BOXA3UR2018	0.96238212756807	0.718289264195733	BOXA3UR2018_Lanc2018368_sg_3_18	BOXA3UR2018_Lanc2018368_sg_3_18__7	-10	-1	2018-04-19	-0.618798646666667	2018	Lanc2018368	yes
BOXA3UR2018	0.763047277485249	0.708048270657332	BOXA3UR2018_Lanc2018368_sg_3_18	BOXA3UR2018_Lanc2018368_sg_3_18__8	-10	-1	2018-04-19	-0.618798646666667	2018	Lanc2018368	yes
BOXA3UR2018	0.839438639090714	0.607475032856099	BOXA3UR2018_Lanc2018368_sg_3_24	BOXA3UR2018_Lanc2018368_sg_3_24__4	-10	-1	2018-04-19	-0.612077193055556	2018	Lanc2018368	yes
BOXA3UR2018	0.795773154502389	0.707685693659308	BOXA3UR2018_Lanc2018368_sg_3_24	BOXA3UR2018_Lanc2018368_sg_3_24__5	-10	-1	2018-04-19	-0.612077193055556	2018	Lanc2018368	yes
BOXA3UR2018	0.945969204866578	0.807199656252169	BOXA3UR2018_Lanc2018368_sg_3_24	BOXA3UR2018_Lanc2018368_sg_3_24__6	-10	-1	2018-04-19	-0.612077193055556	2018	Lanc2018368	yes
BOXA3UR2018	0.920420229724761	0.807060695088996	BOXA3UR2018_Lanc2018368_sg_3_24	BOXA3UR2018_Lanc2018368_sg_3_24__7	-10	-1	2018-04-19	-0.612077193055556	2018	Lanc2018368	yes
BOXA3UR2018	0.933532662190187	0.755679257732686	BOXA3UR2018_Lanc2018368_sg_3_24	BOXA3UR2018_Lanc2018368_sg_3_24__8	-10	-1	2018-04-19	-0.612077193055556	2018	Lanc2018368	yes
BOXA3UR2018	0.796831116573283	0.594798603930921	BOXA3UR2018_Lanc2018368_sg_3_28	BOXA3UR2018_Lanc2018368_sg_3_28__4	-10	-1	2018-04-19	-0.606419035555556	2018	Lanc2018368	yes
BOXA3UR2018	0.787280985022857	0.713334459393179	BOXA3UR2018_Lanc2018368_sg_3_28	BOXA3UR2018_Lanc2018368_sg_3_28__5	-10	-1	2018-04-19	-0.606419035555556	2018	Lanc2018368	yes
BOXA3UR2018	0.959457789697751	0.806723991091777	BOXA3UR2018_Lanc2018368_sg_3_28	BOXA3UR2018_Lanc2018368_sg_3_28__6	-10	-1	2018-04-19	-0.606419035555556	2018	Lanc2018368	yes
BOXA3UR2018	0.922436378493455	0.781545562354454	BOXA3UR2018_Lanc2018368_sg_3_28	BOXA3UR2018_Lanc2018368_sg_3_28__7	-10	-1	2018-04-19	-0.606419035555556	2018	Lanc2018368	yes
BOXA3UR2018	0.960687181370463	0.76734240829413	BOXA3UR2018_Lanc2018368_sg_3_28	BOXA3UR2018_Lanc2018368_sg_3_28__8	-10	-1	2018-04-19	-0.606419035555556	2018	Lanc2018368	yes
BOXA3UR2018	0.82588826131223	0.777531940524203	BOXA3UR2018_Lanc2018368_sg_3_28	BOXA3UR2018_Lanc2018368_sg_3_28__9	-10	-1	2018-04-19	-0.606419035555556	2018	Lanc2018368	yes
BOXA3UR2018	0.774476328153102	0.524682889763301	BOXA3UR2018_Lanc2018368_sg_3_29	BOXA3UR2018_Lanc2018368_sg_3_29__3	-10	-1	2018-04-19	-0.604289786388889	2018	Lanc2018368	yes
BOXA3UR2018	0.713785661584664	0.613427731629378	BOXA3UR2018_Lanc2018368_sg_3_29	BOXA3UR2018_Lanc2018368_sg_3_29__4	-10	-1	2018-04-19	-0.604289786388889	2018	Lanc2018368	yes
BOXA3UR2018	0.885487456055029	0.718336111129174	BOXA3UR2018_Lanc2018368_sg_3_29	BOXA3UR2018_Lanc2018368_sg_3_29__5	-10	-1	2018-04-19	-0.604289786388889	2018	Lanc2018368	yes
BOXA3UR2018	0.877525718188364	0.739264425848647	BOXA3UR2018_Lanc2018368_sg_3_29	BOXA3UR2018_Lanc2018368_sg_3_29__6	-10	-1	2018-04-19	-0.604289786388889	2018	Lanc2018368	yes
BOXA3UR2018	0.851986231119682	0.673557388445198	BOXA3UR2018_Lanc2018368_sg_3_29	BOXA3UR2018_Lanc2018368_sg_3_29__7	-10	-1	2018-04-19	-0.604289786388889	2018	Lanc2018368	yes
BOXA3UR2018	0.844056456393618	0.594352366313051	BOXA3UR2018_Lanc2018368_sg_3_30	BOXA3UR2018_Lanc2018368_sg_3_30__4	-10	-1	2018-04-19	-0.601628559722222	2018	Lanc2018368	yes
BOXA3UR2018	0.683500339013191	0.682951646214206	BOXA3UR2018_Lanc2018368_sg_3_30	BOXA3UR2018_Lanc2018368_sg_3_30__5	-10	-1	2018-04-19	-0.601628559722222	2018	Lanc2018368	yes
BOXA3UR2018	0.968182174452978	0.80566724424552	BOXA3UR2018_Lanc2018368_sg_3_30	BOXA3UR2018_Lanc2018368_sg_3_30__6	-10	-1	2018-04-19	-0.601628559722222	2018	Lanc2018368	yes
BOXA3UR2018	0.974960001347217	0.804282850797116	BOXA3UR2018_Lanc2018368_sg_3_30	BOXA3UR2018_Lanc2018368_sg_3_30__7	-10	-1	2018-04-19	-0.601628559722222	2018	Lanc2018368	yes
BOXA3UR2018	0.897423091989078	0.766193147437942	BOXA3UR2018_Lanc2018368_sg_3_30	BOXA3UR2018_Lanc2018368_sg_3_30__8	-10	-1	2018-04-19	-0.601628559722222	2018	Lanc2018368	yes
BOXA3UR2018	0.792429406454632	0.789538581187018	BOXA3UR2018_Lanc2018368_sg_3_30	BOXA3UR2018_Lanc2018368_sg_3_30__9	-10	-1	2018-04-19	-0.601628559722222	2018	Lanc2018368	yes
BOXA3UR2018	0.91634196115051	0.937014633907949	BOXA3UR2018_Lanc2018368_sg_5_10	BOXA3UR2018_Lanc2018368_sg_5_10__5	-10	-1	2018-04-19	-0.501141059722222	2018	Lanc2018368	yes
BOXA3UR2018	0.966607275514221	0.941474618332365	BOXA3UR2018_Lanc2018368_sg_5_10	BOXA3UR2018_Lanc2018368_sg_5_10__6	-10	-1	2018-04-19	-0.501141059722222	2018	Lanc2018368	yes
BOXA3UR2018	0.915912423201725	0.934867558697135	BOXA3UR2018_Lanc2018368_sg_5_11	BOXA3UR2018_Lanc2018368_sg_5_11__5	-10	-1	2018-04-19	-0.500042942222222	2018	Lanc2018368	yes
BOXA3UR2018	0.959999484918196	0.93795595405996	BOXA3UR2018_Lanc2018368_sg_5_11	BOXA3UR2018_Lanc2018368_sg_5_11__6	-10	-1	2018-04-19	-0.500042942222222	2018	Lanc2018368	yes
BOXA3UR2018	0.856975806157744	0.545785917839288	BOXA3UR2018_Lanc2018368_sg_6_12	BOXA3UR2018_Lanc2018368_sg_6_12__4	-10	-1	2018-04-19	-0.572256290833333	2018	Lanc2018368	yes
BOXA3UR2018	0.87708732524989	0.755634361593403	BOXA3UR2018_Lanc2018368_sg_6_12	BOXA3UR2018_Lanc2018368_sg_6_12__5	-10	-1	2018-04-19	-0.572256290833333	2018	Lanc2018368	yes
BOXA3UR2018	0.968799329531895	0.8745264548444	BOXA3UR2018_Lanc2018368_sg_6_12	BOXA3UR2018_Lanc2018368_sg_6_12__6	-10	-1	2018-04-19	-0.572256290833333	2018	Lanc2018368	yes
BOXA3UR2018	0.96413799619281	0.896755668488013	BOXA3UR2018_Lanc2018368_sg_6_12	BOXA3UR2018_Lanc2018368_sg_6_12__7	-10	-1	2018-04-19	-0.572256290833333	2018	Lanc2018368	yes
BOXA3UR2018	0.962745770924316	0.90097849231092	BOXA3UR2018_Lanc2018368_sg_6_12	BOXA3UR2018_Lanc2018368_sg_6_12__8	-10	-1	2018-04-19	-0.572256290833333	2018	Lanc2018368	yes
BOXA3UR2018	0.977053073012307	0.87919310519414	BOXA3UR2018_Lanc2018368_sg_6_12	BOXA3UR2018_Lanc2018368_sg_6_12__9	-10	-1	2018-04-19	-0.572256290833333	2018	Lanc2018368	yes
BOXA3UR2018	0.97315841756454	0.899531484033195	BOXA3UR2018_Lanc2018368_sg_6_12	BOXA3UR2018_Lanc2018368_sg_6_12__10	-10	-1	2018-04-19	-0.572256290833333	2018	Lanc2018368	yes
BOXA3UR2018	0.934512511049541	0.899624054723313	BOXA3UR2018_Lanc2018368_sg_6_12	BOXA3UR2018_Lanc2018368_sg_6_12__11	-10	-1	2018-04-19	-0.572256290833333	2018	Lanc2018368	yes
BOXA3UR2018	0.963317292432812	0.866522727200477	BOXA3UR2018_Lanc2018368_sg_6_12	BOXA3UR2018_Lanc2018368_sg_6_12__12	-10	-1	2018-04-19	-0.572256290833333	2018	Lanc2018368	yes
BOXA3UR2018	0.956614575885727	0.876343391113458	BOXA3UR2018_Lanc2018368_sg_6_12	BOXA3UR2018_Lanc2018368_sg_6_12__13	-10	-1	2018-04-19	-0.572256290833333	2018	Lanc2018368	yes
BOXA3UR2018	0.947608229976733	0.884741531873386	BOXA3UR2018_Lanc2018368_sg_6_12	BOXA3UR2018_Lanc2018368_sg_6_12__14	-10	-1	2018-04-19	-0.572256290833333	2018	Lanc2018368	yes
BOXE1Mleft2018	0.478741472351399	0.368635197963269	BOXE1Mleft2018_Lanc2018113_sg_3_1	BOXE1Mleft2018_Lanc2018113_sg_3_1__2	-43	-6	2018-03-14	3.50305238638889	2018	Lanc2018113	no
BOXE1Mleft2018	0.867293199571509	0.606690602399252	BOXE1Mleft2018_Lanc2018113_sg_3_1	BOXE1Mleft2018_Lanc2018113_sg_3_1__3	-43	-6	2018-03-14	3.50305238638889	2018	Lanc2018113	no
BOXE1Mleft2018	0.837703244298836	0.671025546235947	BOXE1Mleft2018_Lanc2018113_sg_3_1	BOXE1Mleft2018_Lanc2018113_sg_3_1__4	-43	-6	2018-03-14	3.50305238638889	2018	Lanc2018113	no
BOXE1Mleft2018	0.957746104299367	0.721302280276615	BOXE1Mleft2018_Lanc2018113_sg_3_1	BOXE1Mleft2018_Lanc2018113_sg_3_1__5	-43	-6	2018-03-14	3.50305238638889	2018	Lanc2018113	no
BOXE1Mleft2018	0.94609778639885	0.725880275860757	BOXE1Mleft2018_Lanc2018113_sg_3_1	BOXE1Mleft2018_Lanc2018113_sg_3_1__6	-43	-6	2018-03-14	3.50305238638889	2018	Lanc2018113	no
BOXE1Mleft2018	0.869503569931049	0.718678911580923	BOXE1Mleft2018_Lanc2018113_sg_3_1	BOXE1Mleft2018_Lanc2018113_sg_3_1__7	-43	-6	2018-03-14	3.50305238638889	2018	Lanc2018113	no
BOXE1Mleft2018	0.678911734830521	0.641683773909668	BOXE1Mleft2018_Lanc2018113_sg_3_1	BOXE1Mleft2018_Lanc2018113_sg_3_1__8	-43	-6	2018-03-14	3.50305238638889	2018	Lanc2018113	no
BOXE1Mleft2018	0.461496758071375	0.341267142733562	BOXE1Mleft2018_Lanc2018113_sg_3_2	BOXE1Mleft2018_Lanc2018113_sg_3_2__2	-43	-6	2018-03-14	3.50456756666667	2018	Lanc2018113	no
BOXE1Mleft2018	0.728222658950348	0.530812818009475	BOXE1Mleft2018_Lanc2018113_sg_3_2	BOXE1Mleft2018_Lanc2018113_sg_3_2__3	-43	-6	2018-03-14	3.50456756666667	2018	Lanc2018113	no
BOXE1Mleft2018	0.847803942191801	0.621832256334675	BOXE1Mleft2018_Lanc2018113_sg_3_2	BOXE1Mleft2018_Lanc2018113_sg_3_2__4	-43	-6	2018-03-14	3.50456756666667	2018	Lanc2018113	no
BOXE1Mleft2018	0.861502006387713	0.678757326630462	BOXE1Mleft2018_Lanc2018113_sg_3_2	BOXE1Mleft2018_Lanc2018113_sg_3_2__5	-43	-6	2018-03-14	3.50456756666667	2018	Lanc2018113	no
BOXE1Mleft2018	0.885898776514422	0.622448136021912	BOXE1Mleft2018_Lanc2018113_sg_3_2	BOXE1Mleft2018_Lanc2018113_sg_3_2__6	-43	-6	2018-03-14	3.50456756666667	2018	Lanc2018113	no
BOXE1Mleft2018	0.774390904178766	0.394207649392743	BOXE1Mleft2018_Lanc2018113_sg_3_3	BOXE1Mleft2018_Lanc2018113_sg_3_3__2	-43	-6	2018-03-14	3.50579134194444	2018	Lanc2018113	no
BOXE1Mleft2018	0.646043256000801	0.477092934846871	BOXE1Mleft2018_Lanc2018113_sg_3_3	BOXE1Mleft2018_Lanc2018113_sg_3_3__3	-43	-6	2018-03-14	3.50579134194444	2018	Lanc2018113	no
BOXE1Mleft2018	0.870278654782323	0.622921103535486	BOXE1Mleft2018_Lanc2018113_sg_3_3	BOXE1Mleft2018_Lanc2018113_sg_3_3__4	-43	-6	2018-03-14	3.50579134194444	2018	Lanc2018113	no
BOXE1Mleft2018	0.933699191943349	0.678660134287175	BOXE1Mleft2018_Lanc2018113_sg_3_3	BOXE1Mleft2018_Lanc2018113_sg_3_3__5	-43	-6	2018-03-14	3.50579134194444	2018	Lanc2018113	no
BOXE1Mleft2018	0.944383254495157	0.693019135204994	BOXE1Mleft2018_Lanc2018113_sg_3_3	BOXE1Mleft2018_Lanc2018113_sg_3_3__6	-43	-6	2018-03-14	3.50579134194444	2018	Lanc2018113	no
BOXE1Mleft2018	0.879837667944242	0.70396835071341	BOXE1Mleft2018_Lanc2018113_sg_3_3	BOXE1Mleft2018_Lanc2018113_sg_3_3__7	-43	-6	2018-03-14	3.50579134194444	2018	Lanc2018113	no
BOXE1Mleft2018	0.934736224695837	0.672281139542569	BOXE1Mleft2018_Lanc2018113_sg_3_3	BOXE1Mleft2018_Lanc2018113_sg_3_3__8	-43	-6	2018-03-14	3.50579134194444	2018	Lanc2018113	no
BOXE1Mleft2018	0.725745083524958	0.623664015705902	BOXE1Mleft2018_Lanc2018113_sg_3_3	BOXE1Mleft2018_Lanc2018113_sg_3_3__9	-43	-6	2018-03-14	3.50579134194444	2018	Lanc2018113	no
BOXE1Mleft2018	0.795277615781498	0.404453240876242	BOXE1Mleft2018_Lanc2018113_sg_3_4	BOXE1Mleft2018_Lanc2018113_sg_3_4__2	-43	-6	2018-03-14	3.50744517333333	2018	Lanc2018113	no
BOXE1Mleft2018	0.649517020211532	0.545458786226412	BOXE1Mleft2018_Lanc2018113_sg_3_4	BOXE1Mleft2018_Lanc2018113_sg_3_4__3	-43	-6	2018-03-14	3.50744517333333	2018	Lanc2018113	no
BOXE1Mleft2018	0.974509445392073	0.761278513206478	BOXE1Mleft2018_Lanc2018113_sg_3_4	BOXE1Mleft2018_Lanc2018113_sg_3_4__4	-43	-6	2018-03-14	3.50744517333333	2018	Lanc2018113	no
BOXE1Mleft2018	0.962218973179828	0.753145996042826	BOXE1Mleft2018_Lanc2018113_sg_3_4	BOXE1Mleft2018_Lanc2018113_sg_3_4__5	-43	-6	2018-03-14	3.50744517333333	2018	Lanc2018113	no
BOXE1Mleft2018	0.954365618864857	0.763832617674842	BOXE1Mleft2018_Lanc2018113_sg_3_4	BOXE1Mleft2018_Lanc2018113_sg_3_4__6	-43	-6	2018-03-14	3.50744517333333	2018	Lanc2018113	no
BOXE1Mleft2018	0.912626229942056	0.755553211612869	BOXE1Mleft2018_Lanc2018113_sg_3_4	BOXE1Mleft2018_Lanc2018113_sg_3_4__7	-43	-6	2018-03-14	3.50744517333333	2018	Lanc2018113	no
BOXE1Mleft2018	0.728277263715924	0.660626025098265	BOXE1Mleft2018_Lanc2018113_sg_3_4	BOXE1Mleft2018_Lanc2018113_sg_3_4__8	-43	-6	2018-03-14	3.50744517333333	2018	Lanc2018113	no
BOXE1Mleft2018	0.448497154599233	0.335059343425298	BOXE1Mleft2018_Lanc2018113_sg_3_5	BOXE1Mleft2018_Lanc2018113_sg_3_5__2	-43	-6	2018-03-14	3.50851128222222	2018	Lanc2018113	no
BOXE1Mleft2018	0.874496156097926	0.67125226916513	BOXE1Mleft2018_Lanc2018113_sg_3_5	BOXE1Mleft2018_Lanc2018113_sg_3_5__3	-43	-6	2018-03-14	3.50851128222222	2018	Lanc2018113	no
BOXE1Mleft2018	0.975694071779219	0.749856424391965	BOXE1Mleft2018_Lanc2018113_sg_3_5	BOXE1Mleft2018_Lanc2018113_sg_3_5__4	-43	-6	2018-03-14	3.50851128222222	2018	Lanc2018113	no
BOXE1Mleft2018	0.805250262283744	0.751430515039142	BOXE1Mleft2018_Lanc2018113_sg_3_5	BOXE1Mleft2018_Lanc2018113_sg_3_5__5	-43	-6	2018-03-14	3.50851128222222	2018	Lanc2018113	no
BOXE1Mleft2018	0.950732659376338	0.734046866077578	BOXE1Mleft2018_Lanc2018113_sg_3_5	BOXE1Mleft2018_Lanc2018113_sg_3_5__6	-43	-6	2018-03-14	3.50851128222222	2018	Lanc2018113	no
BOXE1Mleft2018	0.937315792971492	0.715448954924865	BOXE1Mleft2018_Lanc2018113_sg_3_5	BOXE1Mleft2018_Lanc2018113_sg_3_5__7	-43	-6	2018-03-14	3.50851128222222	2018	Lanc2018113	no
BOXE1Mleft2018	0.552626863639628	0.376735465741096	BOXE1Mleft2018_Lanc2018113_sg_3_6	BOXE1Mleft2018_Lanc2018113_sg_3_6__2	-43	-6	2018-03-14	3.50973711722222	2018	Lanc2018113	no
BOXE1Mleft2018	0.743966534010102	0.562231756438348	BOXE1Mleft2018_Lanc2018113_sg_3_6	BOXE1Mleft2018_Lanc2018113_sg_3_6__3	-43	-6	2018-03-14	3.50973711722222	2018	Lanc2018113	no
BOXE1Mleft2018	0.941423050763575	0.64278331094483	BOXE1Mleft2018_Lanc2018113_sg_3_6	BOXE1Mleft2018_Lanc2018113_sg_3_6__4	-43	-6	2018-03-14	3.50973711722222	2018	Lanc2018113	no
BOXE1Mleft2018	0.931303646599545	0.672812034922187	BOXE1Mleft2018_Lanc2018113_sg_3_6	BOXE1Mleft2018_Lanc2018113_sg_3_6__5	-43	-6	2018-03-14	3.50973711722222	2018	Lanc2018113	no
BOXE1Mleft2018	0.776063070156876	0.689117158185665	BOXE1Mleft2018_Lanc2018113_sg_3_6	BOXE1Mleft2018_Lanc2018113_sg_3_6__6	-43	-6	2018-03-14	3.50973711722222	2018	Lanc2018113	no
BOXE1Mleft2018	0.880025893419089	0.689385580782487	BOXE1Mleft2018_Lanc2018113_sg_3_6	BOXE1Mleft2018_Lanc2018113_sg_3_6__7	-43	-6	2018-03-14	3.50973711722222	2018	Lanc2018113	no
BOXE1Mleft2018	0.950035592146247	0.707611524279428	BOXE1Mleft2018_Lanc2018113_sg_3_6	BOXE1Mleft2018_Lanc2018113_sg_3_6__8	-43	-6	2018-03-14	3.50973711722222	2018	Lanc2018113	no
BOXE1Mleft2018	0.782239163533031	0.698507457530699	BOXE1Mleft2018_Lanc2018113_sg_3_6	BOXE1Mleft2018_Lanc2018113_sg_3_6__9	-43	-6	2018-03-14	3.50973711722222	2018	Lanc2018113	no
BOXE1Mleft2018	0.549219240041972	0.561844378936374	BOXE1Mleft2018_Lanc2018113_sg_3_6	BOXE1Mleft2018_Lanc2018113_sg_3_6__10	-43	-6	2018-03-14	3.50973711722222	2018	Lanc2018113	no
BOXE1Mleft2018	0.776279572249642	0.756676800938083	BOXE1Mleft2018_Lanc2018113_sg_6_1	BOXE1Mleft2018_Lanc2018113_sg_6_1__4	-43	-6	2018-03-14	3.36418393861111	2018	Lanc2018113	no
BOXE1Mleft2018	0.819561395835456	0.837060142436509	BOXE1Mleft2018_Lanc2018113_sg_6_1	BOXE1Mleft2018_Lanc2018113_sg_6_1__5	-43	-6	2018-03-14	3.36418393861111	2018	Lanc2018113	no
BOXE1Mleft2018	0.897713143474521	0.850070828274702	BOXE1Mleft2018_Lanc2018113_sg_6_1	BOXE1Mleft2018_Lanc2018113_sg_6_1__6	-43	-6	2018-03-14	3.36418393861111	2018	Lanc2018113	no
BOXE1Mleft2018	0.905200409193691	0.858176758524607	BOXE1Mleft2018_Lanc2018113_sg_6_1	BOXE1Mleft2018_Lanc2018113_sg_6_1__7	-43	-6	2018-03-14	3.36418393861111	2018	Lanc2018113	no
BOXE1Mleft2018	0.567310781955061	0.455532674976363	BOXE1Mleft2018_Lanc2018113_sg_6_2	BOXE1Mleft2018_Lanc2018113_sg_6_2__4	-43	-6	2018-03-14	3.365305825	2018	Lanc2018113	no
BOXE1Mleft2018	0.808419467465861	0.807112917163748	BOXE1Mleft2018_Lanc2018113_sg_6_2	BOXE1Mleft2018_Lanc2018113_sg_6_2__5	-43	-6	2018-03-14	3.365305825	2018	Lanc2018113	no
BOXE1Mleft2018	0.902108695456589	0.775496693752857	BOXE1Mleft2018_Lanc2018113_sg_6_2	BOXE1Mleft2018_Lanc2018113_sg_6_2__6	-43	-6	2018-03-14	3.365305825	2018	Lanc2018113	no
BOXE1Mleft2018	0.81923489958583	0.7905593610984	BOXE1Mleft2018_Lanc2018113_sg_6_2	BOXE1Mleft2018_Lanc2018113_sg_6_2__7	-43	-6	2018-03-14	3.365305825	2018	Lanc2018113	no
BOXE1Mleft2018	0.916534243735094	0.781020595017559	BOXE1Mleft2018_Lanc2018113_sg_6_2	BOXE1Mleft2018_Lanc2018113_sg_6_2__8	-43	-6	2018-03-14	3.365305825	2018	Lanc2018113	no
BOXE1Mleft2018	0.707339051859823	0.689685117059211	BOXE1Mleft2018_Lanc2018113_sg_6_3	BOXE1Mleft2018_Lanc2018113_sg_6_3__4	-43	-6	2018-03-14	3.36615769777778	2018	Lanc2018113	no
BOXE1Mleft2018	0.916115039368668	0.840553280796129	BOXE1Mleft2018_Lanc2018113_sg_6_3	BOXE1Mleft2018_Lanc2018113_sg_6_3__5	-43	-6	2018-03-14	3.36615769777778	2018	Lanc2018113	no
BOXE1Mleft2018	0.909165210080823	0.810863503171645	BOXE1Mleft2018_Lanc2018113_sg_6_3	BOXE1Mleft2018_Lanc2018113_sg_6_3__6	-43	-6	2018-03-14	3.36615769777778	2018	Lanc2018113	no
BOXE1Mleft2018	0.873425558464608	0.849318843807402	BOXE1Mleft2018_Lanc2018113_sg_6_3	BOXE1Mleft2018_Lanc2018113_sg_6_3__7	-43	-6	2018-03-14	3.36615769777778	2018	Lanc2018113	no
BOXE1Mleft2018	0.932520331273772	0.828706366734387	BOXE1Mleft2018_Lanc2018113_sg_6_3	BOXE1Mleft2018_Lanc2018113_sg_6_3__8	-43	-6	2018-03-14	3.36615769777778	2018	Lanc2018113	no
BOXE1Mleft2018	0.738818250896821	0.725632906674738	BOXE1Mleft2018_Lanc2018113_sg_6_4	BOXE1Mleft2018_Lanc2018113_sg_6_4__4	-43	-6	2018-03-14	3.36690784055556	2018	Lanc2018113	no
BOXE1Mleft2018	0.87345366243003	0.849423374240238	BOXE1Mleft2018_Lanc2018113_sg_6_4	BOXE1Mleft2018_Lanc2018113_sg_6_4__5	-43	-6	2018-03-14	3.36690784055556	2018	Lanc2018113	no
BOXE1Mleft2018	0.888694771697225	0.824388242390222	BOXE1Mleft2018_Lanc2018113_sg_6_4	BOXE1Mleft2018_Lanc2018113_sg_6_4__6	-43	-6	2018-03-14	3.36690784055556	2018	Lanc2018113	no
BOXE1Mleft2018	0.782776967473139	0.679034767703478	BOXE1Mleft2018_Lanc2018113_sg_6_5	BOXE1Mleft2018_Lanc2018113_sg_6_5__4	-43	-6	2018-03-14	3.3679905875	2018	Lanc2018113	no
BOXE1Mleft2018	0.78082086284328	0.775141085441871	BOXE1Mleft2018_Lanc2018113_sg_6_5	BOXE1Mleft2018_Lanc2018113_sg_6_5__5	-43	-6	2018-03-14	3.3679905875	2018	Lanc2018113	no
BOXE1Mleft2018	0.943551538171088	0.826820429669829	BOXE1Mleft2018_Lanc2018113_sg_6_5	BOXE1Mleft2018_Lanc2018113_sg_6_5__6	-43	-6	2018-03-14	3.3679905875	2018	Lanc2018113	no
BOXE1Mleft2018	0.818790459067472	0.841885795124086	BOXE1Mleft2018_Lanc2018113_sg_6_5	BOXE1Mleft2018_Lanc2018113_sg_6_5__7	-43	-6	2018-03-14	3.3679905875	2018	Lanc2018113	no
BOXE1Mleft2018	0.921524558234292	0.793043035744097	BOXE1Mleft2018_Lanc2018113_sg_6_5	BOXE1Mleft2018_Lanc2018113_sg_6_5__8	-43	-6	2018-03-14	3.3679905875	2018	Lanc2018113	no
BOXE1Mleft2018	0.411128772471277	0.370016955766099	BOXE1Mleft2018_Lanc2018228_sg_3_1	BOXE1Mleft2018_Lanc2018228_sg_3_1__2	-29	-4	2018-03-28	2.04458499722222	2018	Lanc2018228	no
BOXE1Mleft2018	0.966473587470482	0.785272953946113	BOXE1Mleft2018_Lanc2018228_sg_3_1	BOXE1Mleft2018_Lanc2018228_sg_3_1__3	-29	-4	2018-03-28	2.04458499722222	2018	Lanc2018228	no
BOXE1Mleft2018	0.958891480863688	0.766448159616529	BOXE1Mleft2018_Lanc2018228_sg_3_1	BOXE1Mleft2018_Lanc2018228_sg_3_1__4	-29	-4	2018-03-28	2.04458499722222	2018	Lanc2018228	no
BOXE1Mleft2018	0.928889985975956	0.777562633824886	BOXE1Mleft2018_Lanc2018228_sg_3_1	BOXE1Mleft2018_Lanc2018228_sg_3_1__5	-29	-4	2018-03-28	2.04458499722222	2018	Lanc2018228	no
BOXE1Mleft2018	0.862668358491035	0.78797816838519	BOXE1Mleft2018_Lanc2018228_sg_3_1	BOXE1Mleft2018_Lanc2018228_sg_3_1__6	-29	-4	2018-03-28	2.04458499722222	2018	Lanc2018228	no
BOXE1Mleft2018	0.960495864307324	0.7975816331844	BOXE1Mleft2018_Lanc2018228_sg_3_1	BOXE1Mleft2018_Lanc2018228_sg_3_1__7	-29	-4	2018-03-28	2.04458499722222	2018	Lanc2018228	no
BOXE1Mleft2018	0.968129891491096	0.773752740351031	BOXE1Mleft2018_Lanc2018228_sg_3_1	BOXE1Mleft2018_Lanc2018228_sg_3_1__8	-29	-4	2018-03-28	2.04458499722222	2018	Lanc2018228	no
BOXE1Mleft2018	0.903378619948546	0.768133704361881	BOXE1Mleft2018_Lanc2018228_sg_3_1	BOXE1Mleft2018_Lanc2018228_sg_3_1__9	-29	-4	2018-03-28	2.04458499722222	2018	Lanc2018228	no
BOXE1Mleft2018	0.575686077664453	0.464920939240771	BOXE1Mleft2018_Lanc2018228_sg_3_2	BOXE1Mleft2018_Lanc2018228_sg_3_2__2	-29	-4	2018-03-28	2.04849115805556	2018	Lanc2018228	no
BOXE1Mleft2018	0.947495459444233	0.684072318765754	BOXE1Mleft2018_Lanc2018228_sg_3_2	BOXE1Mleft2018_Lanc2018228_sg_3_2__3	-29	-4	2018-03-28	2.04849115805556	2018	Lanc2018228	no
BOXE1Mleft2018	0.829457639216322	0.7067415107118	BOXE1Mleft2018_Lanc2018228_sg_3_2	BOXE1Mleft2018_Lanc2018228_sg_3_2__4	-29	-4	2018-03-28	2.04849115805556	2018	Lanc2018228	no
BOXE1Mleft2018	0.830768922592654	0.776034243430108	BOXE1Mleft2018_Lanc2018228_sg_3_2	BOXE1Mleft2018_Lanc2018228_sg_3_2__5	-29	-4	2018-03-28	2.04849115805556	2018	Lanc2018228	no
BOXE1Mleft2018	0.907099289345803	0.706423422478169	BOXE1Mleft2018_Lanc2018228_sg_3_2	BOXE1Mleft2018_Lanc2018228_sg_3_2__6	-29	-4	2018-03-28	2.04849115805556	2018	Lanc2018228	no
BOXE1Mleft2018	0.955209750471788	0.725756498776922	BOXE1Mleft2018_Lanc2018228_sg_3_2	BOXE1Mleft2018_Lanc2018228_sg_3_2__7	-29	-4	2018-03-28	2.04849115805556	2018	Lanc2018228	no
BOXE1Mleft2018	0.442626865436566	0.369319557447074	BOXE1Mleft2018_Lanc2018228_sg_3_3	BOXE1Mleft2018_Lanc2018228_sg_3_3__2	-29	-4	2018-03-28	2.05318644222222	2018	Lanc2018228	no
BOXE1Mleft2018	0.833347529132268	0.670301554911894	BOXE1Mleft2018_Lanc2018228_sg_3_3	BOXE1Mleft2018_Lanc2018228_sg_3_3__3	-29	-4	2018-03-28	2.05318644222222	2018	Lanc2018228	no
BOXE1Mleft2018	0.809174618777117	0.770067125795755	BOXE1Mleft2018_Lanc2018228_sg_3_3	BOXE1Mleft2018_Lanc2018228_sg_3_3__4	-29	-4	2018-03-28	2.05318644222222	2018	Lanc2018228	no
BOXE1Mleft2018	0.78462402400677	0.696642203973938	BOXE1Mleft2018_Lanc2018228_sg_3_3	BOXE1Mleft2018_Lanc2018228_sg_3_3__5	-29	-4	2018-03-28	2.05318644222222	2018	Lanc2018228	no
BOXE1Mleft2018	0.914951488416355	0.760498387331829	BOXE1Mleft2018_Lanc2018228_sg_3_3	BOXE1Mleft2018_Lanc2018228_sg_3_3__6	-29	-4	2018-03-28	2.05318644222222	2018	Lanc2018228	no
BOXE1Mleft2018	0.827689437355283	0.793646912359952	BOXE1Mleft2018_Lanc2018228_sg_3_3	BOXE1Mleft2018_Lanc2018228_sg_3_3__7	-29	-4	2018-03-28	2.05318644222222	2018	Lanc2018228	no
BOXE1Mleft2018	0.769413749077646	0.656316477213964	BOXE1Mleft2018_Lanc2018330_sg_1_6	BOXE1Mleft2018_Lanc2018330_sg_1_6__5	-10	-1	2018-04-16	-0.304465479722222	2018	Lanc2018330	yes
BOXE1Mleft2018	0.900590649818883	0.894283342509674	BOXE1Mleft2018_Lanc2018330_sg_1_6	BOXE1Mleft2018_Lanc2018330_sg_1_6__6	-10	-1	2018-04-16	-0.304465479722222	2018	Lanc2018330	yes
BOXE1Mleft2018	0.949534311946703	0.880638350907859	BOXE1Mleft2018_Lanc2018330_sg_1_6	BOXE1Mleft2018_Lanc2018330_sg_1_6__7	-10	-1	2018-04-16	-0.304465479722222	2018	Lanc2018330	yes
BOXE1Mleft2018	0.939827903117551	0.904582357314727	BOXE1Mleft2018_Lanc2018330_sg_1_6	BOXE1Mleft2018_Lanc2018330_sg_1_6__8	-10	-1	2018-04-16	-0.304465479722222	2018	Lanc2018330	yes
BOXE1Mleft2018	0.951363119027298	0.873709781889061	BOXE1Mleft2018_Lanc2018330_sg_1_6	BOXE1Mleft2018_Lanc2018330_sg_1_6__9	-10	-1	2018-04-16	-0.304465479722222	2018	Lanc2018330	yes
BOXE1Mleft2018	0.960009373966347	0.904079068000308	BOXE1Mleft2018_Lanc2018330_sg_1_6	BOXE1Mleft2018_Lanc2018330_sg_1_6__10	-10	-1	2018-04-16	-0.304465479722222	2018	Lanc2018330	yes
BOXE1Mleft2018	0.545042498319106	0.405352533498819	BOXE1Mleft2018_Lanc2018330_sg_1_7	BOXE1Mleft2018_Lanc2018330_sg_1_7__5	-10	-1	2018-04-16	-0.303392676111111	2018	Lanc2018330	yes
BOXE1Mleft2018	0.959690434555618	0.803529248019296	BOXE1Mleft2018_Lanc2018330_sg_1_7	BOXE1Mleft2018_Lanc2018330_sg_1_7__6	-10	-1	2018-04-16	-0.303392676111111	2018	Lanc2018330	yes
BOXE1Mleft2018	0.91372943567991	0.819220292345279	BOXE1Mleft2018_Lanc2018330_sg_1_7	BOXE1Mleft2018_Lanc2018330_sg_1_7__7	-10	-1	2018-04-16	-0.303392676111111	2018	Lanc2018330	yes
BOXE1Mleft2018	0.947866011468374	0.797799146797599	BOXE1Mleft2018_Lanc2018330_sg_1_7	BOXE1Mleft2018_Lanc2018330_sg_1_7__8	-10	-1	2018-04-16	-0.303392676111111	2018	Lanc2018330	yes
BOXE1Mleft2018	0.925312409635954	0.816696375380963	BOXE1Mleft2018_Lanc2018330_sg_1_7	BOXE1Mleft2018_Lanc2018330_sg_1_7__9	-10	-1	2018-04-16	-0.303392676111111	2018	Lanc2018330	yes
BOXE1Mleft2018	0.907710922370991	0.689347382478443	BOXE1Mleft2018_Lanc2018330_sg_1_8	BOXE1Mleft2018_Lanc2018330_sg_1_8__5	-10	-1	2018-04-16	-0.302395456944444	2018	Lanc2018330	yes
BOXE1Mleft2018	0.818574280136644	0.756714038684944	BOXE1Mleft2018_Lanc2018330_sg_1_8	BOXE1Mleft2018_Lanc2018330_sg_1_8__6	-10	-1	2018-04-16	-0.302395456944444	2018	Lanc2018330	yes
BOXE1Mleft2018	0.956961579055112	0.859425185291044	BOXE1Mleft2018_Lanc2018330_sg_1_8	BOXE1Mleft2018_Lanc2018330_sg_1_8__7	-10	-1	2018-04-16	-0.302395456944444	2018	Lanc2018330	yes
BOXE1Mleft2018	0.92009436338496	0.859662565385132	BOXE1Mleft2018_Lanc2018330_sg_1_8	BOXE1Mleft2018_Lanc2018330_sg_1_8__8	-10	-1	2018-04-16	-0.302395456944444	2018	Lanc2018330	yes
BOXE1Mleft2018	0.970685913737836	0.806013602493531	BOXE1Mleft2018_Lanc2018330_sg_1_8	BOXE1Mleft2018_Lanc2018330_sg_1_8__9	-10	-1	2018-04-16	-0.302395456944444	2018	Lanc2018330	yes
BOXE1Mleft2018	0.859128012315409	0.716383086049092	BOXE1Mleft2018_Lanc2018330_sg_1_9	BOXE1Mleft2018_Lanc2018330_sg_1_9__5	-10	-1	2018-04-16	-0.301377559166667	2018	Lanc2018330	yes
BOXE1Mleft2018	0.922783410708456	0.857478853625864	BOXE1Mleft2018_Lanc2018330_sg_1_9	BOXE1Mleft2018_Lanc2018330_sg_1_9__6	-10	-1	2018-04-16	-0.301377559166667	2018	Lanc2018330	yes
BOXE1Mleft2018	0.970483643707642	0.894874183880736	BOXE1Mleft2018_Lanc2018330_sg_1_9	BOXE1Mleft2018_Lanc2018330_sg_1_9__7	-10	-1	2018-04-16	-0.301377559166667	2018	Lanc2018330	yes
BOXE1Mleft2018	0.95441765981055	0.891543330374302	BOXE1Mleft2018_Lanc2018330_sg_1_9	BOXE1Mleft2018_Lanc2018330_sg_1_9__8	-10	-1	2018-04-16	-0.301377559166667	2018	Lanc2018330	yes
BOXE1Mleft2018	0.941185868625256	0.877295143533628	BOXE1Mleft2018_Lanc2018330_sg_1_9	BOXE1Mleft2018_Lanc2018330_sg_1_9__9	-10	-1	2018-04-16	-0.301377559166667	2018	Lanc2018330	yes
BOXE1Mleft2018	0.681037195640792	0.39262761458689	BOXE1Mleft2018_Lanc2018330_sg_3_1	BOXE1Mleft2018_Lanc2018330_sg_3_1__2	-10	-1	2018-04-16	0.0407774372222222	2018	Lanc2018330	no
BOXE1Mleft2018	0.860270808200708	0.553900372338999	BOXE1Mleft2018_Lanc2018330_sg_3_1	BOXE1Mleft2018_Lanc2018330_sg_3_1__3	-10	-1	2018-04-16	0.0407774372222222	2018	Lanc2018330	no
BOXE1Mleft2018	0.892717793927476	0.643858511242483	BOXE1Mleft2018_Lanc2018330_sg_3_1	BOXE1Mleft2018_Lanc2018330_sg_3_1__4	-10	-1	2018-04-16	0.0407774372222222	2018	Lanc2018330	no
BOXE1Mleft2018	0.923960672567816	0.688482374053504	BOXE1Mleft2018_Lanc2018330_sg_3_1	BOXE1Mleft2018_Lanc2018330_sg_3_1__5	-10	-1	2018-04-16	0.0407774372222222	2018	Lanc2018330	no
BOXE1Mleft2018	0.900744696856797	0.691926663291774	BOXE1Mleft2018_Lanc2018330_sg_3_1	BOXE1Mleft2018_Lanc2018330_sg_3_1__6	-10	-1	2018-04-16	0.0407774372222222	2018	Lanc2018330	no
BOXE1Mleft2018	0.83584119725759	0.695341211238876	BOXE1Mleft2018_Lanc2018330_sg_3_1	BOXE1Mleft2018_Lanc2018330_sg_3_1__7	-10	-1	2018-04-16	0.0407774372222222	2018	Lanc2018330	no
BOXE1Mleft2018	0.671275073881424	0.704607806628991	BOXE1Mleft2018_Lanc2018330_sg_3_1	BOXE1Mleft2018_Lanc2018330_sg_3_1__8	-10	-1	2018-04-16	0.0407774372222222	2018	Lanc2018330	no
BOXE1Mleft2018	0.716223342579605	0.514193830719312	BOXE1Mleft2018_Lanc2018330_sg_3_1	BOXE1Mleft2018_Lanc2018330_sg_3_1__9	-10	-1	2018-04-16	0.0407774372222222	2018	Lanc2018330	no
BOXE1Mleft2018	0.869187938925072	0.67733028584396	BOXE1Mleft2018_Lanc2018330_sg_3_1	BOXE1Mleft2018_Lanc2018330_sg_3_1__10	-10	-1	2018-04-16	0.0407774372222222	2018	Lanc2018330	no
BOXE1Mleft2018	0.824521347808708	0.416924477808462	BOXE1Mleft2018_Lanc2018330_sg_3_2	BOXE1Mleft2018_Lanc2018330_sg_3_2__2	-10	-1	2018-04-16	0.0417451827777778	2018	Lanc2018330	no
BOXE1Mleft2018	0.663954035402298	0.537302022541441	BOXE1Mleft2018_Lanc2018330_sg_3_2	BOXE1Mleft2018_Lanc2018330_sg_3_2__3	-10	-1	2018-04-16	0.0417451827777778	2018	Lanc2018330	no
BOXE1Mleft2018	0.939345103446077	0.781387277425426	BOXE1Mleft2018_Lanc2018330_sg_3_2	BOXE1Mleft2018_Lanc2018330_sg_3_2__4	-10	-1	2018-04-16	0.0417451827777778	2018	Lanc2018330	no
BOXE1Mleft2018	0.952818157419145	0.804529046037315	BOXE1Mleft2018_Lanc2018330_sg_3_2	BOXE1Mleft2018_Lanc2018330_sg_3_2__5	-10	-1	2018-04-16	0.0417451827777778	2018	Lanc2018330	no
BOXE1Mleft2018	0.952523983660787	0.793614377073172	BOXE1Mleft2018_Lanc2018330_sg_3_2	BOXE1Mleft2018_Lanc2018330_sg_3_2__6	-10	-1	2018-04-16	0.0417451827777778	2018	Lanc2018330	no
BOXE1Mleft2018	0.965276158278873	0.817939208790345	BOXE1Mleft2018_Lanc2018330_sg_3_2	BOXE1Mleft2018_Lanc2018330_sg_3_2__7	-10	-1	2018-04-16	0.0417451827777778	2018	Lanc2018330	no
BOXE1Mleft2018	0.943515687320277	0.799839348383791	BOXE1Mleft2018_Lanc2018330_sg_3_2	BOXE1Mleft2018_Lanc2018330_sg_3_2__8	-10	-1	2018-04-16	0.0417451827777778	2018	Lanc2018330	no
BOXE1Mleft2018	0.824387429129697	0.803199389404477	BOXE1Mleft2018_Lanc2018330_sg_3_2	BOXE1Mleft2018_Lanc2018330_sg_3_2__9	-10	-1	2018-04-16	0.0417451827777778	2018	Lanc2018330	no
BOXE1Mleft2018	0.966269810535157	0.738004184202126	BOXE1Mleft2018_Lanc2018330_sg_3_2	BOXE1Mleft2018_Lanc2018330_sg_3_2__10	-10	-1	2018-04-16	0.0417451827777778	2018	Lanc2018330	no
BOXE1Mleft2018	0.887449342062829	0.781637895297051	BOXE1Mleft2018_Lanc2018330_sg_3_2	BOXE1Mleft2018_Lanc2018330_sg_3_2__11	-10	-1	2018-04-16	0.0417451827777778	2018	Lanc2018330	no
BOXE1Mleft2018	0.619557896760207	0.357341436078609	BOXE1Mleft2018_Lanc2018330_sg_3_9	BOXE1Mleft2018_Lanc2018330_sg_3_9__2	-10	-1	2018-04-16	0.0493390694444444	2018	Lanc2018330	no
BOXE1Mleft2018	0.832918992678083	0.509159585893413	BOXE1Mleft2018_Lanc2018330_sg_3_9	BOXE1Mleft2018_Lanc2018330_sg_3_9__3	-10	-1	2018-04-16	0.0493390694444444	2018	Lanc2018330	no
BOXE1Mleft2018	0.74333447205833	0.612363473555415	BOXE1Mleft2018_Lanc2018330_sg_3_9	BOXE1Mleft2018_Lanc2018330_sg_3_9__4	-10	-1	2018-04-16	0.0493390694444444	2018	Lanc2018330	no
BOXE1Mleft2018	0.955598843972279	0.782394793794656	BOXE1Mleft2018_Lanc2018330_sg_3_9	BOXE1Mleft2018_Lanc2018330_sg_3_9__5	-10	-1	2018-04-16	0.0493390694444444	2018	Lanc2018330	no
BOXE1Mleft2018	0.950274799482559	0.789896550416448	BOXE1Mleft2018_Lanc2018330_sg_3_9	BOXE1Mleft2018_Lanc2018330_sg_3_9__6	-10	-1	2018-04-16	0.0493390694444444	2018	Lanc2018330	no
BOXE1Mleft2018	0.823923542154612	0.772528818336735	BOXE1Mleft2018_Lanc2018330_sg_3_9	BOXE1Mleft2018_Lanc2018330_sg_3_9__7	-10	-1	2018-04-16	0.0493390694444444	2018	Lanc2018330	no
BOXE1Mleft2018	0.958933271785454	0.776295955548068	BOXE1Mleft2018_Lanc2018330_sg_3_9	BOXE1Mleft2018_Lanc2018330_sg_3_9__8	-10	-1	2018-04-16	0.0493390694444444	2018	Lanc2018330	no
BOXE1Mleft2018	0.964022379052345	0.767965691600313	BOXE1Mleft2018_Lanc2018330_sg_3_9	BOXE1Mleft2018_Lanc2018330_sg_3_9__9	-10	-1	2018-04-16	0.0493390694444444	2018	Lanc2018330	no
BOXE1Mleft2018	0.912083551147475	0.734743289753807	BOXE1Mleft2018_Lanc2018330_sg_3_9	BOXE1Mleft2018_Lanc2018330_sg_3_9__10	-10	-1	2018-04-16	0.0493390694444444	2018	Lanc2018330	no
BOXE1Mleft2018	0.912349811793135	0.800206594953088	BOXE1Mleft2018_Lanc2018330_sg_3_9	BOXE1Mleft2018_Lanc2018330_sg_3_9__11	-10	-1	2018-04-16	0.0493390694444444	2018	Lanc2018330	no
BOXE1Mleft2018	0.873860336950354	0.873860336950354	BOXE1Mleft2018_Lanc2018330_sg_5_1	BOXE1Mleft2018_Lanc2018330_sg_5_1__5	-10	-1	2018-04-16	-0.198183510833333	2018	Lanc2018330	yes
BOXE1Mleft2018	0.910166932946084	0.910166932946084	BOXE1Mleft2018_Lanc2018330_sg_5_2	BOXE1Mleft2018_Lanc2018330_sg_5_2__5	-10	-1	2018-04-16	-0.197081590277778	2018	Lanc2018330	yes
BOXE1Mleft2018	0.703035110748319	0.435417057719022	BOXE1Mleft2018_Lanc2018113_sg_3_10	BOXE1Mleft2018_Lanc2018113_sg_3_10__2	-43	-6	2018-03-14	3.5152711225	2018	Lanc2018113	no
BOXE1Mleft2018	0.777342229198916	0.610481528518112	BOXE1Mleft2018_Lanc2018113_sg_3_10	BOXE1Mleft2018_Lanc2018113_sg_3_10__3	-43	-6	2018-03-14	3.5152711225	2018	Lanc2018113	no
BOXE1Mleft2018	0.97276491269759	0.704387675222479	BOXE1Mleft2018_Lanc2018113_sg_3_10	BOXE1Mleft2018_Lanc2018113_sg_3_10__4	-43	-6	2018-03-14	3.5152711225	2018	Lanc2018113	no
BOXE1Mleft2018	0.854419240976409	0.700778134115822	BOXE1Mleft2018_Lanc2018113_sg_3_10	BOXE1Mleft2018_Lanc2018113_sg_3_10__5	-43	-6	2018-03-14	3.5152711225	2018	Lanc2018113	no
BOXE1Mleft2018	0.946170071463222	0.7090436260878	BOXE1Mleft2018_Lanc2018113_sg_3_10	BOXE1Mleft2018_Lanc2018113_sg_3_10__6	-43	-6	2018-03-14	3.5152711225	2018	Lanc2018113	no
BOXE1Mleft2018	0.773411545719115	0.715039275643938	BOXE1Mleft2018_Lanc2018113_sg_3_10	BOXE1Mleft2018_Lanc2018113_sg_3_10__7	-43	-6	2018-03-14	3.5152711225	2018	Lanc2018113	no
BOXE1Mleft2018	0.899833198258262	0.617943586230184	BOXE1Mleft2018_Lanc2018113_sg_3_10	BOXE1Mleft2018_Lanc2018113_sg_3_10__8	-43	-6	2018-03-14	3.5152711225	2018	Lanc2018113	no
BOXE1Mleft2018	0.524482044731465	0.456333288042138	BOXE1Mleft2018_Lanc2018113_sg_3_12	BOXE1Mleft2018_Lanc2018113_sg_3_12__2	-43	-6	2018-03-14	3.51802481472222	2018	Lanc2018113	no
BOXE1Mleft2018	0.921873666132617	0.701342496457643	BOXE1Mleft2018_Lanc2018113_sg_3_12	BOXE1Mleft2018_Lanc2018113_sg_3_12__3	-43	-6	2018-03-14	3.51802481472222	2018	Lanc2018113	no
BOXE1Mleft2018	0.827353600042097	0.664914910280062	BOXE1Mleft2018_Lanc2018113_sg_3_12	BOXE1Mleft2018_Lanc2018113_sg_3_12__4	-43	-6	2018-03-14	3.51802481472222	2018	Lanc2018113	no
BOXE1Mleft2018	0.815661052609487	0.748437268103954	BOXE1Mleft2018_Lanc2018113_sg_3_12	BOXE1Mleft2018_Lanc2018113_sg_3_12__5	-43	-6	2018-03-14	3.51802481472222	2018	Lanc2018113	no
BOXE1Mleft2018	0.946520731878297	0.713981952906875	BOXE1Mleft2018_Lanc2018113_sg_3_12	BOXE1Mleft2018_Lanc2018113_sg_3_12__6	-43	-6	2018-03-14	3.51802481472222	2018	Lanc2018113	no
BOXE1Mleft2018	0.825811619144497	0.665854376969449	BOXE1Mleft2018_Lanc2018113_sg_3_12	BOXE1Mleft2018_Lanc2018113_sg_3_12__7	-43	-6	2018-03-14	3.51802481472222	2018	Lanc2018113	no
BOXE1Mleft2018	0.808270829354709	0.460048431759421	BOXE1Mleft2018_Lanc2018113_sg_3_16	BOXE1Mleft2018_Lanc2018113_sg_3_16__2	-43	-6	2018-03-14	3.52329958166667	2018	Lanc2018113	no
BOXE1Mleft2018	0.839271116388439	0.553695047585706	BOXE1Mleft2018_Lanc2018113_sg_3_16	BOXE1Mleft2018_Lanc2018113_sg_3_16__3	-43	-6	2018-03-14	3.52329958166667	2018	Lanc2018113	no
BOXE1Mleft2018	0.758506633402361	0.629714003367629	BOXE1Mleft2018_Lanc2018113_sg_3_16	BOXE1Mleft2018_Lanc2018113_sg_3_16__4	-43	-6	2018-03-14	3.52329958166667	2018	Lanc2018113	no
BOXE1Mleft2018	0.926343091902731	0.722935803125838	BOXE1Mleft2018_Lanc2018113_sg_3_16	BOXE1Mleft2018_Lanc2018113_sg_3_16__5	-43	-6	2018-03-14	3.52329958166667	2018	Lanc2018113	no
BOXE1Mleft2018	0.970855124796216	0.698073987247023	BOXE1Mleft2018_Lanc2018113_sg_3_16	BOXE1Mleft2018_Lanc2018113_sg_3_16__6	-43	-6	2018-03-14	3.52329958166667	2018	Lanc2018113	no
BOXE1Mleft2018	0.9747913527945	0.679129628773211	BOXE1Mleft2018_Lanc2018113_sg_3_16	BOXE1Mleft2018_Lanc2018113_sg_3_16__7	-43	-6	2018-03-14	3.52329958166667	2018	Lanc2018113	no
BOXE1Mleft2018	0.731633042285596	0.636054750069002	BOXE1Mleft2018_Lanc2018113_sg_6_10	BOXE1Mleft2018_Lanc2018113_sg_6_10__4	-43	-6	2018-03-14	3.37223727583333	2018	Lanc2018113	no
BOXE1Mleft2018	0.899007244455437	0.805985157346415	BOXE1Mleft2018_Lanc2018113_sg_6_10	BOXE1Mleft2018_Lanc2018113_sg_6_10__5	-43	-6	2018-03-14	3.37223727583333	2018	Lanc2018113	no
BOXE1Mleft2018	0.905441067853304	0.836763584154722	BOXE1Mleft2018_Lanc2018113_sg_6_10	BOXE1Mleft2018_Lanc2018113_sg_6_10__6	-43	-6	2018-03-14	3.37223727583333	2018	Lanc2018113	no
BOXE1Mleft2018	0.962229895565453	0.817276918695022	BOXE1Mleft2018_Lanc2018113_sg_6_10	BOXE1Mleft2018_Lanc2018113_sg_6_10__7	-43	-6	2018-03-14	3.37223727583333	2018	Lanc2018113	no
BOXE1Mleft2018	0.794226283698393	0.672525287224246	BOXE1Mleft2018_Lanc2018113_sg_6_15	BOXE1Mleft2018_Lanc2018113_sg_6_15__4	-43	-6	2018-03-14	3.37735136583333	2018	Lanc2018113	no
BOXE1Mleft2018	0.784619334786005	0.748439339521689	BOXE1Mleft2018_Lanc2018113_sg_6_15	BOXE1Mleft2018_Lanc2018113_sg_6_15__5	-43	-6	2018-03-14	3.37735136583333	2018	Lanc2018113	no
BOXE1Mleft2018	0.615173717576088	0.6188919415265	BOXE1Mleft2018_Lanc2018113_sg_6_15	BOXE1Mleft2018_Lanc2018113_sg_6_15__6	-43	-6	2018-03-14	3.37735136583333	2018	Lanc2018113	no
BOXE1Mleft2018	0.949157150844396	0.738893501874867	BOXE1Mleft2018_Lanc2018113_sg_6_15	BOXE1Mleft2018_Lanc2018113_sg_6_15__7	-43	-6	2018-03-14	3.37735136583333	2018	Lanc2018113	no
BOXE1Mleft2018	0.808489986132031	0.744598055130815	BOXE1Mleft2018_Lanc2018113_sg_6_20	BOXE1Mleft2018_Lanc2018113_sg_6_20__4	-43	-6	2018-03-14	3.38177267527778	2018	Lanc2018113	no
BOXE1Mleft2018	0.842476790074577	0.80885755296358	BOXE1Mleft2018_Lanc2018113_sg_6_20	BOXE1Mleft2018_Lanc2018113_sg_6_20__5	-43	-6	2018-03-14	3.38177267527778	2018	Lanc2018113	no
BOXE1Mleft2018	0.969800710746991	0.870930296290167	BOXE1Mleft2018_Lanc2018113_sg_6_20	BOXE1Mleft2018_Lanc2018113_sg_6_20__6	-43	-6	2018-03-14	3.38177267527778	2018	Lanc2018113	no
BOXE1Mleft2018	0.921222458407907	0.860626258404484	BOXE1Mleft2018_Lanc2018113_sg_6_20	BOXE1Mleft2018_Lanc2018113_sg_6_20__7	-43	-6	2018-03-14	3.38177267527778	2018	Lanc2018113	no
BOXE1Mleft2018	0.780571233387805	0.724254467137582	BOXE1Mleft2018_Lanc2018113_sg_6_25	BOXE1Mleft2018_Lanc2018113_sg_6_25__4	-43	-6	2018-03-14	3.38651327888889	2018	Lanc2018113	no
BOXE1Mleft2018	0.850207352935941	0.786554993036883	BOXE1Mleft2018_Lanc2018113_sg_6_25	BOXE1Mleft2018_Lanc2018113_sg_6_25__5	-43	-6	2018-03-14	3.38651327888889	2018	Lanc2018113	no
BOXE1Mleft2018	0.67164469418058	0.700882028005506	BOXE1Mleft2018_Lanc2018113_sg_6_25	BOXE1Mleft2018_Lanc2018113_sg_6_25__6	-43	-6	2018-03-14	3.38651327888889	2018	Lanc2018113	no
BOXE1Mleft2018	0.865545387236317	0.780565260582876	BOXE1Mleft2018_Lanc2018113_sg_6_25	BOXE1Mleft2018_Lanc2018113_sg_6_25__7	-43	-6	2018-03-14	3.38651327888889	2018	Lanc2018113	no
BOXE1Mleft2018	0.913100752173013	0.754015453575201	BOXE1Mleft2018_Lanc2018113_sg_6_25	BOXE1Mleft2018_Lanc2018113_sg_6_25__8	-43	-6	2018-03-14	3.38651327888889	2018	Lanc2018113	no
BOXE1Mleft2018	0.674116740860253	0.701379051391026	BOXE1Mleft2018_Lanc2018113_sg_6_30	BOXE1Mleft2018_Lanc2018113_sg_6_30__4	-43	-6	2018-03-14	3.39187123666667	2018	Lanc2018113	no
BOXE1Mleft2018	0.778491014747943	0.729361605229965	BOXE1Mleft2018_Lanc2018113_sg_6_30	BOXE1Mleft2018_Lanc2018113_sg_6_30__5	-43	-6	2018-03-14	3.39187123666667	2018	Lanc2018113	no
BOXE1Mleft2018	0.894632126962713	0.77988664849116	BOXE1Mleft2018_Lanc2018113_sg_6_30	BOXE1Mleft2018_Lanc2018113_sg_6_30__6	-43	-6	2018-03-14	3.39187123666667	2018	Lanc2018113	no
BOXE1Mleft2018	0.680249892546155	0.791313091553663	BOXE1Mleft2018_Lanc2018113_sg_6_30	BOXE1Mleft2018_Lanc2018113_sg_6_30__7	-43	-6	2018-03-14	3.39187123666667	2018	Lanc2018113	no
BOXE1Mleft2018	0.816558615057841	0.697332061418707	BOXE1Mleft2018_Lanc2018113_sg_6_35	BOXE1Mleft2018_Lanc2018113_sg_6_35__4	-43	-6	2018-03-14	3.39717325861111	2018	Lanc2018113	no
BOXE1Mleft2018	0.876006305587901	0.844773683978697	BOXE1Mleft2018_Lanc2018113_sg_6_35	BOXE1Mleft2018_Lanc2018113_sg_6_35__5	-43	-6	2018-03-14	3.39717325861111	2018	Lanc2018113	no
BOXE1Mleft2018	0.838707347063411	0.800686390262331	BOXE1Mleft2018_Lanc2018113_sg_6_35	BOXE1Mleft2018_Lanc2018113_sg_6_35__6	-43	-6	2018-03-14	3.39717325861111	2018	Lanc2018113	no
BOXE1Mleft2018	0.897731000190231	0.79755881327539	BOXE1Mleft2018_Lanc2018113_sg_6_35	BOXE1Mleft2018_Lanc2018113_sg_6_35__7	-43	-6	2018-03-14	3.39717325861111	2018	Lanc2018113	no
BOXE1Mleft2018	0.90978304270175	0.691834067035062	BOXE1Mleft2018_Lanc2018113_sg_6_39	BOXE1Mleft2018_Lanc2018113_sg_6_39__4	-43	-6	2018-03-14	3.40144371555556	2018	Lanc2018113	no
BOXE1Mleft2018	0.798394641676933	0.711459726821676	BOXE1Mleft2018_Lanc2018113_sg_6_39	BOXE1Mleft2018_Lanc2018113_sg_6_39__5	-43	-6	2018-03-14	3.40144371555556	2018	Lanc2018113	no
BOXE1Mleft2018	0.698343951171659	0.751080023938015	BOXE1Mleft2018_Lanc2018113_sg_6_39	BOXE1Mleft2018_Lanc2018113_sg_6_39__6	-43	-6	2018-03-14	3.40144371555556	2018	Lanc2018113	no
BOXE1Mleft2018	0.946034134319242	0.683897065698872	BOXE1Mleft2018_Lanc2018113_sg_6_39	BOXE1Mleft2018_Lanc2018113_sg_6_39__7	-43	-6	2018-03-14	3.40144371555556	2018	Lanc2018113	no
BOXE1Mleft2018	0.772934861909608	0.705337004384718	BOXE1Mleft2018_Lanc2018113_sg_6_45	BOXE1Mleft2018_Lanc2018113_sg_6_45__4	-43	-6	2018-03-14	3.40810768833333	2018	Lanc2018113	no
BOXE1Mleft2018	0.737774047291283	0.818035825518829	BOXE1Mleft2018_Lanc2018113_sg_6_45	BOXE1Mleft2018_Lanc2018113_sg_6_45__5	-43	-6	2018-03-14	3.40810768833333	2018	Lanc2018113	no
BOXE1Mleft2018	0.918440359065478	0.815171243292426	BOXE1Mleft2018_Lanc2018113_sg_6_45	BOXE1Mleft2018_Lanc2018113_sg_6_45__6	-43	-6	2018-03-14	3.40810768833333	2018	Lanc2018113	no
BOXE1Mleft2018	0.863756294095548	0.845138750920451	BOXE1Mleft2018_Lanc2018113_sg_6_45	BOXE1Mleft2018_Lanc2018113_sg_6_45__7	-43	-6	2018-03-14	3.40810768833333	2018	Lanc2018113	no
BOXE1Mleft2018	0.681675593385433	0.593232281154424	BOXE1Mleft2018_Lanc2018113_sg_6_50	BOXE1Mleft2018_Lanc2018113_sg_6_50__4	-43	-6	2018-03-14	3.41375625916667	2018	Lanc2018113	no
BOXE1Mleft2018	0.87093142666687	0.779831604578396	BOXE1Mleft2018_Lanc2018113_sg_6_50	BOXE1Mleft2018_Lanc2018113_sg_6_50__5	-43	-6	2018-03-14	3.41375625916667	2018	Lanc2018113	no
BOXE1Mleft2018	0.8131786540537	0.78846254141237	BOXE1Mleft2018_Lanc2018113_sg_6_50	BOXE1Mleft2018_Lanc2018113_sg_6_50__6	-43	-6	2018-03-14	3.41375625916667	2018	Lanc2018113	no
BOXE1Mleft2018	0.921042439082045	0.774304484643414	BOXE1Mleft2018_Lanc2018113_sg_6_50	BOXE1Mleft2018_Lanc2018113_sg_6_50__7	-43	-6	2018-03-14	3.41375625916667	2018	Lanc2018113	no
BOXE1Mleft2018	0.767050866027733	0.63228320904526	BOXE1Mleft2018_Lanc2018113_sg_6_55	BOXE1Mleft2018_Lanc2018113_sg_6_55__4	-43	-6	2018-03-14	3.41936569055556	2018	Lanc2018113	no
BOXE1Mleft2018	0.602251391820642	0.736921906421947	BOXE1Mleft2018_Lanc2018113_sg_6_55	BOXE1Mleft2018_Lanc2018113_sg_6_55__5	-43	-6	2018-03-14	3.41936569055556	2018	Lanc2018113	no
BOXE1Mleft2018	0.720150178375902	0.661950530355725	BOXE1Mleft2018_Lanc2018113_sg_6_55	BOXE1Mleft2018_Lanc2018113_sg_6_55__6	-43	-6	2018-03-14	3.41936569055556	2018	Lanc2018113	no
BOXE1Mleft2018	0.885999307797236	0.753194111983727	BOXE1Mleft2018_Lanc2018113_sg_6_55	BOXE1Mleft2018_Lanc2018113_sg_6_55__7	-43	-6	2018-03-14	3.41936569055556	2018	Lanc2018113	no
BOXE1Mleft2018	0.717524731747172	0.657722073709847	BOXE1Mleft2018_Lanc2018113_sg_6_60	BOXE1Mleft2018_Lanc2018113_sg_6_60__4	-43	-6	2018-03-14	3.42588514916667	2018	Lanc2018113	no
BOXE1Mleft2018	0.827253805897378	0.805693854130274	BOXE1Mleft2018_Lanc2018113_sg_6_60	BOXE1Mleft2018_Lanc2018113_sg_6_60__5	-43	-6	2018-03-14	3.42588514916667	2018	Lanc2018113	no
BOXE1Mleft2018	0.950702385347618	0.808690615106434	BOXE1Mleft2018_Lanc2018113_sg_6_60	BOXE1Mleft2018_Lanc2018113_sg_6_60__6	-43	-6	2018-03-14	3.42588514916667	2018	Lanc2018113	no
BOXE1Mleft2018	0.669432182419524	0.507682136808315	BOXE1Mleft2018_Lanc2018113_sg_6_66	BOXE1Mleft2018_Lanc2018113_sg_6_66__4	-43	-6	2018-03-14	3.43291516138889	2018	Lanc2018113	no
BOXE1Mleft2018	0.806274921841924	0.731524515371372	BOXE1Mleft2018_Lanc2018113_sg_6_66	BOXE1Mleft2018_Lanc2018113_sg_6_66__5	-43	-6	2018-03-14	3.43291516138889	2018	Lanc2018113	no
BOXE1Mleft2018	0.85467132676297	0.764612164397332	BOXE1Mleft2018_Lanc2018113_sg_6_66	BOXE1Mleft2018_Lanc2018113_sg_6_66__6	-43	-6	2018-03-14	3.43291516138889	2018	Lanc2018113	no
BOXE1Mleft2018	0.946408599775391	0.729668299424032	BOXE1Mleft2018_Lanc2018113_sg_6_66	BOXE1Mleft2018_Lanc2018113_sg_6_66__7	-43	-6	2018-03-14	3.43291516138889	2018	Lanc2018113	no
BOXE1Mleft2018	0.680655864373408	0.506234497359059	BOXE1Mleft2018_Lanc2018113_sg_6_70	BOXE1Mleft2018_Lanc2018113_sg_6_70__4	-43	-6	2018-03-14	3.43795509277778	2018	Lanc2018113	no
BOXE1Mleft2018	0.791134963313282	0.684091667805917	BOXE1Mleft2018_Lanc2018113_sg_6_70	BOXE1Mleft2018_Lanc2018113_sg_6_70__5	-43	-6	2018-03-14	3.43795509277778	2018	Lanc2018113	no
BOXE1Mleft2018	0.892214346967597	0.75122431462232	BOXE1Mleft2018_Lanc2018113_sg_6_70	BOXE1Mleft2018_Lanc2018113_sg_6_70__6	-43	-6	2018-03-14	3.43795509277778	2018	Lanc2018113	no
BOXE1Mleft2018	0.896595449393344	0.751599427913334	BOXE1Mleft2018_Lanc2018113_sg_6_70	BOXE1Mleft2018_Lanc2018113_sg_6_70__7	-43	-6	2018-03-14	3.43795509277778	2018	Lanc2018113	no
BOXE1Mleft2018	0.856705880458273	0.744126503861811	BOXE1Mleft2018_Lanc2018113_sg_6_70	BOXE1Mleft2018_Lanc2018113_sg_6_70__8	-43	-6	2018-03-14	3.43795509277778	2018	Lanc2018113	no
BOXE1Mleft2018	0.83049700545443	0.721050300707135	BOXE1Mleft2018_Lanc2018113_sg_6_80	BOXE1Mleft2018_Lanc2018113_sg_6_80__4	-43	-6	2018-03-14	3.45134832361111	2018	Lanc2018113	no
BOXE1Mleft2018	0.819833208153261	0.779731960205128	BOXE1Mleft2018_Lanc2018113_sg_6_80	BOXE1Mleft2018_Lanc2018113_sg_6_80__5	-43	-6	2018-03-14	3.45134832361111	2018	Lanc2018113	no
BOXE1Mleft2018	0.946243491834301	0.841814681127828	BOXE1Mleft2018_Lanc2018113_sg_6_80	BOXE1Mleft2018_Lanc2018113_sg_6_80__6	-43	-6	2018-03-14	3.45134832361111	2018	Lanc2018113	no
BOXE1Mleft2018	0.830722213520422	0.834639493705925	BOXE1Mleft2018_Lanc2018113_sg_6_80	BOXE1Mleft2018_Lanc2018113_sg_6_80__7	-43	-6	2018-03-14	3.45134832361111	2018	Lanc2018113	no
BOXE1Mleft2018	0.867955136120402	0.786480298368663	BOXE1Mleft2018_Lanc2018113_sg_6_80	BOXE1Mleft2018_Lanc2018113_sg_6_80__8	-43	-6	2018-03-14	3.45134832361111	2018	Lanc2018113	no
BOXE1Mleft2018	0.75245035097407	0.609409092432314	BOXE1Mleft2018_Lanc2018113_sg_6_90	BOXE1Mleft2018_Lanc2018113_sg_6_90__4	-43	-6	2018-03-14	3.46460290305556	2018	Lanc2018113	no
BOXE1Mleft2018	0.966030581462845	0.769429935544103	BOXE1Mleft2018_Lanc2018113_sg_6_90	BOXE1Mleft2018_Lanc2018113_sg_6_90__5	-43	-6	2018-03-14	3.46460290305556	2018	Lanc2018113	no
BOXE1Mleft2018	0.664468561034543	0.777868875375353	BOXE1Mleft2018_Lanc2018113_sg_6_90	BOXE1Mleft2018_Lanc2018113_sg_6_90__6	-43	-6	2018-03-14	3.46460290305556	2018	Lanc2018113	no
BOXE1Mleft2018	0.909600906277642	0.670090764347293	BOXE1Mleft2018_Lanc2018113_sg_6_90	BOXE1Mleft2018_Lanc2018113_sg_6_90__7	-43	-6	2018-03-14	3.46460290305556	2018	Lanc2018113	no
BOXE1Mleft2018	0.603477891770881	0.651686299744646	BOXE1Mleft2018_Lanc2018127_sg_10_1	BOXE1Mleft2018_Lanc2018127_sg_10_1__3	-41	-6	2018-03-16	0.707713601944444	2018	Lanc2018127	no
BOXE1Mleft2018	0.892158114890723	0.68371936576043	BOXE1Mleft2018_Lanc2018127_sg_10_1	BOXE1Mleft2018_Lanc2018127_sg_10_1__4	-41	-6	2018-03-16	0.707713601944444	2018	Lanc2018127	no
BOXE1Mleft2018	0.898831093944176	0.69131411167343	BOXE1Mleft2018_Lanc2018127_sg_10_1	BOXE1Mleft2018_Lanc2018127_sg_10_1__5	-41	-6	2018-03-16	0.707713601944444	2018	Lanc2018127	no
BOXE1Mleft2018	0.367870123016432	0.685603378831479	BOXE1Mleft2018_Lanc2018127_sg_10_1	BOXE1Mleft2018_Lanc2018127_sg_10_1__6	-41	-6	2018-03-16	0.707713601944444	2018	Lanc2018127	no
BOXE1Mleft2018	0.64842519167314	0.772553893163704	BOXE1Mleft2018_Lanc2018127_sg_10_2	BOXE1Mleft2018_Lanc2018127_sg_10_2__3	-41	-6	2018-03-16	0.709146621666667	2018	Lanc2018127	no
BOXE1Mleft2018	0.906351566406945	0.596892184872206	BOXE1Mleft2018_Lanc2018127_sg_10_2	BOXE1Mleft2018_Lanc2018127_sg_10_2__4	-41	-6	2018-03-16	0.709146621666667	2018	Lanc2018127	no
BOXE1Mleft2018	0.511082611397394	0.672359569167631	BOXE1Mleft2018_Lanc2018127_sg_10_2	BOXE1Mleft2018_Lanc2018127_sg_10_2__5	-41	-6	2018-03-16	0.709146621666667	2018	Lanc2018127	no
BOXE1Mleft2018	0.883889335220021	0.665114710692757	BOXE1Mleft2018_Lanc2018127_sg_10_2	BOXE1Mleft2018_Lanc2018127_sg_10_2__6	-41	-6	2018-03-16	0.709146621666667	2018	Lanc2018127	no
BOXE1Mleft2018	0.864712456600867	0.867977455818576	BOXE1Mleft2018_Lanc2018127_sg_10_3	BOXE1Mleft2018_Lanc2018127_sg_10_3__3	-41	-6	2018-03-16	0.710758976666667	2018	Lanc2018127	no
BOXE1Mleft2018	0.835952544672855	0.828097904013145	BOXE1Mleft2018_Lanc2018127_sg_10_3	BOXE1Mleft2018_Lanc2018127_sg_10_3__4	-41	-6	2018-03-16	0.710758976666667	2018	Lanc2018127	no
BOXE1Mleft2018	0.872521863319228	0.850994452977073	BOXE1Mleft2018_Lanc2018127_sg_10_3	BOXE1Mleft2018_Lanc2018127_sg_10_3__5	-41	-6	2018-03-16	0.710758976666667	2018	Lanc2018127	no
BOXE1Mleft2018	0.818010737526983	0.832443408277792	BOXE1Mleft2018_Lanc2018127_sg_10_3	BOXE1Mleft2018_Lanc2018127_sg_10_3__6	-41	-6	2018-03-16	0.710758976666667	2018	Lanc2018127	no
BOXE1Mleft2018	0.744180137419456	0.85454827857554	BOXE1Mleft2018_Lanc2018127_sg_10_3	BOXE1Mleft2018_Lanc2018127_sg_10_3__7	-41	-6	2018-03-16	0.710758976666667	2018	Lanc2018127	no
BOXE1Mleft2018	0.620160473998479	0.714026495681792	BOXE1Mleft2018_Lanc2018127_sg_10_5	BOXE1Mleft2018_Lanc2018127_sg_10_5__3	-41	-6	2018-03-16	0.713621093888889	2018	Lanc2018127	no
BOXE1Mleft2018	0.885354388912827	0.78655735148492	BOXE1Mleft2018_Lanc2018127_sg_10_5	BOXE1Mleft2018_Lanc2018127_sg_10_5__4	-41	-6	2018-03-16	0.713621093888889	2018	Lanc2018127	no
BOXE1Mleft2018	0.720080715316742	0.688180623167408	BOXE1Mleft2018_Lanc2018127_sg_10_5	BOXE1Mleft2018_Lanc2018127_sg_10_5__5	-41	-6	2018-03-16	0.713621093888889	2018	Lanc2018127	no
BOXE1Mleft2018	0.87150656738377	0.793758475544894	BOXE1Mleft2018_Lanc2018127_sg_10_5	BOXE1Mleft2018_Lanc2018127_sg_10_5__6	-41	-6	2018-03-16	0.713621093888889	2018	Lanc2018127	no
BOXE1Mleft2018	0.840052530793302	0.814952191052947	BOXE1Mleft2018_Lanc2018127_sg_10_5	BOXE1Mleft2018_Lanc2018127_sg_10_5__7	-41	-6	2018-03-16	0.713621093888889	2018	Lanc2018127	no
BOXE1Mleft2018	0.926037256818292	0.822933451795422	BOXE1Mleft2018_Lanc2018127_sg_10_6	BOXE1Mleft2018_Lanc2018127_sg_10_6__3	-41	-6	2018-03-16	0.715006100555555	2018	Lanc2018127	no
BOXE1Mleft2018	0.799918699135187	0.859302852866184	BOXE1Mleft2018_Lanc2018127_sg_10_6	BOXE1Mleft2018_Lanc2018127_sg_10_6__4	-41	-6	2018-03-16	0.715006100555555	2018	Lanc2018127	no
BOXE1Mleft2018	0.813999082346816	0.72310281281149	BOXE1Mleft2018_Lanc2018127_sg_10_6	BOXE1Mleft2018_Lanc2018127_sg_10_6__5	-41	-6	2018-03-16	0.715006100555555	2018	Lanc2018127	no
BOXE1Mleft2018	0.848431235200596	0.817774314408515	BOXE1Mleft2018_Lanc2018127_sg_10_6	BOXE1Mleft2018_Lanc2018127_sg_10_6__6	-41	-6	2018-03-16	0.715006100555555	2018	Lanc2018127	no
BOXE1Mleft2018	0.680128051092605	0.81191385857291	BOXE1Mleft2018_Lanc2018127_sg_10_6	BOXE1Mleft2018_Lanc2018127_sg_10_6__7	-41	-6	2018-03-16	0.715006100555555	2018	Lanc2018127	no
BOXE1Mleft2018	0.852882065318634	0.782047493149995	BOXE1Mleft2018_Lanc2018127_sg_10_7	BOXE1Mleft2018_Lanc2018127_sg_10_7__3	-41	-6	2018-03-16	0.716291753888889	2018	Lanc2018127	no
BOXE1Mleft2018	0.889961557920395	0.875328017927117	BOXE1Mleft2018_Lanc2018127_sg_10_7	BOXE1Mleft2018_Lanc2018127_sg_10_7__4	-41	-6	2018-03-16	0.716291753888889	2018	Lanc2018127	no
BOXE1Mleft2018	0.93779708839326	0.867379366351766	BOXE1Mleft2018_Lanc2018127_sg_10_7	BOXE1Mleft2018_Lanc2018127_sg_10_7__5	-41	-6	2018-03-16	0.716291753888889	2018	Lanc2018127	no
BOXE1Mleft2018	0.803601446267414	0.883971271206145	BOXE1Mleft2018_Lanc2018127_sg_10_7	BOXE1Mleft2018_Lanc2018127_sg_10_7__6	-41	-6	2018-03-16	0.716291753888889	2018	Lanc2018127	no
BOXE1Mleft2018	0.793017224864326	0.762720518758946	BOXE1Mleft2018_Lanc2018127_sg_10_7	BOXE1Mleft2018_Lanc2018127_sg_10_7__7	-41	-6	2018-03-16	0.716291753888889	2018	Lanc2018127	no
BOXE1Mleft2018	0.770860098098195	0.567676779235305	BOXE1Mleft2018_Lanc2018127_sg_1_10	BOXE1Mleft2018_Lanc2018127_sg_1_10__5	-41	-6	2018-03-16	0.636823461388889	2018	Lanc2018127	no
BOXE1Mleft2018	0.849648470084277	0.788125143034198	BOXE1Mleft2018_Lanc2018127_sg_1_10	BOXE1Mleft2018_Lanc2018127_sg_1_10__6	-41	-6	2018-03-16	0.636823461388889	2018	Lanc2018127	no
BOXE1Mleft2018	0.930946988079087	0.831663817821266	BOXE1Mleft2018_Lanc2018127_sg_1_10	BOXE1Mleft2018_Lanc2018127_sg_1_10__7	-41	-6	2018-03-16	0.636823461388889	2018	Lanc2018127	no
BOXE1Mleft2018	0.874471843929539	0.830775381842779	BOXE1Mleft2018_Lanc2018127_sg_1_10	BOXE1Mleft2018_Lanc2018127_sg_1_10__8	-41	-6	2018-03-16	0.636823461388889	2018	Lanc2018127	no
BOXE1Mleft2018	0.908486889619422	0.818479906078308	BOXE1Mleft2018_Lanc2018127_sg_1_10	BOXE1Mleft2018_Lanc2018127_sg_1_10__9	-41	-6	2018-03-16	0.636823461388889	2018	Lanc2018127	no
BOXE1Mleft2018	0.873837497478032	0.798479195773934	BOXE1Mleft2018_Lanc2018127_sg_1_10	BOXE1Mleft2018_Lanc2018127_sg_1_10__10	-41	-6	2018-03-16	0.636823461388889	2018	Lanc2018127	no
BOXE1Mleft2018	0.700565120694323	0.450352393336563	BOXE1Mleft2018_Lanc2018127_sg_1_11	BOXE1Mleft2018_Lanc2018127_sg_1_11__5	-41	-6	2018-03-16	0.639452406944444	2018	Lanc2018127	no
BOXE1Mleft2018	0.909211023314108	0.701317299369843	BOXE1Mleft2018_Lanc2018127_sg_1_11	BOXE1Mleft2018_Lanc2018127_sg_1_11__6	-41	-6	2018-03-16	0.639452406944444	2018	Lanc2018127	no
BOXE1Mleft2018	0.883693773450954	0.750590041390666	BOXE1Mleft2018_Lanc2018127_sg_1_11	BOXE1Mleft2018_Lanc2018127_sg_1_11__7	-41	-6	2018-03-16	0.639452406944444	2018	Lanc2018127	no
BOXE1Mleft2018	0.951886694725725	0.75124556705687	BOXE1Mleft2018_Lanc2018127_sg_1_11	BOXE1Mleft2018_Lanc2018127_sg_1_11__8	-41	-6	2018-03-16	0.639452406944444	2018	Lanc2018127	no
BOXE1Mleft2018	0.788702917427895	0.727311368119749	BOXE1Mleft2018_Lanc2018127_sg_1_11	BOXE1Mleft2018_Lanc2018127_sg_1_11__9	-41	-6	2018-03-16	0.639452406944444	2018	Lanc2018127	no
BOXE1Mleft2018	0.685758285326384	0.411971236416829	BOXE1Mleft2018_Lanc2018127_sg_1_12	BOXE1Mleft2018_Lanc2018127_sg_1_12__5	-41	-6	2018-03-16	0.641593379722222	2018	Lanc2018127	no
BOXE1Mleft2018	0.882861753599545	0.731940401198118	BOXE1Mleft2018_Lanc2018127_sg_1_12	BOXE1Mleft2018_Lanc2018127_sg_1_12__6	-41	-6	2018-03-16	0.641593379722222	2018	Lanc2018127	no
BOXE1Mleft2018	0.928845210052579	0.758952603089339	BOXE1Mleft2018_Lanc2018127_sg_1_12	BOXE1Mleft2018_Lanc2018127_sg_1_12__7	-41	-6	2018-03-16	0.641593379722222	2018	Lanc2018127	no
BOXE1Mleft2018	0.842342261984388	0.778608615612756	BOXE1Mleft2018_Lanc2018127_sg_1_12	BOXE1Mleft2018_Lanc2018127_sg_1_12__8	-41	-6	2018-03-16	0.641593379722222	2018	Lanc2018127	no
BOXE1Mleft2018	0.870495797475576	0.653066507624415	BOXE1Mleft2018_Lanc2018127_sg_1_12	BOXE1Mleft2018_Lanc2018127_sg_1_12__9	-41	-6	2018-03-16	0.641593379722222	2018	Lanc2018127	no
BOXE1Mleft2018	0.655782866780296	0.443541450920439	BOXE1Mleft2018_Lanc2018127_sg_1_13	BOXE1Mleft2018_Lanc2018127_sg_1_13__5	-41	-6	2018-03-16	0.643145124166667	2018	Lanc2018127	no
BOXE1Mleft2018	0.853379458170214	0.731506741541496	BOXE1Mleft2018_Lanc2018127_sg_1_13	BOXE1Mleft2018_Lanc2018127_sg_1_13__6	-41	-6	2018-03-16	0.643145124166667	2018	Lanc2018127	no
BOXE1Mleft2018	0.852117250218376	0.756945253839514	BOXE1Mleft2018_Lanc2018127_sg_1_13	BOXE1Mleft2018_Lanc2018127_sg_1_13__7	-41	-6	2018-03-16	0.643145124166667	2018	Lanc2018127	no
BOXE1Mleft2018	0.869126000125717	0.691276595240217	BOXE1Mleft2018_Lanc2018127_sg_1_13	BOXE1Mleft2018_Lanc2018127_sg_1_13__8	-41	-6	2018-03-16	0.643145124166667	2018	Lanc2018127	no
BOXE1Mleft2018	0.739041226138773	0.730819367275755	BOXE1Mleft2018_Lanc2018127_sg_1_13	BOXE1Mleft2018_Lanc2018127_sg_1_13__9	-41	-6	2018-03-16	0.643145124166667	2018	Lanc2018127	no
BOXE1Mleft2018	0.894006724442369	0.852540946021578	BOXE1Mleft2018_Lanc2018127_sg_1_17	BOXE1Mleft2018_Lanc2018127_sg_1_17__5	-41	-6	2018-03-16	0.650994644166667	2018	Lanc2018127	no
BOXE1Mleft2018	0.893935049059892	0.835730634497186	BOXE1Mleft2018_Lanc2018127_sg_1_17	BOXE1Mleft2018_Lanc2018127_sg_1_17__6	-41	-6	2018-03-16	0.650994644166667	2018	Lanc2018127	no
BOXE1Mleft2018	0.918459739801885	0.871651939243906	BOXE1Mleft2018_Lanc2018127_sg_1_17	BOXE1Mleft2018_Lanc2018127_sg_1_17__7	-41	-6	2018-03-16	0.650994644166667	2018	Lanc2018127	no
BOXE1Mleft2018	0.922335158900849	0.891243405350948	BOXE1Mleft2018_Lanc2018127_sg_1_17	BOXE1Mleft2018_Lanc2018127_sg_1_17__8	-41	-6	2018-03-16	0.650994644166667	2018	Lanc2018127	no
BOXE1Mleft2018	0.89015249691665	0.868127584748191	BOXE1Mleft2018_Lanc2018127_sg_1_17	BOXE1Mleft2018_Lanc2018127_sg_1_17__9	-41	-6	2018-03-16	0.650994644166667	2018	Lanc2018127	no
BOXE1Mleft2018	0.868846858022795	0.875790221315882	BOXE1Mleft2018_Lanc2018127_sg_1_17	BOXE1Mleft2018_Lanc2018127_sg_1_17__10	-41	-6	2018-03-16	0.650994644166667	2018	Lanc2018127	no
BOXE1Mleft2018	0.863165276106248	0.879760630083701	BOXE1Mleft2018_Lanc2018330_sg_10_1	BOXE1Mleft2018_Lanc2018330_sg_10_1__3	-10	-1	2018-04-16	-0.266542752222222	2018	Lanc2018330	yes
BOXE1Mleft2018	0.912788094980885	0.892993355057121	BOXE1Mleft2018_Lanc2018330_sg_10_1	BOXE1Mleft2018_Lanc2018330_sg_10_1__4	-10	-1	2018-04-16	-0.266542752222222	2018	Lanc2018330	yes
BOXE1Mleft2018	0.935109921020121	0.903693036344805	BOXE1Mleft2018_Lanc2018330_sg_10_1	BOXE1Mleft2018_Lanc2018330_sg_10_1__5	-10	-1	2018-04-16	-0.266542752222222	2018	Lanc2018330	yes
BOXE1Mleft2018	0.905295656938374	0.888179842979369	BOXE1Mleft2018_Lanc2018330_sg_10_1	BOXE1Mleft2018_Lanc2018330_sg_10_1__6	-10	-1	2018-04-16	-0.266542752222222	2018	Lanc2018330	yes
BOXE1Mleft2018	0.897747971383151	0.901749283766506	BOXE1Mleft2018_Lanc2018330_sg_10_1	BOXE1Mleft2018_Lanc2018330_sg_10_1__7	-10	-1	2018-04-16	-0.266542752222222	2018	Lanc2018330	yes
BOXE1Mleft2018	0.793031500335882	0.624546046637518	BOXE1Mleft2018_Lanc2018330_sg_1_10	BOXE1Mleft2018_Lanc2018330_sg_1_10__5	-10	-1	2018-04-16	-0.3003549075	2018	Lanc2018330	yes
BOXE1Mleft2018	0.96798212360646	0.839777281102981	BOXE1Mleft2018_Lanc2018330_sg_1_10	BOXE1Mleft2018_Lanc2018330_sg_1_10__6	-10	-1	2018-04-16	-0.3003549075	2018	Lanc2018330	yes
BOXE1Mleft2018	0.822608151871144	0.850052262989971	BOXE1Mleft2018_Lanc2018330_sg_1_10	BOXE1Mleft2018_Lanc2018330_sg_1_10__7	-10	-1	2018-04-16	-0.3003549075	2018	Lanc2018330	yes
BOXE1Mleft2018	0.963502050782733	0.808220548940275	BOXE1Mleft2018_Lanc2018330_sg_1_10	BOXE1Mleft2018_Lanc2018330_sg_1_10__8	-10	-1	2018-04-16	-0.3003549075	2018	Lanc2018330	yes
BOXE1Mleft2018	0.960272741991187	0.816500895912452	BOXE1Mleft2018_Lanc2018330_sg_1_10	BOXE1Mleft2018_Lanc2018330_sg_1_10__9	-10	-1	2018-04-16	-0.3003549075	2018	Lanc2018330	yes
BOXE1Mleft2018	0.833732171979961	0.748821828356632	BOXE1Mleft2018_Lanc2018330_sg_1_20	BOXE1Mleft2018_Lanc2018330_sg_1_20__5	-10	-1	2018-04-16	-0.288662451666667	2018	Lanc2018330	yes
BOXE1Mleft2018	0.889108562486832	0.891896034693781	BOXE1Mleft2018_Lanc2018330_sg_1_20	BOXE1Mleft2018_Lanc2018330_sg_1_20__6	-10	-1	2018-04-16	-0.288662451666667	2018	Lanc2018330	yes
BOXE1Mleft2018	0.964243105904942	0.875019066871573	BOXE1Mleft2018_Lanc2018330_sg_1_20	BOXE1Mleft2018_Lanc2018330_sg_1_20__7	-10	-1	2018-04-16	-0.288662451666667	2018	Lanc2018330	yes
BOXE1Mleft2018	0.899785396551914	0.864669945286415	BOXE1Mleft2018_Lanc2018330_sg_1_20	BOXE1Mleft2018_Lanc2018330_sg_1_20__8	-10	-1	2018-04-16	-0.288662451666667	2018	Lanc2018330	yes
BOXE1Mleft2018	0.942287396969288	0.905235202756212	BOXE1Mleft2018_Lanc2018330_sg_1_20	BOXE1Mleft2018_Lanc2018330_sg_1_20__9	-10	-1	2018-04-16	-0.288662451666667	2018	Lanc2018330	yes
BOXE1Mleft2018	0.890312287538984	0.894015943749109	BOXE1Mleft2018_Lanc2018330_sg_1_20	BOXE1Mleft2018_Lanc2018330_sg_1_20__10	-10	-1	2018-04-16	-0.288662451666667	2018	Lanc2018330	yes
BOXE1Mleft2018	0.804653884272494	0.450917414131447	BOXE1Mleft2018_Lanc2018330_sg_1_30	BOXE1Mleft2018_Lanc2018330_sg_1_30__5	-10	-1	2018-04-16	-0.278255371666667	2018	Lanc2018330	yes
BOXE1Mleft2018	0.952790522750484	0.660089477856346	BOXE1Mleft2018_Lanc2018330_sg_1_30	BOXE1Mleft2018_Lanc2018330_sg_1_30__6	-10	-1	2018-04-16	-0.278255371666667	2018	Lanc2018330	yes
BOXE1Mleft2018	0.848722756046191	0.704450700325603	BOXE1Mleft2018_Lanc2018330_sg_1_30	BOXE1Mleft2018_Lanc2018330_sg_1_30__7	-10	-1	2018-04-16	-0.278255371666667	2018	Lanc2018330	yes
BOXE1Mleft2018	0.860546161396344	0.709046778859536	BOXE1Mleft2018_Lanc2018330_sg_1_30	BOXE1Mleft2018_Lanc2018330_sg_1_30__8	-10	-1	2018-04-16	-0.278255371666667	2018	Lanc2018330	yes
BOXE1Mleft2018	0.903535695706383	0.612972052984677	BOXE1Mleft2018_Lanc2018330_sg_1_30	BOXE1Mleft2018_Lanc2018330_sg_1_30__9	-10	-1	2018-04-16	-0.278255371666667	2018	Lanc2018330	yes
BOXE1Mleft2018	0.817504256539681	0.628804920178013	BOXE1Mleft2018_Lanc2018330_sg_1_39	BOXE1Mleft2018_Lanc2018330_sg_1_39__5	-10	-1	2018-04-16	-0.267628668333333	2018	Lanc2018330	yes
BOXE1Mleft2018	0.865636336515257	0.841249463427556	BOXE1Mleft2018_Lanc2018330_sg_1_39	BOXE1Mleft2018_Lanc2018330_sg_1_39__6	-10	-1	2018-04-16	-0.267628668333333	2018	Lanc2018330	yes
BOXE1Mleft2018	0.959788493718846	0.860349180002662	BOXE1Mleft2018_Lanc2018330_sg_1_39	BOXE1Mleft2018_Lanc2018330_sg_1_39__7	-10	-1	2018-04-16	-0.267628668333333	2018	Lanc2018330	yes
BOXE1Mleft2018	0.959813672773842	0.84394567072634	BOXE1Mleft2018_Lanc2018330_sg_1_39	BOXE1Mleft2018_Lanc2018330_sg_1_39__8	-10	-1	2018-04-16	-0.267628668333333	2018	Lanc2018330	yes
BOXE1Mleft2018	0.918337328667432	0.850210682180801	BOXE1Mleft2018_Lanc2018330_sg_1_39	BOXE1Mleft2018_Lanc2018330_sg_1_39__9	-10	-1	2018-04-16	-0.267628668333333	2018	Lanc2018330	yes
BOXE1Mleft2018	0.9279001746381	0.881212165196149	BOXE1Mleft2018_Lanc2018330_sg_14_1	BOXE1Mleft2018_Lanc2018330_sg_14_1__4	-10	-1	2018-04-16	-0.391277968055556	2018	Lanc2018330	yes
BOXE1Mleft2018	0.861358019861228	0.884041995572041	BOXE1Mleft2018_Lanc2018330_sg_14_1	BOXE1Mleft2018_Lanc2018330_sg_14_1__5	-10	-1	2018-04-16	-0.391277968055556	2018	Lanc2018330	yes
BOXE1Mleft2018	0.93135000548588	0.881183475825714	BOXE1Mleft2018_Lanc2018330_sg_14_1	BOXE1Mleft2018_Lanc2018330_sg_14_1__6	-10	-1	2018-04-16	-0.391277968055556	2018	Lanc2018330	yes
BOXE1Mleft2018	0.772681260093936	0.845541433191864	BOXE1Mleft2018_Lanc2018330_sg_14_1	BOXE1Mleft2018_Lanc2018330_sg_14_1__7	-10	-1	2018-04-16	-0.391277968055556	2018	Lanc2018330	yes
BOXE1Mleft2018	0.912344419555223	0.895131694138506	BOXE1Mleft2018_Lanc2018330_sg_14_5	BOXE1Mleft2018_Lanc2018330_sg_14_5__4	-10	-1	2018-04-16	-0.387863345277778	2018	Lanc2018330	yes
BOXE1Mleft2018	0.947686709448456	0.942985797383303	BOXE1Mleft2018_Lanc2018330_sg_14_5	BOXE1Mleft2018_Lanc2018330_sg_14_5__5	-10	-1	2018-04-16	-0.387863345277778	2018	Lanc2018330	yes
BOXE1Mleft2018	0.960540893334871	0.947442052222186	BOXE1Mleft2018_Lanc2018330_sg_14_5	BOXE1Mleft2018_Lanc2018330_sg_14_5__6	-10	-1	2018-04-16	-0.387863345277778	2018	Lanc2018330	yes
BOXE1Mleft2018	0.947873603329122	0.939662268602751	BOXE1Mleft2018_Lanc2018330_sg_14_5	BOXE1Mleft2018_Lanc2018330_sg_14_5__7	-10	-1	2018-04-16	-0.387863345277778	2018	Lanc2018330	yes
BOXE1Mleft2018	0.960457527792106	0.944502709462059	BOXE1Mleft2018_Lanc2018330_sg_14_5	BOXE1Mleft2018_Lanc2018330_sg_14_5__8	-10	-1	2018-04-16	-0.387863345277778	2018	Lanc2018330	yes
BOXE1Mleft2018	0.903773865870923	0.880524039780906	BOXE1Mleft2018_Lanc2018330_sg_17_1	BOXE1Mleft2018_Lanc2018330_sg_17_1__3	-10	-1	2018-04-16	-0.260097729166667	2018	Lanc2018330	yes
BOXE1Mleft2018	0.919355205739402	0.930646549746163	BOXE1Mleft2018_Lanc2018330_sg_17_1	BOXE1Mleft2018_Lanc2018330_sg_17_1__4	-10	-1	2018-04-16	-0.260097729166667	2018	Lanc2018330	yes
BOXE1Mleft2018	0.968951822294255	0.89541130934885	BOXE1Mleft2018_Lanc2018330_sg_17_1	BOXE1Mleft2018_Lanc2018330_sg_17_1__5	-10	-1	2018-04-16	-0.260097729166667	2018	Lanc2018330	yes
BOXE1Mleft2018	0.930368630221719	0.908679204489294	BOXE1Mleft2018_Lanc2018330_sg_17_1	BOXE1Mleft2018_Lanc2018330_sg_17_1__6	-10	-1	2018-04-16	-0.260097729166667	2018	Lanc2018330	yes
BOXE1Mleft2018	0.86662189901859	0.907815716609529	BOXE1Mleft2018_Lanc2018330_sg_17_1	BOXE1Mleft2018_Lanc2018330_sg_17_1__7	-10	-1	2018-04-16	-0.260097729166667	2018	Lanc2018330	yes
BOXE1Mleft2018	0.951138906093855	0.902218167502025	BOXE1Mleft2018_Lanc2018330_sg_17_1	BOXE1Mleft2018_Lanc2018330_sg_17_1__8	-10	-1	2018-04-16	-0.260097729166667	2018	Lanc2018330	yes
BOXE1Mleft2018	0.975988139961515	0.898149564640167	BOXE1Mleft2018_Lanc2018330_sg_17_2	BOXE1Mleft2018_Lanc2018330_sg_17_2__3	-10	-1	2018-04-16	-0.259135806944444	2018	Lanc2018330	yes
BOXE1Mleft2018	0.894529434264298	0.886049320231271	BOXE1Mleft2018_Lanc2018330_sg_17_2	BOXE1Mleft2018_Lanc2018330_sg_17_2__4	-10	-1	2018-04-16	-0.259135806944444	2018	Lanc2018330	yes
BOXE1Mleft2018	0.913546549457639	0.915053393284882	BOXE1Mleft2018_Lanc2018330_sg_17_2	BOXE1Mleft2018_Lanc2018330_sg_17_2__5	-10	-1	2018-04-16	-0.259135806944444	2018	Lanc2018330	yes
BOXE1Mleft2018	0.887791831612796	0.835595325934692	BOXE1Mleft2018_Lanc2018330_sg_17_2	BOXE1Mleft2018_Lanc2018330_sg_17_2__6	-10	-1	2018-04-16	-0.259135806944444	2018	Lanc2018330	yes
BOXE1Mleft2018	0.892567723021303	0.842837081402183	BOXE1Mleft2018_Lanc2018330_sg_17_3	BOXE1Mleft2018_Lanc2018330_sg_17_3__3	-10	-1	2018-04-16	-0.258134547222222	2018	Lanc2018330	yes
BOXE1Mleft2018	0.942691425098397	0.912294187967428	BOXE1Mleft2018_Lanc2018330_sg_17_3	BOXE1Mleft2018_Lanc2018330_sg_17_3__4	-10	-1	2018-04-16	-0.258134547222222	2018	Lanc2018330	yes
BOXE1Mleft2018	0.853298653523268	0.911766885473734	BOXE1Mleft2018_Lanc2018330_sg_17_3	BOXE1Mleft2018_Lanc2018330_sg_17_3__5	-10	-1	2018-04-16	-0.258134547222222	2018	Lanc2018330	yes
BOXE1Mleft2018	0.815176871342227	0.781990776355969	BOXE1Mleft2018_Lanc2018330_sg_17_3	BOXE1Mleft2018_Lanc2018330_sg_17_3__6	-10	-1	2018-04-16	-0.258134547222222	2018	Lanc2018330	yes
BOXE1Mleft2018	0.935640457120329	0.88973076737992	BOXE1Mleft2018_Lanc2018330_sg_17_3	BOXE1Mleft2018_Lanc2018330_sg_17_3__7	-10	-1	2018-04-16	-0.258134547222222	2018	Lanc2018330	yes
BOXE1Mleft2018	0.922461512289701	0.895480496245711	BOXE1Mleft2018_Lanc2018330_sg_17_3	BOXE1Mleft2018_Lanc2018330_sg_17_3__8	-10	-1	2018-04-16	-0.258134547222222	2018	Lanc2018330	yes
BOXE1Mleft2018	0.897795092495459	0.887740954903142	BOXE1Mleft2018_Lanc2018330_sg_17_4	BOXE1Mleft2018_Lanc2018330_sg_17_4__3	-10	-1	2018-04-16	-0.257148855833333	2018	Lanc2018330	yes
BOXE1Mleft2018	0.915439141954227	0.918915562080751	BOXE1Mleft2018_Lanc2018330_sg_17_4	BOXE1Mleft2018_Lanc2018330_sg_17_4__4	-10	-1	2018-04-16	-0.257148855833333	2018	Lanc2018330	yes
BOXE1Mleft2018	0.960487757130031	0.900664059792424	BOXE1Mleft2018_Lanc2018330_sg_17_4	BOXE1Mleft2018_Lanc2018330_sg_17_4__5	-10	-1	2018-04-16	-0.257148855833333	2018	Lanc2018330	yes
BOXE1Mleft2018	0.927523227074684	0.920681927010231	BOXE1Mleft2018_Lanc2018330_sg_17_4	BOXE1Mleft2018_Lanc2018330_sg_17_4__6	-10	-1	2018-04-16	-0.257148855833333	2018	Lanc2018330	yes
BOXE1Mleft2018	0.960276345355211	0.933415173921529	BOXE1Mleft2018_Lanc2018330_sg_17_4	BOXE1Mleft2018_Lanc2018330_sg_17_4__7	-10	-1	2018-04-16	-0.257148855833333	2018	Lanc2018330	yes
BOXE1Mleft2018	0.734511228189119	0.441693142731337	BOXE1Mleft2018_Lanc2018330_sg_3_10	BOXE1Mleft2018_Lanc2018330_sg_3_10__2	-10	-1	2018-04-16	0.0506236530555556	2018	Lanc2018330	no
BOXE1Mleft2018	0.893428718311637	0.613934460503413	BOXE1Mleft2018_Lanc2018330_sg_3_10	BOXE1Mleft2018_Lanc2018330_sg_3_10__3	-10	-1	2018-04-16	0.0506236530555556	2018	Lanc2018330	no
BOXE1Mleft2018	0.883666426986246	0.703552828079795	BOXE1Mleft2018_Lanc2018330_sg_3_10	BOXE1Mleft2018_Lanc2018330_sg_3_10__4	-10	-1	2018-04-16	0.0506236530555556	2018	Lanc2018330	no
BOXE1Mleft2018	0.959425695414128	0.766004979065419	BOXE1Mleft2018_Lanc2018330_sg_3_10	BOXE1Mleft2018_Lanc2018330_sg_3_10__5	-10	-1	2018-04-16	0.0506236530555556	2018	Lanc2018330	no
BOXE1Mleft2018	0.914622053525078	0.755083534362286	BOXE1Mleft2018_Lanc2018330_sg_3_10	BOXE1Mleft2018_Lanc2018330_sg_3_10__6	-10	-1	2018-04-16	0.0506236530555556	2018	Lanc2018330	no
BOXE1Mleft2018	0.936735426292779	0.768021032007993	BOXE1Mleft2018_Lanc2018330_sg_3_10	BOXE1Mleft2018_Lanc2018330_sg_3_10__7	-10	-1	2018-04-16	0.0506236530555556	2018	Lanc2018330	no
BOXE1Mleft2018	0.937672509890989	0.727267621600847	BOXE1Mleft2018_Lanc2018330_sg_3_10	BOXE1Mleft2018_Lanc2018330_sg_3_10__8	-10	-1	2018-04-16	0.0506236530555556	2018	Lanc2018330	no
BOXE1Mleft2018	0.729409435083534	0.722547914354404	BOXE1Mleft2018_Lanc2018330_sg_3_10	BOXE1Mleft2018_Lanc2018330_sg_3_10__9	-10	-1	2018-04-16	0.0506236530555556	2018	Lanc2018330	no
BOXE1Mleft2018	0.778351736704728	0.425303377792266	BOXE1Mleft2018_Lanc2018330_sg_3_15	BOXE1Mleft2018_Lanc2018330_sg_3_15__2	-10	-1	2018-04-16	0.056507495	2018	Lanc2018330	no
BOXE1Mleft2018	0.880135599254752	0.588728993153265	BOXE1Mleft2018_Lanc2018330_sg_3_15	BOXE1Mleft2018_Lanc2018330_sg_3_15__3	-10	-1	2018-04-16	0.056507495	2018	Lanc2018330	no
[truncated: 30,626 more rows]
