# Supplementary material for: Sexual selection for both diversity and repetition in birdsong
Source: Nat Commun. 2023 Jun 16;14:3600. doi: 10.1038/s41467-023-39308-5 (PMC10275917; doi:10.1038/s41467-023-39308-5)
Supplement: Supplementary file 4 — Supplementary Data 1 [file 41467_2023_39308_MOESM4_ESM.zip › Female choice experiment_data/r_code.consistency.female.habituation_JS.R]

rm(list=ls())

library(lme4)
library(ggplot2)
library(dplyr)
library(boot)

`%notin%` <- Negate(`%in%`)
se <- function (x, na.rm) {sd(x,na.rm=na.rm)/sqrt(length(x))}
overdisp_fun <- function(model) {
  ## number of variance parameters in an n-by-n variance-covariance matrix
  vpars <- function(m) {
    nrow(m) * (nrow(m) + 1)/2
  }
  # The next two lines calculate the residual degrees of freedom
  model.df <- sum(sapply(VarCorr(model), vpars)) + length(fixef(model))
  rdf <- nrow(model.frame(model)) - model.df
  # extracts the Pearson residuals
  rp <- residuals(model, type = "pearson")
  Pearson.chisq <- sum(rp^2)
  prat <- Pearson.chisq/rdf
  # Generates a p-value. If less than 0.05, the data are overdispersed.
  pval <- pchisq(Pearson.chisq, df = rdf, lower.tail = FALSE)
  c(chisq = Pearson.chisq, ratio = prat, rdf = rdf, p = pval)
}


dfexpinsound <- read.table('/Users/javiersierro/Biology/2017-21 Lancaster/papers/Female preference experiment in nestbox/2022_11_15 Female choice experiment NatComm/2022_11_07 Female choice experiment_data & code/data.habituation.hypothesis.txt', sep='	', header=T, stringsAsFactors=F)
dfexpinsound$boutid <- paste(dfexpinsound $box, dfexpinsound $boutno, sep='_')
head(dfexpinsound)

dfid <- as.data.frame(dfexpinsound %>% dplyr::select(colnames(dfexpinsound)) %>% dplyr::group_by(box, precededbysilence) %>% dplyr::summarize(noboutsgty =length(unique(boutid))))
sum(dfid$noboutsgty)

sum(dfid$noboutsgty[dfid$precededbysilence == 'silence'])
summary(dfid$noboutsgty[dfid$precededbysilence == 'silence'])
sd(dfid$noboutsgty[dfid$precededbysilence == 'silence'])
sum(dfid$noboutsgty[dfid$precededbysilence == 'song type change'])
summary(dfid$noboutsgty[dfid$precededbysilence == 'song type change'])
sd(dfid$noboutsgty[dfid$precededbysilence == 'song type change'])

dfid.sgnoinbout_mod <- as.data.frame(dfexpinsound %>% dplyr::select(colnames(dfexpinsound)) %>% dplyr::group_by(box, precededbysilence ,  sgnoinsgtybout) %>% dplyr::summarize(noboutsgty =length(unique(boutid)), num.cop.char.tweet.binom =sum(num.cop.char.tweet.binom, na.rm=T)))
dfid.sgnoinbout_mod$num.cop.char.tweet.binom.no <- dfid.sgnoinbout_mod $noboutsgty - dfid.sgnoinbout_mod $num.cop.char.tweet.binom 

modchange <- glmer(cbind(num.cop.char.tweet.binom,num.cop.char.tweet.binom.no) ~ precededbysilence * log(sgnoinsgtybout) + (1|box), data=dfid.sgnoinbout_mod, family=binomial)

overdisp_fun(modchange)
summary(modchange)
str(summary(modchange))
inv.logit(summary(modchange)$coefficients)
# VarCorr(modchange)
# hist(residuals(modchange), xlab='Model residuals', main='')
# plot(residuals(modchange), col='dodgerblue');abline(h=0)
# confint(modchange, level=0.95, parm=rownames(summary(modchange)$coeff))
inv.logit(confint(modchange, level=0.95, parm=rownames(summary(modchange)$coeff)))
# r.squaredGLMM(modchange)

# write.table(round(as.data.frame(summary(modchange)$coeff), 3), '~/Biología/2017-21 Lancaster/paper - Female preference experiment in nestbox/2021_11_18 Female choice experiment/Model tables/female.habituation.table.txt', sep='	', quote=F, row.names=F)
# write.table(round(confint(modchange, level=0.95, parm=rownames(summary(modchange)$coeff)), 3), '~/Biología/2017-21 Lancaster/paper - Female preference experiment in nestbox/2021_11_18 Female choice experiment/Model tables/female.habituation.table.ci.txt', sep='	', quote=F, row.names=F)


## Producing the plot
dfid.sgnoinbout <- as.data.frame(dfexpinsound %>% dplyr::select(colnames(dfexpinsound)) %>% dplyr::group_by(box , precededbysilence , sgnoinsgtybout) %>% dplyr::summarize(noboutid=length(unique(boutid)), num.cop.char.tweet.binom =sum(num.cop.char.tweet.binom, na.rm=T)))
dfid.sgnoinbout$num.cop.char.tweet.binom.persong <- dfid.sgnoinbout$num.cop.char.tweet.binom / dfid.sgnoinbout$noboutid
head(dfid.sgnoinbout, 20)

dfid.sgnoinbout4 <- as.data.frame(dfid.sgnoinbout %>% dplyr::select(colnames(dfid.sgnoinbout)) %>% dplyr::group_by( precededbysilence , sgnoinsgtybout) %>% dplyr::summarize(noboutid=sum(noboutid), num.cop.char.tweet.binom.persong =mean(num.cop.char.tweet.binom.persong, na.rm=T), nobox=length(unique(box))))
dfid.sgnoinbout4.se <- as.data.frame(dfid.sgnoinbout %>% dplyr::select(colnames(dfid.sgnoinbout)) %>% dplyr::group_by( ,precededbysilence , sgnoinsgtybout) %>% dplyr::summarize(num.cop.char.tweet.binom.persong = se(num.cop.char.tweet.binom.persong, na.rm=T)))
dfid.sgnoinbout4$num.cop.char.tweet.binom.persong.se <- dfid.sgnoinbout4.se$num.cop.char.tweet.binom.persong
head(dfid.sgnoinbout4,50)

## SINCE SOME BIRDS HAD HIGHER RATE, THERE WERE MORE SONGS WITHIN ONE SONG-TYPE BOUT. HENCE, SONG POSITION ABOVE ~15 INCLUDE VERY FEW INDIVIDUALS. WE SELECTED ONLY THOSE SONG POSITIONS THAT SUMMARIZE (MEAN) OF AT LEAST SIX INDIVIDUALS
max.sg.repetition <- 16
dfid.sgnoinbout4 <- subset(dfid.sgnoinbout4, sgnoinsgtybout < max.sg.repetition) 
dfid.sgnoinbout4$sgnointbout_plot <- dfid.sgnoinbout4$sgnoinsgtybout
dfid.sgnoinbout4$sgnointbout_plot[dfid.sgnoinbout4$precededbysilence == 'song type change'] <- dfid.sgnoinbout4$sgnointbout_plot[dfid.sgnoinbout4$precededbysilence == 'song type change'] +max(dfid.sgnoinbout4$sgnointbout_plot[dfid.sgnoinbout4$precededbysilence == 'silence'])


summary(dfid.sgnoinbout_mod$sgnoinsgtybout)
summary(dfid.sgnoinbout_mod$stinreltobout)
new.dx <- expand.grid (sgnoinsgtybout = seq(1, max.sg.repetition, length=100), precededbysilence = unique(dfid.sgnoinbout_mod$precededbysilence), stringsAsFactors=F)
predicted <- predict(modchange , newdata=new.dx, re.form=NA)
predicted <- inv.logit(predicted)
combined.data <- cbind(new.dx, predicted)
combined.data$sgnointbout_plot <- combined.data$sgnoinsgtybout
combined.data$sgnointbout_plot[combined.data $precededbysilence == 'song type change'] <- combined.data$sgnointbout_plot[combined.data $precededbysilence == 'song type change'] + max(dfid.sgnoinbout4$sgnointbout_plot[dfid.sgnoinbout4$precededbysilence == 'silence'])

predFun<-function(.) predict(., newdata= new.dx, re.form=NA) 
bb.voc<-bootMer(modchange,FUN=predFun,nsim=200, re.form=NA) #do this 200 times
bb.voc_se<-apply(bb.voc$t,2,function(x) x[order(x)][c(5,195)])
new.dx $blo<-bb.voc_se[1,]
new.dx $bhi<-bb.voc_se[2,]

head(new.dx)
dfse.poly1 <- data.frame(x=c(rev(new.dx$sgnoinsgtybout[new.dx$precededbysilence=='silence']), (new.dx$sgnoinsgtybout[new.dx$precededbysilence=='silence'])) , y=c(rev(inv.logit(new.dx $blo[new.dx$precededbysilence=='silence'])), (inv.logit(new.dx $bhi[new.dx$precededbysilence=='silence']))), precededbysilence='silence')
head(dfse.poly1)
dfse.poly2 <- data.frame(x=c(rev(new.dx$sgnoinsgtybout[new.dx$precededbysilence=='song type change']), (new.dx$sgnoinsgtybout[new.dx$precededbysilence=='song type change'])) , y=c(rev(inv.logit(new.dx $blo[new.dx$precededbysilence=='song type change'])), (inv.logit(new.dx $bhi[new.dx$precededbysilence=='song type change']))), precededbysilence='song type change')
ggplot()  + geom_polygon(data= dfse.poly2, aes(x,y), fill='lightpink', alpha=0.3)
dfse.poly2$x <- dfse.poly2$x+15
dfse.poly <- rbind(dfse.poly1, dfse.poly2)
ggplot()  + geom_polygon(data= dfse.poly, aes(x,y, col=precededbysilence), fill='lightpink', alpha=0.3)


ggplot() + geom_polygon(data= dfse.poly, aes(x,y, fill=precededbysilence), alpha=0.3) + geom_line(data= combined.data, aes(predicted, x= sgnointbout_plot, col=precededbysilence)) + geom_errorbar(data= dfid.sgnoinbout4, aes(num.cop.char.tweet.binom.persong, x= sgnointbout_plot,ymin= num.cop.char.tweet.binom.persong-num.cop.char.tweet.binom.persong.se, ymax= num.cop.char.tweet.binom.persong + num.cop.char.tweet.binom.persong.se), width=0.2) + geom_point(data= dfid.sgnoinbout4, aes(num.cop.char.tweet.binom.persong, x= sgnointbout_plot,fill=precededbysilence) ,shape=21, size=1.8) + scale_color_discrete(labels=c('Silence','Different song type'))+ theme_classic(13)+ theme(legend.position=c(.85,0.85)) +  ylab('Female vocal response (proportion)') + xlab('Phrase position within song type bout') + coord_cartesian(ylim=c(), xlim=c(-3,30)) + scale_x_continuous(breaks=sort(c(1, seq(0,max.sg.repetition*2, by=5)[-1], 16)), labels=c(rep(c(1,5,10,15),2)))

write.table(dfid.sgnoinbout4, '/Users/javiersierro/Biology/2017-21 Lancaster/papers/Female preference experiment in nestbox/2023_04_20 Female choice experiment NatComm/Female choice experiment_source data files/source.data.file.habituation.data.txt', row.names=F, quote=F)
write.table(new.dx, '/Users/javiersierro/Biology/2017-21 Lancaster/papers/Female preference experiment in nestbox/2023_04_20 Female choice experiment NatComm/Female choice experiment_source data files/source.data.file.habituation.data.fitted.txt', row.names=F, quote=F)
