# Supplementary material for: Sexual selection for both diversity and repetition in birdsong
Source: Nat Commun. 2023 Jun 16;14:3600. doi: 10.1038/s41467-023-39308-5 (PMC10275917; doi:10.1038/s41467-023-39308-5)
Supplement: Supplementary file 4 — Supplementary Data 1 [file 41467_2023_39308_MOESM4_ESM.zip › Female choice experiment_data/data.consistency.dfclutchplot_JS.txt]

id	repertoire.size	partner.age	year	firstegg	daysto.firstegg	weeksto.firstegg	clutch.size	sg.ty	sg.id	dawn.song	spcc.in.sg
BGWM	6	2	2018	24	-31	-5	10	sg_2	BGWM_Lanc2018171_sg_2_17	0	0.782032424240254
BGWM	6	2	2018	24	-31	-5	10	sg_2	BGWM_Lanc2018171_sg_2_18	0	0.830845154649206
BGWM	6	2	2018	24	-31	-5	10	sg_2	BGWM_Lanc2018171_sg_2_19	0	0.890014057399414
BGWM	6	2	2018	24	-31	-5	10	sg_2	BGWM_Lanc2018171_sg_2_21	0	0.874063350949536
BGWM	6	2	2018	24	-1	-1	10	sg_9	BGWM_Lanc2018429_sg_9_1	0	0.811747727762203
BGWM	6	2	2018	24	-1	-1	10	sg_9	BGWM_Lanc2018429_sg_9_10	0	0.872758532995718
BGWM	6	2	2018	24	-1	-1	10	sg_9	BGWM_Lanc2018429_sg_9_2	0	0.891925708228921
BGWM	6	2	2018	24	-1	-1	10	sg_9	BGWM_Lanc2018429_sg_9_24	0	0.850756106797269
BGWM	6	2	2018	24	-1	-1	10	sg_9	BGWM_Lanc2018429_sg_9_25	0	0.946202852102587
BGWM	6	2	2018	24	-1	-1	10	sg_9	BGWM_Lanc2018429_sg_9_26	0	0.843096636181057
BGWM	6	2	2018	24	-1	-1	10	sg_9	BGWM_Lanc2018429_sg_9_27	0	0.916115695161724
BGWM	6	2	2018	24	-1	-1	10	sg_9	BGWM_Lanc2018429_sg_9_28	0	0.918691601886326
BGWM	6	2	2018	24	-1	-1	10	sg_9	BGWM_Lanc2018429_sg_9_3	0	0.928667260700552
BGWM	6	2	2018	24	-1	-1	10	sg_9	BGWM_Lanc2018429_sg_9_35	0	0.740472394002572
BGWM	6	2	2018	24	-1	-1	10	sg_9	BGWM_Lanc2018429_sg_9_36	0	0.65417396105397
BGWM	6	2	2018	24	-1	-1	10	sg_9	BGWM_Lanc2018429_sg_9_37	0	0.965709124030658
BGWM	6	2	2018	24	-1	-1	10	sg_9	BGWM_Lanc2018429_sg_9_8	0	0.90005950334212
BGWM	6	2	2018	24	-1	-1	10	sg_9	BGWM_Lanc2018429_sg_9_9	0	0.945879063497935
BGWM	6	2	2018	24	3	1	10	sg_10	BGWM_SM1_20180427_041300_Sunrise [54.0125 -2.7877].wav_sg_10_11	1	0.511936046252365
BGWM	6	2	2018	24	3	1	10	sg_10	BGWM_SM1_20180427_041300_Sunrise [54.0125 -2.7877].wav_sg_10_2	1	0.69093298764895
BGWM	6	2	2018	24	3	1	10	sg_10	BGWM_SM1_20180427_041300_Sunrise [54.0125 -2.7877].wav_sg_10_3	1	0.645356605173249
BGWM	6	2	2018	24	3	1	10	sg_10	BGWM_SM1_20180427_041300_Sunrise [54.0125 -2.7877].wav_sg_10_4	1	0.647689883777181
BGWM	6	2	2018	24	3	1	10	sg_10	BGWM_SM1_20180427_041300_Sunrise [54.0125 -2.7877].wav_sg_10_5	1	0.6703873806132
BGWM	6	2	2018	24	3	1	10	sg_10	BGWM_SM1_20180427_041300_Sunrise [54.0125 -2.7877].wav_sg_10_6	1	0.794845640858873
BGWM	6	2	2018	24	3	1	10	sg_10	BGWM_SM1_20180427_041300_Sunrise [54.0125 -2.7877].wav_sg_10_7	1	0.672566704814547
BGWM	6	2	2018	24	3	1	10	sg_10	BGWM_SM1_20180427_041300_Sunrise [54.0125 -2.7877].wav_sg_10_8	1	0.63419506118898
BGWM	6	2	2018	24	3	1	10	sg_10	BGWM_SM1_20180427_041300_Sunrise [54.0125 -2.7877].wav_sg_10_9	1	0.69322351003249
BGWM	6	2	2018	24	3	1	10	sg_17	BGWM_SM1_20180427_041300_Sunrise [54.0125 -2.7877].wav_sg_17_1	1	0.741338196850045
BGWM	6	2	2018	24	3	1	10	sg_17	BGWM_SM1_20180427_041300_Sunrise [54.0125 -2.7877].wav_sg_17_10	1	0.846514653352205
BGWM	6	2	2018	24	3	1	10	sg_17	BGWM_SM1_20180427_041300_Sunrise [54.0125 -2.7877].wav_sg_17_11	1	0.832098081817807
BGWM	6	2	2018	24	3	1	10	sg_17	BGWM_SM1_20180427_041300_Sunrise [54.0125 -2.7877].wav_sg_17_15	1	0.912154591429262
BGWM	6	2	2018	24	3	1	10	sg_17	BGWM_SM1_20180427_041300_Sunrise [54.0125 -2.7877].wav_sg_17_16	1	0.83958829159484
BGWM	6	2	2018	24	3	1	10	sg_17	BGWM_SM1_20180427_041300_Sunrise [54.0125 -2.7877].wav_sg_17_2	1	0.868064992021349
BGWM	6	2	2018	24	3	1	10	sg_17	BGWM_SM1_20180427_041300_Sunrise [54.0125 -2.7877].wav_sg_17_21	1	0.831858784089941
BGWM	6	2	2018	24	3	1	10	sg_17	BGWM_SM1_20180427_041300_Sunrise [54.0125 -2.7877].wav_sg_17_22	1	0.799434392222231
BGWM	6	2	2018	24	3	1	10	sg_17	BGWM_SM1_20180427_041300_Sunrise [54.0125 -2.7877].wav_sg_17_5	1	0.902890342694536
BGWM	6	2	2018	24	3	1	10	sg_17	BGWM_SM1_20180427_041300_Sunrise [54.0125 -2.7877].wav_sg_17_6	1	0.905709457778702
BGWM	6	2	2018	24	3	1	10	sg_2	BGWM_SM1_20180427_041300_Sunrise [54.0125 -2.7877].wav_sg_2_1	1	0.816063285586124
BGWM	6	2	2018	24	3	1	10	sg_2	BGWM_SM1_20180427_041300_Sunrise [54.0125 -2.7877].wav_sg_2_10	1	0.828820385582245
BGWM	6	2	2018	24	3	1	10	sg_2	BGWM_SM1_20180427_041300_Sunrise [54.0125 -2.7877].wav_sg_2_15	1	0.845326996681236
BGWM	6	2	2018	24	3	1	10	sg_2	BGWM_SM1_20180427_041300_Sunrise [54.0125 -2.7877].wav_sg_2_16	1	0.89963052472026
BGWM	6	2	2018	24	3	1	10	sg_2	BGWM_SM1_20180427_041300_Sunrise [54.0125 -2.7877].wav_sg_2_19	1	0.772354172423007
BGWM	6	2	2018	24	3	1	10	sg_2	BGWM_SM1_20180427_041300_Sunrise [54.0125 -2.7877].wav_sg_2_21	1	0.563213764367472
BGWM	6	2	2018	24	3	1	10	sg_2	BGWM_SM1_20180427_041300_Sunrise [54.0125 -2.7877].wav_sg_2_22	1	0.943528642956644
BGWM	6	2	2018	24	3	1	10	sg_2	BGWM_SM1_20180427_041300_Sunrise [54.0125 -2.7877].wav_sg_2_23	1	0.741085253399157
BGWM	6	2	2018	24	3	1	10	sg_2	BGWM_SM1_20180427_041300_Sunrise [54.0125 -2.7877].wav_sg_2_24	1	0.887208145592546
BGWM	6	2	2018	24	3	1	10	sg_2	BGWM_SM1_20180427_041300_Sunrise [54.0125 -2.7877].wav_sg_2_5	1	0.771276791191044
BGWM	6	2	2018	24	3	1	10	sg_29	BGWM_SM1_20180427_041300_Sunrise [54.0125 -2.7877].wav_sg_29_1	1	0.811887216296899
BGWM	6	2	2018	24	3	1	10	sg_29	BGWM_SM1_20180427_041300_Sunrise [54.0125 -2.7877].wav_sg_29_10	1	0.879427290663671
BGWM	6	2	2018	24	3	1	10	sg_29	BGWM_SM1_20180427_041300_Sunrise [54.0125 -2.7877].wav_sg_29_11	1	0.886887563895051
BGWM	6	2	2018	24	3	1	10	sg_29	BGWM_SM1_20180427_041300_Sunrise [54.0125 -2.7877].wav_sg_29_17	1	0.937810913832546
BGWM	6	2	2018	24	3	1	10	sg_29	BGWM_SM1_20180427_041300_Sunrise [54.0125 -2.7877].wav_sg_29_2	1	0.758375428138979
BGWM	6	2	2018	24	3	1	10	sg_29	BGWM_SM1_20180427_041300_Sunrise [54.0125 -2.7877].wav_sg_29_20	1	0.873495458704351
BGWM	6	2	2018	24	3	1	10	sg_29	BGWM_SM1_20180427_041300_Sunrise [54.0125 -2.7877].wav_sg_29_22	1	0.821810678235562
BGWM	6	2	2018	24	3	1	10	sg_29	BGWM_SM1_20180427_041300_Sunrise [54.0125 -2.7877].wav_sg_29_5	1	0.933146869889161
BGWM	6	2	2018	24	3	1	10	sg_29	BGWM_SM1_20180427_041300_Sunrise [54.0125 -2.7877].wav_sg_29_6	1	0.87919001436825
BGWM	6	2	2018	24	3	1	10	sg_29	BGWM_SM1_20180427_041300_Sunrise [54.0125 -2.7877].wav_sg_29_8	1	0.830556265184356
BGWM	6	2	2018	24	3	1	10	sg_9	BGWM_SM1_20180427_041300_Sunrise [54.0125 -2.7877].wav_sg_9_1	1	0.936021071443098
BGWM	6	2	2018	24	3	1	10	sg_9	BGWM_SM1_20180427_041300_Sunrise [54.0125 -2.7877].wav_sg_9_18	1	0.928310993732025
BGWM	6	2	2018	24	3	1	10	sg_9	BGWM_SM1_20180427_041300_Sunrise [54.0125 -2.7877].wav_sg_9_19	1	0.946614897692093
BGWM	6	2	2018	24	3	1	10	sg_9	BGWM_SM1_20180427_041300_Sunrise [54.0125 -2.7877].wav_sg_9_2	1	0.829653263027241
BGWM	6	2	2018	24	3	1	10	sg_9	BGWM_SM1_20180427_041300_Sunrise [54.0125 -2.7877].wav_sg_9_20	1	0.80270238233902
BGWM	6	2	2018	24	3	1	10	sg_9	BGWM_SM1_20180427_041300_Sunrise [54.0125 -2.7877].wav_sg_9_27	1	0.645140544052591
BGWM	6	2	2018	24	3	1	10	sg_9	BGWM_SM1_20180427_041300_Sunrise [54.0125 -2.7877].wav_sg_9_28	1	0.79832521408695
BGWM	6	2	2018	24	3	1	10	sg_9	BGWM_SM1_20180427_041300_Sunrise [54.0125 -2.7877].wav_sg_9_3	1	0.937592653882994
BGWM	6	2	2018	24	3	1	10	sg_9	BGWM_SM1_20180427_041300_Sunrise [54.0125 -2.7877].wav_sg_9_34	1	0.90724424920622
BGWM	6	2	2018	24	3	1	10	sg_9	BGWM_SM1_20180427_041300_Sunrise [54.0125 -2.7877].wav_sg_9_35	1	NA
BGWM	6	2	2018	24	3	1	10	sg_9	BGWM_SM1_20180427_041300_Sunrise [54.0125 -2.7877].wav_sg_9_6	1	0.918558811762676
BMVB	3	1	2019	25	-18	-3	9	sg_30	BMVB_SM5_20190407_053100.wav_sg_30_1	1	0.849092290711201
BMVB	3	1	2019	25	-18	-3	9	sg_30	BMVB_SM5_20190407_053100.wav_sg_30_4	1	0.839316898832749
BMVB	3	1	2019	25	-18	-3	9	sg_30	BMVB_SM5_20190407_053100.wav_sg_30_5	1	0.823593013355918
BMVB	3	1	2019	25	-18	-3	9	sg_30	BMVB_SM5_20190407_053100.wav_sg_30_6	1	0.875856187011183
BMVB	3	1	2019	25	-18	-3	9	sg_30	BMVB_SM5_20190407_053100.wav_sg_30_7	1	0.909317967609243
BMVB	3	1	2019	25	-18	-3	9	sg_5	BMVB_SM5_20190407_053100.wav_sg_5_1	1	0.823914948742322
BMVB	3	1	2019	25	-18	-3	9	sg_5	BMVB_SM5_20190407_053100.wav_sg_5_2	1	0.85231720890717
BMVB	3	1	2019	25	-18	-3	9	sg_5	BMVB_SM5_20190407_053100.wav_sg_5_5	1	0.845843318670479
BMVB	3	1	2019	25	-18	-3	9	sg_5	BMVB_SM5_20190407_053100.wav_sg_5_9	1	0.840508469194009
BMVB	3	1	2019	25	-15	-3	9	sg_30	BMVB_Lanc2019368_sg_30_1	1	0.849432112147809
BMVB	3	1	2019	25	-15	-3	9	sg_30	BMVB_Lanc2019368_sg_30_12	1	0.908314816875783
BMVB	3	1	2019	25	-15	-3	9	sg_30	BMVB_Lanc2019368_sg_30_15	1	0.861130124096843
BMVB	3	1	2019	25	-15	-3	9	sg_30	BMVB_Lanc2019368_sg_30_20	1	0.886368226222248
BMVB	3	1	2019	25	-15	-3	9	sg_30	BMVB_Lanc2019368_sg_30_23	1	0.898538417588823
BMVB	3	1	2019	25	-15	-3	9	sg_30	BMVB_Lanc2019368_sg_30_26	1	0.912578784772796
BMVB	3	1	2019	25	-15	-3	9	sg_30	BMVB_Lanc2019368_sg_30_30	1	0.895944890528528
BMVB	3	1	2019	25	-15	-3	9	sg_30	BMVB_Lanc2019368_sg_30_4	1	0.861393167761621
BMVB	3	1	2019	25	-15	-3	9	sg_30	BMVB_Lanc2019368_sg_30_6	1	0.915014066888432
BMVB	3	1	2019	25	-15	-3	9	sg_30	BMVB_Lanc2019368_sg_30_9	1	0.904480300603898
BMVB	3	1	2019	25	-15	-3	9	sg_5	BMVB_Lanc2019368_sg_5_1	1	0.857305892624038
BMVB	3	1	2019	25	-15	-3	9	sg_5	BMVB_Lanc2019368_sg_5_13	1	0.868856962145699
BMVB	3	1	2019	25	-15	-3	9	sg_5	BMVB_Lanc2019368_sg_5_14	1	0.895859527754162
BMVB	3	1	2019	25	-15	-3	9	sg_5	BMVB_Lanc2019368_sg_5_15	1	0.886690486965083
BMVB	3	1	2019	25	-15	-3	9	sg_5	BMVB_Lanc2019368_sg_5_19	1	0.793168772737687
BMVB	3	1	2019	25	-15	-3	9	sg_5	BMVB_Lanc2019368_sg_5_20	1	0.91212656205778
BMVB	3	1	2019	25	-15	-3	9	sg_5	BMVB_Lanc2019368_sg_5_3	1	0.895805567545706
BMVB	3	1	2019	25	-15	-3	9	sg_5	BMVB_Lanc2019368_sg_5_5	1	0.869361123571332
BMVB	3	1	2019	25	-15	-3	9	sg_5	BMVB_Lanc2019368_sg_5_8	1	0.929863234971144
BMVB	3	1	2019	25	-15	-3	9	sg_5	BMVB_Lanc2019368_sg_5_9	1	0.917683675195088
BMVB	3	1	2019	25	-22	-4	9	sg_30	BMVB_Lanc2019288_sg_30_1	0	0.805392243214452
BMVB	3	1	2019	25	-22	-4	9	sg_30	BMVB_Lanc2019288_sg_30_12	0	0.780189968606575
BMVB	3	1	2019	25	-22	-4	9	sg_30	BMVB_Lanc2019288_sg_30_15	0	0.792857164698954
BMVB	3	1	2019	25	-22	-4	9	sg_30	BMVB_Lanc2019288_sg_30_19	0	0.820536636656547
BMVB	3	1	2019	25	-22	-4	9	sg_30	BMVB_Lanc2019288_sg_30_2	0	0.770310830879667
BMVB	3	1	2019	25	-22	-4	9	sg_30	BMVB_Lanc2019288_sg_30_3	0	0.818934097971334
BMVB	3	1	2019	25	-22	-4	9	sg_30	BMVB_Lanc2019288_sg_30_4	0	0.822058663783456
BMVB	3	1	2019	25	-22	-4	9	sg_30	BMVB_Lanc2019288_sg_30_5	0	0.805136279950774
BMVB	3	1	2019	25	-22	-4	9	sg_30	BMVB_Lanc2019288_sg_30_9	0	0.8309119886664
BMVB	3	NA	2020	NA	-94	-14	NA	sg_3	BMVB_Lanc2020006_sg_3_1	0	0.632654554570498
BMVB	3	NA	2020	NA	-94	-14	NA	sg_3	BMVB_Lanc2020006_sg_3_2	0	0.522924833750854
BMVB	3	NA	2020	NA	-94	-14	NA	sg_3	BMVB_Lanc2020006_sg_3_3	0	0.622034630627469
BMVB	3	NA	2020	NA	-94	-14	NA	sg_3	BMVB_Lanc2020006_sg_3_4	0	0.668955919041417
BMVB	3	NA	2020	NA	-94	-14	NA	sg_3	BMVB_Lanc2020006_sg_3_5	0	0.613099120789937
BMVB	3	NA	2020	NA	-94	-14	NA	sg_30	BMVB_Lanc2020004_sg_30_1	0	0.689670263325198
BMVB	3	NA	2020	NA	-94	-14	NA	sg_30	BMVB_Lanc2020004_sg_30_2	0	0.777244581801813
BMVB	3	NA	2020	NA	-94	-14	NA	sg_30	BMVB_Lanc2020004_sg_30_3	0	0.874897464611882
BMVB	3	NA	2020	NA	-94	-14	NA	sg_30	BMVB_Lanc2020004_sg_30_4	0	0.802262914826256
BMVB	3	NA	2020	NA	-94	-14	NA	sg_30	BMVB_Lanc2020004_sg_30_5	0	0.840336359568506
BMVB	3	NA	2020	NA	-94	-14	NA	sg_30	BMVB_Lanc2020004_sg_30_6	0	0.856474005335984
BMVB	3	NA	2020	NA	-94	-14	NA	sg_30	BMVB_Lanc2020004_sg_30_7	0	0.818403513569722
BMVB	3	NA	2020	NA	-94	-14	NA	sg_30	BMVB_Lanc2020004_sg_30_8	0	0.860830121468394
BMVB	3	NA	2020	NA	-94	-14	NA	sg_30	BMVB_Lanc2020004_sg_30_9	0	0.843082805009263
BMVB	3	NA	2020	NA	-94	-14	NA	sg_5	BMVB_Lanc2020004_sg_5_2	0	0.866100843309936
BMVB	3	NA	2020	NA	-94	-14	NA	sg_5	BMVB_Lanc2020004_sg_5_3	0	0.665906462572698
BMVB	3	NA	2020	NA	-94	-14	NA	sg_5	BMVB_Lanc2020006_sg_5_1	0	0.731870093351388
BMVB	3	NA	2020	NA	-94	-14	NA	sg_5	BMVB_Lanc2020006_sg_5_2	0	0.733325033642132
BMVB	3	NA	2020	NA	-94	-14	NA	sg_5	BMVB_Lanc2020007_sg_5_1	0	0.787265087433565
BMVB	3	NA	2020	NA	-94	-14	NA	sg_5	BMVB_Lanc2020007_sg_5_2	0	0.820284111673251
BMVB	3	NA	2020	NA	-94	-14	NA	sg_5	BMVB_Lanc2020007_sg_5_3	0	0.823773639018222
BMVB	3	NA	2020	NA	-94	-14	NA	sg_5	BMVB_Lanc2020007_sg_5_4	0	0.823121427447717
BMVB	3	NA	2020	NA	-94	-14	NA	sg_5	BMVB_Lanc2020007_sg_5_5	0	0.803154715945008
BMVB	3	NA	2020	NA	-94	-14	NA	sg_5	BMVB_Lanc2020007_sg_5_6	0	0.760503957996639
BMVB	3	NA	2020	NA	-94	-14	NA	sg_5	BMVB_Lanc2020007_sg_5_7	0	0.698096608543374
BMYP	5	6	2019	24	-31	-5	9	sg_25	BMYP_Lanc2019221_sg_25_1	0	0.542208913383028
BMYP	5	6	2019	24	-31	-5	9	sg_25	BMYP_Lanc2019221_sg_25_2	0	0.747946444056221
BMYP	5	6	2019	24	-31	-5	9	sg_29	BMYP_Lanc2019221_sg_29_1	0	0.821450907961517
BMYP	5	6	2019	24	-31	-5	9	sg_29	BMYP_Lanc2019221_sg_29_2	0	0.465630322894582
BMYP	5	6	2019	24	-31	-5	9	sg_29	BMYP_Lanc2019221_sg_29_4	0	0.807550064940631
BMYP	5	6	2019	24	-31	-5	9	sg_29	BMYP_Lanc2019221_sg_29_6	0	0.878533643865932
BMYP	5	6	2019	24	-31	-5	9	sg_29	BMYP_Lanc2019221_sg_29_7	0	0.736626336293555
BMYP	5	6	2019	24	-31	-5	9	sg_29	BMYP_Lanc2019221_sg_29_8	0	0.688205963063812
BMYP	5	6	2019	24	-31	-5	9	sg_3	BMYP_Lanc2019221_sg_3_1	0	0.799725572319072
BMYP	5	1	2020	21	-48	-7	7	sg_13	BMYP_Lanc2020122_sg_13_1	0	0.745234908899062
BMYP	5	1	2020	21	-48	-7	7	sg_13	BMYP_Lanc2020122_sg_13_10	0	0.77758444464235
BMYP	5	1	2020	21	-48	-7	7	sg_13	BMYP_Lanc2020122_sg_13_2	0	0.730432019768402
BMYP	5	1	2020	21	-48	-7	7	sg_13	BMYP_Lanc2020122_sg_13_3	0	0.685351978059877
BMYP	5	1	2020	21	-48	-7	7	sg_13	BMYP_Lanc2020122_sg_13_4	0	0.734682258914573
BMYP	5	1	2020	21	-48	-7	7	sg_13	BMYP_Lanc2020122_sg_13_5	0	0.86381121725595
BMYP	5	1	2020	21	-48	-7	7	sg_13	BMYP_Lanc2020122_sg_13_8	0	0.741073722731343
BMYP	5	1	2020	21	-48	-7	7	sg_13	BMYP_Lanc2020122_sg_13_9	0	0.783586020064264
BMYP	5	6	2019	24	-16	-3	9	sg_13	BMYP_Lanc2019336_sg_13_1	1	0.905940383926409
BMYP	5	6	2019	24	-16	-3	9	sg_13	BMYP_Lanc2019336_sg_13_10	1	0.855796491632835
BMYP	5	6	2019	24	-16	-3	9	sg_13	BMYP_Lanc2019336_sg_13_19	1	0.926552688790604
BMYP	5	6	2019	24	-16	-3	9	sg_13	BMYP_Lanc2019336_sg_13_20	1	0.897993435154346
BMYP	5	6	2019	24	-16	-3	9	sg_13	BMYP_Lanc2019336_sg_13_21	1	0.89695357669406
BMYP	5	6	2019	24	-16	-3	9	sg_13	BMYP_Lanc2019336_sg_13_22	1	0.881484262653658
BMYP	5	6	2019	24	-16	-3	9	sg_13	BMYP_Lanc2019336_sg_13_4	1	0.855089758639483
BMYP	5	6	2019	24	-16	-3	9	sg_13	BMYP_Lanc2019336_sg_13_5	1	0.849900498021209
BMYP	5	6	2019	24	-16	-3	9	sg_13	BMYP_Lanc2019336_sg_13_7	1	0.879357232365702
BMYP	5	6	2019	24	-16	-3	9	sg_13	BMYP_Lanc2019336_sg_13_8	1	0.911731652351728
BMYP	5	6	2019	24	-16	-3	9	sg_13	BMYP_Lanc2019336_sg_13_9	1	0.857488274801611
BMYP	5	6	2019	24	-16	-3	9	sg_25	BMYP_Lanc2019337_sg_25_1	1	0.632494596204358
BMYP	5	6	2019	24	-16	-3	9	sg_25	BMYP_Lanc2019337_sg_25_2	1	0.597280515509562
BMYP	5	6	2019	24	-16	-3	9	sg_25	BMYP_Lanc2019337_sg_25_3	1	0.52130392932366
BMYP	5	6	2019	24	-16	-3	9	sg_25	BMYP_Lanc2019337_sg_25_4	1	0.573626672136907
BMYP	5	6	2019	24	-16	-3	9	sg_25	BMYP_Lanc2019337_sg_25_6	1	0.577972876091573
BMYP	5	6	2019	24	-16	-3	9	sg_25	BMYP_Lanc2019337_sg_25_8	1	0.749502033377865
BMYP	5	6	2019	24	-16	-3	9	sg_29	BMYP_Lanc2019336_sg_29_1	1	0.867721611741461
BMYP	5	6	2019	24	-16	-3	9	sg_29	BMYP_Lanc2019336_sg_29_10	1	0.829467860041834
BMYP	5	6	2019	24	-16	-3	9	sg_29	BMYP_Lanc2019336_sg_29_11	1	0.9188845823885
BMYP	5	6	2019	24	-16	-3	9	sg_29	BMYP_Lanc2019336_sg_29_13	1	0.895752391295641
BMYP	5	6	2019	24	-16	-3	9	sg_29	BMYP_Lanc2019336_sg_29_16	1	0.897305007615667
BMYP	5	6	2019	24	-16	-3	9	sg_29	BMYP_Lanc2019336_sg_29_17	1	0.910068421453508
BMYP	5	6	2019	24	-16	-3	9	sg_29	BMYP_Lanc2019336_sg_29_19	1	0.957200656091065
BMYP	5	6	2019	24	-16	-3	9	sg_29	BMYP_Lanc2019336_sg_29_2	1	0.894832779638217
BMYP	5	6	2019	24	-16	-3	9	sg_29	BMYP_Lanc2019336_sg_29_3	1	0.82903752671655
BMYP	5	6	2019	24	-16	-3	9	sg_29	BMYP_Lanc2019336_sg_29_5	1	0.84650391559194
BMYP	5	6	2019	24	-16	-3	9	sg_29	BMYP_Lanc2019336_sg_29_6	1	0.855338319317498
BMYP	5	6	2019	24	-16	-3	9	sg_29	BMYP_Lanc2019336_sg_29_8	1	0.910106427601701
BMYP	5	6	2019	24	-16	-3	9	sg_29	BMYP_Lanc2019336_sg_29_9	1	0.889685908091345
BMYP	5	6	2019	24	-16	-3	9	sg_3	BMYP_Lanc2019336_sg_3_1	1	0.787788858199798
BMYP	5	6	2019	24	-16	-3	9	sg_3	BMYP_Lanc2019336_sg_3_2	1	0.780194726832369
BMYP	5	1	2020	21	0	1	7	sg_10	BMYP_Lanc2020374_sg_10_1	1	0.69721171974202
BMYP	5	1	2020	21	0	1	7	sg_10	BMYP_Lanc2020374_sg_10_11	1	0.777434327674543
BMYP	5	1	2020	21	0	1	7	sg_13	BMYP_Lanc2020374_sg_13_1	1	0.897354912663205
BMYP	5	1	2020	21	0	1	7	sg_13	BMYP_Lanc2020374_sg_13_10	1	0.886412089353253
BMYP	5	1	2020	21	0	1	7	sg_13	BMYP_Lanc2020374_sg_13_11	1	0.918351054839466
BMYP	5	1	2020	21	0	1	7	sg_13	BMYP_Lanc2020374_sg_13_2	1	0.746582291043067
BMYP	5	1	2020	21	0	1	7	sg_13	BMYP_Lanc2020374_sg_13_4	1	0.79580620606448
BMYP	5	1	2020	21	0	1	7	sg_13	BMYP_Lanc2020374_sg_13_5	1	0.929669971818493
BMYP	5	1	2020	21	0	1	7	sg_13	BMYP_Lanc2020374_sg_13_6	1	0.886862854801211
BMYP	5	1	2020	21	0	1	7	sg_13	BMYP_Lanc2020374_sg_13_7	1	0.888099583483019
BMYP	5	1	2020	21	0	1	7	sg_13	BMYP_Lanc2020374_sg_13_8	1	0.891679472405604
BMYP	5	1	2020	21	0	1	7	sg_13	BMYP_Lanc2020374_sg_13_9	1	0.894206330284274
BMYP	5	1	2020	21	0	1	7	sg_3	BMYP_Lanc2020374_sg_3_1	1	0.579844267816966
BMYP	5	1	2020	21	0	1	7	sg_3	BMYP_Lanc2020374_sg_3_28	1	0.574127494022151
BMYP	5	1	2020	21	-62	-9	7	sg_10	BMYP_Lanc2020088_sg_10_1	0	0.692850562016158
BMYP	5	1	2020	21	-62	-9	7	sg_10	BMYP_Lanc2020088_sg_10_2	0	0.703944641499443
BMYP	5	1	2020	21	-62	-9	7	sg_10	BMYP_Lanc2020088_sg_10_4	0	0.65607417402404
BMYP	5	1	2020	21	-62	-9	7	sg_3	BMYP_Lanc2020088_sg_3_1	0	0.69618998682449
BORM	4	1	2018	23	-53	-8	9	sg_2	BORM_Lanc2018044_sg_2_1	0	0.827556264965321
BORM	4	1	2018	23	-53	-8	9	sg_2	BORM_Lanc2018045_sg_2_-1	0	0.852374510454072
BORM	4	1	2018	23	-53	-8	9	sg_2	BORM_Lanc2018045_sg_2_-2	0	0.936813953350167
BORM	4	1	2018	23	-29	-5	9	sg_2	BORM_Lanc2018183_sg_2_-1	0	0.876615319189031
BORM	4	1	2018	23	-29	-5	9	sg_2	BORM_Lanc2018183_sg_2_-2	0	0.840553637173125
BORM	4	1	2019	20	-66	-10	8	sg_1	BORM_Lanc2019064_sg_1_-1	0	0.630828017162114
BORM	4	1	2019	20	-66	-10	8	sg_1	BORM_Lanc2019064_sg_1_-3	0	0.639414115186911
BORM	4	1	2019	20	-66	-10	8	sg_1	BORM_Lanc2019064_sg_1_-6	0	0.67870505658079
BORM	4	1	2019	20	-66	-10	8	sg_1	BORM_Lanc2019064_sg_1_-7	0	0.738324295439324
BORM	4	1	2019	20	-13	-2	8	sg_1	BORM_Lanc2019332_sg_1_1	0	0.727899985045638
BORM	4	1	2019	20	-13	-2	8	sg_1	BORM_Lanc2019332_sg_1_10	0	0.666786406434333
BORM	4	1	2019	20	-13	-2	8	sg_1	BORM_Lanc2019332_sg_1_11	0	0.756438516372404
BORM	4	1	2019	20	-13	-2	8	sg_1	BORM_Lanc2019332_sg_1_2	0	0.670379979175873
BORM	4	1	2019	20	-13	-2	8	sg_1	BORM_Lanc2019332_sg_1_3	0	0.729962196617103
BORM	4	1	2019	20	-13	-2	8	sg_1	BORM_Lanc2019332_sg_1_5	0	0.68560185807716
BORM	4	1	2019	20	-13	-2	8	sg_1	BORM_Lanc2019332_sg_1_6	0	0.61617473411261
BORM	4	1	2019	20	-13	-2	8	sg_1	BORM_Lanc2019332_sg_1_7	0	0.74720755419527
BORM	4	1	2019	20	-13	-2	8	sg_1	BORM_Lanc2019332_sg_1_8	0	0.678264655891049
BORM	4	1	2019	20	-13	-2	8	sg_1	BORM_Lanc2019332_sg_1_9	0	0.696540219350302
BORM	4	1	2018	23	-37	-6	9	sg_1	BORM_SM3_20180317_045200_Sunrise.wav_sg_1_1	0	0.674878189263175
BORM	4	1	2018	23	-37	-6	9	sg_1	BORM_SM3_20180317_045200_Sunrise.wav_sg_1_2	0	0.681256620032253
BORM	4	1	2018	23	-37	-6	9	sg_1	BORM_SM3_20180317_045200_Sunrise.wav_sg_1_3	0	0.62753833654031
BORM	4	1	2018	23	-37	-6	9	sg_1	BORM_SM3_20180317_045200_Sunrise.wav_sg_1_4	0	0.69325181770075
BORM	4	1	2018	23	-37	-6	9	sg_1	BORM_SM3_20180317_045200_Sunrise.wav_sg_1_5	0	0.756684531778202
BORM	4	1	2018	23	-37	-6	9	sg_1	BORM_SM3_20180317_045200_Sunrise.wav_sg_1_6	0	0.690817144492722
BORM	4	1	2018	23	5	1	9	sg_1	BORM_Lanc2018476_sg_1_1	1	0.774960933298992
BORM	4	1	2018	23	5	1	9	sg_1	BORM_Lanc2018476_sg_1_10	1	0.806018556360837
BORM	4	1	2018	23	5	1	9	sg_1	BORM_Lanc2018476_sg_1_11	1	0.770633362148071
BORM	4	1	2018	23	5	1	9	sg_1	BORM_Lanc2018476_sg_1_12	1	0.770357481018892
BORM	4	1	2018	23	5	1	9	sg_1	BORM_Lanc2018476_sg_1_13	1	0.733068911664324
BORM	4	1	2018	23	5	1	9	sg_1	BORM_Lanc2018476_sg_1_14	1	0.642324705597416
BORM	4	1	2018	23	5	1	9	sg_1	BORM_Lanc2018476_sg_1_16	1	0.746365389927309
BORM	4	1	2018	23	5	1	9	sg_10	BORM_Lanc2018476_sg_10_21	1	0.757968801948253
BORM	4	1	2018	23	5	1	9	sg_10	BORM_Lanc2018476_sg_10_22	1	0.820581917526621
BORM	4	1	2018	23	5	1	9	sg_10	BORM_Lanc2018476_sg_10_24	1	0.796165798852555
BORM	4	1	2018	23	5	1	9	sg_10	BORM_Lanc2018476_sg_10_26	1	0.743029887504133
BORM	4	1	2018	23	5	1	9	sg_10	BORM_Lanc2018476_sg_10_27	1	0.655568780071732
BORM	4	1	2018	23	5	1	9	sg_10	BORM_Lanc2018476_sg_10_37	1	0.721593753780423
BORM	4	1	2018	23	5	1	9	sg_10	BORM_Lanc2018476_sg_10_38	1	0.691929783438308
BORM	4	1	2018	23	5	1	9	sg_10	BORM_Lanc2018476_sg_10_39	1	0.777403261725506
BORM	4	1	2018	23	5	1	9	sg_10	BORM_Lanc2018476_sg_10_42	1	0.708975144455509
BORM	4	1	2018	23	5	1	9	sg_10	BORM_Lanc2018476_sg_10_43	1	0.639381353016552
BORM	4	1	2018	23	5	1	9	sg_10	BORM_Lanc2018476_sg_10_44	1	0.70448052725106
BORM	4	1	2018	23	5	1	9	sg_14	BORM_Lanc2018476_sg_14_1	1	0.886032426893482
BORM	4	1	2018	23	5	1	9	sg_14	BORM_Lanc2018476_sg_14_10	1	0.873495967832508
BORM	4	1	2018	23	5	1	9	sg_14	BORM_Lanc2018476_sg_14_12	1	0.871908700325809
BORM	4	1	2018	23	5	1	9	sg_14	BORM_Lanc2018476_sg_14_15	1	0.860617084021957
BORM	4	1	2018	23	5	1	9	sg_14	BORM_Lanc2018476_sg_14_16	1	0.880692235967995
BORM	4	1	2018	23	5	1	9	sg_14	BORM_Lanc2018476_sg_14_20	1	0.857343184896364
BORM	4	1	2018	23	5	1	9	sg_14	BORM_Lanc2018476_sg_14_21	1	0.869787312153838
BORM	4	1	2018	23	5	1	9	sg_14	BORM_Lanc2018476_sg_14_8	1	0.904600752762838
BORM	4	2	2020	16	12	2	10	sg_1	BORM_Lanc2020445_sg_1_1	1	0.825381582729281
BORM	4	2	2020	16	12	2	10	sg_1	BORM_Lanc2020445_sg_1_13	1	0.637991041609571
BORM	4	2	2020	16	12	2	10	sg_1	BORM_Lanc2020445_sg_1_14	1	0.748679160864325
BORM	4	2	2020	16	12	2	10	sg_1	BORM_Lanc2020445_sg_1_15	1	0.723022329178826
BORM	4	2	2020	16	12	2	10	sg_1	BORM_Lanc2020445_sg_1_16	1	0.800455162826457
BORM	4	2	2020	16	12	2	10	sg_1	BORM_Lanc2020445_sg_1_17	1	0.713879241937692
BORM	4	2	2020	16	12	2	10	sg_1	BORM_Lanc2020445_sg_1_18	1	0.690187472252269
BORM	4	2	2020	16	12	2	10	sg_1	BORM_Lanc2020445_sg_1_2	1	0.699894629997524
BORM	4	2	2020	16	12	2	10	sg_1	BORM_Lanc2020445_sg_1_22	1	0.60438932546765
BORM	4	2	2020	16	12	2	10	sg_1	BORM_Lanc2020445_sg_1_4	1	0.761201036221622
BORM	4	2	2020	16	12	2	10	sg_1	BORM_Lanc2020445_sg_1_6	1	0.689500019111685
BORM	4	2	2020	16	12	2	10	sg_1	BORM_Lanc2020445_sg_1_7	1	0.686055775493589
BORM	4	2	2020	16	12	2	10	sg_10	BORM_Lanc2020448_sg_10_1	0	0.76903616039816
BORM	4	2	2020	16	12	2	10	sg_10	BORM_Lanc2020448_sg_10_10	0	0.792758051223053
BORM	4	2	2020	16	12	2	10	sg_10	BORM_Lanc2020448_sg_10_11	0	0.723997578447385
BORM	4	2	2020	16	12	2	10	sg_10	BORM_Lanc2020448_sg_10_15	0	0.667847917735061
BORM	4	2	2020	16	12	2	10	sg_10	BORM_Lanc2020448_sg_10_3	0	0.777091719064212
BORM	4	2	2020	16	12	2	10	sg_14	BORM_Lanc2020447_sg_14_1	0	0.882534372272481
BORM	4	2	2020	16	12	2	10	sg_14	BORM_Lanc2020447_sg_14_2	0	0.897425864845629
BORM	4	2	2020	16	12	2	10	sg_2	BORM_Lanc2020445_sg_2_1	1	0.832765585395766
BOWM	5	4	2018	23	-52	-8	11	sg_14	BOWM_Lanc2018047_sg_14_13	0	0.83416852625303
BOWM	5	4	2018	23	-52	-8	11	sg_14	BOWM_Lanc2018047_sg_14_14	0	0.843005004549532
BOWM	5	4	2018	23	-52	-8	11	sg_14	BOWM_Lanc2018047_sg_14_15	0	0.842666586465693
BOWM	5	4	2018	23	-52	-8	11	sg_14	BOWM_Lanc2018047_sg_14_16	0	0.899447557400607
BOWM	5	4	2018	23	-52	-8	11	sg_14	BOWM_Lanc2018047_sg_14_18	0	0.807071517236322
BOWM	5	4	2018	23	-52	-8	11	sg_14	BOWM_Lanc2018047_sg_14_19	0	0.845675718307956
BOWM	5	4	2018	23	-52	-8	11	sg_14	BOWM_Lanc2018047_sg_14_20	0	0.815022168841452
BOWM	5	4	2018	23	-52	-8	11	sg_14	BOWM_Lanc2018047_sg_14_21	0	0.871620755766447
BOWM	5	4	2018	23	-52	-8	11	sg_14	BOWM_Lanc2018047_sg_14_22	0	0.631395610259371
BOWM	5	4	2018	23	-52	-8	11	sg_14	BOWM_Lanc2018047_sg_14_24	0	0.886899235450905
BOWM	5	4	2018	23	-52	-8	11	sg_14	BOWM_Lanc2018047_sg_14_27	0	0.777508512608739
BOWM	5	4	2018	23	-52	-8	11	sg_2	BOWM_Lanc2018048_sg_2_1	0	0.983347547943691
BOWM	5	4	2018	23	-52	-8	11	sg_2	BOWM_Lanc2018048_sg_2_10	0	0.951628711648141
BOWM	5	4	2018	23	-52	-8	11	sg_2	BOWM_Lanc2018048_sg_2_2	0	0.949190869729351
BOWM	5	4	2018	23	-52	-8	11	sg_2	BOWM_Lanc2018048_sg_2_3	0	0.913283876536489
BOWM	5	4	2018	23	-52	-8	11	sg_2	BOWM_Lanc2018048_sg_2_4	0	0.915636400769341
BOWM	5	4	2018	23	-52	-8	11	sg_2	BOWM_Lanc2018048_sg_2_5	0	0.924026829188157
BOWM	5	4	2018	23	-52	-8	11	sg_2	BOWM_Lanc2018048_sg_2_6	0	0.870416524482682
BOWM	5	4	2018	23	-52	-8	11	sg_2	BOWM_Lanc2018048_sg_2_7	0	0.919968150244379
BOWM	5	4	2018	23	-52	-8	11	sg_2	BOWM_Lanc2018048_sg_2_8	0	0.964306600856988
BOWM	5	4	2018	23	-52	-8	11	sg_2	BOWM_Lanc2018048_sg_2_9	0	0.960041554390013
BOWM	5	4	2018	23	-52	-8	11	sg_5	BOWM_Lanc2018047_sg_5_1	0	0.900546264326046
BOWM	5	4	2018	23	-52	-8	11	sg_5	BOWM_Lanc2018047_sg_5_2	0	0.816037369224579
BOWM	5	4	2018	23	-52	-8	11	sg_5	BOWM_Lanc2018049_sg_5_1	0	0.607993770298538
BOWM	5	4	2018	23	14	3	11	sg_17	BOWM_Lanc2018537_sg_17_17	1	0.824217343718405
BOWM	5	4	2018	23	14	3	11	sg_17	BOWM_Lanc2018537_sg_17_29	1	0.819607570798184
BOWM	5	4	2018	23	14	3	11	sg_17	BOWM_Lanc2018537_sg_17_30	1	0.780217277080725
BOWM	5	4	2018	23	14	3	11	sg_17	BOWM_Lanc2018537_sg_17_42	1	0.857449669829702
BOWM	5	4	2018	23	14	3	11	sg_17	BOWM_Lanc2018537_sg_17_51	1	0.916088789865474
BOWM	5	4	2018	23	14	3	11	sg_17	BOWM_Lanc2018537_sg_17_52	1	0.866506132326519
BOWM	5	4	2018	23	14	3	11	sg_17	BOWM_Lanc2018537_sg_17_69	1	0.824277859970309
BOWM	5	4	2018	23	14	3	11	sg_17	BOWM_Lanc2018537_sg_17_70	1	0.920925360922145
BOWM	5	4	2018	23	14	3	11	sg_2	BOWM_Lanc2018539_sg_2_1	1	0.942319216856709
BOWM	5	4	2018	23	14	3	11	sg_2	BOWM_Lanc2018539_sg_2_12	1	0.899919578555249
BOWM	5	4	2018	23	14	3	11	sg_2	BOWM_Lanc2018539_sg_2_13	1	0.916552551846099
BOWM	5	4	2018	23	14	3	11	sg_2	BOWM_Lanc2018539_sg_2_15	1	0.949242252905397
BOWM	5	4	2018	23	14	3	11	sg_2	BOWM_Lanc2018539_sg_2_16	1	0.935052887597356
BOWM	5	4	2018	23	14	3	11	sg_2	BOWM_Lanc2018539_sg_2_17	1	0.956645925956069
BOWM	5	4	2018	23	14	3	11	sg_2	BOWM_Lanc2018539_sg_2_18	1	0.950269598634792
BOWM	5	4	2018	23	14	3	11	sg_2	BOWM_Lanc2018539_sg_2_19	1	0.960181966864377
BOWM	5	4	2018	23	14	3	11	sg_2	BOWM_Lanc2018539_sg_2_8	1	0.914293129366517
BOWM	5	4	2018	23	14	3	11	sg_5	BOWM_Lanc2018537_sg_5_62	1	0.899169515715916
BOWM	5	4	2018	23	14	3	11	sg_5	BOWM_Lanc2018537_sg_5_63	1	0.894340528663236
BOWM	5	4	2018	23	14	3	11	sg_5	BOWM_Lanc2018537_sg_5_66	1	0.899677473063805
BOWM	5	4	2018	23	14	3	11	sg_5	BOWM_Lanc2018537_sg_5_70	1	0.922176429820632
BOWM	5	4	2018	23	14	3	11	sg_5	BOWM_Lanc2018537_sg_5_71	1	0.856444920456068
BOWM	5	4	2018	23	14	3	11	sg_5	BOWM_Lanc2018537_sg_5_72	1	0.840233463783942
BOWM	5	4	2018	23	14	3	11	sg_5	BOWM_Lanc2018537_sg_5_73	1	0.936084238242151
BOWM	5	4	2018	23	14	3	11	sg_5	BOWM_Lanc2018537_sg_5_74	1	0.92915973596153
BOWM	5	4	2018	23	14	3	11	sg_5	BOWM_Lanc2018537_sg_5_75	1	0.927547021042732
BOWM	5	4	2018	23	14	3	11	sg_5	BOWM_Lanc2018537_sg_5_77	1	0.912243818874643
BOWM	5	4	2018	23	14	3	11	sg_6	BOWM_Lanc2018541_sg_6_1	0	0.807994407202956
BOWM	5	4	2018	23	14	3	11	sg_6	BOWM_Lanc2018541_sg_6_10	0	0.857830806631502
BOWM	5	4	2018	23	14	3	11	sg_6	BOWM_Lanc2018541_sg_6_11	0	0.877965235035033
BOWM	5	4	2018	23	14	3	11	sg_6	BOWM_Lanc2018541_sg_6_3	0	0.890331541500182
BOWM	5	4	2018	23	14	3	11	sg_6	BOWM_Lanc2018541_sg_6_7	0	0.867788455686924
BOWM	5	4	2018	23	14	3	11	sg_6	BOWM_Lanc2018541_sg_6_9	0	0.873833574814585
BOWM	5	4	2018	23	-9	-2	11	sg_2	BOWM_Lanc2018316_sg_2_1	0	0.936768275726475
BOWM	5	4	2018	23	-9	-2	11	sg_2	BOWM_Lanc2018316_sg_2_2	0	0.818532971574472
BOWM	5	4	2018	23	-9	-2	11	sg_2	BOWM_Lanc2018316_sg_2_3	0	0.900878766175532
BOWM	5	4	2018	23	-9	-2	11	sg_2	BOWM_Lanc2018316_sg_2_4	0	0.932132120665719
BOWM	5	4	2018	23	-9	-2	11	sg_2	BOWM_Lanc2018316_sg_2_5	0	0.958683459110446
BOWM	5	4	2018	23	-9	-2	11	sg_2	BOWM_Lanc2018316_sg_2_7	0	0.827704982630522
BOWM	5	4	2018	23	-9	-2	11	sg_2	BOWM_Lanc2018316_sg_2_8	0	0.897108006481701
BOWM	5	4	2018	23	-9	-2	11	sg_2	BOWM_Lanc2018316_sg_2_9	0	0.92316416656027
BOXA3UR2018	4	NA	2018	29	-43	-7	8	sg_1	BOXA3UR2018_Lanc2018137_sg_1_10	0	0.550591224188765
BOXA3UR2018	4	NA	2018	29	-43	-7	8	sg_1	BOXA3UR2018_Lanc2018137_sg_1_11	0	0.575181126337093
BOXA3UR2018	4	NA	2018	29	-43	-7	8	sg_1	BOXA3UR2018_Lanc2018137_sg_1_12	0	0.519958149889792
BOXA3UR2018	4	NA	2018	29	-43	-7	8	sg_1	BOXA3UR2018_Lanc2018137_sg_1_13	0	0.596022213419287
BOXA3UR2018	4	NA	2018	29	-43	-7	8	sg_1	BOXA3UR2018_Lanc2018137_sg_1_14	0	0.529777585971577
BOXA3UR2018	4	NA	2018	29	-43	-7	8	sg_1	BOXA3UR2018_Lanc2018137_sg_1_15	0	0.544572004397234
BOXA3UR2018	4	NA	2018	29	-43	-7	8	sg_1	BOXA3UR2018_Lanc2018137_sg_1_16	0	0.566544212679974
BOXA3UR2018	4	NA	2018	29	-43	-7	8	sg_1	BOXA3UR2018_Lanc2018137_sg_1_7	0	0.624660182282379
BOXA3UR2018	4	NA	2018	29	-43	-7	8	sg_1	BOXA3UR2018_Lanc2018137_sg_1_8	0	0.607783285113091
BOXA3UR2018	4	NA	2018	29	-43	-7	8	sg_1	BOXA3UR2018_Lanc2018137_sg_1_9	0	0.518888802504262
BOXA3UR2018	4	NA	2018	29	-43	-7	8	sg_5	BOXA3UR2018_Lanc2018137_sg_5_1	0	0.521890984571946
BOXA3UR2018	4	NA	2018	29	-43	-7	8	sg_5	BOXA3UR2018_Lanc2018137_sg_5_11	0	0.612273736873319
BOXA3UR2018	4	NA	2018	29	-43	-7	8	sg_5	BOXA3UR2018_Lanc2018137_sg_5_17	0	0.599526901106591
BOXA3UR2018	4	NA	2018	29	-43	-7	8	sg_5	BOXA3UR2018_Lanc2018137_sg_5_18	0	0.756574190492957
BOXA3UR2018	4	NA	2018	29	-43	-7	8	sg_5	BOXA3UR2018_Lanc2018137_sg_5_19	0	0.719915436261773
BOXA3UR2018	4	NA	2018	29	-43	-7	8	sg_5	BOXA3UR2018_Lanc2018137_sg_5_2	0	0.685477115268333
BOXA3UR2018	4	NA	2018	29	-43	-7	8	sg_5	BOXA3UR2018_Lanc2018137_sg_5_5	0	0.690960310796955
BOXA3UR2018	4	NA	2018	29	-43	-7	8	sg_5	BOXA3UR2018_Lanc2018137_sg_5_6	0	0.838606439461573
BOXA3UR2018	4	NA	2018	29	-43	-7	8	sg_5	BOXA3UR2018_Lanc2018137_sg_5_7	0	0.798024879088122
BOXA3UR2018	4	NA	2018	29	-43	-7	8	sg_5	BOXA3UR2018_Lanc2018137_sg_5_8	0	0.739855477432787
BOXA3UR2018	4	NA	2018	29	-43	-7	8	sg_6	BOXA3UR2018_Lanc2018137_sg_6_12	0	0.646353246175676
BOXA3UR2018	4	NA	2018	29	-43	-7	8	sg_6	BOXA3UR2018_Lanc2018137_sg_6_13	0	0.46152864680685
BOXA3UR2018	4	NA	2018	29	-43	-7	8	sg_6	BOXA3UR2018_Lanc2018137_sg_6_14	0	0.640147797835039
BOXA3UR2018	4	NA	2018	29	-43	-7	8	sg_6	BOXA3UR2018_Lanc2018137_sg_6_15	0	0.674161525434214
BOXA3UR2018	4	NA	2018	29	-43	-7	8	sg_6	BOXA3UR2018_Lanc2018137_sg_6_16	0	0.607656017615665
BOXA3UR2018	4	NA	2018	29	-43	-7	8	sg_6	BOXA3UR2018_Lanc2018137_sg_6_17	0	0.505326789552499
BOXA3UR2018	4	NA	2018	29	-43	-7	8	sg_6	BOXA3UR2018_Lanc2018137_sg_6_18	0	0.630512303625818
BOXA3UR2018	4	NA	2018	29	-43	-7	8	sg_6	BOXA3UR2018_Lanc2018137_sg_6_19	0	0.499141844421865
BOXA3UR2018	4	NA	2018	29	-43	-7	8	sg_6	BOXA3UR2018_Lanc2018137_sg_6_21	0	0.5418267647708
BOXA3UR2018	4	NA	2018	29	-43	-7	8	sg_6	BOXA3UR2018_Lanc2018137_sg_6_23	0	0.663423797454752
BOXA3UR2018	4	NA	2018	29	-10	-2	8	sg_1	BOXA3UR2018_Lanc2018368_sg_1_4	1	0.537004700017987
BOXA3UR2018	4	NA	2018	29	-10	-2	8	sg_1	BOXA3UR2018_Lanc2018368_sg_1_5	1	0.605832588966926
BOXA3UR2018	4	NA	2018	29	-10	-2	8	sg_1	BOXA3UR2018_Lanc2018368_sg_1_6	1	0.623083945219157
BOXA3UR2018	4	NA	2018	29	-10	-2	8	sg_1	BOXA3UR2018_Lanc2018368_sg_1_7	1	0.572320014981355
BOXA3UR2018	4	NA	2018	29	-10	-2	8	sg_1	BOXA3UR2018_Lanc2018368_sg_1_8	1	0.61495673856442
BOXA3UR2018	4	NA	2018	29	-10	-2	8	sg_3	BOXA3UR2018_Lanc2018368_sg_3_16	1	0.716732290224701
BOXA3UR2018	4	NA	2018	29	-10	-2	8	sg_3	BOXA3UR2018_Lanc2018368_sg_3_18	1	0.691831942342669
BOXA3UR2018	4	NA	2018	29	-10	-2	8	sg_3	BOXA3UR2018_Lanc2018368_sg_3_24	1	0.74324093766561
BOXA3UR2018	4	NA	2018	29	-10	-2	8	sg_3	BOXA3UR2018_Lanc2018368_sg_3_28	1	0.737695984523998
BOXA3UR2018	4	NA	2018	29	-10	-2	8	sg_3	BOXA3UR2018_Lanc2018368_sg_3_29	1	0.660310906453574
BOXA3UR2018	4	NA	2018	29	-10	-2	8	sg_3	BOXA3UR2018_Lanc2018368_sg_3_30	1	0.734848249338636
BOXA3UR2018	4	NA	2018	29	-10	-2	8	sg_3	BOXA3UR2018_Lanc2018368_sg_3_9	1	0.758490515358365
BOXA3UR2018	4	NA	2018	29	-10	-2	8	sg_5	BOXA3UR2018_Lanc2018368_sg_5_1	1	0.89134145199632
BOXA3UR2018	4	NA	2018	29	-10	-2	8	sg_5	BOXA3UR2018_Lanc2018368_sg_5_10	1	0.946878847776706
BOXA3UR2018	4	NA	2018	29	-10	-2	8	sg_5	BOXA3UR2018_Lanc2018368_sg_5_11	1	0.943244867437489
BOXA3UR2018	4	NA	2018	29	-10	-2	8	sg_5	BOXA3UR2018_Lanc2018368_sg_5_3	1	0.930827467929341
BOXA3UR2018	4	NA	2018	29	-10	-2	8	sg_5	BOXA3UR2018_Lanc2018368_sg_5_4	1	0.932312680660513
BOXA3UR2018	4	NA	2018	29	-10	-2	8	sg_5	BOXA3UR2018_Lanc2018368_sg_5_5	1	0.923002219380351
BOXA3UR2018	4	NA	2018	29	-10	-2	8	sg_5	BOXA3UR2018_Lanc2018368_sg_5_6	1	0.875955107467397
BOXA3UR2018	4	NA	2018	29	-10	-2	8	sg_5	BOXA3UR2018_Lanc2018368_sg_5_7	1	0.923622895554398
BOXA3UR2018	4	NA	2018	29	-10	-2	8	sg_5	BOXA3UR2018_Lanc2018368_sg_5_8	1	0.812016048431896
BOXA3UR2018	4	NA	2018	29	-10	-2	8	sg_5	BOXA3UR2018_Lanc2018368_sg_5_9	1	0.839997838345831
BOXA3UR2018	4	NA	2018	29	-10	-2	8	sg_6	BOXA3UR2018_Lanc2018368_sg_6_12	1	0.845310327877356
BOXA3UR2018	4	NA	2018	29	-10	-2	8	sg_6	BOXA3UR2018_Lanc2018368_sg_6_2	1	0.695599246511062
BOXA3UR2018	4	NA	2018	29	-10	-2	8	sg_6	BOXA3UR2018_Lanc2018368_sg_6_3	1	0.775248495976918
BOXA3UR2018	4	NA	2018	29	-10	-2	8	sg_6	BOXA3UR2018_Lanc2018368_sg_6_5	1	0.815955563862203
BOXA3UR2018	4	NA	2018	29	-10	-2	8	sg_6	BOXA3UR2018_Lanc2018368_sg_6_8	1	0.798415298628206
BOXE1Mleft2018	7	NA	2018	NA	-29	-5	NA	sg_3	BOXE1Mleft2018_Lanc2018228_sg_3_1	0	0.72426131119539
BOXE1Mleft2018	7	NA	2018	NA	-29	-5	NA	sg_3	BOXE1Mleft2018_Lanc2018228_sg_3_2	0	0.686137704263922
BOXE1Mleft2018	7	NA	2018	NA	-29	-5	NA	sg_3	BOXE1Mleft2018_Lanc2018228_sg_3_3	0	0.685270146046117
BOXE1Mleft2018	7	NA	2018	NA	-43	-7	NA	sg_3	BOXE1Mleft2018_Lanc2018113_sg_3_1	0	0.611176714343469
BOXE1Mleft2018	7	NA	2018	NA	-43	-7	NA	sg_3	BOXE1Mleft2018_Lanc2018113_sg_3_10	0	0.626898270152693
BOXE1Mleft2018	7	NA	2018	NA	-43	-7	NA	sg_3	BOXE1Mleft2018_Lanc2018113_sg_3_12	0	0.658961512797714
BOXE1Mleft2018	7	NA	2018	NA	-43	-7	NA	sg_3	BOXE1Mleft2018_Lanc2018113_sg_3_16	0	0.628038188191501
BOXE1Mleft2018	7	NA	2018	NA	-43	-7	NA	sg_3	BOXE1Mleft2018_Lanc2018113_sg_3_2	0	0.564756830127933
BOXE1Mleft2018	7	NA	2018	NA	-43	-7	NA	sg_3	BOXE1Mleft2018_Lanc2018113_sg_3_3	0	0.594461424206358
BOXE1Mleft2018	7	NA	2018	NA	-43	-7	NA	sg_3	BOXE1Mleft2018_Lanc2018113_sg_3_4	0	0.658721707454666
BOXE1Mleft2018	7	NA	2018	NA	-43	-7	NA	sg_3	BOXE1Mleft2018_Lanc2018113_sg_3_5	0	0.667807270656363
BOXE1Mleft2018	7	NA	2018	NA	-43	-7	NA	sg_3	BOXE1Mleft2018_Lanc2018113_sg_3_6	0	0.601972021922424
BOXE1Mleft2018	7	NA	2018	NA	-43	-7	NA	sg_6	BOXE1Mleft2018_Lanc2018113_sg_6_1	0	0.828968688283638
BOXE1Mleft2018	7	NA	2018	NA	-43	-7	NA	sg_6	BOXE1Mleft2018_Lanc2018113_sg_6_10	0	0.778025468425631
BOXE1Mleft2018	7	NA	2018	NA	-43	-7	NA	sg_6	BOXE1Mleft2018_Lanc2018113_sg_6_100	0	0.714779985335005
BOXE1Mleft2018	7	NA	2018	NA	-43	-7	NA	sg_6	BOXE1Mleft2018_Lanc2018113_sg_6_110	0	0.684800231389162
BOXE1Mleft2018	7	NA	2018	NA	-43	-7	NA	sg_6	BOXE1Mleft2018_Lanc2018113_sg_6_114	0	0.648059580874962
BOXE1Mleft2018	7	NA	2018	NA	-43	-7	NA	sg_6	BOXE1Mleft2018_Lanc2018113_sg_6_15	0	0.698720476219956
BOXE1Mleft2018	7	NA	2018	NA	-43	-7	NA	sg_6	BOXE1Mleft2018_Lanc2018113_sg_6_2	0	0.730986981277384
BOXE1Mleft2018	7	NA	2018	NA	-43	-7	NA	sg_6	BOXE1Mleft2018_Lanc2018113_sg_6_20	0	0.820990667201659
BOXE1Mleft2018	7	NA	2018	NA	-43	-7	NA	sg_6	BOXE1Mleft2018_Lanc2018113_sg_6_25	0	0.750560340494679
BOXE1Mleft2018	7	NA	2018	NA	-43	-7	NA	sg_6	BOXE1Mleft2018_Lanc2018113_sg_6_3	0	0.800533771200001
BOXE1Mleft2018	7	NA	2018	NA	-43	-7	NA	sg_6	BOXE1Mleft2018_Lanc2018113_sg_6_30	0	0.734277636670479
BOXE1Mleft2018	7	NA	2018	NA	-43	-7	NA	sg_6	BOXE1Mleft2018_Lanc2018113_sg_6_35	0	0.792430083331353
BOXE1Mleft2018	7	NA	2018	NA	-43	-7	NA	sg_6	BOXE1Mleft2018_Lanc2018113_sg_6_39	0	0.711120019267638
BOXE1Mleft2018	7	NA	2018	NA	-43	-7	NA	sg_6	BOXE1Mleft2018_Lanc2018113_sg_6_4	0	0.812507560590889
BOXE1Mleft2018	7	NA	2018	NA	-43	-7	NA	sg_6	BOXE1Mleft2018_Lanc2018113_sg_6_45	0	0.80527214904241
BOXE1Mleft2018	7	NA	2018	NA	-43	-7	NA	sg_6	BOXE1Mleft2018_Lanc2018113_sg_6_5	0	0.785823444078993
BOXE1Mleft2018	7	NA	2018	NA	-43	-7	NA	sg_6	BOXE1Mleft2018_Lanc2018113_sg_6_50	0	0.735006673381444
BOXE1Mleft2018	7	NA	2018	NA	-43	-7	NA	sg_6	BOXE1Mleft2018_Lanc2018113_sg_6_55	0	0.711541782827054
BOXE1Mleft2018	7	NA	2018	NA	-43	-7	NA	sg_6	BOXE1Mleft2018_Lanc2018113_sg_6_60	0	0.770570906186801
BOXE1Mleft2018	7	NA	2018	NA	-43	-7	NA	sg_6	BOXE1Mleft2018_Lanc2018113_sg_6_66	0	0.697305533770253
BOXE1Mleft2018	7	NA	2018	NA	-43	-7	NA	sg_6	BOXE1Mleft2018_Lanc2018113_sg_6_70	0	0.681764995257889
BOXE1Mleft2018	7	NA	2018	NA	-43	-7	NA	sg_6	BOXE1Mleft2018_Lanc2018113_sg_6_80	0	0.782951791323116
BOXE1Mleft2018	7	NA	2018	NA	-43	-7	NA	sg_6	BOXE1Mleft2018_Lanc2018113_sg_6_90	0	0.708436827185535
BOXE1Mleft2018	7	NA	2018	NA	-41	-6	NA	sg_1	BOXE1Mleft2018_Lanc2018127_sg_1_10	0	0.760450346497644
BOXE1Mleft2018	7	NA	2018	NA	-41	-6	NA	sg_1	BOXE1Mleft2018_Lanc2018127_sg_1_11	0	0.654058053593865
BOXE1Mleft2018	7	NA	2018	NA	-41	-6	NA	sg_1	BOXE1Mleft2018_Lanc2018127_sg_1_12	0	0.672235057209341
BOXE1Mleft2018	7	NA	2018	NA	-41	-6	NA	sg_1	BOXE1Mleft2018_Lanc2018127_sg_1_13	0	0.67180745861768
BOXE1Mleft2018	7	NA	2018	NA	-41	-6	NA	sg_1	BOXE1Mleft2018_Lanc2018127_sg_1_17	0	0.853815322119446
BOXE1Mleft2018	7	NA	2018	NA	-41	-6	NA	sg_10	BOXE1Mleft2018_Lanc2018127_sg_10_1	0	0.635270975391181
BOXE1Mleft2018	7	NA	2018	NA	-41	-6	NA	sg_10	BOXE1Mleft2018_Lanc2018127_sg_10_10	0	0.818689367464346
BOXE1Mleft2018	7	NA	2018	NA	-41	-6	NA	sg_10	BOXE1Mleft2018_Lanc2018127_sg_10_15	0	0.690136837263884
BOXE1Mleft2018	7	NA	2018	NA	-41	-6	NA	sg_10	BOXE1Mleft2018_Lanc2018127_sg_10_2	0	0.680066479988767
BOXE1Mleft2018	7	NA	2018	NA	-41	-6	NA	sg_10	BOXE1Mleft2018_Lanc2018127_sg_10_20	0	0.800960438293509
BOXE1Mleft2018	7	NA	2018	NA	-41	-6	NA	sg_10	BOXE1Mleft2018_Lanc2018127_sg_10_27	0	0.59558024359894
BOXE1Mleft2018	7	NA	2018	NA	-41	-6	NA	sg_10	BOXE1Mleft2018_Lanc2018127_sg_10_3	0	0.839644910061811
BOXE1Mleft2018	7	NA	2018	NA	-41	-6	NA	sg_10	BOXE1Mleft2018_Lanc2018127_sg_10_30	0	0.686591592381531
BOXE1Mleft2018	7	NA	2018	NA	-41	-6	NA	sg_10	BOXE1Mleft2018_Lanc2018127_sg_10_35	0	0.642285101455182
BOXE1Mleft2018	7	NA	2018	NA	-41	-6	NA	sg_10	BOXE1Mleft2018_Lanc2018127_sg_10_40	0	0.690234494906492
BOXE1Mleft2018	7	NA	2018	NA	-41	-6	NA	sg_10	BOXE1Mleft2018_Lanc2018127_sg_10_5	0	0.757286314699399
BOXE1Mleft2018	7	NA	2018	NA	-41	-6	NA	sg_10	BOXE1Mleft2018_Lanc2018127_sg_10_6	0	0.78094018029881
BOXE1Mleft2018	7	NA	2018	NA	-41	-6	NA	sg_10	BOXE1Mleft2018_Lanc2018127_sg_10_7	0	0.842624110019574
BOXE1Mleft2018	7	NA	2018	NA	-10	-2	NA	sg_1	BOXE1Mleft2018_Lanc2018330_sg_1_10	1	0.793477403720608
BOXE1Mleft2018	7	NA	2018	NA	-10	-2	NA	sg_1	BOXE1Mleft2018_Lanc2018330_sg_1_20	1	0.86276437347002
BOXE1Mleft2018	7	NA	2018	NA	-10	-2	NA	sg_1	BOXE1Mleft2018_Lanc2018330_sg_1_30	1	0.607990070361731
BOXE1Mleft2018	7	NA	2018	NA	-10	-2	NA	sg_1	BOXE1Mleft2018_Lanc2018330_sg_1_39	1	0.813198090665926
BOXE1Mleft2018	7	NA	2018	NA	-10	-2	NA	sg_1	BOXE1Mleft2018_Lanc2018330_sg_1_6	1	0.85928798611897
BOXE1Mleft2018	7	NA	2018	NA	-10	-2	NA	sg_1	BOXE1Mleft2018_Lanc2018330_sg_1_7	1	0.731286858192255
BOXE1Mleft2018	7	NA	2018	NA	-10	-2	NA	sg_1	BOXE1Mleft2018_Lanc2018330_sg_1_8	1	0.790194288296281
BOXE1Mleft2018	7	NA	2018	NA	-10	-2	NA	sg_1	BOXE1Mleft2018_Lanc2018330_sg_1_9	1	0.840107788043616
BOXE1Mleft2018	7	NA	2018	NA	-10	-2	NA	sg_10	BOXE1Mleft2018_Lanc2018330_sg_10_1	1	0.888665342067428
BOXE1Mleft2018	7	NA	2018	NA	-10	-2	NA	sg_10	BOXE1Mleft2018_Lanc2018330_sg_10_14	1	0.934265658016247
BOXE1Mleft2018	7	NA	2018	NA	-10	-2	NA	sg_10	BOXE1Mleft2018_Lanc2018330_sg_10_20	1	0.864655583184787
BOXE1Mleft2018	7	NA	2018	NA	-10	-2	NA	sg_10	BOXE1Mleft2018_Lanc2018330_sg_10_34	1	0.892626165242486
BOXE1Mleft2018	7	NA	2018	NA	-10	-2	NA	sg_10	BOXE1Mleft2018_Lanc2018330_sg_10_39	1	0.923626996391989
BOXE1Mleft2018	7	NA	2018	NA	-10	-2	NA	sg_10	BOXE1Mleft2018_Lanc2018330_sg_10_50	1	0.741584028775917
BOXE1Mleft2018	7	NA	2018	NA	-10	-2	NA	sg_10	BOXE1Mleft2018_Lanc2018330_sg_10_60	1	0.925842422413477
BOXE1Mleft2018	7	NA	2018	NA	-10	-2	NA	sg_10	BOXE1Mleft2018_Lanc2018330_sg_10_63	1	0.870846398448287
BOXE1Mleft2018	7	NA	2018	NA	-10	-2	NA	sg_14	BOXE1Mleft2018_Lanc2018330_sg_14_1	1	0.86676591938247
BOXE1Mleft2018	7	NA	2018	NA	-10	-2	NA	sg_14	BOXE1Mleft2018_Lanc2018330_sg_14_11	1	0.926811674475889
BOXE1Mleft2018	7	NA	2018	NA	-10	-2	NA	sg_14	BOXE1Mleft2018_Lanc2018330_sg_14_13	1	0.861844764165301
BOXE1Mleft2018	7	NA	2018	NA	-10	-2	NA	sg_14	BOXE1Mleft2018_Lanc2018330_sg_14_15	1	0.922316918626214
BOXE1Mleft2018	7	NA	2018	NA	-10	-2	NA	sg_14	BOXE1Mleft2018_Lanc2018330_sg_14_16	1	0.919042352406049
BOXE1Mleft2018	7	NA	2018	NA	-10	-2	NA	sg_14	BOXE1Mleft2018_Lanc2018330_sg_14_20	1	0.913896329589147
BOXE1Mleft2018	7	NA	2018	NA	-10	-2	NA	sg_14	BOXE1Mleft2018_Lanc2018330_sg_14_29	1	0.949641607431437
BOXE1Mleft2018	7	NA	2018	NA	-10	-2	NA	sg_14	BOXE1Mleft2018_Lanc2018330_sg_14_43	1	0.944746188567432
BOXE1Mleft2018	7	NA	2018	NA	-10	-2	NA	sg_14	BOXE1Mleft2018_Lanc2018330_sg_14_5	1	0.93398492170805
BOXE1Mleft2018	7	NA	2018	NA	-10	-2	NA	sg_14	BOXE1Mleft2018_Lanc2018330_sg_14_51	1	0.941611774459465
BOXE1Mleft2018	7	NA	2018	NA	-10	-2	NA	sg_14	BOXE1Mleft2018_Lanc2018330_sg_14_62	1	0.800031959896287
BOXE1Mleft2018	7	NA	2018	NA	-10	-2	NA	sg_14	BOXE1Mleft2018_Lanc2018330_sg_14_70	1	0.861283658472417
BOXE1Mleft2018	7	NA	2018	NA	-10	-2	NA	sg_14	BOXE1Mleft2018_Lanc2018330_sg_14_80	1	0.908078642176771
BOXE1Mleft2018	7	NA	2018	NA	-10	-2	NA	sg_14	BOXE1Mleft2018_Lanc2018330_sg_14_82	1	0.882676711556917
BOXE1Mleft2018	7	NA	2018	NA	-10	-2	NA	sg_17	BOXE1Mleft2018_Lanc2018330_sg_17_1	1	0.906642529693441
BOXE1Mleft2018	7	NA	2018	NA	-10	-2	NA	sg_17	BOXE1Mleft2018_Lanc2018330_sg_17_12	1	0.919863293401976
BOXE1Mleft2018	7	NA	2018	NA	-10	-2	NA	sg_17	BOXE1Mleft2018_Lanc2018330_sg_17_2	1	0.89066195907303
BOXE1Mleft2018	7	NA	2018	NA	-10	-2	NA	sg_17	BOXE1Mleft2018_Lanc2018330_sg_17_3	1	0.875381134360698
BOXE1Mleft2018	7	NA	2018	NA	-10	-2	NA	sg_17	BOXE1Mleft2018_Lanc2018330_sg_17_4	1	0.915666249115763
BOXE1Mleft2018	7	NA	2018	NA	-10	-2	NA	sg_3	BOXE1Mleft2018_Lanc2018330_sg_3_1	0	0.614691987329805
BOXE1Mleft2018	7	NA	2018	NA	-10	-2	NA	sg_3	BOXE1Mleft2018_Lanc2018330_sg_3_10	0	0.680560908891372
BOXE1Mleft2018	7	NA	2018	NA	-10	-2	NA	sg_3	BOXE1Mleft2018_Lanc2018330_sg_3_15	0	0.681958413812077
BOXE1Mleft2018	7	NA	2018	NA	-10	-2	NA	sg_3	BOXE1Mleft2018_Lanc2018330_sg_3_18	0	0.664444271473774
BOXE1Mleft2018	7	NA	2018	NA	-10	-2	NA	sg_3	BOXE1Mleft2018_Lanc2018330_sg_3_2	0	0.722624992578137
BOXE1Mleft2018	7	NA	2018	NA	-10	-2	NA	sg_3	BOXE1Mleft2018_Lanc2018330_sg_3_26	0	0.715347981705669
BOXE1Mleft2018	7	NA	2018	NA	-10	-2	NA	sg_3	BOXE1Mleft2018_Lanc2018330_sg_3_36	0	0.681448850574749
BOXE1Mleft2018	7	NA	2018	NA	-10	-2	NA	sg_3	BOXE1Mleft2018_Lanc2018330_sg_3_46	0	0.707454457376134
BOXE1Mleft2018	7	NA	2018	NA	-10	-2	NA	sg_3	BOXE1Mleft2018_Lanc2018330_sg_3_57	0	0.657172445625136
BOXE1Mleft2018	7	NA	2018	NA	-10	-2	NA	sg_3	BOXE1Mleft2018_Lanc2018330_sg_3_66	0	0.739817627637232
BOXE1Mleft2018	7	NA	2018	NA	-10	-2	NA	sg_3	BOXE1Mleft2018_Lanc2018330_sg_3_9	0	0.695520167192723
BOXE1Mleft2018	7	NA	2018	NA	-10	-2	NA	sg_5	BOXE1Mleft2018_Lanc2018330_sg_5_1	1	0.873860336950354
BOXE1Mleft2018	7	NA	2018	NA	-10	-2	NA	sg_5	BOXE1Mleft2018_Lanc2018330_sg_5_10	1	0.72725294613635
BOXE1Mleft2018	7	NA	2018	NA	-10	-2	NA	sg_5	BOXE1Mleft2018_Lanc2018330_sg_5_101	1	0.722530381558663
BOXE1Mleft2018	7	NA	2018	NA	-10	-2	NA	sg_5	BOXE1Mleft2018_Lanc2018330_sg_5_11	1	0.74010855251782
BOXE1Mleft2018	7	NA	2018	NA	-10	-2	NA	sg_5	BOXE1Mleft2018_Lanc2018330_sg_5_111	1	0.897104428825408
BOXE1Mleft2018	7	NA	2018	NA	-10	-2	NA	sg_5	BOXE1Mleft2018_Lanc2018330_sg_5_12	1	0.763519477903829
BOXE1Mleft2018	7	NA	2018	NA	-10	-2	NA	sg_5	BOXE1Mleft2018_Lanc2018330_sg_5_120	1	0.764992288675093
BOXE1Mleft2018	7	NA	2018	NA	-10	-2	NA	sg_5	BOXE1Mleft2018_Lanc2018330_sg_5_130	1	0.730534632676785
BOXE1Mleft2018	7	NA	2018	NA	-10	-2	NA	sg_5	BOXE1Mleft2018_Lanc2018330_sg_5_140	1	0.783209982652607
BOXE1Mleft2018	7	NA	2018	NA	-10	-2	NA	sg_5	BOXE1Mleft2018_Lanc2018330_sg_5_150	1	0.856493921055891
BOXE1Mleft2018	7	NA	2018	NA	-10	-2	NA	sg_5	BOXE1Mleft2018_Lanc2018330_sg_5_160	1	0.71728618136101
BOXE1Mleft2018	7	NA	2018	NA	-10	-2	NA	sg_5	BOXE1Mleft2018_Lanc2018330_sg_5_167	1	0.750004118200318
BOXE1Mleft2018	7	NA	2018	NA	-10	-2	NA	sg_5	BOXE1Mleft2018_Lanc2018330_sg_5_178	1	0.871400534005899
BOXE1Mleft2018	7	NA	2018	NA	-10	-2	NA	sg_5	BOXE1Mleft2018_Lanc2018330_sg_5_189	1	0.745985779185177
BOXE1Mleft2018	7	NA	2018	NA	-10	-2	NA	sg_5	BOXE1Mleft2018_Lanc2018330_sg_5_192	1	0.637191427879577
BOXE1Mleft2018	7	NA	2018	NA	-10	-2	NA	sg_5	BOXE1Mleft2018_Lanc2018330_sg_5_2	1	0.910166932946084
BOXE1Mleft2018	7	NA	2018	NA	-10	-2	NA	sg_5	BOXE1Mleft2018_Lanc2018330_sg_5_20	1	0.783476800647198
BOXE1Mleft2018	7	NA	2018	NA	-10	-2	NA	sg_5	BOXE1Mleft2018_Lanc2018330_sg_5_30	1	0.742369696310453
BOXE1Mleft2018	7	NA	2018	NA	-10	-2	NA	sg_5	BOXE1Mleft2018_Lanc2018330_sg_5_41	1	0.825856476944918
BOXE1Mleft2018	7	NA	2018	NA	-10	-2	NA	sg_5	BOXE1Mleft2018_Lanc2018330_sg_5_50	1	0.862708682328896
BOXE1Mleft2018	7	NA	2018	NA	-10	-2	NA	sg_5	BOXE1Mleft2018_Lanc2018330_sg_5_61	1	0.885033838042695
BOXE1Mleft2018	7	NA	2018	NA	-10	-2	NA	sg_5	BOXE1Mleft2018_Lanc2018330_sg_5_72	1	0.832045106801027
BOXE1Mleft2018	7	NA	2018	NA	-10	-2	NA	sg_5	BOXE1Mleft2018_Lanc2018330_sg_5_80	1	0.701337338025843
BOXE1Mleft2018	7	NA	2018	NA	-10	-2	NA	sg_5	BOXE1Mleft2018_Lanc2018330_sg_5_90	1	0.757505694047567
BPGM	4	1	2020	18	1	1	7	sg_10	BPGM_Lanc2020352_sg_10_1	1	0.708508341983187
BPGM	4	1	2020	18	1	1	7	sg_14	BPGM_Lanc2020359_sg_14_1	0	0.75818090313734
BPGM	4	1	2020	18	1	1	7	sg_14	BPGM_Lanc2020359_sg_14_2	0	0.784713422883429
BPGM	4	1	2020	18	1	1	7	sg_14	BPGM_Lanc2020359_sg_14_3	0	0.800052210020508
BPGM	4	1	2020	18	1	1	7	sg_14	BPGM_Lanc2020359_sg_14_4	0	0.80664371309215
BPGM	4	1	2020	18	1	1	7	sg_3	BPGM_Lanc2020359_sg_3_1	1	0.79468075569972
BPGM	4	1	2020	18	1	1	7	sg_3	BPGM_Lanc2020359_sg_3_2	1	0.737443235202051
BPGM	4	1	2020	18	1	1	7	sg_3	BPGM_Lanc2020359_sg_3_3	1	0.700966600524866
BPGM	4	1	2020	18	1	1	7	sg_3	BPGM_Lanc2020359_sg_3_4	1	0.787911660476815
BPGM	4	1	2020	18	1	1	7	sg_3	BPGM_Lanc2020359_sg_3_5	1	0.814128988293978
BPGM	4	1	2020	18	1	1	7	sg_3	BPGM_Lanc2020359_sg_3_6	1	0.672061841379254
BPGM	4	1	2020	18	1	1	7	sg_3	BPGM_Lanc2020359_sg_3_9	1	NA
BPGM	4	1	2020	18	1	1	7	sg_30	BPGM_Lanc2020359_sg_30_1	1	0.699469208392607
BPGM	4	1	2020	18	1	1	7	sg_30	BPGM_Lanc2020359_sg_30_16	1	0.778112013089121
BPGM	4	1	2020	18	1	1	7	sg_30	BPGM_Lanc2020359_sg_30_17	1	0.755324545693579
BPGM	4	1	2020	18	1	1	7	sg_30	BPGM_Lanc2020359_sg_30_18	1	0.813063202041909
BPGM	4	1	2020	18	1	1	7	sg_30	BPGM_Lanc2020359_sg_30_19	1	0.755835614506589
BPGM	4	1	2020	18	1	1	7	sg_5	BPGM_Lanc2020359_sg_5_1	1	0.716833401798722
BPGM	4	1	2020	18	1	1	7	sg_5	BPGM_Lanc2020359_sg_5_17	1	0.783049378119217
BPGM	4	1	2020	18	1	1	7	sg_5	BPGM_Lanc2020359_sg_5_19	1	0.758272807101722
BPGM	4	1	2020	18	1	1	7	sg_5	BPGM_Lanc2020359_sg_5_20	1	0.759119493187776
BPGM	4	1	2020	18	1	1	7	sg_5	BPGM_Lanc2020359_sg_5_21	1	0.772108382432636
BPGM	4	1	2020	18	1	1	7	sg_5	BPGM_Lanc2020359_sg_5_22	1	0.830009429852483
BPGM	4	1	2020	18	1	1	7	sg_5	BPGM_Lanc2020359_sg_5_23	1	0.668357010389684
BPGM	4	1	2020	18	1	1	7	sg_5	BPGM_Lanc2020359_sg_5_24	1	0.82846034227361
BPGM	4	1	2020	18	1	1	7	sg_5	BPGM_Lanc2020359_sg_5_25	1	0.7406502391725
BPGM	4	1	2020	18	1	1	7	sg_5	BPGM_Lanc2020359_sg_5_3	1	0.771507646440712
BPGM	4	1	2020	18	1	1	7	sg_5	BPGM_Lanc2020359_sg_5_4	1	0.7302678973278
BPGM	4	1	2020	18	1	1	7	sg_5	BPGM_Lanc2020359_sg_5_5	1	NA
BPGM	4	1	2020	18	-11	-2	7	sg_5	BPGM_Lanc2020282_sg_5_1	0	0.807747953435141
BPGM	4	1	2020	18	-11	-2	7	sg_5	BPGM_Lanc2020282_sg_5_2	0	0.6635139485277
BPGM	4	1	2020	18	-11	-2	7	sg_5	BPGM_Lanc2020282_sg_5_3	0	0.898183619901995
BPVM	3	2	2018	22	-16	-3	8	sg_28	BPVM_Lanc2018243_sg_28_1	0	0.811007847155811
BPVM	3	2	2018	22	-16	-3	8	sg_28	BPVM_Lanc2018243_sg_28_2	0	0.880480781481255
BPVM	3	2	2018	22	-16	-3	8	sg_28	BPVM_Lanc2018243_sg_28_3	0	0.836685955716099
BPVM	3	2	2018	22	-16	-3	8	sg_28	BPVM_Lanc2018243_sg_28_4	0	0.820130859034432
BPVM	3	2	2018	22	-16	-3	8	sg_28	BPVM_Lanc2018243_sg_28_5	0	0.844555736879246
BPVM	3	2	2018	22	-16	-3	8	sg_28	BPVM_Lanc2018243_sg_28_6	0	NA
BPVM	3	2	2018	22	-16	-3	8	sg_3	BPVM_Lanc2018243_sg_3_1	0	0.712942962143236
BPVM	3	2	2018	22	-4	-1	8	sg_3	BPVM_Lanc2018360_sg_3_-1	0	0.756531882293647
BPVM	3	2	2018	22	-4	-1	8	sg_3	BPVM_Lanc2018360_sg_3_-3	0	0.722428081877586
BPVM	3	2	2018	22	-4	-1	8	sg_3	BPVM_Lanc2018360_sg_3_-6	0	0.775563290475973
BPVM	3	2	2018	22	3	1	8	sg_28	BPVM_BAR17_20180425_041800_Sunrise [54.0108 -2.7888].wav_sg_28_1	1	0.870005427512578
BPVM	3	2	2018	22	3	1	8	sg_28	BPVM_BAR17_20180425_041800_Sunrise [54.0108 -2.7888].wav_sg_28_14	1	0.853928492462919
BPVM	3	2	2018	22	3	1	8	sg_28	BPVM_BAR17_20180425_041800_Sunrise [54.0108 -2.7888].wav_sg_28_3	1	0.843241063909326
BPVM	3	2	2018	22	3	1	8	sg_28	BPVM_BAR17_20180425_041800_Sunrise [54.0108 -2.7888].wav_sg_28_6	1	0.87945250048174
BPVM	3	2	2018	22	3	1	8	sg_28	BPVM_BAR17_20180425_041800_Sunrise [54.0108 -2.7888].wav_sg_28_8	1	0.829552066516562
BPVM	3	2	2018	22	3	1	8	sg_3	BPVM_BAR17_20180425_041800_Sunrise [54.0108 -2.7888].wav_sg_3_1	1	0.751828072326978
BPVM	3	2	2018	22	3	1	8	sg_3	BPVM_BAR17_20180425_041800_Sunrise [54.0108 -2.7888].wav_sg_3_10	1	0.797063785557464
BPVM	3	2	2018	22	3	1	8	sg_3	BPVM_BAR17_20180425_041800_Sunrise [54.0108 -2.7888].wav_sg_3_12	1	0.759001314744161
BPVM	3	2	2018	22	3	1	8	sg_3	BPVM_BAR17_20180425_041800_Sunrise [54.0108 -2.7888].wav_sg_3_13	1	0.735852494374916
BPVM	3	2	2018	22	3	1	8	sg_3	BPVM_BAR17_20180425_041800_Sunrise [54.0108 -2.7888].wav_sg_3_17	1	0.628553623175942
BPVM	3	2	2018	22	3	1	8	sg_3	BPVM_BAR17_20180425_041800_Sunrise [54.0108 -2.7888].wav_sg_3_20	1	0.766997203850428
BPVM	3	2	2018	22	3	1	8	sg_3	BPVM_BAR17_20180425_041800_Sunrise [54.0108 -2.7888].wav_sg_3_6	1	0.708531431519568
BPVM	3	2	2018	22	3	1	8	sg_3	BPVM_BAR17_20180425_041800_Sunrise [54.0108 -2.7888].wav_sg_3_8	1	0.712140646906708
BPVM	3	2	2018	22	7	2	8	sg_2	BPVM_Lanc2018493_sg_2_11	0	0.846410290922504
BPVM	3	2	2018	22	7	2	8	sg_2	BPVM_Lanc2018493_sg_2_12	0	0.818134033178093
BPVM	3	2	2018	22	7	2	8	sg_2	BPVM_Lanc2018493_sg_2_13	0	0.916447667808761
BPVM	3	2	2018	22	7	2	8	sg_2	BPVM_Lanc2018493_sg_2_15	0	0.829325710380777
BPVM	3	2	2018	22	7	2	8	sg_2	BPVM_Lanc2018493_sg_2_16	0	0.766892912924586
BPVM	3	2	2018	22	7	2	8	sg_2	BPVM_Lanc2018493_sg_2_18	0	0.810201169010374
BPVM	3	2	2018	22	7	2	8	sg_2	BPVM_Lanc2018493_sg_2_19	0	0.876446342018342
BPVM	3	2	2018	22	7	2	8	sg_2	BPVM_Lanc2018493_sg_2_20	0	0.870642546986261
BPVM	3	2	2018	22	7	2	8	sg_2	BPVM_Lanc2018493_sg_2_21	0	0.694973771648341
BPVM	3	2	2018	22	7	2	8	sg_28	BPVM_Lanc2018494_sg_28_1	0	0.775414998024084
BPVM	3	2	2018	22	7	2	8	sg_28	BPVM_Lanc2018496_sg_28_-2	0	0.817140131257602
BPVM	3	2	2018	22	7	2	8	sg_28	BPVM_Lanc2018496_sg_28_-3	0	0.855611555452276
BPVM	3	2	2018	22	7	2	8	sg_3	BPVM_Lanc2018489_sg_3_-11	1	0.729007249643411
BPVM	3	2	2018	22	7	2	8	sg_3	BPVM_Lanc2018489_sg_3_-12	1	0.689345677912038
BPVM	3	2	2018	22	7	2	8	sg_3	BPVM_Lanc2018489_sg_3_-13	1	0.727919622379323
BPVM	3	2	2018	22	7	2	8	sg_3	BPVM_Lanc2018489_sg_3_-14	1	0.716673339984614
BPVM	3	2	2018	22	7	2	8	sg_3	BPVM_Lanc2018489_sg_3_-15	1	0.712520141359916
BPVM	3	2	2018	22	7	2	8	sg_3	BPVM_Lanc2018489_sg_3_-17	1	0.713750056058573
BPVM	3	2	2018	22	7	2	8	sg_3	BPVM_Lanc2018489_sg_3_-19	1	0.669943695431606
BPVM	3	2	2018	22	7	2	8	sg_3	BPVM_Lanc2018489_sg_3_-27	1	0.749882856653396
BPVM	3	2	2018	22	7	2	8	sg_3	BPVM_Lanc2018489_sg_3_-38	1	0.687618611302263
BPVM	3	2	2018	22	7	2	8	sg_3	BPVM_Lanc2018489_sg_3_-8	1	0.717457053955389
BRRW3M	7	NA	2018	NA	-36	-6	NA	sg_3	BRRW3M_Lanc2018151_sg_3_1	0	0.66088506343253
BRRW3M	7	NA	2018	NA	-36	-6	NA	sg_3	BRRW3M_Lanc2018151_sg_3_10	0	0.636567401570555
BRRW3M	7	NA	2018	NA	-36	-6	NA	sg_3	BRRW3M_Lanc2018151_sg_3_11	0	0.602210923629093
BRRW3M	7	NA	2018	NA	-36	-6	NA	sg_3	BRRW3M_Lanc2018151_sg_3_12	0	0.696305899279674
BRRW3M	7	NA	2018	NA	-36	-6	NA	sg_3	BRRW3M_Lanc2018151_sg_3_13	0	0.62403121092615
BRRW3M	7	NA	2018	NA	-36	-6	NA	sg_3	BRRW3M_Lanc2018151_sg_3_15	0	0.721907323919771
BRRW3M	7	NA	2018	NA	-36	-6	NA	sg_3	BRRW3M_Lanc2018151_sg_3_18	0	0.680632020240612
BRRW3M	7	NA	2018	NA	-36	-6	NA	sg_3	BRRW3M_Lanc2018151_sg_3_5	0	0.706531172421185
BRRW3M	7	NA	2018	NA	-36	-6	NA	sg_3	BRRW3M_Lanc2018151_sg_3_7	0	0.696130881308317
BRRW3M	7	NA	2018	NA	-36	-6	NA	sg_3	BRRW3M_Lanc2018151_sg_3_9	0	0.393513906554534
BRRW3M	7	NA	2018	NA	-36	-6	NA	sg_5	BRRW3M_Lanc2018147_sg_5_17	0	0.690472820197389
BRRW3M	7	NA	2018	NA	-36	-6	NA	sg_5	BRRW3M_Lanc2018147_sg_5_18	0	0.617478584138591
BRRW3M	7	NA	2018	NA	-36	-6	NA	sg_5	BRRW3M_Lanc2018147_sg_5_19	0	0.723465354049445
BRRW3M	7	NA	2018	NA	-36	-6	NA	sg_5	BRRW3M_Lanc2018147_sg_5_20	0	0.635814401365276
BRRW3M	7	NA	2018	NA	-36	-6	NA	sg_5	BRRW3M_Lanc2018147_sg_5_21	0	0.614410661334252
BRRW3M	7	NA	2018	NA	-36	-6	NA	sg_5	BRRW3M_Lanc2018147_sg_5_22	0	0.774419387542575
BRRW3M	7	NA	2018	NA	-36	-6	NA	sg_5	BRRW3M_Lanc2018147_sg_5_23	0	0.677246010000008
BRRW3M	7	NA	2018	NA	-30	-5	NA	sg_6	BRRW3M_Lanc2018223_sg_6_1	0	0.867886037064567
BRRW3M	7	NA	2018	NA	-30	-5	NA	sg_6	BRRW3M_Lanc2018223_sg_6_10	0	0.885868225063993
BRRW3M	7	NA	2018	NA	-30	-5	NA	sg_6	BRRW3M_Lanc2018223_sg_6_11	0	0.738231802458967
BRRW3M	7	NA	2018	NA	-30	-5	NA	sg_6	BRRW3M_Lanc2018223_sg_6_13	0	0.823578362190059
BRRW3M	7	NA	2018	NA	-30	-5	NA	sg_6	BRRW3M_Lanc2018223_sg_6_14	0	0.770084882092116
BRRW3M	7	NA	2018	NA	-30	-5	NA	sg_6	BRRW3M_Lanc2018223_sg_6_15	0	0.860723276278998
BRRW3M	7	NA	2018	NA	-30	-5	NA	sg_6	BRRW3M_Lanc2018223_sg_6_16	0	0.748521403041207
BRRW3M	7	NA	2018	NA	-30	-5	NA	sg_6	BRRW3M_Lanc2018223_sg_6_2	0	0.881680821632787
BRRW3M	7	NA	2018	NA	-30	-5	NA	sg_6	BRRW3M_Lanc2018223_sg_6_3	0	0.893135749773777
BRRW3M	7	NA	2018	NA	-30	-5	NA	sg_6	BRRW3M_Lanc2018223_sg_6_7	0	0.865869130723131
BRRW3M	7	NA	2018	NA	-12	-2	NA	sg_1	BRRW3M_Lanc2018311_sg_1_1	0	0.709090282029459
BRRW3M	7	NA	2018	NA	-12	-2	NA	sg_1	BRRW3M_Lanc2018311_sg_1_11	0	0.688586210117414
BRRW3M	7	NA	2018	NA	-12	-2	NA	sg_1	BRRW3M_Lanc2018311_sg_1_3	0	0.81402791584523
BRRW3M	7	NA	2018	NA	-12	-2	NA	sg_1	BRRW3M_Lanc2018311_sg_1_6	0	0.680845147158109
BRRW3M	7	1	2019	13	-4	-1	11	sg_6	BRRW3M_Lanc2019365_sg_6_1	0	0.869069699093529
BRRW3M	7	1	2019	13	-4	-1	11	sg_6	BRRW3M_Lanc2019365_sg_6_10	0	0.81532509920016
BRRW3M	7	1	2019	13	-4	-1	11	sg_6	BRRW3M_Lanc2019365_sg_6_2	0	0.839243080527662
BRRW3M	7	1	2019	13	-4	-1	11	sg_6	BRRW3M_Lanc2019365_sg_6_3	0	0.899395121481905
BRRW3M	7	1	2019	13	-4	-1	11	sg_6	BRRW3M_Lanc2019365_sg_6_4	0	0.900847659396529
BRRW3M	7	1	2019	13	-4	-1	11	sg_6	BRRW3M_Lanc2019365_sg_6_5	0	0.867325795486757
BRRW3M	7	1	2019	13	-4	-1	11	sg_6	BRRW3M_Lanc2019365_sg_6_6	0	0.905573113461032
BRRW3M	7	1	2019	13	-4	-1	11	sg_6	BRRW3M_Lanc2019365_sg_6_7	0	0.868707991930881
BRRW3M	7	1	2019	13	-4	-1	11	sg_6	BRRW3M_Lanc2019365_sg_6_8	0	0.916358215236073
BRRW3M	7	1	2019	13	-4	-1	11	sg_6	BRRW3M_Lanc2019365_sg_6_9	0	0.875092562341428
BRRW3M	7	NA	2018	NA	-2	-1	NA	sg_10	BRRW3M_Lanc2018436_sg_10_10	1	0.767881432653259
BRRW3M	7	NA	2018	NA	-2	-1	NA	sg_10	BRRW3M_Lanc2018436_sg_10_11	1	0.784764348859296
BRRW3M	7	NA	2018	NA	-2	-1	NA	sg_10	BRRW3M_Lanc2018436_sg_10_12	1	0.788055547087939
BRRW3M	7	NA	2018	NA	-2	-1	NA	sg_10	BRRW3M_Lanc2018436_sg_10_13	1	0.501177732337505
BRRW3M	7	NA	2018	NA	-2	-1	NA	sg_10	BRRW3M_Lanc2018436_sg_10_14	1	0.9080246886323
BRRW3M	7	NA	2018	NA	-2	-1	NA	sg_10	BRRW3M_Lanc2018436_sg_10_2	1	0.71455300405593
BRRW3M	7	NA	2018	NA	-2	-1	NA	sg_10	BRRW3M_Lanc2018436_sg_10_5	1	0.688390860206743
BRRW3M	7	NA	2018	NA	-2	-1	NA	sg_10	BRRW3M_Lanc2018436_sg_10_6	1	0.754453518671657
BRRW3M	7	NA	2018	NA	-2	-1	NA	sg_10	BRRW3M_Lanc2018436_sg_10_8	1	0.774346958881258
BRRW3M	7	NA	2018	NA	-2	-1	NA	sg_13	BRRW3M_Lanc2018439_sg_13_1	1	0.859746719474042
BRRW3M	7	NA	2018	NA	-2	-1	NA	sg_13	BRRW3M_Lanc2018439_sg_13_11	1	0.843233822590102
BRRW3M	7	NA	2018	NA	-2	-1	NA	sg_13	BRRW3M_Lanc2018439_sg_13_12	1	0.878903008609313
BRRW3M	7	NA	2018	NA	-2	-1	NA	sg_13	BRRW3M_Lanc2018439_sg_13_18	1	NA
BRRW3M	7	NA	2018	NA	-2	-1	NA	sg_13	BRRW3M_Lanc2018439_sg_13_19	1	NA
BRRW3M	7	NA	2018	NA	-2	-1	NA	sg_13	BRRW3M_Lanc2018439_sg_13_4	1	0.831289984048248
BRRW3M	7	NA	2018	NA	-2	-1	NA	sg_13	BRRW3M_Lanc2018439_sg_13_5	1	NA
BRRW3M	7	NA	2018	NA	-2	-1	NA	sg_13	BRRW3M_Lanc2018439_sg_13_6	1	NA
BRRW3M	7	NA	2018	NA	-2	-1	NA	sg_13	BRRW3M_Lanc2018439_sg_13_7	1	NA
BRRW3M	7	NA	2018	NA	-2	-1	NA	sg_13	BRRW3M_Lanc2018439_sg_13_8	1	0.875850298573003
BRRW3M	7	NA	2018	NA	-2	-1	NA	sg_14	BRRW3M_Lanc2018434_sg_14_2	1	0.915882138919126
BRRW3M	7	NA	2018	NA	-2	-1	NA	sg_14	BRRW3M_Lanc2018434_sg_14_3	1	0.852253487847094
BRRW3M	7	NA	2018	NA	-2	-1	NA	sg_14	BRRW3M_Lanc2018434_sg_14_5	1	0.898192589752278
BRRW3M	7	NA	2018	NA	-2	-1	NA	sg_14	BRRW3M_Lanc2018440_sg_14_1	0	0.923744598473268
BRRW3M	7	NA	2018	NA	-2	-1	NA	sg_14	BRRW3M_Lanc2018440_sg_14_10	0	0.94746766466967
BRRW3M	7	NA	2018	NA	-2	-1	NA	sg_14	BRRW3M_Lanc2018440_sg_14_11	0	0.938812348679675
BRRW3M	7	NA	2018	NA	-2	-1	NA	sg_14	BRRW3M_Lanc2018440_sg_14_12	0	0.93813017711109
BRRW3M	7	NA	2018	NA	-2	-1	NA	sg_14	BRRW3M_Lanc2018440_sg_14_13	0	0.946651739748526
BRRW3M	7	NA	2018	NA	-2	-1	NA	sg_14	BRRW3M_Lanc2018440_sg_14_9	0	0.946459315276765
BRRW3M	7	NA	2018	NA	-2	-1	NA	sg_3	BRRW3M_Lanc2018434_sg_3_1	1	0.726315826381057
BRRW3M	7	NA	2018	NA	-2	-1	NA	sg_3	BRRW3M_Lanc2018434_sg_3_2	1	0.750595380210211
BRRW3M	7	NA	2018	NA	-2	-1	NA	sg_3	BRRW3M_Lanc2018434_sg_3_5	1	0.753286369223603
BRRW3M	7	NA	2018	NA	-2	-1	NA	sg_3	BRRW3M_Lanc2018434_sg_3_6	1	0.745461232205797
BRRW3M	7	NA	2018	NA	-2	-1	NA	sg_3	BRRW3M_Lanc2018434_sg_3_7	1	0.75312043394414
BRRW3M	7	NA	2018	NA	-2	-1	NA	sg_3	BRRW3M_Lanc2018434_sg_3_8	1	0.70585792386837
BRRW3M	7	NA	2018	NA	-2	-1	NA	sg_3	BRRW3M_Lanc2018436_sg_3_1	1	0.70592582548942
BRRW3M	7	NA	2018	NA	-2	-1	NA	sg_3	BRRW3M_Lanc2018436_sg_3_6	1	0.691205813628007
BRRW3M	7	NA	2018	NA	-2	-1	NA	sg_5	BRRW3M_Lanc2018438_sg_5_1	1	0.746539697777402
BRRW3M	7	NA	2018	NA	-2	-1	NA	sg_5	BRRW3M_Lanc2018438_sg_5_10	1	0.73286756083243
BRRW3M	7	NA	2018	NA	-2	-1	NA	sg_5	BRRW3M_Lanc2018438_sg_5_11	1	0.77496517849598
BRRW3M	7	NA	2018	NA	-2	-1	NA	sg_5	BRRW3M_Lanc2018438_sg_5_12	1	0.747337426405278
BRRW3M	7	NA	2018	NA	-2	-1	NA	sg_5	BRRW3M_Lanc2018438_sg_5_13	1	0.718003257747759
BRRW3M	7	NA	2018	NA	-2	-1	NA	sg_5	BRRW3M_Lanc2018438_sg_5_17	1	0.895490819589515
BRRW3M	7	NA	2018	NA	-2	-1	NA	sg_5	BRRW3M_Lanc2018438_sg_5_18	1	0.687311527937247
BRRW3M	7	NA	2018	NA	-2	-1	NA	sg_5	BRRW3M_Lanc2018438_sg_5_19	1	0.67958140625466
BRRW3M	7	NA	2018	NA	-2	-1	NA	sg_5	BRRW3M_Lanc2018438_sg_5_20	1	0.788392335032371
BRRW3M	7	NA	2018	NA	-2	-1	NA	sg_5	BRRW3M_Lanc2018438_sg_5_22	1	0.759695398822844
BRRW3M	7	NA	2018	NA	-2	-1	NA	sg_6	BRRW3M_Lanc2018436_sg_6_1	1	0.886524179493415
BRRW3M	7	NA	2018	NA	-2	-1	NA	sg_6	BRRW3M_Lanc2018436_sg_6_10	1	0.830406026690604
BRRW3M	7	NA	2018	NA	-2	-1	NA	sg_6	BRRW3M_Lanc2018436_sg_6_11	1	0.861374463824017
BRRW3M	7	NA	2018	NA	-2	-1	NA	sg_6	BRRW3M_Lanc2018436_sg_6_12	1	0.904163517626911
BRRW3M	7	NA	2018	NA	-2	-1	NA	sg_6	BRRW3M_Lanc2018436_sg_6_3	1	0.959793265228571
BRRW3M	7	NA	2018	NA	-2	-1	NA	sg_6	BRRW3M_Lanc2018436_sg_6_4	1	0.873090682798985
BRRW3M	7	NA	2018	NA	-2	-1	NA	sg_6	BRRW3M_Lanc2018436_sg_6_5	1	0.808053993934758
BRRW3M	7	NA	2018	NA	-2	-1	NA	sg_6	BRRW3M_Lanc2018436_sg_6_8	1	0.913674969525809
BRRW3M	7	NA	2018	NA	-2	-1	NA	sg_6	BRRW3M_Lanc2018436_sg_6_9	1	0.875295950436493
BRRW3M	7	NA	2018	NA	4	1	NA	sg_1	BRRW3M_BAR5_20180430_040700_Sunrise [54.0072 -2.7819].wav_sg_1_2	0	0.921632001126614
BRRW3M	7	NA	2018	NA	4	1	NA	sg_1	BRRW3M_BAR5_20180430_040700_Sunrise [54.0072 -2.7819].wav_sg_1_20	0	0.844711367179515
BRRW3M	7	NA	2018	NA	4	1	NA	sg_1	BRRW3M_BAR5_20180430_040700_Sunrise [54.0072 -2.7819].wav_sg_1_21	0	0.681844675867199
BRRW3M	7	NA	2018	NA	4	1	NA	sg_1	BRRW3M_BAR5_20180430_040700_Sunrise [54.0072 -2.7819].wav_sg_1_22	0	0.755698454910732
BRRW3M	7	NA	2018	NA	4	1	NA	sg_1	BRRW3M_BAR5_20180430_040700_Sunrise [54.0072 -2.7819].wav_sg_1_6	0	0.715205120266465
BRRW3M	7	NA	2018	NA	4	1	NA	sg_1	BRRW3M_BAR5_20180430_040700_Sunrise [54.0072 -2.7819].wav_sg_1_7	0	0.809373269819086
BRRW3M	7	NA	2018	NA	4	1	NA	sg_5	BRRW3M_BAR5_20180430_040700_Sunrise [54.0072 -2.7819].wav_sg_5_1	1	0.719522855646859
BRRW3M	7	NA	2018	NA	4	1	NA	sg_5	BRRW3M_BAR5_20180430_040700_Sunrise [54.0072 -2.7819].wav_sg_5_2	1	0.820059888718496
BRRW3M	7	NA	2018	NA	4	1	NA	sg_5	BRRW3M_BAR5_20180430_040700_Sunrise [54.0072 -2.7819].wav_sg_5_6	1	0.754075001392637
BRRW3M	7	NA	2018	NA	4	1	NA	sg_5	BRRW3M_BAR5_20180430_040700_Sunrise [54.0072 -2.7819].wav_sg_5_7	1	0.783012024564356
BRRW3M	7	NA	2018	NA	4	1	NA	sg_5	BRRW3M_BAR5_20180430_040700_Sunrise [54.0072 -2.7819].wav_sg_5_9	1	0.800793525028573
BRRW3M	7	1	2019	13	0	1	11	sg_1	BRRW3M_Lanc2019423_sg_1_1	1	0.793353335402257
BRRW3M	7	1	2019	13	0	1	11	sg_1	BRRW3M_Lanc2019423_sg_1_2	1	0.771390344755697
BRRW3M	7	1	2019	13	0	1	11	sg_1	BRRW3M_Lanc2019423_sg_1_3	1	0.763321086093694
BRRW3M	7	1	2019	13	0	1	11	sg_1	BRRW3M_Lanc2019423_sg_1_4	1	0.704425049457388
BRRW3M	7	1	2019	13	0	1	11	sg_1	BRRW3M_Lanc2019423_sg_1_5	1	0.753936959094957
BRRW3M	7	1	2019	13	0	1	11	sg_1	BRRW3M_Lanc2019423_sg_1_6	1	0.79444587786086
BRRW3M	7	1	2019	13	0	1	11	sg_1	BRRW3M_Lanc2019423_sg_1_7	1	0.891888960021487
BRRW3M	7	1	2019	13	0	1	11	sg_10	BRRW3M_Lanc2019423_sg_10_1	1	0.714890405350346
BRRW3M	7	1	2019	13	0	1	11	sg_10	BRRW3M_Lanc2019423_sg_10_11	1	0.628716768721184
BRRW3M	7	1	2019	13	0	1	11	sg_10	BRRW3M_Lanc2019423_sg_10_18	1	0.696359127364302
BRRW3M	7	1	2019	13	0	1	11	sg_10	BRRW3M_Lanc2019423_sg_10_22	1	0.721458779584871
BRRW3M	7	1	2019	13	0	1	11	sg_10	BRRW3M_Lanc2019423_sg_10_3	1	0.632106063682187
BRRW3M	7	1	2019	13	0	1	11	sg_10	BRRW3M_Lanc2019423_sg_10_5	1	0.795070592435352
BRRW3M	7	1	2019	13	0	1	11	sg_10	BRRW3M_Lanc2019423_sg_10_6	1	0.727129908969909
BRRW3M	7	1	2019	13	0	1	11	sg_10	BRRW3M_Lanc2019423_sg_10_7	1	0.68853239660146
BRRW3M	7	1	2019	13	0	1	11	sg_10	BRRW3M_Lanc2019423_sg_10_8	1	0.732252271411417
BRRW3M	7	1	2019	13	0	1	11	sg_3	BRRW3M_Lanc2019421_sg_3_1	1	0.682464097867246
BRRW3M	7	1	2019	13	0	1	11	sg_3	BRRW3M_Lanc2019421_sg_3_2	1	0.668300316820786
BRRW3M	7	1	2019	13	0	1	11	sg_3	BRRW3M_Lanc2019421_sg_3_3	1	0.693557411415414
BRRW3M	7	1	2019	13	0	1	11	sg_3	BRRW3M_Lanc2019421_sg_3_4	1	0.6933487647438
BRRW3M	7	1	2019	13	0	1	11	sg_3	BRRW3M_Lanc2019421_sg_3_5	1	0.686186491018957
BRRW3M	7	1	2019	13	0	1	11	sg_3	BRRW3M_Lanc2019421_sg_3_6	1	0.609032500393724
BRRW3M	7	1	2019	13	0	1	11	sg_3	BRRW3M_Lanc2019421_sg_3_7	1	0.64904138419575
BRRW3M	7	1	2019	13	0	1	11	sg_3	BRRW3M_Lanc2019421_sg_3_8	1	0.640837584031251
BRRW3M	7	1	2019	13	0	1	11	sg_3	BRRW3M_Lanc2019421_sg_3_9	1	0.66556386367121
BRRW3M	7	1	2019	13	0	1	11	sg_5	BRRW3M_Lanc2019424_sg_5_1	1	0.826013745242817
BRRW3M	7	1	2019	13	0	1	11	sg_5	BRRW3M_Lanc2019424_sg_5_10	1	0.734590660009125
BRRW3M	7	1	2019	13	0	1	11	sg_5	BRRW3M_Lanc2019424_sg_5_14	1	0.808245164681022
BRRW3M	7	1	2019	13	0	1	11	sg_5	BRRW3M_Lanc2019424_sg_5_15	1	0.811594416122687
BRRW3M	7	1	2019	13	0	1	11	sg_5	BRRW3M_Lanc2019424_sg_5_17	1	0.720389784679298
BRRW3M	7	1	2019	13	0	1	11	sg_5	BRRW3M_Lanc2019424_sg_5_3	1	0.796408114826978
BRRW3M	7	1	2019	13	0	1	11	sg_5	BRRW3M_Lanc2019424_sg_5_4	1	0.798995684762257
BRRW3M	7	1	2019	13	0	1	11	sg_5	BRRW3M_Lanc2019424_sg_5_7	1	0.800189759804348
BRRW3M	7	1	2019	13	0	1	11	sg_5	BRRW3M_Lanc2019424_sg_5_8	1	0.846895400249136
BRRW3M	7	1	2019	13	0	1	11	sg_5	BRRW3M_Lanc2019424_sg_5_9	1	0.802536779639701
BRRW3M	7	1	2019	13	-18	-3	11	sg_14	BRRW3M_Lanc2019252_sg_14_1	0	0.83575428238156
BRRW3M	7	1	2019	13	-18	-3	11	sg_14	BRRW3M_Lanc2019252_sg_14_13	0	0.90666349203301
BRRW3M	7	1	2019	13	-18	-3	11	sg_14	BRRW3M_Lanc2019252_sg_14_14	0	0.850657845640543
BRRW3M	7	1	2019	13	-18	-3	11	sg_14	BRRW3M_Lanc2019252_sg_14_15	0	0.869852276008022
BRRW3M	7	1	2019	13	-18	-3	11	sg_14	BRRW3M_Lanc2019252_sg_14_2	0	0.889255633942758
BRRW3M	7	1	2019	13	-18	-3	11	sg_14	BRRW3M_Lanc2019252_sg_14_3	0	0.89998389154461
BRRW3M	7	1	2019	13	-18	-3	11	sg_14	BRRW3M_Lanc2019252_sg_14_4	0	0.901427439162154
BRRW3M	7	1	2019	13	-18	-3	11	sg_14	BRRW3M_Lanc2019252_sg_14_5	0	0.915504066261414
BRRW3M	7	1	2019	13	-18	-3	11	sg_14	BRRW3M_Lanc2019252_sg_14_6	0	0.902292637657708
BRRW3M	7	1	2019	13	-18	-3	11	sg_14	BRRW3M_Lanc2019252_sg_14_8	0	0.925241912077995
BRRW3M	7	1	2019	13	-18	-3	11	sg_5	BRRW3M_Lanc2019252_sg_5_1	0	0.752835658666062
BRRW3M	7	1	2019	13	-18	-3	11	sg_5	BRRW3M_Lanc2019252_sg_5_10	0	0.728855820304992
BRRW3M	7	1	2019	13	-18	-3	11	sg_5	BRRW3M_Lanc2019252_sg_5_11	0	NA
BRRW3M	7	1	2019	13	-18	-3	11	sg_5	BRRW3M_Lanc2019252_sg_5_13	0	0.755931840227676
BRRW3M	7	1	2019	13	-18	-3	11	sg_5	BRRW3M_Lanc2019252_sg_5_14	0	0.722479829191329
BRRW3M	7	1	2019	13	-18	-3	11	sg_5	BRRW3M_Lanc2019252_sg_5_15	0	0.644093960241591
BRRW3M	7	1	2019	13	-18	-3	11	sg_5	BRRW3M_Lanc2019252_sg_5_16	0	0.808673759589983
BRRW3M	7	1	2019	13	-18	-3	11	sg_5	BRRW3M_Lanc2019252_sg_5_20	0	0.725392009569572
BRRW3M	7	1	2019	13	-18	-3	11	sg_5	BRRW3M_Lanc2019252_sg_5_21	0	0.792697385729045
BRRW3M	7	1	2019	13	-18	-3	11	sg_5	BRRW3M_Lanc2019252_sg_5_25	0	0.714626720988607
BRRW3M	7	1	2019	13	-18	-3	11	sg_5	BRRW3M_Lanc2019252_sg_5_26	0	0.777175255733158
BRRW3M	7	1	2019	13	-18	-3	11	sg_5	BRRW3M_Lanc2019252_sg_5_27	0	0.722478212757651
BRRW3M	7	1	2019	13	-18	-3	11	sg_5	BRRW3M_Lanc2019252_sg_5_3	0	0.750505377312364
BRRW3M	7	1	2019	13	-18	-3	11	sg_5	BRRW3M_Lanc2019252_sg_5_6	0	0.674379613866871
BRRW3M	7	1	2019	13	-18	-3	11	sg_5	BRRW3M_Lanc2019252_sg_5_7	0	0.704005776481284
BRRW3M	7	1	2019	13	-18	-3	11	sg_5	BRRW3M_Lanc2019252_sg_5_9	0	NA
BRRW3M	7	NA	2018	NA	-36	-6	NA	sg_6	BRRW3M_Lanc2018157_sg_6_1	0	NA
BRRW3M	7	NA	2018	NA	-36	-6	NA	sg_6	BRRW3M_Lanc2018157_sg_6_2	0	NA
BRRW3M	7	NA	2018	NA	-36	-6	NA	sg_6	BRRW3M_Lanc2018157_sg_6_3	0	NA
BVPM	2	1	2019	17	-11	-2	9	sg_1	BVPM_Lanc2019319_sg_1_1	0	0.703818846170488
BVPM	2	1	2019	17	-6	-1	9	sg_1	BVPM_Lanc2019404_sg_1_1	0	0.737476321549314
BVPM	2	1	2019	17	-6	-1	9	sg_1	BVPM_Lanc2019404_sg_1_2	0	NA
BVPM	2	1	2019	17	-6	-1	9	sg_1	BVPM_Lanc2019404_sg_1_3	0	0.693447277286514
BVPM	2	1	2019	17	-6	-1	9	sg_1	BVPM_Lanc2019404_sg_1_4	0	0.888086286030485
BVPM	2	1	2019	17	-6	-1	9	sg_1	BVPM_Lanc2019404_sg_1_5	0	0.626031251712592
BVPM	2	1	2019	17	-6	-1	9	sg_1	BVPM_Lanc2019404_sg_1_6	0	0.777545282045037
BVPM	2	1	2019	17	-6	-1	9	sg_1	BVPM_Lanc2019404_sg_1_7	0	0.678704508808904
BVPM	2	1	2019	17	-2	-1	9	sg_3	BVPM_Lanc2019472_sg_3_1	0	0.482112068012106
BVPM	2	1	2019	17	-2	-1	9	sg_3	BVPM_Lanc2019472_sg_3_2	0	0.493342732307742
BVPM	2	1	2019	17	-2	-1	9	sg_3	BVPM_Lanc2019472_sg_3_3	0	0.491360298924578
BVPM	2	1	2019	17	-2	-1	9	sg_3	BVPM_Lanc2019472_sg_3_5	0	0.508977702600936
BVPM	2	1	2019	17	-1	-1	9	sg_1	BVPM_Lanc2019496_sg_1_1	0	0.794582115426044
BVPM	2	1	2019	17	-1	-1	9	sg_1	BVPM_Lanc2019496_sg_1_2	0	0.723863231665392
BVPM	2	1	2019	17	-1	-1	9	sg_1	BVPM_Lanc2019496_sg_1_5	0	0.837062101203703
BVPM	2	NA	2020	NA	-67	-10	NA	sg_1	BVPM_Lanc2020067_sg_1_1	0	0.669224291392293
BVPM	2	NA	2020	NA	-67	-10	NA	sg_1	BVPM_Lanc2020067_sg_1_2	0	0.636369456464299
BVPM	2	NA	2020	NA	-67	-10	NA	sg_1	BVPM_Lanc2020067_sg_1_3	0	0.749337109055111
BVPM	2	NA	2020	NA	-67	-10	NA	sg_1	BVPM_Lanc2020067_sg_1_4	0	0.732680976678599
BVPM	2	NA	2020	NA	-67	-10	NA	sg_1	BVPM_Lanc2020067_sg_1_5	0	0.728734577939105
BVPM	2	NA	2020	NA	-53	-8	NA	sg_1	BVPM_Lanc2020111_sg_1_1	0	0.766334090866032
BVPM	2	NA	2020	NA	-53	-8	NA	sg_1	BVPM_Lanc2020111_sg_1_2	0	0.763223730223226
BVPM	2	1	2019	17	-6	-1	9	sg_3	BVPM_Lanc2019385_sg_3_1	1	0.469463188762902
BVPM	2	1	2019	17	-6	-1	9	sg_3	BVPM_Lanc2019385_sg_3_3	1	0.51511854625539
BVPM	2	1	2019	17	-6	-1	9	sg_3	BVPM_Lanc2019385_sg_3_4	1	0.480506917150957
BVPM	2	1	2019	17	-6	-1	9	sg_3	BVPM_Lanc2019385_sg_3_5	1	0.489255192964338
BVPM	2	1	2019	17	-6	-1	9	sg_3	BVPM_Lanc2019385_sg_3_6	1	0.49244585974666
BVPM	2	1	2019	17	-6	-1	9	sg_3	BVPM_Lanc2019385_sg_3_7	1	0.516843039345029
BVPM	2	1	2019	17	-6	-1	9	sg_3	BVPM_Lanc2019385_sg_3_8	1	0.49836227787808
BVPM	2	NA	2020	NA	-75	-11	NA	sg_3	BVPM_Lanc2020045_sg_3_1	0	0.490175764588981
BVPM	2	NA	2020	NA	-75	-11	NA	sg_3	BVPM_Lanc2020045_sg_3_2	0	0.357088219630983
BWPM	4	1	2019	18	-2	-1	10	sg_1	BWPM_SM5_20190416_050900.wav_sg_1_1	1	0.960217018285569
BWPM	4	1	2019	18	-2	-1	10	sg_1	BWPM_SM5_20190416_050900.wav_sg_1_11	1	0.954717937745862
BWPM	4	1	2019	18	-2	-1	10	sg_1	BWPM_SM5_20190416_050900.wav_sg_1_17	1	0.953311579108445
BWPM	4	1	2019	18	-2	-1	10	sg_1	BWPM_SM5_20190416_050900.wav_sg_1_19	1	0.961155583588146
BWPM	4	1	2019	18	-2	-1	10	sg_1	BWPM_SM5_20190416_050900.wav_sg_1_2	1	0.950478295745597
BWPM	4	1	2019	18	-2	-1	10	sg_1	BWPM_SM5_20190416_050900.wav_sg_1_3	1	0.966478387804205
BWPM	4	1	2019	18	-2	-1	10	sg_1	BWPM_SM5_20190416_050900.wav_sg_1_4	1	0.963316999486745
BWPM	4	1	2019	18	-2	-1	10	sg_1	BWPM_SM5_20190416_050900.wav_sg_1_5	1	0.946445170919912
BWPM	4	1	2019	18	-2	-1	10	sg_1	BWPM_SM5_20190416_050900.wav_sg_1_6	1	0.937186819230858
BWPM	4	1	2019	18	-2	-1	10	sg_1	BWPM_SM5_20190416_050900.wav_sg_1_7	1	0.955286389746528
BWPM	4	1	2019	18	-2	-1	10	sg_1	BWPM_SM5_20190416_050900.wav_sg_1_8	1	0.917290071435575
BWPM	4	1	2019	18	-2	-1	10	sg_2	BWPM_SM5_20190416_050900.wav_sg_2_1	1	0.952030556190785
BWPM	4	1	2019	18	-2	-1	10	sg_2	BWPM_SM5_20190416_050900.wav_sg_2_12	1	0.793088289971957
BWPM	4	1	2019	18	-2	-1	10	sg_2	BWPM_SM5_20190416_050900.wav_sg_2_13	1	0.927416680207827
BWPM	4	1	2019	18	-2	-1	10	sg_2	BWPM_SM5_20190416_050900.wav_sg_2_15	1	0.886112197090989
BWPM	4	1	2019	18	-2	-1	10	sg_2	BWPM_SM5_20190416_050900.wav_sg_2_16	1	0.790175144197111
BWPM	4	1	2019	18	-2	-1	10	sg_2	BWPM_SM5_20190416_050900.wav_sg_2_17	1	0.837464224047075
BWPM	4	1	2019	18	-2	-1	10	sg_2	BWPM_SM5_20190416_050900.wav_sg_2_2	1	0.80035519341528
BWPM	4	1	2019	18	-2	-1	10	sg_2	BWPM_SM5_20190416_050900.wav_sg_2_22	1	0.604690505988906
BWPM	4	1	2019	18	-2	-1	10	sg_2	BWPM_SM5_20190416_050900.wav_sg_2_3	1	0.86916467382789
BWPM	4	1	2019	18	-2	-1	10	sg_2	BWPM_SM5_20190416_050900.wav_sg_2_7	1	0.782413631565159
BWPM	4	1	2019	18	-2	-1	10	sg_3	BWPM_SM5_20190416_050900.wav_sg_3_1	1	0.884982858968487
BWPM	4	1	2019	18	-2	-1	10	sg_3	BWPM_SM5_20190416_050900.wav_sg_3_10	1	0.871422687451297
BWPM	4	1	2019	18	-2	-1	10	sg_3	BWPM_SM5_20190416_050900.wav_sg_3_15	1	0.891455270126484
BWPM	4	1	2019	18	-2	-1	10	sg_3	BWPM_SM5_20190416_050900.wav_sg_3_18	1	0.870864264332361
BWPM	4	1	2019	18	-2	-1	10	sg_3	BWPM_SM5_20190416_050900.wav_sg_3_20	1	0.8876844739107
BWPM	4	1	2019	18	-2	-1	10	sg_3	BWPM_SM5_20190416_050900.wav_sg_3_21	1	0.890136108829438
BWPM	4	1	2019	18	-2	-1	10	sg_3	BWPM_SM5_20190416_050900.wav_sg_3_22	1	0.902591532828082
BWPM	4	1	2019	18	-2	-1	10	sg_3	BWPM_SM5_20190416_050900.wav_sg_3_3	1	0.891847321246488
BWPM	4	1	2019	18	-2	-1	10	sg_3	BWPM_SM5_20190416_050900.wav_sg_3_5	1	0.831742165881204
BWPM	4	1	2019	18	-2	-1	10	sg_3	BWPM_SM5_20190416_050900.wav_sg_3_8	1	0.850210491165658
BWPM	4	1	2019	18	-1	-1	10	sg_1	BWPM_SM5_20190417_050700_Sunrise.wav_sg_1_1	1	0.916931334390366
BWPM	4	1	2019	18	-1	-1	10	sg_1	BWPM_SM5_20190417_050700_Sunrise.wav_sg_1_2	1	0.904215340118952
BWPM	4	1	2019	18	-1	-1	10	sg_1	BWPM_SM5_20190417_050700_Sunrise.wav_sg_1_3	1	0.911038798902211
BWPM	4	1	2019	18	-1	-1	10	sg_1	BWPM_SM5_20190417_050700_Sunrise.wav_sg_1_8	1	0.891499754120743
BWPM	4	1	2019	18	-1	-1	10	sg_1	BWPM_SM5_20190417_050700_Sunrise.wav_sg_1_9	1	0.926715920526234
BWPM	4	1	2019	18	-1	-1	10	sg_2	BWPM_SM5_20190417_050700_Sunrise.wav_sg_2_1	1	0.930097558074024
BWPM	4	1	2019	18	-1	-1	10	sg_2	BWPM_SM5_20190417_050700_Sunrise.wav_sg_2_11	1	0.951480639875752
BWPM	4	1	2019	18	-1	-1	10	sg_2	BWPM_SM5_20190417_050700_Sunrise.wav_sg_2_13	1	0.676363660880205
BWPM	4	1	2019	18	-1	-1	10	sg_2	BWPM_SM5_20190417_050700_Sunrise.wav_sg_2_27	1	0.830373137860383
BWPM	4	1	2019	18	-1	-1	10	sg_2	BWPM_SM5_20190417_050700_Sunrise.wav_sg_2_28	1	0.896210103575137
BWPM	4	1	2019	18	-1	-1	10	sg_2	BWPM_SM5_20190417_050700_Sunrise.wav_sg_2_8	1	0.905090734769585
BWPM	4	1	2019	18	-1	-1	10	sg_2	BWPM_SM5_20190417_050700_Sunrise.wav_sg_2_9	1	0.808445682954749
BWPM	4	1	2019	18	7	2	10	sg_1	BWPM_Lanc2019559_sg_1_1	1	0.93510274784866
BWPM	4	1	2019	18	7	2	10	sg_1	BWPM_Lanc2019559_sg_1_14	1	0.918118474436076
BWPM	4	1	2019	18	7	2	10	sg_1	BWPM_Lanc2019559_sg_1_16	1	0.881551097645494
BWPM	4	1	2019	18	7	2	10	sg_1	BWPM_Lanc2019559_sg_1_2	1	0.881643484894398
BWPM	4	1	2019	18	7	2	10	sg_1	BWPM_Lanc2019559_sg_1_21	1	0.909467337115551
BWPM	4	1	2019	18	7	2	10	sg_1	BWPM_Lanc2019559_sg_1_23	1	0.889663667108508
BWPM	4	1	2019	18	7	2	10	sg_1	BWPM_Lanc2019559_sg_1_4	1	0.942787440953539
BWPM	4	1	2019	18	7	2	10	sg_1	BWPM_Lanc2019559_sg_1_6	1	0.912244896652416
BWPM	4	1	2019	18	7	2	10	sg_1	BWPM_Lanc2019559_sg_1_8	1	0.849548281987477
BWPM	4	1	2019	18	7	2	10	sg_1	BWPM_Lanc2019559_sg_1_9	1	0.905341355849037
BWPM	4	1	2019	18	7	2	10	sg_3	BWPM_Lanc2019554_sg_3_1	1	0.790204238759393
BWPM	4	1	2019	18	7	2	10	sg_3	BWPM_Lanc2019554_sg_3_10	1	0.874609034544517
BWPM	4	1	2019	18	7	2	10	sg_3	BWPM_Lanc2019554_sg_3_14	1	0.845930796764333
BWPM	4	1	2019	18	7	2	10	sg_3	BWPM_Lanc2019554_sg_3_15	1	0.813084592226052
BWPM	4	1	2019	18	7	2	10	sg_3	BWPM_Lanc2019554_sg_3_3	1	0.815415365880914
BWPM	4	1	2019	18	7	2	10	sg_3	BWPM_Lanc2019554_sg_3_5	1	0.726726724328782
BWPM	4	1	2019	18	7	2	10	sg_3	BWPM_Lanc2019554_sg_3_7	1	0.867353329338895
BWPM	4	1	2019	18	7	2	10	sg_3	BWPM_Lanc2019554_sg_3_8	1	0.838911603058781
BWPM	4	1	2019	18	-74	-11	10	sg_1	BWPM_Lanc2019034_sg_1_1	0	0.943705305316255
BWPM	4	1	2019	18	-74	-11	10	sg_1	BWPM_Lanc2019034_sg_1_10	0	0.84970016174128
BWPM	4	1	2019	18	-74	-11	10	sg_1	BWPM_Lanc2019034_sg_1_11	0	0.876936932843922
BWPM	4	1	2019	18	-74	-11	10	sg_1	BWPM_Lanc2019034_sg_1_12	0	0.896441581341914
BWPM	4	1	2019	18	-74	-11	10	sg_1	BWPM_Lanc2019034_sg_1_2	0	0.894855379961206
BWPM	4	1	2019	18	-74	-11	10	sg_1	BWPM_Lanc2019034_sg_1_3	0	0.85261410106222
BWPM	4	1	2019	18	-74	-11	10	sg_1	BWPM_Lanc2019034_sg_1_4	0	0.89478491714391
BWPM	4	1	2019	18	-74	-11	10	sg_1	BWPM_Lanc2019034_sg_1_5	0	NA
BWPM	4	1	2019	18	-74	-11	10	sg_1	BWPM_Lanc2019034_sg_1_6	0	NA
BWPM	4	1	2019	18	-74	-11	10	sg_1	BWPM_Lanc2019034_sg_1_7	0	0.890249274328833
BWPM	4	1	2019	18	-74	-11	10	sg_1	BWPM_Lanc2019034_sg_1_8	0	0.827840751830901
BWPM	4	1	2019	18	-74	-11	10	sg_3	BWPM_Lanc2019034_sg_3_1	0	0.775975755213255
BWPM	4	1	2019	18	-74	-11	10	sg_3	BWPM_Lanc2019034_sg_3_2	0	0.784634943555639
BWPM	4	1	2019	18	-74	-11	10	sg_3	BWPM_Lanc2019034_sg_3_3	0	0.909094771993409
BWPM	4	1	2019	18	-74	-11	10	sg_3	BWPM_Lanc2019034_sg_3_4	0	0.763631151489117
BWPM	4	1	2019	18	-74	-11	10	sg_3	BWPM_Lanc2019034_sg_3_5	0	0.762490376750551
BWPM	4	1	2019	18	-74	-11	10	sg_3	BWPM_Lanc2019034_sg_3_6	0	0.834238746074369
BWPM	4	1	2019	18	-74	-11	10	sg_3	BWPM_Lanc2019034_sg_3_8	0	0.764288366112684
BWWM	5	1	2018	28	2	1	9	sg_1	BWWM_BAR3_20180430_040700_Sunrise [54.0147 -2.7933].wav_sg_1_1	1	0.746532430623919
BWWM	5	1	2018	28	2	1	9	sg_1	BWWM_BAR3_20180430_040700_Sunrise [54.0147 -2.7933].wav_sg_1_11	0	0.758701373572473
BWWM	5	1	2018	28	2	1	9	sg_1	BWWM_BAR3_20180430_040700_Sunrise [54.0147 -2.7933].wav_sg_1_13	0	0.752546155253754
BWWM	5	1	2018	28	2	1	9	sg_1	BWWM_BAR3_20180430_040700_Sunrise [54.0147 -2.7933].wav_sg_1_2	1	0.911582808191431
BWWM	5	1	2018	28	2	1	9	sg_1	BWWM_BAR3_20180430_040700_Sunrise [54.0147 -2.7933].wav_sg_1_4	0	0.735551583503503
BWWM	5	1	2018	28	2	1	9	sg_1	BWWM_BAR3_20180430_040700_Sunrise [54.0147 -2.7933].wav_sg_1_5	0	0.819265338606948
BWWM	5	1	2018	28	2	1	9	sg_1	BWWM_BAR3_20180430_040700_Sunrise [54.0147 -2.7933].wav_sg_1_6	0	0.846552298569579
BWWM	5	1	2018	28	2	1	9	sg_1	BWWM_BAR3_20180430_040700_Sunrise [54.0147 -2.7933].wav_sg_1_7	0	0.895536919549668
BWWM	5	1	2018	28	2	1	9	sg_1	BWWM_BAR3_20180430_040700_Sunrise [54.0147 -2.7933].wav_sg_1_8	0	0.848400935388632
BWWM	5	1	2018	28	2	1	9	sg_10	BWWM_BAR3_20180430_040700_Sunrise [54.0147 -2.7933].wav_sg_10_1	1	0.529661611339824
BWWM	5	1	2018	28	2	1	9	sg_10	BWWM_BAR3_20180430_040700_Sunrise [54.0147 -2.7933].wav_sg_10_3	1	0.653942328345325
BWWM	5	1	2018	28	2	1	9	sg_10	BWWM_BAR3_20180430_040700_Sunrise [54.0147 -2.7933].wav_sg_10_4	1	0.69780699756236
BWWM	5	1	2018	28	2	1	9	sg_10	BWWM_BAR3_20180430_040700_Sunrise [54.0147 -2.7933].wav_sg_10_6	1	0.672181705287052
BWWM	5	1	2018	28	2	1	9	sg_10	BWWM_BAR3_20180430_040700_Sunrise [54.0147 -2.7933].wav_sg_10_7	1	0.717521251785985
BWWM	5	1	2018	28	2	1	9	sg_25	BWWM_BAR3_20180430_040700_Sunrise [54.0147 -2.7933].wav_sg_25_1	1	0.745191953642237
BWWM	5	1	2018	28	2	1	9	sg_25	BWWM_BAR3_20180430_040700_Sunrise [54.0147 -2.7933].wav_sg_25_2	1	0.797928138785407
BWWM	5	1	2018	28	2	1	9	sg_25	BWWM_BAR3_20180430_040700_Sunrise [54.0147 -2.7933].wav_sg_25_3	1	0.82698838558654
BWWM	5	1	2018	28	2	1	9	sg_25	BWWM_BAR3_20180430_040700_Sunrise [54.0147 -2.7933].wav_sg_25_4	1	NA
BWWM	5	1	2018	28	2	1	9	sg_25	BWWM_BAR3_20180430_040700_Sunrise [54.0147 -2.7933].wav_sg_25_5	1	0.83529170234283
BWWM	5	1	2018	28	5	1	9	sg_1	BWWM_Lanc2018530_sg_1_1	1	0.741172408232255
BWWM	5	1	2018	28	5	1	9	sg_1	BWWM_Lanc2018530_sg_1_11	1	0.81924304429849
BWWM	5	1	2018	28	5	1	9	sg_1	BWWM_Lanc2018530_sg_1_12	1	0.904963385263307
BWWM	5	1	2018	28	5	1	9	sg_1	BWWM_Lanc2018530_sg_1_15	1	0.852164958543912
BWWM	5	1	2018	28	5	1	9	sg_1	BWWM_Lanc2018530_sg_1_17	1	0.843228297003311
BWWM	5	1	2018	28	5	1	9	sg_1	BWWM_Lanc2018530_sg_1_19	1	0.6740616746353
BWWM	5	1	2018	28	5	1	9	sg_1	BWWM_Lanc2018530_sg_1_21	1	0.723453432911236
BWWM	5	1	2018	28	5	1	9	sg_1	BWWM_Lanc2018530_sg_1_24	1	0.691632701113268
BWWM	5	1	2018	28	5	1	9	sg_1	BWWM_Lanc2018530_sg_1_26	1	0.660309437529091
BWWM	5	1	2018	28	5	1	9	sg_1	BWWM_Lanc2018530_sg_1_6	1	0.825838683773584
BWWM	5	1	2018	28	5	1	9	sg_10	BWWM_Lanc2018530_sg_10_11	1	0.693803082838345
BWWM	5	1	2018	28	5	1	9	sg_10	BWWM_Lanc2018530_sg_10_12	1	0.678494272283666
BWWM	5	1	2018	28	5	1	9	sg_10	BWWM_Lanc2018530_sg_10_13	1	0.738826909160577
BWWM	5	1	2018	28	5	1	9	sg_10	BWWM_Lanc2018530_sg_10_19	1	0.707553153977519
BWWM	5	1	2018	28	5	1	9	sg_10	BWWM_Lanc2018530_sg_10_26	1	0.765361250987446
BWWM	5	1	2018	28	5	1	9	sg_10	BWWM_Lanc2018530_sg_10_39	1	0.68406133115166
BWWM	5	1	2018	28	5	1	9	sg_10	BWWM_Lanc2018530_sg_10_40	1	0.725265060870629
BWWM	5	1	2018	28	5	1	9	sg_10	BWWM_Lanc2018530_sg_10_5	1	0.624874616247219
BWWM	5	1	2018	28	5	1	9	sg_10	BWWM_Lanc2018530_sg_10_7	1	0.612621225558711
BWWM	5	1	2018	28	5	1	9	sg_10	BWWM_Lanc2018530_sg_10_8	1	0.775030372998544
BWWM	5	1	2018	28	5	1	9	sg_10	BWWM_Lanc2018530_sg_10_9	1	0.743417688563476
BWWM	5	1	2018	28	5	1	9	sg_13	BWWM_Lanc2018534_sg_13_1	0	0.902210699548322
BWWM	5	1	2018	28	5	1	9	sg_13	BWWM_Lanc2018534_sg_13_10	0	0.747134330167433
BWWM	5	1	2018	28	5	1	9	sg_13	BWWM_Lanc2018534_sg_13_11	0	0.874153126165423
BWWM	5	1	2018	28	5	1	9	sg_13	BWWM_Lanc2018534_sg_13_12	0	0.743527233305735
BWWM	5	1	2018	28	5	1	9	sg_13	BWWM_Lanc2018534_sg_13_4	0	0.775855145374391
BWWM	5	1	2018	28	5	1	9	sg_13	BWWM_Lanc2018534_sg_13_5	0	0.871590120114124
BWWM	5	1	2018	28	5	1	9	sg_13	BWWM_Lanc2018534_sg_13_7	0	0.929594338219248
BWWM	5	1	2018	28	5	1	9	sg_13	BWWM_Lanc2018534_sg_13_9	0	0.831670474935663
BWWM	5	1	2018	28	5	1	9	sg_13	BWWM_Lanc2018535_sg_13_1	0	0.83758952731602
BWWM	5	1	2018	28	5	1	9	sg_13	BWWM_Lanc2018535_sg_13_10	0	0.852034487319583
BWWM	5	1	2018	28	5	1	9	sg_13	BWWM_Lanc2018535_sg_13_11	0	0.895112091834249
BWWM	5	1	2018	28	5	1	9	sg_13	BWWM_Lanc2018535_sg_13_13	0	0.884212072106146
BWWM	5	1	2018	28	5	1	9	sg_13	BWWM_Lanc2018535_sg_13_14	0	0.918749541847077
BWWM	5	1	2018	28	5	1	9	sg_13	BWWM_Lanc2018535_sg_13_2	0	0.912886575168434
BWWM	5	1	2018	28	5	1	9	sg_13	BWWM_Lanc2018535_sg_13_6	0	0.839654529738241
BWWM	5	1	2018	28	5	1	9	sg_13	BWWM_Lanc2018535_sg_13_7	0	0.924661278893874
BWWM	5	1	2018	28	5	1	9	sg_13	BWWM_Lanc2018535_sg_13_8	0	0.718223943808636
BWWM	5	1	2018	28	5	1	9	sg_13	BWWM_Lanc2018535_sg_13_9	0	0.875382891184859
BWWM	5	1	2018	28	5	1	9	sg_25	BWWM_Lanc2018533_sg_25_1	0	0.866835670051265
BWWM	5	1	2018	28	5	1	9	sg_25	BWWM_Lanc2018533_sg_25_11	0	0.946076726188896
BWWM	5	1	2018	28	5	1	9	sg_25	BWWM_Lanc2018533_sg_25_15	0	0.763629765489795
BWWM	5	1	2018	28	5	1	9	sg_25	BWWM_Lanc2018533_sg_25_16	0	0.852786370425757
BWWM	5	1	2018	28	5	1	9	sg_25	BWWM_Lanc2018533_sg_25_18	0	0.832025145436027
BWWM	5	1	2018	28	5	1	9	sg_25	BWWM_Lanc2018533_sg_25_19	0	0.824649452889544
BWWM	5	1	2018	28	5	1	9	sg_25	BWWM_Lanc2018533_sg_25_20	0	0.760716224645917
BWWM	5	1	2018	28	5	1	9	sg_25	BWWM_Lanc2018533_sg_25_4	0	0.861358645304378
BWWM	5	1	2018	28	5	1	9	sg_25	BWWM_Lanc2018533_sg_25_5	0	0.917689663328674
BWWM	5	1	2018	28	5	1	9	sg_25	BWWM_Lanc2018533_sg_25_8	0	0.875937046923452
BWWM	5	1	2018	28	5	1	9	sg_25	BWWM_Lanc2018533_sg_25_9	0	0.912224438426956
BWWM	5	1	2018	28	5	1	9	sg_3	BWWM_Lanc2018532_sg_3_2	1	0.481022760519948
BWWM	5	1	2018	28	5	1	9	sg_3	BWWM_Lanc2018533_sg_3_1	0	0.512508679124835
BWWM	5	1	2018	28	5	1	9	sg_3	BWWM_Lanc2018533_sg_3_3	0	0.511393594772273
BWWM	5	1	2018	28	7	2	9	sg_10	BWWM_BAR3_20180505_035700_Sunrise [54.0150 -2.7919].wav_sg_10_1	0	0.867388957243263
BWWM	5	1	2018	28	7	2	9	sg_10	BWWM_BAR3_20180505_035700_Sunrise [54.0150 -2.7919].wav_sg_10_6	0	0.659786644557246
BWWM	5	1	2018	28	7	2	9	sg_10	BWWM_BAR3_20180505_035700_Sunrise [54.0150 -2.7919].wav_sg_10_7	0	0.766147179988294
BWWM	5	1	2018	28	7	2	9	sg_10	BWWM_BAR3_20180505_035700_Sunrise [54.0150 -2.7919].wav_sg_10_9	0	0.734884662554972
BWWM	5	1	2018	28	7	2	9	sg_13	BWWM_BAR3_20180505_035700_Sunrise [54.0150 -2.7919].wav_sg_13_1	1	0.863812681936305
BWWM	5	1	2018	28	7	2	9	sg_13	BWWM_BAR3_20180505_035700_Sunrise [54.0150 -2.7919].wav_sg_13_11	1	0.895007258679685
BWWM	5	1	2018	28	7	2	9	sg_13	BWWM_BAR3_20180505_035700_Sunrise [54.0150 -2.7919].wav_sg_13_3	1	0.860063882444685
BWWM	5	1	2018	28	7	2	9	sg_13	BWWM_BAR3_20180505_035700_Sunrise [54.0150 -2.7919].wav_sg_13_4	1	0.885010029778792
BWWM	5	1	2018	28	7	2	9	sg_13	BWWM_BAR3_20180505_035700_Sunrise [54.0150 -2.7919].wav_sg_13_6	1	0.840207948542819
BWWM	5	1	2018	28	7	2	9	sg_13	BWWM_BAR3_20180505_035700_Sunrise [54.0150 -2.7919].wav_sg_13_9	1	0.863767554254131
BWWM	5	1	2018	28	7	2	9	sg_25	BWWM_BAR3_20180505_035700_Sunrise [54.0150 -2.7919].wav_sg_25_1	1	0.674052277865058
BWWM	5	1	2018	28	7	2	9	sg_25	BWWM_BAR3_20180505_035700_Sunrise [54.0150 -2.7919].wav_sg_25_2	1	NA
BWWM	5	1	2018	28	7	2	9	sg_25	BWWM_BAR3_20180505_035700_Sunrise [54.0150 -2.7919].wav_sg_25_3	1	0.701709630562778
BWWM	5	1	2018	28	7	2	9	sg_25	BWWM_BAR3_20180505_035700_Sunrise [54.0150 -2.7919].wav_sg_25_5	1	0.701826768673551
BWWM	5	1	2018	28	7	2	9	sg_25	BWWM_BAR3_20180505_035700_Sunrise [54.0150 -2.7919].wav_sg_25_6	1	0.751660289787903
BWWM	5	1	2018	28	7	2	9	sg_25	BWWM_BAR3_20180505_035700_Sunrise [54.0150 -2.7919].wav_sg_25_7	1	0.871205438952627
BWWM	5	1	2018	28	8	2	9	sg_10	BWWM_BAR3_20180506_035500_Sunrise [54.0150 -2.7919].wav_sg_10_1	1	0.609594673153763
BWWM	5	1	2018	28	8	2	9	sg_10	BWWM_BAR3_20180506_035500_Sunrise [54.0150 -2.7919].wav_sg_10_10	1	0.678055444071174
BWWM	5	1	2018	28	8	2	9	sg_10	BWWM_BAR3_20180506_035500_Sunrise [54.0150 -2.7919].wav_sg_10_11	1	0.682164546058385
BWWM	5	1	2018	28	8	2	9	sg_10	BWWM_BAR3_20180506_035500_Sunrise [54.0150 -2.7919].wav_sg_10_3	1	0.658958594474472
BWWM	5	1	2018	28	8	2	9	sg_10	BWWM_BAR3_20180506_035500_Sunrise [54.0150 -2.7919].wav_sg_10_4	1	0.699613705275714
BWWM	5	1	2018	28	8	2	9	sg_10	BWWM_BAR3_20180506_035500_Sunrise [54.0150 -2.7919].wav_sg_10_5	1	0.633994152816574
BWWM	5	1	2018	28	8	2	9	sg_10	BWWM_BAR3_20180506_035500_Sunrise [54.0150 -2.7919].wav_sg_10_6	1	0.743795736469999
BWWM	5	1	2018	28	8	2	9	sg_10	BWWM_BAR3_20180506_035500_Sunrise [54.0150 -2.7919].wav_sg_10_7	1	0.782799089139671
BWWM	5	1	2018	28	8	2	9	sg_10	BWWM_BAR3_20180506_035500_Sunrise [54.0150 -2.7919].wav_sg_10_8	1	0.653090491834808
BWWM	5	1	2018	28	8	2	9	sg_10	BWWM_BAR3_20180506_035500_Sunrise [54.0150 -2.7919].wav_sg_10_9	1	0.808289513207626
BWWM	5	1	2018	28	8	2	9	sg_13	BWWM_BAR3_20180506_035500_Sunrise [54.0150 -2.7919].wav_sg_13_1	0	0.804550309349353
BWWM	5	1	2018	28	8	2	9	sg_13	BWWM_BAR3_20180506_035500_Sunrise [54.0150 -2.7919].wav_sg_13_10	0	0.764855643008414
BWWM	5	1	2018	28	8	2	9	sg_13	BWWM_BAR3_20180506_035500_Sunrise [54.0150 -2.7919].wav_sg_13_15	0	0.881007156702745
BWWM	5	1	2018	28	8	2	9	sg_13	BWWM_BAR3_20180506_035500_Sunrise [54.0150 -2.7919].wav_sg_13_4	0	0.876311755998059
BWWM	5	1	2018	28	8	2	9	sg_13	BWWM_BAR3_20180506_035500_Sunrise [54.0150 -2.7919].wav_sg_13_6	0	0.717009518057695
BWWM	5	1	2018	28	8	2	9	sg_13	BWWM_BAR3_20180506_035500_Sunrise [54.0150 -2.7919].wav_sg_13_8	0	0.828444453505512
BWWM	5	1	2018	28	-8	-2	9	sg_13	BWWM_Lanc2018382_sg_13_1	0	0.78218923862568
BWWM	5	1	2018	28	-8	-2	9	sg_13	BWWM_Lanc2018382_sg_13_10	0	NA
BWWM	5	1	2018	28	-8	-2	9	sg_13	BWWM_Lanc2018382_sg_13_11	0	0.859890131725304
BWWM	5	1	2018	28	-8	-2	9	sg_13	BWWM_Lanc2018382_sg_13_13	0	0.786297335926387
BWWM	5	1	2018	28	-8	-2	9	sg_13	BWWM_Lanc2018382_sg_13_14	0	0.830237358459759
BWWM	5	1	2018	28	-8	-2	9	sg_13	BWWM_Lanc2018382_sg_13_15	0	0.848974977410782
BWWM	5	1	2018	28	-8	-2	9	sg_13	BWWM_Lanc2018382_sg_13_16	0	0.902205863234784
BWWM	5	1	2018	28	-8	-2	9	sg_13	BWWM_Lanc2018382_sg_13_2	0	0.881393777626966
BWWM	5	1	2018	28	-8	-2	9	sg_13	BWWM_Lanc2018382_sg_13_5	0	0.953478697998766
BWWM	5	1	2018	28	-8	-2	9	sg_13	BWWM_Lanc2018382_sg_13_6	0	0.877258726350857
BYNM	6	NA	2018	NA	-69	-10	NA	sg_25	BYNM_Lanc2018019_sg_25_1	0	0.871387761572153
BYNM	6	NA	2018	NA	-69	-10	NA	sg_25	BYNM_Lanc2018019_sg_25_10	0	0.884103912614279
BYNM	6	NA	2018	NA	-69	-10	NA	sg_25	BYNM_Lanc2018019_sg_25_13	0	0.476881825814866
BYNM	6	NA	2018	NA	-69	-10	NA	sg_25	BYNM_Lanc2018019_sg_25_14	0	0.232116184026086
BYNM	6	NA	2018	NA	-69	-10	NA	sg_25	BYNM_Lanc2018019_sg_25_16	0	0.791991045859574
BYNM	6	NA	2018	NA	-69	-10	NA	sg_25	BYNM_Lanc2018019_sg_25_17	0	0.789355371220454
BYNM	6	NA	2018	NA	-69	-10	NA	sg_25	BYNM_Lanc2018019_sg_25_18	0	0.812252618332433
BYNM	6	NA	2018	NA	-69	-10	NA	sg_25	BYNM_Lanc2018019_sg_25_19	0	0.943463591617337
BYNM	6	NA	2018	NA	-69	-10	NA	sg_25	BYNM_Lanc2018019_sg_25_2	0	0.946138129803972
BYNM	6	NA	2018	NA	-69	-10	NA	sg_25	BYNM_Lanc2018019_sg_25_20	0	0.872795195996649
BYNM	6	NA	2018	NA	-69	-10	NA	sg_25	BYNM_Lanc2018019_sg_25_21	0	0.726542626755754
BYNM	6	NA	2018	NA	-69	-10	NA	sg_25	BYNM_Lanc2018019_sg_25_22	0	0.659867742761921
BYNM	6	NA	2018	NA	-69	-10	NA	sg_25	BYNM_Lanc2018019_sg_25_3	0	0.88048095784796
BYNM	6	NA	2018	NA	-69	-10	NA	sg_25	BYNM_Lanc2018019_sg_25_4	0	0.791595457685505
BYNM	6	NA	2018	NA	-69	-10	NA	sg_25	BYNM_Lanc2018019_sg_25_5	0	0.810507159858194
BYNM	6	NA	2018	NA	-69	-10	NA	sg_25	BYNM_Lanc2018019_sg_25_6	0	NA
BYNM	6	NA	2018	NA	-69	-10	NA	sg_25	BYNM_Lanc2018019_sg_25_7	0	NA
BYNM	6	NA	2018	NA	-69	-10	NA	sg_25	BYNM_Lanc2018019_sg_25_8	0	0.825677263609413
BYNM	6	NA	2018	NA	-69	-10	NA	sg_25	BYNM_Lanc2018019_sg_25_9	0	0.837652172640035
BYNM	6	NA	2018	NA	-69	-10	NA	sg_6	BYNM_Lanc2018019_sg_6_1	0	0.671513848039797
BYNM	6	NA	2018	NA	-69	-10	NA	sg_6	BYNM_Lanc2018019_sg_6_13	0	0.670937477506707
BYNM	6	NA	2018	NA	-69	-10	NA	sg_6	BYNM_Lanc2018019_sg_6_2	0	0.743054749771328
BYNM	6	NA	2018	NA	-69	-10	NA	sg_6	BYNM_Lanc2018019_sg_6_3	0	0.71100342522373
BYNM	6	NA	2018	NA	-69	-10	NA	sg_6	BYNM_Lanc2018019_sg_6_5	0	0.808449092254075
BYNM	6	NA	2018	NA	-69	-10	NA	sg_6	BYNM_Lanc2018019_sg_6_6	0	0.789871320349007
BYNM	6	NA	2018	NA	-69	-10	NA	sg_6	BYNM_Lanc2018019_sg_6_7	0	0.783329946097704
BYNM	6	NA	2018	NA	-69	-10	NA	sg_6	BYNM_Lanc2018019_sg_6_8	0	0.763147639290534
BYNM	6	NA	2018	NA	-69	-10	NA	sg_6	BYNM_Lanc2018019_sg_6_9	0	0.740952678344536
BYNM	6	NA	2018	NA	-48	-7	NA	sg_1	BYNM_Lanc2018097_sg_1_1	0	0.788197142006393
BYNM	6	NA	2018	NA	-48	-7	NA	sg_1	BYNM_Lanc2018097_sg_1_12	0	0.856995909510044
BYNM	6	NA	2018	NA	-48	-7	NA	sg_1	BYNM_Lanc2018097_sg_1_16	0	0.857100339668911
BYNM	6	NA	2018	NA	-48	-7	NA	sg_1	BYNM_Lanc2018097_sg_1_17	0	0.841522103817256
BYNM	6	NA	2018	NA	-48	-7	NA	sg_1	BYNM_Lanc2018097_sg_1_18	0	0.855895308110837
BYNM	6	NA	2018	NA	-48	-7	NA	sg_1	BYNM_Lanc2018097_sg_1_19	0	0.80910810868853
BYNM	6	NA	2018	NA	-48	-7	NA	sg_1	BYNM_Lanc2018097_sg_1_2	0	0.865999703274473
BYNM	6	NA	2018	NA	-48	-7	NA	sg_1	BYNM_Lanc2018097_sg_1_20	0	0.873219845692008
BYNM	6	NA	2018	NA	-48	-7	NA	sg_1	BYNM_Lanc2018097_sg_1_21	0	0.873584834424364
BYNM	6	NA	2018	NA	-48	-7	NA	sg_1	BYNM_Lanc2018097_sg_1_4	0	0.842809030363695
BYNM	6	NA	2018	NA	-48	-7	NA	sg_1	BYNM_Lanc2018097_sg_1_5	0	0.867346758753971
BYNM	6	NA	2018	NA	2	1	NA	sg_14	BYNM_Lanc2018486_sg_14_1	0	0.869317186113101
BYNM	6	NA	2018	NA	2	1	NA	sg_14	BYNM_Lanc2018486_sg_14_11	0	0.937310768201778
BYNM	6	NA	2018	NA	2	1	NA	sg_14	BYNM_Lanc2018486_sg_14_12	0	0.898095644352818
BYNM	6	NA	2018	NA	2	1	NA	sg_14	BYNM_Lanc2018486_sg_14_17	0	0.870234188362913
BYNM	6	NA	2018	NA	2	1	NA	sg_14	BYNM_Lanc2018486_sg_14_18	0	0.949479547741079
BYNM	6	NA	2018	NA	2	1	NA	sg_14	BYNM_Lanc2018486_sg_14_19	0	0.899604165914772
BYNM	6	NA	2018	NA	2	1	NA	sg_14	BYNM_Lanc2018486_sg_14_24	0	0.935785971905765
BYNM	6	NA	2018	NA	2	1	NA	sg_14	BYNM_Lanc2018486_sg_14_25	0	0.958515363117487
BYNM	6	NA	2018	NA	2	1	NA	sg_14	BYNM_Lanc2018486_sg_14_7	0	0.928393695332484
BYNM	6	NA	2018	NA	2	1	NA	sg_14	BYNM_Lanc2018486_sg_14_8	0	0.94311500243317
BYNM	6	NA	2018	NA	2	1	NA	sg_25	BYNM_Lanc2018486_sg_25_1	0	0.933847546410087
BYNM	6	NA	2018	NA	2	1	NA	sg_25	BYNM_Lanc2018486_sg_25_10	0	0.945382582756635
BYNM	6	NA	2018	NA	2	1	NA	sg_25	BYNM_Lanc2018486_sg_25_11	0	0.85492027303628
BYNM	6	NA	2018	NA	2	1	NA	sg_25	BYNM_Lanc2018486_sg_25_12	0	0.836484444123577
BYNM	6	NA	2018	NA	2	1	NA	sg_25	BYNM_Lanc2018486_sg_25_15	0	0.694828897401769
BYNM	6	NA	2018	NA	2	1	NA	sg_25	BYNM_Lanc2018486_sg_25_16	0	0.956382965643702
BYNM	6	NA	2018	NA	2	1	NA	sg_25	BYNM_Lanc2018486_sg_25_17	0	0.891710584803882
BYNM	6	NA	2018	NA	2	1	NA	sg_25	BYNM_Lanc2018486_sg_25_2	0	0.912998132592269
BYNM	6	NA	2018	NA	2	1	NA	sg_25	BYNM_Lanc2018486_sg_25_23	0	0.835165884229987
BYNM	6	NA	2018	NA	2	1	NA	sg_25	BYNM_Lanc2018486_sg_25_25	0	0.936645713622937
BYNM	6	NA	2018	NA	2	1	NA	sg_25	BYNM_Lanc2018486_sg_25_26	0	0.926599656904351
BYNM	6	NA	2018	NA	2	1	NA	sg_25	BYNM_Lanc2018486_sg_25_27	0	0.684194082636631
BYNM	6	NA	2018	NA	2	1	NA	sg_25	BYNM_Lanc2018486_sg_25_28	0	0.765301843892243
BYNM	6	NA	2018	NA	2	1	NA	sg_25	BYNM_Lanc2018486_sg_25_29	0	0.856060334646456
BYNM	6	NA	2018	NA	2	1	NA	sg_25	BYNM_Lanc2018486_sg_25_6	0	0.850988517423635
BYNM	6	NA	2018	NA	2	1	NA	sg_3	BYNM_Lanc2018484_sg_3_1	0	0.812094186817333
BYNM	6	NA	2018	NA	2	1	NA	sg_3	BYNM_Lanc2018484_sg_3_11	0	0.875093201937168
BYNM	6	NA	2018	NA	2	1	NA	sg_3	BYNM_Lanc2018484_sg_3_12	0	0.852803951338521
BYNM	6	NA	2018	NA	2	1	NA	sg_3	BYNM_Lanc2018484_sg_3_14	0	0.816714543240796
BYNM	6	NA	2018	NA	2	1	NA	sg_3	BYNM_Lanc2018484_sg_3_15	0	0.914068347253206
BYNM	6	NA	2018	NA	2	1	NA	sg_3	BYNM_Lanc2018484_sg_3_3	0	0.845710804055096
BYNM	6	NA	2018	NA	2	1	NA	sg_3	BYNM_Lanc2018484_sg_3_4	0	0.852819186296379
BYNM	6	NA	2018	NA	2	1	NA	sg_3	BYNM_Lanc2018484_sg_3_5	0	0.871017805735656
BYNM	6	NA	2018	NA	2	1	NA	sg_3	BYNM_Lanc2018484_sg_3_7	0	0.809883361968803
BYNM	6	NA	2018	NA	2	1	NA	sg_3	BYNM_Lanc2018484_sg_3_8	0	0.811094427186986
BYNM	6	NA	2018	NA	2	1	NA	sg_5	BYNM_Lanc2018482_sg_5_1	0	0.705879271331694
BYNM	6	NA	2018	NA	2	1	NA	sg_5	BYNM_Lanc2018482_sg_5_10	0	0.724916423960848
BYNM	6	NA	2018	NA	2	1	NA	sg_5	BYNM_Lanc2018482_sg_5_5	0	0.742545800539577
BYNM	6	NA	2018	NA	2	1	NA	sg_5	BYNM_Lanc2018482_sg_5_6	0	0.832729517108823
BYNM	6	NA	2018	NA	2	1	NA	sg_5	BYNM_Lanc2018482_sg_5_8	0	0.616663553264397
BYNM	6	NA	2018	NA	2	1	NA	sg_5	BYNM_Lanc2018482_sg_5_9	0	0.542769251716698
BYNM	6	NA	2018	NA	2	1	NA	sg_6	BYNM_Lanc2018484_sg_6_1	0	0.77085653270337
BYNM	6	NA	2018	NA	2	1	NA	sg_6	BYNM_Lanc2018484_sg_6_2	0	0.814926289638914
BYNM	6	NA	2018	NA	2	1	NA	sg_6	BYNM_Lanc2018484_sg_6_3	0	0.7633168171384
BYNM	6	NA	2018	NA	2	1	NA	sg_6	BYNM_Lanc2018484_sg_6_4	0	0.786489740468166
BYNM	6	NA	2018	NA	2	1	NA	sg_6	BYNM_Lanc2018484_sg_6_5	0	0.746033018788021
BYNM	6	NA	2018	NA	2	1	NA	sg_6	BYNM_Lanc2018484_sg_6_7	0	0.761799306559693
BYNM	6	NA	2018	NA	2	1	NA	sg_6	BYNM_Lanc2018484_sg_6_8	0	0.778565249542015
BYWM	NA	NA	2020	NA	-42	-6	NA	sg_10	BYWM_Lanc2020149_sg_10_1	0	0.696377427271399
BYWM	NA	NA	2020	NA	-42	-6	NA	sg_10	BYWM_Lanc2020149_sg_10_12	0	0.742655136792735
BYWM	NA	NA	2020	NA	-42	-6	NA	sg_10	BYWM_Lanc2020149_sg_10_13	0	0.697500057216709
BYWM	NA	NA	2020	NA	-42	-6	NA	sg_10	BYWM_Lanc2020149_sg_10_14	0	0.679469561886433
BYWM	NA	NA	2020	NA	-42	-6	NA	sg_10	BYWM_Lanc2020149_sg_10_15	0	0.714115606536891
BYWM	NA	NA	2020	NA	-42	-6	NA	sg_10	BYWM_Lanc2020149_sg_10_16	0	0.798776826909608
BYWM	NA	NA	2020	NA	-42	-6	NA	sg_10	BYWM_Lanc2020149_sg_10_4	0	0.633354914025385
BYWM	NA	NA	2020	NA	-42	-6	NA	sg_10	BYWM_Lanc2020149_sg_10_5	0	0.691983244504969
BYWM	NA	NA	2020	NA	-42	-6	NA	sg_10	BYWM_Lanc2020149_sg_10_6	0	0.604376586133046
BYWM	NA	NA	2020	NA	-42	-6	NA	sg_10	BYWM_Lanc2020149_sg_10_7	0	0.766333794243649
BYWM	NA	NA	2020	NA	-42	-6	NA	sg_10	BYWM_Lanc2020149_sg_10_8	0	0.68448450046821
GBRW3M	6	3	2019	14	-31	-5	9	sg_10	GBRW3M_Lanc2019178_sg_10_1	0	NA
GBRW3M	6	3	2019	14	-31	-5	9	sg_10	GBRW3M_Lanc2019178_sg_10_2	0	NA
GBRW3M	6	3	2019	14	-31	-5	9	sg_10	GBRW3M_Lanc2019178_sg_10_3	0	0.733261795702438
GBRW3M	6	3	2019	14	-31	-5	9	sg_10	GBRW3M_Lanc2019178_sg_10_5	0	0.847684070436428
GBRW3M	6	3	2019	14	-31	-5	9	sg_10	GBRW3M_Lanc2019178_sg_10_6	0	0.650948952469517
GBRW3M	6	3	2019	14	-31	-5	9	sg_10	GBRW3M_Lanc2019178_sg_10_7	0	0.757554408043298
GBRW3M	6	3	2019	14	-31	-5	9	sg_10	GBRW3M_Lanc2019178_sg_10_8	0	0.773208946914378
GBRW3M	6	3	2019	14	-36	-6	9	sg_13	GBRW3M_Lanc2019167_sg_13_1	0	0.878022865030203
GBRW3M	6	3	2019	14	-36	-6	9	sg_13	GBRW3M_Lanc2019167_sg_13_10	0	0.894803079312593
GBRW3M	6	3	2019	14	-36	-6	9	sg_13	GBRW3M_Lanc2019167_sg_13_13	0	0.92402773857289
GBRW3M	6	3	2019	14	-36	-6	9	sg_13	GBRW3M_Lanc2019167_sg_13_15	0	0.886292129016756
GBRW3M	6	3	2019	14	-36	-6	9	sg_13	GBRW3M_Lanc2019167_sg_13_16	0	0.874740725874776
GBRW3M	6	3	2019	14	-36	-6	9	sg_13	GBRW3M_Lanc2019167_sg_13_17	0	0.864531606655963
GBRW3M	6	3	2019	14	-36	-6	9	sg_13	GBRW3M_Lanc2019167_sg_13_18	0	0.896643175951566
GBRW3M	6	3	2019	14	-36	-6	9	sg_13	GBRW3M_Lanc2019167_sg_13_19	0	0.87398294401751
GBRW3M	6	3	2019	14	-36	-6	9	sg_13	GBRW3M_Lanc2019167_sg_13_3	0	0.899828400680601
GBRW3M	6	3	2019	14	-36	-6	9	sg_13	GBRW3M_Lanc2019167_sg_13_8	0	0.880943727809859
GBRW3M	6	3	2019	14	-36	-6	9	sg_13	GBRW3M_Lanc2019167_sg_13_9	0	0.91219959949314
GBRW3M	6	4	2020	14	-71	-11	7	sg_17	GBRW3M_Lanc2020043_sg_17_1	0	0.792918691243515
GBRW3M	6	4	2020	14	-71	-11	7	sg_17	GBRW3M_Lanc2020043_sg_17_10	0	0.709622016154182
GBRW3M	6	4	2020	14	-71	-11	7	sg_17	GBRW3M_Lanc2020043_sg_17_11	0	0.812915020104893
GBRW3M	6	4	2020	14	-71	-11	7	sg_17	GBRW3M_Lanc2020043_sg_17_12	0	0.781613166215218
GBRW3M	6	4	2020	14	-71	-11	7	sg_17	GBRW3M_Lanc2020043_sg_17_13	0	0.750744956934181
GBRW3M	6	4	2020	14	-71	-11	7	sg_17	GBRW3M_Lanc2020043_sg_17_14	0	0.789518557440127
GBRW3M	6	4	2020	14	-71	-11	7	sg_17	GBRW3M_Lanc2020043_sg_17_6	0	0.749689227390057
GBRW3M	6	4	2020	14	-71	-11	7	sg_17	GBRW3M_Lanc2020043_sg_17_7	0	0.787185849742079
GBRW3M	6	4	2020	14	-71	-11	7	sg_17	GBRW3M_Lanc2020043_sg_17_8	0	0.747615338754114
GBRW3M	6	4	2020	14	-71	-11	7	sg_17	GBRW3M_Lanc2020043_sg_17_9	0	0.876173192995343
GBRW3M	6	4	2020	14	-71	-11	7	sg_28	GBRW3M_Lanc2020043_sg_28_1	0	0.837943310230103
GBRW3M	6	4	2020	14	-71	-11	7	sg_28	GBRW3M_Lanc2020043_sg_28_2	0	0.713934066381758
GBRW3M	6	4	2020	14	-71	-11	7	sg_28	GBRW3M_Lanc2020043_sg_28_3	0	0.708457471633781
GBRW3M	6	4	2020	14	-71	-11	7	sg_28	GBRW3M_Lanc2020043_sg_28_5	0	NA
GBRW3M	6	4	2020	14	-71	-11	7	sg_29	GBRW3M_Lanc2020043_sg_29_1	0	0.825892161914239
GBRW3M	6	4	2020	14	-71	-11	7	sg_29	GBRW3M_Lanc2020043_sg_29_10	0	0.505732663150996
GBRW3M	6	4	2020	14	-71	-11	7	sg_29	GBRW3M_Lanc2020043_sg_29_11	0	0.885042617616968
GBRW3M	6	4	2020	14	-71	-11	7	sg_29	GBRW3M_Lanc2020043_sg_29_2	0	0.840116420497645
GBRW3M	6	4	2020	14	-71	-11	7	sg_29	GBRW3M_Lanc2020043_sg_29_3	0	0.824546389342737
GBRW3M	6	4	2020	14	-71	-11	7	sg_29	GBRW3M_Lanc2020043_sg_29_4	0	0.885520636336457
GBRW3M	6	4	2020	14	-71	-11	7	sg_29	GBRW3M_Lanc2020043_sg_29_5	0	0.500187057105044
GBRW3M	6	4	2020	14	-71	-11	7	sg_29	GBRW3M_Lanc2020043_sg_29_6	0	0.68047718957367
GBRW3M	6	4	2020	14	-71	-11	7	sg_29	GBRW3M_Lanc2020043_sg_29_7	0	0.819092129447777
GBRW3M	6	4	2020	14	-71	-11	7	sg_29	GBRW3M_Lanc2020043_sg_29_8	0	0.848969657791056
GBRW3M	6	4	2020	14	-60	-9	7	sg_13	GBRW3M_Lanc2020073_sg_13_1	0	0.685523097719536
GBRW3M	6	3	2019	14	0	1	9	sg_1	GBRW3M_Lanc2019442_sg_1_1	1	0.899251566254618
GBRW3M	6	3	2019	14	0	1	9	sg_1	GBRW3M_Lanc2019442_sg_1_10	1	0.919798553233444
GBRW3M	6	3	2019	14	0	1	9	sg_1	GBRW3M_Lanc2019442_sg_1_11	1	0.902694980496866
GBRW3M	6	3	2019	14	0	1	9	sg_1	GBRW3M_Lanc2019442_sg_1_12	1	0.889349922036364
GBRW3M	6	3	2019	14	0	1	9	sg_1	GBRW3M_Lanc2019442_sg_1_13	1	0.903364353199581
GBRW3M	6	3	2019	14	0	1	9	sg_1	GBRW3M_Lanc2019442_sg_1_14	1	0.855018196371513
GBRW3M	6	3	2019	14	0	1	9	sg_1	GBRW3M_Lanc2019442_sg_1_17	1	0.909666204001208
GBRW3M	6	3	2019	14	0	1	9	sg_1	GBRW3M_Lanc2019442_sg_1_19	1	0.919338366748684
GBRW3M	6	3	2019	14	0	1	9	sg_1	GBRW3M_Lanc2019442_sg_1_27	1	0.929389199885889
GBRW3M	6	3	2019	14	0	1	9	sg_1	GBRW3M_Lanc2019442_sg_1_29	1	0.884712197295195
GBRW3M	6	3	2019	14	0	1	9	sg_1	GBRW3M_Lanc2019442_sg_1_5	1	0.916146320696106
GBRW3M	6	3	2019	14	0	1	9	sg_10	GBRW3M_Lanc2019447_sg_10_1	1	0.909106381388439
GBRW3M	6	3	2019	14	0	1	9	sg_10	GBRW3M_Lanc2019447_sg_10_14	1	0.927575851783392
GBRW3M	6	3	2019	14	0	1	9	sg_10	GBRW3M_Lanc2019447_sg_10_16	1	0.84650632863098
GBRW3M	6	3	2019	14	0	1	9	sg_10	GBRW3M_Lanc2019447_sg_10_18	1	0.922505359495359
GBRW3M	6	3	2019	14	0	1	9	sg_10	GBRW3M_Lanc2019447_sg_10_19	1	0.756483733794891
GBRW3M	6	3	2019	14	0	1	9	sg_10	GBRW3M_Lanc2019447_sg_10_21	1	0.881926002886217
GBRW3M	6	3	2019	14	0	1	9	sg_10	GBRW3M_Lanc2019447_sg_10_22	1	0.965596713761574
GBRW3M	6	3	2019	14	0	1	9	sg_10	GBRW3M_Lanc2019447_sg_10_6	1	0.885032038119228
GBRW3M	6	3	2019	14	0	1	9	sg_10	GBRW3M_Lanc2019447_sg_10_7	1	0.945258521871513
GBRW3M	6	3	2019	14	0	1	9	sg_10	GBRW3M_Lanc2019447_sg_10_8	1	0.906217337590381
GBRW3M	6	3	2019	14	0	1	9	sg_13	GBRW3M_Lanc2019442_sg_13_1	1	0.921231543529961
GBRW3M	6	3	2019	14	0	1	9	sg_13	GBRW3M_Lanc2019442_sg_13_11	1	0.92789100787998
GBRW3M	6	3	2019	14	0	1	9	sg_13	GBRW3M_Lanc2019442_sg_13_13	1	0.94438437637223
GBRW3M	6	3	2019	14	0	1	9	sg_13	GBRW3M_Lanc2019442_sg_13_16	1	0.941797662616414
GBRW3M	6	3	2019	14	0	1	9	sg_13	GBRW3M_Lanc2019442_sg_13_19	1	0.928208594896204
GBRW3M	6	3	2019	14	0	1	9	sg_13	GBRW3M_Lanc2019442_sg_13_20	1	0.925150240515122
GBRW3M	6	3	2019	14	0	1	9	sg_13	GBRW3M_Lanc2019442_sg_13_23	1	0.936745882807271
GBRW3M	6	3	2019	14	0	1	9	sg_13	GBRW3M_Lanc2019442_sg_13_4	1	0.873395884118786
GBRW3M	6	3	2019	14	0	1	9	sg_13	GBRW3M_Lanc2019442_sg_13_6	1	0.945606751208379
GBRW3M	6	3	2019	14	0	1	9	sg_13	GBRW3M_Lanc2019442_sg_13_8	1	0.844258851538769
GBRW3M	6	3	2019	14	0	1	9	sg_13	GBRW3M_Lanc2019442_sg_13_9	1	0.913514985138027
GBRW3M	6	3	2019	14	0	1	9	sg_17	GBRW3M_Lanc2019440_sg_17_1	1	0.736491303155424
GBRW3M	6	3	2019	14	0	1	9	sg_25	GBRW3M_Lanc2019442_sg_25_1	1	0.861804968293318
GBRW3M	6	3	2019	14	0	1	9	sg_25	GBRW3M_Lanc2019442_sg_25_10	1	0.859069445744627
GBRW3M	6	3	2019	14	0	1	9	sg_25	GBRW3M_Lanc2019442_sg_25_12	1	0.92838531753304
GBRW3M	6	3	2019	14	0	1	9	sg_25	GBRW3M_Lanc2019442_sg_25_14	1	0.904480234348408
GBRW3M	6	3	2019	14	0	1	9	sg_25	GBRW3M_Lanc2019442_sg_25_17	1	0.808087031254391
GBRW3M	6	3	2019	14	0	1	9	sg_25	GBRW3M_Lanc2019442_sg_25_2	1	0.921402115020898
GBRW3M	6	3	2019	14	0	1	9	sg_25	GBRW3M_Lanc2019442_sg_25_3	1	0.919105410677945
GBRW3M	6	3	2019	14	0	1	9	sg_25	GBRW3M_Lanc2019442_sg_25_5	1	0.935320119789614
GBRW3M	6	3	2019	14	0	1	9	sg_25	GBRW3M_Lanc2019442_sg_25_6	1	0.968094076911421
GBRW3M	6	3	2019	14	0	1	9	sg_25	GBRW3M_Lanc2019442_sg_25_7	1	0.911452116929926
GBRW3M	6	4	2020	14	-2	-1	7	sg_1	GBRW3M_Lanc2020293_sg_1_1	1	0.804690409626904
GBRW3M	6	4	2020	14	-2	-1	7	sg_1	GBRW3M_Lanc2020293_sg_1_13	1	0.824952761493916
GBRW3M	6	4	2020	14	-2	-1	7	sg_1	GBRW3M_Lanc2020293_sg_1_15	1	0.893674127040585
GBRW3M	6	4	2020	14	-2	-1	7	sg_1	GBRW3M_Lanc2020293_sg_1_17	1	0.849579397859353
GBRW3M	6	4	2020	14	-2	-1	7	sg_1	GBRW3M_Lanc2020293_sg_1_18	1	0.823265208958577
GBRW3M	6	4	2020	14	-2	-1	7	sg_1	GBRW3M_Lanc2020293_sg_1_2	1	0.785718756720742
GBRW3M	6	4	2020	14	-2	-1	7	sg_1	GBRW3M_Lanc2020293_sg_1_20	1	0.876450656016039
GBRW3M	6	4	2020	14	-2	-1	7	sg_1	GBRW3M_Lanc2020293_sg_1_21	1	0.916308281906634
GBRW3M	6	4	2020	14	-2	-1	7	sg_1	GBRW3M_Lanc2020293_sg_1_23	1	0.861515480201288
GBRW3M	6	4	2020	14	-2	-1	7	sg_1	GBRW3M_Lanc2020293_sg_1_6	1	0.797196786143456
GBRW3M	6	4	2020	14	-2	-1	7	sg_13	GBRW3M_Lanc2020295_sg_13_1	1	0.904698221552136
GBRW3M	6	4	2020	14	-2	-1	7	sg_13	GBRW3M_Lanc2020295_sg_13_2	1	0.881289819464824
GBRW3M	6	4	2020	14	-2	-1	7	sg_13	GBRW3M_Lanc2020295_sg_13_3	1	0.923623308942118
GBRW3M	6	4	2020	14	-2	-1	7	sg_13	GBRW3M_Lanc2020295_sg_13_6	1	0.90411903352393
GBRW3M	6	4	2020	14	-2	-1	7	sg_13	GBRW3M_Lanc2020295_sg_13_7	1	0.907917844051614
GBRW3M	6	4	2020	14	-2	-1	7	sg_13	GBRW3M_Lanc2020295_sg_13_8	1	0.940247931902109
GBRW3M	6	4	2020	14	-2	-1	7	sg_13	GBRW3M_Lanc2020295_sg_13_9	1	0.959572683207907
GBRW3M	6	4	2020	14	-2	-1	7	sg_28	GBRW3M_Lanc2020293_sg_28_1	1	0.868397019429207
GBRW3M	6	4	2020	14	-2	-1	7	sg_28	GBRW3M_Lanc2020293_sg_28_2	1	0.821061299152863
GBRW3M	6	4	2020	14	-2	-1	7	sg_28	GBRW3M_Lanc2020293_sg_28_3	1	0.802255189074165
GBRW3M	6	4	2020	14	-2	-1	7	sg_28	GBRW3M_Lanc2020293_sg_28_31	1	0.842365537722865
GBRW3M	6	4	2020	14	-2	-1	7	sg_28	GBRW3M_Lanc2020293_sg_28_32	1	0.888472425211538
GBRW3M	6	4	2020	14	-2	-1	7	sg_28	GBRW3M_Lanc2020293_sg_28_35	1	0.890179330530055
GBRW3M	6	4	2020	14	-2	-1	7	sg_28	GBRW3M_Lanc2020293_sg_28_38	1	0.848382540210635
GBRW3M	6	4	2020	14	-2	-1	7	sg_28	GBRW3M_Lanc2020293_sg_28_39	1	0.847000410213281
GBRW3M	6	4	2020	14	-2	-1	7	sg_29	GBRW3M_Lanc2020297_sg_29_1	1	0.930405426857066
GBRW3M	6	4	2020	14	-2	-1	7	sg_29	GBRW3M_Lanc2020297_sg_29_10	1	0.935135822751948
GBRW3M	6	4	2020	14	-2	-1	7	sg_29	GBRW3M_Lanc2020297_sg_29_11	1	0.919020473131342
GBRW3M	6	4	2020	14	-2	-1	7	sg_29	GBRW3M_Lanc2020297_sg_29_14	1	0.926811891813611
GBRW3M	6	4	2020	14	-2	-1	7	sg_29	GBRW3M_Lanc2020297_sg_29_17	1	0.921293888127183
GBRW3M	6	4	2020	14	-2	-1	7	sg_29	GBRW3M_Lanc2020297_sg_29_20	1	0.896267269474086
GBRW3M	6	4	2020	14	-2	-1	7	sg_29	GBRW3M_Lanc2020297_sg_29_21	1	0.838341745317911
GBRW3M	6	4	2020	14	-2	-1	7	sg_29	GBRW3M_Lanc2020297_sg_29_26	1	NA
GBRW3M	6	4	2020	14	-2	-1	7	sg_29	GBRW3M_Lanc2020297_sg_29_27	1	0.818834646829715
GBRW3M	6	4	2020	14	-2	-1	7	sg_29	GBRW3M_Lanc2020297_sg_29_4	1	0.911770403632569
GBRW3M	6	4	2020	14	-2	-1	7	sg_29	GBRW3M_Lanc2020297_sg_29_5	1	0.90695537688584
GBRW3M	6	4	2020	14	-2	-1	7	sg_29	GBRW3M_Lanc2020297_sg_29_7	1	0.947461193028553
GBRW3M	6	4	2020	14	1	1	7	sg_25	GBRW3M_SM2_20200415_050800_Sunrise [54.0152 -2.7925].wav_sg_25_1	1	0.945665489557219
GBRW3M	6	4	2020	14	1	1	7	sg_25	GBRW3M_SM2_20200415_050800_Sunrise [54.0152 -2.7925].wav_sg_25_2	1	0.935622264774655
GBRW3M	6	4	2020	14	1	1	7	sg_25	GBRW3M_SM2_20200415_050800_Sunrise [54.0152 -2.7925].wav_sg_25_3	1	0.932884679663192
GBRW3M	6	4	2020	14	1	1	7	sg_25	GBRW3M_SM2_20200415_050800_Sunrise [54.0152 -2.7925].wav_sg_25_4	1	0.935378666786139
GBRW3M	6	4	2020	14	1	1	7	sg_25	GBRW3M_SM2_20200415_050800_Sunrise [54.0152 -2.7925].wav_sg_25_6	1	0.841492347062695
GBRW3M	6	4	2020	14	1	1	7	sg_25	GBRW3M_SM2_20200415_050800_Sunrise [54.0152 -2.7925].wav_sg_25_7	1	0.924224591534734
GBRW3M	6	4	2020	14	1	1	7	sg_25	GBRW3M_SM2_20200415_050800_Sunrise [54.0152 -2.7925].wav_sg_25_8	1	0.975301044261534
GBRW3M	6	4	2020	14	1	1	7	sg_29	GBRW3M_SM2_20200415_050800_Sunrise [54.0152 -2.7925].wav_sg_29_1	1	0.942328476733708
GBRW3M	6	4	2020	14	1	1	7	sg_29	GBRW3M_SM2_20200415_050800_Sunrise [54.0152 -2.7925].wav_sg_29_17	1	0.87295401191206
GBRW3M	6	4	2020	14	1	1	7	sg_29	GBRW3M_SM2_20200415_050800_Sunrise [54.0152 -2.7925].wav_sg_29_19	1	0.958765358091012
GBRW3M	6	4	2020	14	1	1	7	sg_29	GBRW3M_SM2_20200415_050800_Sunrise [54.0152 -2.7925].wav_sg_29_4	1	0.942444608406411
GBRW3M	6	4	2020	14	1	1	7	sg_29	GBRW3M_SM2_20200415_050800_Sunrise [54.0152 -2.7925].wav_sg_29_5	1	0.902796807472746
GBRW3M	6	4	2020	14	1	1	7	sg_29	GBRW3M_SM2_20200415_050800_Sunrise [54.0152 -2.7925].wav_sg_29_9	1	0.856047105249716
GBRW3M	6	4	2020	14	2	1	7	sg_1	GBRW3M_SM2_20200416_050600_Sunrise [54.0152 -2.7925].wav_sg_1_1	1	0.890258615634951
GBRW3M	6	4	2020	14	2	1	7	sg_1	GBRW3M_SM2_20200416_050600_Sunrise [54.0152 -2.7925].wav_sg_1_14	1	0.742703136021114
GBRW3M	6	4	2020	14	2	1	7	sg_1	GBRW3M_SM2_20200416_050600_Sunrise [54.0152 -2.7925].wav_sg_1_17	1	0.78970871989254
GBRW3M	6	4	2020	14	2	1	7	sg_1	GBRW3M_SM2_20200416_050600_Sunrise [54.0152 -2.7925].wav_sg_1_3	1	NA
GBRW3M	6	4	2020	14	2	1	7	sg_1	GBRW3M_SM2_20200416_050600_Sunrise [54.0152 -2.7925].wav_sg_1_4	1	0.852351246476421
GBRW3M	6	4	2020	14	2	1	7	sg_1	GBRW3M_SM2_20200416_050600_Sunrise [54.0152 -2.7925].wav_sg_1_5	1	NA
GBRW3M	6	4	2020	14	2	1	7	sg_1	GBRW3M_SM2_20200416_050600_Sunrise [54.0152 -2.7925].wav_sg_1_6	1	0.850141586821345
GBRW3M	6	4	2020	14	2	1	7	sg_1	GBRW3M_SM2_20200416_050600_Sunrise [54.0152 -2.7925].wav_sg_1_7	1	0.80017697302739
GBRW3M	6	4	2020	14	2	1	7	sg_1	GBRW3M_SM2_20200416_050600_Sunrise [54.0152 -2.7925].wav_sg_1_8	1	NA
GBRW3M	6	4	2020	14	2	1	7	sg_10	GBRW3M_SM2_20200416_050600_Sunrise [54.0152 -2.7925].wav_sg_10_1	1	0.714542429055842
GBRW3M	6	4	2020	14	2	1	7	sg_10	GBRW3M_SM2_20200416_050600_Sunrise [54.0152 -2.7925].wav_sg_10_10	1	0.863425595446556
GBRW3M	6	4	2020	14	2	1	7	sg_10	GBRW3M_SM2_20200416_050600_Sunrise [54.0152 -2.7925].wav_sg_10_11	1	0.877870083056675
GBRW3M	6	4	2020	14	2	1	7	sg_10	GBRW3M_SM2_20200416_050600_Sunrise [54.0152 -2.7925].wav_sg_10_12	1	0.774360701606832
GBRW3M	6	4	2020	14	2	1	7	sg_10	GBRW3M_SM2_20200416_050600_Sunrise [54.0152 -2.7925].wav_sg_10_14	1	0.86543259185903
GBRW3M	6	4	2020	14	2	1	7	sg_10	GBRW3M_SM2_20200416_050600_Sunrise [54.0152 -2.7925].wav_sg_10_16	1	0.877913378001133
GBRW3M	6	4	2020	14	2	1	7	sg_10	GBRW3M_SM2_20200416_050600_Sunrise [54.0152 -2.7925].wav_sg_10_3	1	0.80964339575089
GBRW3M	6	4	2020	14	2	1	7	sg_10	GBRW3M_SM2_20200416_050600_Sunrise [54.0152 -2.7925].wav_sg_10_4	1	0.913744372174589
GBRW3M	6	4	2020	14	2	1	7	sg_10	GBRW3M_SM2_20200416_050600_Sunrise [54.0152 -2.7925].wav_sg_10_5	1	0.844339301024847
GBRW3M	6	4	2020	14	2	1	7	sg_10	GBRW3M_SM2_20200416_050600_Sunrise [54.0152 -2.7925].wav_sg_10_6	1	0.872636106582155
GBRW3M	6	4	2020	14	2	1	7	sg_10	GBRW3M_SM2_20200416_050600_Sunrise [54.0152 -2.7925].wav_sg_10_8	1	0.689576179279703
GBRW3M	6	4	2020	14	2	1	7	sg_10	GBRW3M_SM2_20200416_050600_Sunrise [54.0152 -2.7925].wav_sg_10_9	1	0.730925328994493
GBRW3M	6	4	2020	14	2	1	7	sg_13	GBRW3M_SM2_20200416_050600_Sunrise [54.0152 -2.7925].wav_sg_13_1	1	0.881093710308461
GBRW3M	6	4	2020	14	2	1	7	sg_13	GBRW3M_SM2_20200416_050600_Sunrise [54.0152 -2.7925].wav_sg_13_10	1	0.955797288213049
GBRW3M	6	4	2020	14	2	1	7	sg_13	GBRW3M_SM2_20200416_050600_Sunrise [54.0152 -2.7925].wav_sg_13_15	1	0.895363784622841
GBRW3M	6	4	2020	14	2	1	7	sg_13	GBRW3M_SM2_20200416_050600_Sunrise [54.0152 -2.7925].wav_sg_13_18	1	0.92937288967019
GBRW3M	6	4	2020	14	2	1	7	sg_13	GBRW3M_SM2_20200416_050600_Sunrise [54.0152 -2.7925].wav_sg_13_21	1	0.946948635633452
GBRW3M	6	4	2020	14	2	1	7	sg_13	GBRW3M_SM2_20200416_050600_Sunrise [54.0152 -2.7925].wav_sg_13_22	1	0.912309755686908
GBRW3M	6	4	2020	14	2	1	7	sg_13	GBRW3M_SM2_20200416_050600_Sunrise [54.0152 -2.7925].wav_sg_13_23	1	0.857133160944077
GBRW3M	6	4	2020	14	2	1	7	sg_13	GBRW3M_SM2_20200416_050600_Sunrise [54.0152 -2.7925].wav_sg_13_5	1	0.940581152647702
GBRW3M	6	4	2020	14	2	1	7	sg_13	GBRW3M_SM2_20200416_050600_Sunrise [54.0152 -2.7925].wav_sg_13_6	1	0.826928018958845
GBRW3M	6	4	2020	14	3	1	7	sg_10	GBRW3M_SM2_20200417_050400_Sunrise [54.0152 -2.7925].wav_sg_10_1	1	0.79037418753342
GBRW3M	6	4	2020	14	3	1	7	sg_10	GBRW3M_SM2_20200417_050400_Sunrise [54.0152 -2.7925].wav_sg_10_11	1	0.828795081078379
GBRW3M	6	4	2020	14	3	1	7	sg_10	GBRW3M_SM2_20200417_050400_Sunrise [54.0152 -2.7925].wav_sg_10_13	1	0.884687823982253
GBRW3M	6	4	2020	14	3	1	7	sg_10	GBRW3M_SM2_20200417_050400_Sunrise [54.0152 -2.7925].wav_sg_10_14	1	0.87451069297854
GBRW3M	6	4	2020	14	3	1	7	sg_10	GBRW3M_SM2_20200417_050400_Sunrise [54.0152 -2.7925].wav_sg_10_5	1	0.893420857238654
GBRW3M	6	4	2020	14	3	1	7	sg_10	GBRW3M_SM2_20200417_050400_Sunrise [54.0152 -2.7925].wav_sg_10_7	1	0.773287839087512
GBRW3M	6	4	2020	14	3	1	7	sg_10	GBRW3M_SM2_20200417_050400_Sunrise [54.0152 -2.7925].wav_sg_10_8	1	0.76169842479228
GBRW3M	6	4	2020	14	3	1	7	sg_10	GBRW3M_SM2_20200417_050400_Sunrise [54.0152 -2.7925].wav_sg_10_9	1	0.779637298502267
GBRW3M	6	4	2020	14	3	1	7	sg_13	GBRW3M_SM2_20200417_050400_Sunrise [54.0152 -2.7925].wav_sg_13_1	1	0.919761859562431
GBRW3M	6	4	2020	14	3	1	7	sg_13	GBRW3M_SM2_20200417_050400_Sunrise [54.0152 -2.7925].wav_sg_13_10	1	0.920509026697436
GBRW3M	6	4	2020	14	3	1	7	sg_13	GBRW3M_SM2_20200417_050400_Sunrise [54.0152 -2.7925].wav_sg_13_13	1	0.91023126868319
GBRW3M	6	4	2020	14	3	1	7	sg_13	GBRW3M_SM2_20200417_050400_Sunrise [54.0152 -2.7925].wav_sg_13_16	1	0.927480492197244
GBRW3M	6	4	2020	14	3	1	7	sg_13	GBRW3M_SM2_20200417_050400_Sunrise [54.0152 -2.7925].wav_sg_13_2	1	0.88263660622105
GBRW3M	6	4	2020	14	3	1	7	sg_13	GBRW3M_SM2_20200417_050400_Sunrise [54.0152 -2.7925].wav_sg_13_5	1	0.925536315001513
GBRW3M	6	4	2020	14	3	1	7	sg_13	GBRW3M_SM2_20200417_050400_Sunrise [54.0152 -2.7925].wav_sg_13_8	1	0.91392127517142
GBRW3M	6	4	2020	14	3	1	7	sg_25	GBRW3M_SM2_20200417_050400_Sunrise [54.0152 -2.7925].wav_sg_25_1	1	0.964492314299198
GBRW3M	6	4	2020	14	3	1	7	sg_25	GBRW3M_SM2_20200417_050400_Sunrise [54.0152 -2.7925].wav_sg_25_11	1	0.979358685034197
GBRW3M	6	4	2020	14	3	1	7	sg_25	GBRW3M_SM2_20200417_050400_Sunrise [54.0152 -2.7925].wav_sg_25_13	1	0.956565998780047
GBRW3M	6	4	2020	14	3	1	7	sg_25	GBRW3M_SM2_20200417_050400_Sunrise [54.0152 -2.7925].wav_sg_25_14	1	NA
GBRW3M	6	4	2020	14	3	1	7	sg_25	GBRW3M_SM2_20200417_050400_Sunrise [54.0152 -2.7925].wav_sg_25_15	1	0.959389286890864
GBRW3M	6	4	2020	14	3	1	7	sg_25	GBRW3M_SM2_20200417_050400_Sunrise [54.0152 -2.7925].wav_sg_25_2	1	NA
GBRW3M	6	4	2020	14	3	1	7	sg_25	GBRW3M_SM2_20200417_050400_Sunrise [54.0152 -2.7925].wav_sg_25_6	1	0.909098744269277
GBRW3M	6	4	2020	14	3	1	7	sg_25	GBRW3M_SM2_20200417_050400_Sunrise [54.0152 -2.7925].wav_sg_25_7	1	0.951718923856234
GBRW3M	6	4	2020	14	3	1	7	sg_25	GBRW3M_SM2_20200417_050400_Sunrise [54.0152 -2.7925].wav_sg_25_9	1	NA
GBRW3M	6	4	2020	14	3	1	7	sg_29	GBRW3M_SM2_20200417_050400_Sunrise [54.0152 -2.7925].wav_sg_29_1	0	0.957503899811272
GBRW3M	6	4	2020	14	3	1	7	sg_29	GBRW3M_SM2_20200417_050400_Sunrise [54.0152 -2.7925].wav_sg_29_2	0	0.934697085566906
GBRW3M	6	4	2020	14	3	1	7	sg_29	GBRW3M_SM2_20200417_050400_Sunrise [54.0152 -2.7925].wav_sg_29_3	0	0.96313061447129
GBRW3M	6	4	2020	14	3	1	7	sg_29	GBRW3M_SM2_20200417_050400_Sunrise [54.0152 -2.7925].wav_sg_29_4	0	0.934872529908433
GBRW3M	6	4	2020	14	3	1	7	sg_29	GBRW3M_SM2_20200417_050400_Sunrise [54.0152 -2.7925].wav_sg_29_5	0	0.891162527973765
GBRW3M	6	4	2020	14	3	1	7	sg_29	GBRW3M_SM2_20200417_050400_Sunrise [54.0152 -2.7925].wav_sg_29_6	0	0.785916111147486
GBRW3M	6	4	2020	14	4	1	7	sg_13	GBRW3M_SM2_20200418_050100_Sunrise [54.0152 -2.7925].wav_sg_13_1	1	0.926464382697486
GBRW3M	6	4	2020	14	4	1	7	sg_13	GBRW3M_SM2_20200418_050100_Sunrise [54.0152 -2.7925].wav_sg_13_3	1	0.954968947113126
GBRW3M	6	4	2020	14	4	1	7	sg_13	GBRW3M_SM2_20200418_050100_Sunrise [54.0152 -2.7925].wav_sg_13_5	1	0.898822398387786
GBRW3M	6	4	2020	14	4	1	7	sg_13	GBRW3M_SM2_20200418_050100_Sunrise [54.0152 -2.7925].wav_sg_13_6	1	0.948155115317042
GBRW3M	6	4	2020	14	4	1	7	sg_13	GBRW3M_SM2_20200418_050100_Sunrise [54.0152 -2.7925].wav_sg_13_7	1	0.929831817764701
GBRW3M	6	4	2020	14	4	1	7	sg_28	GBRW3M_SM2_20200418_050100_Sunrise [54.0152 -2.7925].wav_sg_28_1	1	0.829765281870285
GBRW3M	6	4	2020	14	4	1	7	sg_28	GBRW3M_SM2_20200418_050100_Sunrise [54.0152 -2.7925].wav_sg_28_12	1	0.888995257158544
GBRW3M	6	4	2020	14	4	1	7	sg_28	GBRW3M_SM2_20200418_050100_Sunrise [54.0152 -2.7925].wav_sg_28_9	1	0.812601194510478
GBRW3M	6	4	2020	14	4	1	7	sg_29	GBRW3M_SM2_20200418_050100_Sunrise [54.0152 -2.7925].wav_sg_29_1	1	NA
GBRW3M	6	4	2020	14	4	1	7	sg_29	GBRW3M_SM2_20200418_050100_Sunrise [54.0152 -2.7925].wav_sg_29_10	1	0.917885284265055
GBRW3M	6	4	2020	14	4	1	7	sg_29	GBRW3M_SM2_20200418_050100_Sunrise [54.0152 -2.7925].wav_sg_29_11	1	NA
GBRW3M	6	4	2020	14	4	1	7	sg_29	GBRW3M_SM2_20200418_050100_Sunrise [54.0152 -2.7925].wav_sg_29_13	1	0.939641639410058
GBRW3M	6	4	2020	14	4	1	7	sg_29	GBRW3M_SM2_20200418_050100_Sunrise [54.0152 -2.7925].wav_sg_29_14	1	0.847441796972954
GBRW3M	6	4	2020	14	4	1	7	sg_29	GBRW3M_SM2_20200418_050100_Sunrise [54.0152 -2.7925].wav_sg_29_2	1	NA
GBRW3M	6	4	2020	14	4	1	7	sg_29	GBRW3M_SM2_20200418_050100_Sunrise [54.0152 -2.7925].wav_sg_29_20	1	0.824697438260106
GBRW3M	6	4	2020	14	4	1	7	sg_29	GBRW3M_SM2_20200418_050100_Sunrise [54.0152 -2.7925].wav_sg_29_21	1	0.87296747690394
GBRW3M	6	4	2020	14	4	1	7	sg_29	GBRW3M_SM2_20200418_050100_Sunrise [54.0152 -2.7925].wav_sg_29_23	1	0.925560025605302
GBRW3M	6	4	2020	14	4	1	7	sg_29	GBRW3M_SM2_20200418_050100_Sunrise [54.0152 -2.7925].wav_sg_29_35	1	0.769651926907814
GBRW3M	6	4	2020	14	4	1	7	sg_29	GBRW3M_SM2_20200418_050100_Sunrise [54.0152 -2.7925].wav_sg_29_36	1	0.924629997715352
GBRW3M	6	4	2020	14	4	1	7	sg_29	GBRW3M_SM2_20200418_050100_Sunrise [54.0152 -2.7925].wav_sg_29_4	1	0.888656484576348
GBRW3M	6	4	2020	14	5	1	7	sg_1	GBRW3M_SM2_20200419_045900_Sunrise [54.0152 -2.7925].wav_sg_1_1	1	0.875310620271637
GBRW3M	6	4	2020	14	5	1	7	sg_1	GBRW3M_SM2_20200419_045900_Sunrise [54.0152 -2.7925].wav_sg_1_10	1	0.667085226137101
GBRW3M	6	4	2020	14	5	1	7	sg_1	GBRW3M_SM2_20200419_045900_Sunrise [54.0152 -2.7925].wav_sg_1_12	1	0.844018466208838
GBRW3M	6	4	2020	14	5	1	7	sg_1	GBRW3M_SM2_20200419_045900_Sunrise [54.0152 -2.7925].wav_sg_1_15	1	0.839121155317406
GBRW3M	6	4	2020	14	5	1	7	sg_1	GBRW3M_SM2_20200419_045900_Sunrise [54.0152 -2.7925].wav_sg_1_2	1	0.758098411638713
GBRW3M	6	4	2020	14	5	1	7	sg_1	GBRW3M_SM2_20200419_045900_Sunrise [54.0152 -2.7925].wav_sg_1_26	0	0.754179891991857
GBRW3M	6	4	2020	14	5	1	7	sg_1	GBRW3M_SM2_20200419_045900_Sunrise [54.0152 -2.7925].wav_sg_1_28	0	0.875202824342903
GBRW3M	6	4	2020	14	5	1	7	sg_1	GBRW3M_SM2_20200419_045900_Sunrise [54.0152 -2.7925].wav_sg_1_3	1	0.81429453347846
GBRW3M	6	4	2020	14	5	1	7	sg_1	GBRW3M_SM2_20200419_045900_Sunrise [54.0152 -2.7925].wav_sg_1_4	1	NA
GBRW3M	6	4	2020	14	5	1	7	sg_1	GBRW3M_SM2_20200419_045900_Sunrise [54.0152 -2.7925].wav_sg_1_5	1	NA
GBRW3M	6	4	2020	14	5	1	7	sg_1	GBRW3M_SM2_20200419_045900_Sunrise [54.0152 -2.7925].wav_sg_1_8	1	0.826782923300809
GBRW3M	6	4	2020	14	5	1	7	sg_13	GBRW3M_SM2_20200419_045900_Sunrise [54.0152 -2.7925].wav_sg_13_1	1	0.926499342871355
GBRW3M	6	4	2020	14	5	1	7	sg_13	GBRW3M_SM2_20200419_045900_Sunrise [54.0152 -2.7925].wav_sg_13_10	1	0.967077182317367
GBRW3M	6	4	2020	14	5	1	7	sg_13	GBRW3M_SM2_20200419_045900_Sunrise [54.0152 -2.7925].wav_sg_13_12	1	0.912041614205436
GBRW3M	6	4	2020	14	5	1	7	sg_13	GBRW3M_SM2_20200419_045900_Sunrise [54.0152 -2.7925].wav_sg_13_14	1	0.934925647455426
GBRW3M	6	4	2020	14	5	1	7	sg_13	GBRW3M_SM2_20200419_045900_Sunrise [54.0152 -2.7925].wav_sg_13_2	1	0.949343175471341
GBRW3M	6	4	2020	14	5	1	7	sg_13	GBRW3M_SM2_20200419_045900_Sunrise [54.0152 -2.7925].wav_sg_13_4	1	0.922482096462267
GBRW3M	6	4	2020	14	5	1	7	sg_13	GBRW3M_SM2_20200419_045900_Sunrise [54.0152 -2.7925].wav_sg_13_5	1	0.935070860386571
GBRW3M	6	4	2020	14	5	1	7	sg_13	GBRW3M_SM2_20200419_045900_Sunrise [54.0152 -2.7925].wav_sg_13_7	1	0.905870153855359
GBRW3M	6	4	2020	14	5	1	7	sg_13	GBRW3M_SM2_20200419_045900_Sunrise [54.0152 -2.7925].wav_sg_13_8	1	0.955949573435703
GBRW3M	6	4	2020	14	5	1	7	sg_13	GBRW3M_SM2_20200419_045900_Sunrise [54.0152 -2.7925].wav_sg_13_9	1	0.945219462500146
GBRW3M	6	4	2020	14	6	1	7	sg_13	GBRW3M_SM2_20200420_045700_Sunrise [54.0152 -2.7925].wav_sg_13_1	0	0.841657135933025
GBRW3M	6	4	2020	14	6	1	7	sg_13	GBRW3M_SM2_20200420_045700_Sunrise [54.0152 -2.7925].wav_sg_13_2	0	0.87149026751604
GBRW3M	6	4	2020	14	6	1	7	sg_28	GBRW3M_SM2_20200420_045700_Sunrise [54.0152 -2.7925].wav_sg_28_1	1	NA
GBRW3M	6	4	2020	14	6	1	7	sg_28	GBRW3M_SM2_20200420_045700_Sunrise [54.0152 -2.7925].wav_sg_28_2	1	NA
GBRW3M	6	4	2020	14	6	1	7	sg_28	GBRW3M_SM2_20200420_045700_Sunrise [54.0152 -2.7925].wav_sg_28_7	1	NA
GBRW3M	6	4	2020	14	6	1	7	sg_29	GBRW3M_SM2_20200420_045700_Sunrise [54.0152 -2.7925].wav_sg_29_1	1	0.967957103007642
GBRW3M	6	4	2020	14	6	1	7	sg_29	GBRW3M_SM2_20200420_045700_Sunrise [54.0152 -2.7925].wav_sg_29_13	1	0.93967402133542
GBRW3M	6	4	2020	14	6	1	7	sg_29	GBRW3M_SM2_20200420_045700_Sunrise [54.0152 -2.7925].wav_sg_29_14	1	0.930098373499626
GBRW3M	6	4	2020	14	6	1	7	sg_29	GBRW3M_SM2_20200420_045700_Sunrise [54.0152 -2.7925].wav_sg_29_18	1	0.876914891866842
GBRW3M	6	4	2020	14	6	1	7	sg_29	GBRW3M_SM2_20200420_045700_Sunrise [54.0152 -2.7925].wav_sg_29_21	1	0.915333320407562
GBRW3M	6	4	2020	14	6	1	7	sg_29	GBRW3M_SM2_20200420_045700_Sunrise [54.0152 -2.7925].wav_sg_29_22	1	0.960680243264738
GBRW3M	6	4	2020	14	6	1	7	sg_29	GBRW3M_SM2_20200420_045700_Sunrise [54.0152 -2.7925].wav_sg_29_23	1	0.959521320179359
GBRW3M	6	4	2020	14	6	1	7	sg_29	GBRW3M_SM2_20200420_045700_Sunrise [54.0152 -2.7925].wav_sg_29_24	1	0.964506329405311
GBRW3M	6	4	2020	14	6	1	7	sg_29	GBRW3M_SM2_20200420_045700_Sunrise [54.0152 -2.7925].wav_sg_29_4	1	0.953387065166428
GBRW3M	6	4	2020	14	6	1	7	sg_29	GBRW3M_SM2_20200420_045700_Sunrise [54.0152 -2.7925].wav_sg_29_5	1	0.953945653917854
GBRW3M	6	4	2020	14	6	1	7	sg_29	GBRW3M_SM2_20200420_045700_Sunrise [54.0152 -2.7925].wav_sg_29_8	1	0.868064701754452
GBRW3M	6	4	2020	14	6	1	7	sg_29	GBRW3M_SM2_20200420_045700_Sunrise [54.0152 -2.7925].wav_sg_29_9	1	0.898584745254532
GBRW3M	6	4	2020	14	-87	-13	7	sg_28	GBRW3M_Lanc2020013_sg_28_1	0	0.742628140963433
GBRW3M	6	4	2020	14	-87	-13	7	sg_28	GBRW3M_Lanc2020013_sg_28_15	0	0.838489369757026
GBRW3M	6	4	2020	14	-87	-13	7	sg_28	GBRW3M_Lanc2020013_sg_28_17	0	0.605912769217082
GBRW3M	6	4	2020	14	-87	-13	7	sg_28	GBRW3M_Lanc2020013_sg_28_19	0	0.849698437957446
GBRW3M	6	4	2020	14	-87	-13	7	sg_28	GBRW3M_Lanc2020013_sg_28_2	0	0.86185274408487
GBRW3M	6	4	2020	14	-87	-13	7	sg_28	GBRW3M_Lanc2020013_sg_28_28	0	0.78809339241071
GBRW3M	6	4	2020	14	-87	-13	7	sg_28	GBRW3M_Lanc2020013_sg_28_3	0	0.824579415116318
GBRW3M	6	4	2020	14	-87	-13	7	sg_28	GBRW3M_Lanc2020013_sg_28_30	0	0.681267420008851
GBRW3M	6	4	2020	14	-87	-13	7	sg_28	GBRW3M_Lanc2020013_sg_28_32	0	0.749118263837333
GBRW3M	6	4	2020	14	-87	-13	7	sg_28	GBRW3M_Lanc2020013_sg_28_6	0	0.837390313825342
GBRW3M	6	4	2020	14	-60	-9	7	sg_10	GBRW3M_Lanc2020073_sg_10_1	0	0.632641076332024
GBRW3M	6	4	2020	14	-60	-9	7	sg_10	GBRW3M_Lanc2020073_sg_10_10	0	0.66159042582914
GBRW3M	6	4	2020	14	-60	-9	7	sg_10	GBRW3M_Lanc2020073_sg_10_11	0	0.69548708496521
GBRW3M	6	4	2020	14	-60	-9	7	sg_10	GBRW3M_Lanc2020073_sg_10_12	0	0.754733951000409
GBRW3M	6	4	2020	14	-60	-9	7	sg_10	GBRW3M_Lanc2020073_sg_10_13	0	0.759925963169033
GBRW3M	6	4	2020	14	-60	-9	7	sg_10	GBRW3M_Lanc2020073_sg_10_14	0	0.685482864948948
GBRW3M	6	4	2020	14	-60	-9	7	sg_10	GBRW3M_Lanc2020073_sg_10_15	0	0.812842266476724
GBRW3M	6	4	2020	14	-60	-9	7	sg_10	GBRW3M_Lanc2020073_sg_10_2	0	0.558030814345635
GBRW3M	6	4	2020	14	-60	-9	7	sg_10	GBRW3M_Lanc2020073_sg_10_3	0	0.581902595734604
GBRW3M	6	4	2020	14	-60	-9	7	sg_10	GBRW3M_Lanc2020073_sg_10_8	0	0.649524863265196
GBRW3M	6	4	2020	14	-60	-9	7	sg_10	GBRW3M_Lanc2020073_sg_10_9	0	0.693734612140867
GGVM	4	1	2019	18	-7	-1	8	sg_1	GGVM_Lanc2019389_sg_1_1	1	0.871904376892249
GGVM	4	1	2019	18	-7	-1	8	sg_1	GGVM_Lanc2019389_sg_1_10	1	0.75088448981903
GGVM	4	1	2019	18	-7	-1	8	sg_1	GGVM_Lanc2019389_sg_1_12	1	0.830653513717934
GGVM	4	1	2019	18	-7	-1	8	sg_1	GGVM_Lanc2019389_sg_1_17	1	0.810866846470714
GGVM	4	1	2019	18	-7	-1	8	sg_1	GGVM_Lanc2019389_sg_1_18	1	0.751981299068145
GGVM	4	1	2019	18	-7	-1	8	sg_1	GGVM_Lanc2019389_sg_1_20	1	0.792438337107307
GGVM	4	1	2019	18	-7	-1	8	sg_1	GGVM_Lanc2019389_sg_1_21	1	0.747119592679387
GGVM	4	1	2019	18	-7	-1	8	sg_1	GGVM_Lanc2019389_sg_1_6	1	0.778914441622011
GGVM	4	1	2019	18	-7	-1	8	sg_1	GGVM_Lanc2019389_sg_1_7	1	0.816792088672028
GGVM	4	1	2019	18	-7	-1	8	sg_1	GGVM_Lanc2019389_sg_1_9	1	0.783987305182711
GGVM	4	1	2019	18	-7	-1	8	sg_10	GGVM_Lanc2019393_sg_10_1	1	0.768649969711632
GGVM	4	1	2019	18	-7	-1	8	sg_10	GGVM_Lanc2019393_sg_10_10	1	0.809209491467366
GGVM	4	1	2019	18	-7	-1	8	sg_10	GGVM_Lanc2019393_sg_10_12	1	0.727329838349642
GGVM	4	1	2019	18	-7	-1	8	sg_10	GGVM_Lanc2019393_sg_10_4	1	0.76270761830591
GGVM	4	1	2019	18	-7	-1	8	sg_10	GGVM_Lanc2019393_sg_10_7	1	0.789425334887689
GLRM	5	2	2018	26	-70	-10	10	sg_14	GLRM_Lanc2018008_sg_14_1	0	0.83483679180991
GLRM	5	2	2018	26	-70	-10	10	sg_14	GLRM_Lanc2018008_sg_14_10	0	0.801553889370376
GLRM	5	2	2018	26	-70	-10	10	sg_14	GLRM_Lanc2018008_sg_14_13	0	0.812673962269425
GLRM	5	2	2018	26	-70	-10	10	sg_14	GLRM_Lanc2018008_sg_14_5	0	0.842396499559823
GLRM	5	2	2018	26	-70	-10	10	sg_14	GLRM_Lanc2018008_sg_14_6	0	0.818352131088156
GLRM	5	2	2018	26	-70	-10	10	sg_14	GLRM_Lanc2018008_sg_14_9	0	0.824953104589762
GLRM	5	2	2018	26	10	2	10	sg_10	GLRM_Lanc2018545_sg_10_1	1	0.870862989234475
GLRM	5	2	2018	26	10	2	10	sg_10	GLRM_Lanc2018545_sg_10_15	1	0.907743940135086
GLRM	5	2	2018	26	10	2	10	sg_3	GLRM_Lanc2018549_sg_3_1	0	0.60913780845743
GLRM	5	2	2018	26	10	2	10	sg_3	GLRM_Lanc2018549_sg_3_2	0	0.652426468176363
GLRM	5	2	2018	26	10	2	10	sg_3	GLRM_Lanc2018549_sg_3_3	0	0.569919823991815
GLRM	5	2	2018	26	10	2	10	sg_3	GLRM_Lanc2018549_sg_3_4	0	0.658768757602052
GLRM	5	2	2018	26	14	3	10	sg_10	GLRM_Lanc2018592_sg_10_1	0	0.86463095702097
GLRM	5	2	2018	26	14	3	10	sg_10	GLRM_Lanc2018592_sg_10_14	0	0.897023415928926
GLRM	5	2	2018	26	14	3	10	sg_10	GLRM_Lanc2018592_sg_10_4	0	0.898872568245211
GLRM	5	2	2018	26	14	3	10	sg_10	GLRM_Lanc2018592_sg_10_6	0	0.902812235755079
GLRM	5	2	2018	26	14	3	10	sg_10	GLRM_Lanc2018592_sg_10_7	0	0.87835994939733
GLRM	5	2	2018	26	14	3	10	sg_13	GLRM_Lanc2018590_sg_13_1	1	0.974426040518406
GLRM	5	2	2018	26	14	3	10	sg_13	GLRM_Lanc2018590_sg_13_3	1	0.925992254664907
GLRM	5	2	2018	26	14	3	10	sg_13	GLRM_Lanc2018590_sg_13_4	1	0.927241930759982
GLRM	5	2	2018	26	14	3	10	sg_13	GLRM_Lanc2018590_sg_13_5	1	0.936330968257273
GLRM	5	2	2018	26	14	3	10	sg_13	GLRM_Lanc2018590_sg_13_7	1	0.928910827152471
GLRM	5	2	2018	26	14	3	10	sg_2	GLRM_Lanc2018584_sg_2_1	1	0.836041013375699
GLRM	5	2	2018	26	14	3	10	sg_2	GLRM_Lanc2018584_sg_2_13	1	0.730974561870913
GLRM	5	2	2018	26	14	3	10	sg_2	GLRM_Lanc2018584_sg_2_15	1	0.819396226769243
GLRM	5	2	2018	26	14	3	10	sg_2	GLRM_Lanc2018584_sg_2_17	1	0.850617474195817
GLRM	5	2	2018	26	14	3	10	sg_2	GLRM_Lanc2018584_sg_2_4	1	0.846646850369966
GLRM	5	2	2018	26	14	3	10	sg_2	GLRM_Lanc2018584_sg_2_5	1	0.885953209618843
GLRM	5	2	2018	26	14	3	10	sg_3	GLRM_Lanc2018584_sg_3_1	1	0.515301213379115
GLRM	5	2	2018	26	14	3	10	sg_3	GLRM_Lanc2018584_sg_3_10	1	0.462929710061579
GLRM	5	2	2018	26	14	3	10	sg_3	GLRM_Lanc2018584_sg_3_13	1	0.428410493585387
GLRM	5	2	2018	26	14	3	10	sg_3	GLRM_Lanc2018584_sg_3_3	1	0.519448252558265
GLRM	5	2	2018	26	14	3	10	sg_3	GLRM_Lanc2018584_sg_3_9	1	0.442913988661133
GMGP	6	NA	2019	NA	-79	-12	NA	sg_10	GMGP_Lanc2019013_sg_10_1	0	0.490006219813405
GMGP	6	NA	2019	NA	-79	-12	NA	sg_10	GMGP_Lanc2019013_sg_10_10	0	0.539134298488719
GMGP	6	NA	2019	NA	-79	-12	NA	sg_10	GMGP_Lanc2019013_sg_10_11	0	0.567365894842141
GMGP	6	NA	2019	NA	-79	-12	NA	sg_10	GMGP_Lanc2019013_sg_10_13	0	0.61728555213085
GMGP	6	NA	2019	NA	-79	-12	NA	sg_10	GMGP_Lanc2019013_sg_10_4	0	0.61947386704031
GMGP	6	NA	2019	NA	-79	-12	NA	sg_10	GMGP_Lanc2019013_sg_10_5	0	0.490150232603315
GMGP	6	NA	2019	NA	-79	-12	NA	sg_10	GMGP_Lanc2019013_sg_10_6	0	0.454779636165236
GMGP	6	NA	2019	NA	-79	-12	NA	sg_10	GMGP_Lanc2019013_sg_10_7	0	0.449876490980001
GMGP	6	NA	2019	NA	-79	-12	NA	sg_10	GMGP_Lanc2019013_sg_10_8	0	0.455761819169987
GMGP	6	NA	2019	NA	-79	-12	NA	sg_10	GMGP_Lanc2019013_sg_10_9	0	0.503806290931055
GMGP	6	NA	2019	NA	-79	-12	NA	sg_29	GMGP_Lanc2019014_sg_29_1	0	0.724364206881398
GMGP	6	NA	2019	NA	-79	-12	NA	sg_29	GMGP_Lanc2019014_sg_29_2	0	0.803121774058527
GMGP	6	NA	2019	NA	-79	-12	NA	sg_29	GMGP_Lanc2019014_sg_29_3	0	0.754909427732449
GMGP	6	NA	2019	NA	-79	-12	NA	sg_29	GMGP_Lanc2019014_sg_29_4	0	0.584332790539892
GMGP	6	NA	2019	NA	-79	-12	NA	sg_29	GMGP_Lanc2019014_sg_29_6	0	0.852388095144934
GMGP	6	NA	2019	NA	-79	-12	NA	sg_29	GMGP_Lanc2019014_sg_29_7	0	0.829383858530756
GMGP	6	2	2020	20	-9	-2	5	sg_9	GMGP_Lanc2020289_sg_9_1	0	0.796502630357585
GMGP	6	2	2020	20	-9	-2	5	sg_9	GMGP_Lanc2020289_sg_9_2	0	0.85965592751029
GMGP	6	2	2020	20	-9	-2	5	sg_9	GMGP_Lanc2020289_sg_9_3	0	0.747816367140507
GMGP	6	NA	2019	NA	-4	-1	NA	sg_10	GMGP_Lanc2019466_sg_10_1	0	0.49069224326831
GMGP	6	NA	2019	NA	-4	-1	NA	sg_10	GMGP_Lanc2019466_sg_10_13	0	0.540265594160811
GMGP	6	NA	2019	NA	-4	-1	NA	sg_10	GMGP_Lanc2019466_sg_10_15	0	0.580075658946369
GMGP	6	NA	2019	NA	-4	-1	NA	sg_10	GMGP_Lanc2019466_sg_10_17	0	0.501929415704992
GMGP	6	NA	2019	NA	-4	-1	NA	sg_10	GMGP_Lanc2019466_sg_10_18	0	0.393750152396507
GMGP	6	NA	2019	NA	-4	-1	NA	sg_10	GMGP_Lanc2019466_sg_10_19	0	0.523366834970509
GMGP	6	NA	2019	NA	-4	-1	NA	sg_10	GMGP_Lanc2019466_sg_10_20	0	0.491512798521069
GMGP	6	NA	2019	NA	-4	-1	NA	sg_10	GMGP_Lanc2019466_sg_10_21	0	0.531510678847169
GMGP	6	NA	2019	NA	-4	-1	NA	sg_10	GMGP_Lanc2019466_sg_10_22	0	0.46132765188758
GMGP	6	NA	2019	NA	-4	-1	NA	sg_10	GMGP_Lanc2019466_sg_10_24	0	0.508089465604748
GMGP	6	NA	2019	NA	-4	-1	NA	sg_9	GMGP_Lanc2019463_sg_9_1	1	0.820337940470784
GMGP	6	NA	2019	NA	-4	-1	NA	sg_9	GMGP_Lanc2019463_sg_9_10	1	0.861936446157583
GMGP	6	NA	2019	NA	-4	-1	NA	sg_9	GMGP_Lanc2019463_sg_9_2	1	0.93660747694053
GMGP	6	NA	2019	NA	-4	-1	NA	sg_9	GMGP_Lanc2019463_sg_9_3	1	NA
GMGP	6	NA	2019	NA	-4	-1	NA	sg_9	GMGP_Lanc2019463_sg_9_6	1	0.832752634011835
GMGP	6	NA	2019	NA	-4	-1	NA	sg_9	GMGP_Lanc2019463_sg_9_7	1	0.934442640666774
GMGP	6	NA	2019	NA	-4	-1	NA	sg_9	GMGP_Lanc2019463_sg_9_8	1	0.836841321964376
GMGP	6	NA	2019	NA	-4	-1	NA	sg_9	GMGP_Lanc2019463_sg_9_9	1	0.919710113719666
GMGP	6	2	2020	20	-10	-2	5	sg_3	GMGP_SM3_20200410_052000_Sunrise [54.0136 -2.7855].wav_sg_3_1	1	0.719953206973056
GMGP	6	2	2020	20	-10	-2	5	sg_3	GMGP_SM3_20200410_052000_Sunrise [54.0136 -2.7855].wav_sg_3_11	1	0.706196769056802
GMGP	6	2	2020	20	-10	-2	5	sg_3	GMGP_SM3_20200410_052000_Sunrise [54.0136 -2.7855].wav_sg_3_12	1	0.729578721357099
GMGP	6	2	2020	20	-10	-2	5	sg_3	GMGP_SM3_20200410_052000_Sunrise [54.0136 -2.7855].wav_sg_3_13	1	0.690920556129905
GMGP	6	2	2020	20	-10	-2	5	sg_3	GMGP_SM3_20200410_052000_Sunrise [54.0136 -2.7855].wav_sg_3_15	1	0.68202945494581
GMGP	6	2	2020	20	-10	-2	5	sg_3	GMGP_SM3_20200410_052000_Sunrise [54.0136 -2.7855].wav_sg_3_2	1	0.670431958383506
GMGP	6	2	2020	20	-10	-2	5	sg_3	GMGP_SM3_20200410_052000_Sunrise [54.0136 -2.7855].wav_sg_3_4	1	0.688912851335947
GMGP	6	2	2020	20	-10	-2	5	sg_3	GMGP_SM3_20200410_052000_Sunrise [54.0136 -2.7855].wav_sg_3_8	1	0.718587092580139
GMGP	6	2	2020	20	-10	-2	5	sg_6	GMGP_SM3_20200410_052000_Sunrise [54.0136 -2.7855].wav_sg_6_1	1	0.840640320501314
GMGP	6	2	2020	20	-10	-2	5	sg_6	GMGP_SM3_20200410_052000_Sunrise [54.0136 -2.7855].wav_sg_6_2	1	0.874860678424888
GMGP	6	2	2020	20	-10	-2	5	sg_6	GMGP_SM3_20200410_052000_Sunrise [54.0136 -2.7855].wav_sg_6_3	1	0.872897543312613
GMGP	6	2	2020	20	-10	-2	5	sg_6	GMGP_SM3_20200410_052000_Sunrise [54.0136 -2.7855].wav_sg_6_4	1	0.873477951811969
GMGP	6	2	2020	20	-10	-2	5	sg_6	GMGP_SM3_20200410_052000_Sunrise [54.0136 -2.7855].wav_sg_6_5	1	0.831952344109174
GMGP	6	2	2020	20	-10	-2	5	sg_6	GMGP_SM3_20200410_052000_Sunrise [54.0136 -2.7855].wav_sg_6_6	1	0.848495650254803
GMGP	6	2	2020	20	-10	-2	5	sg_6	GMGP_SM3_20200410_052000_Sunrise [54.0136 -2.7855].wav_sg_6_7	1	0.858212126142225
GMGP	6	2	2020	20	-9	-2	5	sg_10	GMGP_SM3_20200411_051800_Sunrise [54.0136 -2.7855].wav_sg_10_1	1	0.546990543389877
GMGP	6	2	2020	20	-9	-2	5	sg_10	GMGP_SM3_20200411_051800_Sunrise [54.0136 -2.7855].wav_sg_10_10	1	0.557442047430209
GMGP	6	2	2020	20	-9	-2	5	sg_10	GMGP_SM3_20200411_051800_Sunrise [54.0136 -2.7855].wav_sg_10_14	1	0.558977506505738
GMGP	6	2	2020	20	-9	-2	5	sg_10	GMGP_SM3_20200411_051800_Sunrise [54.0136 -2.7855].wav_sg_10_15	1	0.535048572720228
GMGP	6	2	2020	20	-9	-2	5	sg_10	GMGP_SM3_20200411_051800_Sunrise [54.0136 -2.7855].wav_sg_10_19	1	0.571021200934682
GMGP	6	2	2020	20	-9	-2	5	sg_10	GMGP_SM3_20200411_051800_Sunrise [54.0136 -2.7855].wav_sg_10_2	1	0.551250950682651
GMGP	6	2	2020	20	-9	-2	5	sg_10	GMGP_SM3_20200411_051800_Sunrise [54.0136 -2.7855].wav_sg_10_20	1	0.530972078955567
GMGP	6	2	2020	20	-9	-2	5	sg_10	GMGP_SM3_20200411_051800_Sunrise [54.0136 -2.7855].wav_sg_10_4	1	0.548712593940519
GMGP	6	2	2020	20	-9	-2	5	sg_10	GMGP_SM3_20200411_051800_Sunrise [54.0136 -2.7855].wav_sg_10_6	1	0.541084160150331
GMGP	6	2	2020	20	-9	-2	5	sg_10	GMGP_SM3_20200411_051800_Sunrise [54.0136 -2.7855].wav_sg_10_9	1	0.57003548965003
GMGP	6	2	2020	20	-9	-2	5	sg_13	GMGP_SM3_20200411_051800_Sunrise [54.0136 -2.7855].wav_sg_13_1	1	0.922280864568977
GMGP	6	2	2020	20	-9	-2	5	sg_13	GMGP_SM3_20200411_051800_Sunrise [54.0136 -2.7855].wav_sg_13_10	1	0.916534103317933
GMGP	6	2	2020	20	-9	-2	5	sg_13	GMGP_SM3_20200411_051800_Sunrise [54.0136 -2.7855].wav_sg_13_13	1	0.909263734457564
GMGP	6	2	2020	20	-9	-2	5	sg_13	GMGP_SM3_20200411_051800_Sunrise [54.0136 -2.7855].wav_sg_13_14	1	0.881965546084356
GMGP	6	2	2020	20	-9	-2	5	sg_13	GMGP_SM3_20200411_051800_Sunrise [54.0136 -2.7855].wav_sg_13_16	1	0.910832097939863
GMGP	6	2	2020	20	-9	-2	5	sg_13	GMGP_SM3_20200411_051800_Sunrise [54.0136 -2.7855].wav_sg_13_2	1	0.873685450443993
GMGP	6	2	2020	20	-9	-2	5	sg_13	GMGP_SM3_20200411_051800_Sunrise [54.0136 -2.7855].wav_sg_13_3	1	0.898467997348667
GMGP	6	2	2020	20	-9	-2	5	sg_13	GMGP_SM3_20200411_051800_Sunrise [54.0136 -2.7855].wav_sg_13_4	1	0.902024807422605
GMGP	6	2	2020	20	-9	-2	5	sg_13	GMGP_SM3_20200411_051800_Sunrise [54.0136 -2.7855].wav_sg_13_5	1	0.913263298830674
GMGP	6	2	2020	20	-9	-2	5	sg_13	GMGP_SM3_20200411_051800_Sunrise [54.0136 -2.7855].wav_sg_13_7	1	0.912476470907201
GMGP	6	2	2020	20	-9	-2	5	sg_3	GMGP_SM3_20200411_051800_Sunrise [54.0136 -2.7855].wav_sg_3_1	1	0.624317193194375
GMGP	6	2	2020	20	-9	-2	5	sg_3	GMGP_SM3_20200411_051800_Sunrise [54.0136 -2.7855].wav_sg_3_10	1	0.661057845614165
GMGP	6	2	2020	20	-9	-2	5	sg_3	GMGP_SM3_20200411_051800_Sunrise [54.0136 -2.7855].wav_sg_3_2	1	0.658053608858859
GMGP	6	2	2020	20	-9	-2	5	sg_3	GMGP_SM3_20200411_051800_Sunrise [54.0136 -2.7855].wav_sg_3_3	1	0.673207306022469
GMGP	6	2	2020	20	-9	-2	5	sg_3	GMGP_SM3_20200411_051800_Sunrise [54.0136 -2.7855].wav_sg_3_4	1	0.708750322358602
GMGP	6	2	2020	20	-9	-2	5	sg_3	GMGP_SM3_20200411_051800_Sunrise [54.0136 -2.7855].wav_sg_3_5	1	0.626514651501199
GMGP	6	2	2020	20	-9	-2	5	sg_3	GMGP_SM3_20200411_051800_Sunrise [54.0136 -2.7855].wav_sg_3_6	1	0.577100275914811
GMGP	6	2	2020	20	-9	-2	5	sg_3	GMGP_SM3_20200411_051800_Sunrise [54.0136 -2.7855].wav_sg_3_7	1	0.666082471574525
GMGP	6	2	2020	20	-9	-2	5	sg_3	GMGP_SM3_20200411_051800_Sunrise [54.0136 -2.7855].wav_sg_3_8	1	0.683640675344301
GMGP	6	2	2020	20	-9	-2	5	sg_3	GMGP_SM3_20200411_051800_Sunrise [54.0136 -2.7855].wav_sg_3_9	1	0.673134124032781
GMGP	6	2	2020	20	1	1	5	sg_29	GMGP_Lanc2020386_sg_29_1	1	0.788427737830195
GMGP	6	2	2020	20	1	1	5	sg_29	GMGP_Lanc2020386_sg_29_10	1	0.925170424133699
GMGP	6	2	2020	20	1	1	5	sg_29	GMGP_Lanc2020386_sg_29_11	1	0.903465776622152
GMGP	6	2	2020	20	1	1	5	sg_29	GMGP_Lanc2020386_sg_29_12	1	0.877411360619066
GMGP	6	2	2020	20	1	1	5	sg_29	GMGP_Lanc2020386_sg_29_13	1	0.91349447207079
GMGP	6	2	2020	20	1	1	5	sg_29	GMGP_Lanc2020386_sg_29_3	1	0.907763200381925
GMGP	6	2	2020	20	1	1	5	sg_29	GMGP_Lanc2020386_sg_29_5	1	0.897303138932721
GMGP	6	2	2020	20	1	1	5	sg_29	GMGP_Lanc2020386_sg_29_6	1	0.93420521051258
GMGP	6	2	2020	20	1	1	5	sg_29	GMGP_Lanc2020386_sg_29_8	1	0.914893543664379
GMGP	6	2	2020	20	1	1	5	sg_29	GMGP_Lanc2020386_sg_29_9	1	0.935177281958043
GMGP	6	2	2020	20	1	1	5	sg_3	GMGP_Lanc2020386_sg_3_1	1	0.592896109440926
GMGP	6	2	2020	20	-34	-5	5	sg_3	GMGP_Lanc2020187_sg_3_1	0	0.608493100709767
GMGP	6	2	2020	20	-34	-5	5	sg_3	GMGP_Lanc2020187_sg_3_2	0	0.532963011374032
GMGP	6	2	2020	20	-34	-5	5	sg_3	GMGP_Lanc2020187_sg_3_10	0	0.557981978497643
GMGP	6	2	2020	20	-34	-5	5	sg_3	GMGP_Lanc2020187_sg_3_3	0	0.64583132150112
GMGP	6	2	2020	20	-34	-5	5	sg_3	GMGP_Lanc2020187_sg_3_5	0	0.569475213720612
GMGP	6	2	2020	20	-34	-5	5	sg_3	GMGP_Lanc2020187_sg_3_8	0	0.536717017541453
GMGP	6	2	2020	20	-34	-5	5	sg_3	GMGP_Lanc2020187_sg_3_9	0	0.62808864393676
GMLO	6	4	2018	21	-14	-2	8	sg_28	GMLO_Lanc2018251_sg_28_-14	0	0.606741653179858
GMLO	6	4	2018	21	-14	-2	8	sg_28	GMLO_Lanc2018251_sg_28_-15	0	0.326759369095609
GMLO	6	4	2018	21	-14	-2	8	sg_28	GMLO_Lanc2018251_sg_28_-16	0	0.343012735571186
GMLO	6	4	2018	21	-14	-2	8	sg_28	GMLO_Lanc2018251_sg_28_-17	0	0.517508947181747
GMLO	6	4	2018	21	-14	-2	8	sg_28	GMLO_Lanc2018251_sg_28_-2	0	0.65477495149539
GMLO	6	4	2018	21	-14	-2	8	sg_28	GMLO_Lanc2018251_sg_28_-3	0	0.780746354905637
GMLO	6	4	2018	21	-14	-2	8	sg_28	GMLO_Lanc2018251_sg_28_-4	0	0.784648860565702
GMLO	6	4	2018	21	-14	-2	8	sg_28	GMLO_Lanc2018251_sg_28_-7	0	0.604866997686978
GMLO	6	4	2018	21	-14	-2	8	sg_28	GMLO_Lanc2018251_sg_28_-9	0	0.702535642230501
GMLO	6	4	2018	21	-46	-7	8	sg_29	GMLO_Lanc2018081_sg_29_1	0	0.843487947766386
GMLO	6	4	2018	21	-46	-7	8	sg_29	GMLO_Lanc2018081_sg_29_2	0	0.964264049553449
GMLO	6	4	2018	21	-46	-7	8	sg_29	GMLO_Lanc2018081_sg_29_6	0	0.839129415432296
GMLO	6	4	2018	21	-46	-7	8	sg_29	GMLO_Lanc2018081_sg_29_7	0	0.926827364500398
GMLO	6	4	2018	21	-46	-7	8	sg_29	GMLO_Lanc2018081_sg_29_8	0	0.846489577501091
GMLO	6	4	2018	21	10	2	8	sg_29	GMLO_Lanc2018519_sg_29_1	0	0.967215939966346
GMLO	6	4	2018	21	10	2	8	sg_29	GMLO_Lanc2018519_sg_29_11	0	0.950185304628566
GMLO	6	4	2018	21	10	2	8	sg_29	GMLO_Lanc2018519_sg_29_13	0	0.95304590371107
GMLO	6	4	2018	21	10	2	8	sg_29	GMLO_Lanc2018519_sg_29_2	0	0.91641324118461
GMLO	6	4	2018	21	10	2	8	sg_29	GMLO_Lanc2018519_sg_29_27	0	0.917112073319577
GMLO	6	4	2018	21	10	2	8	sg_29	GMLO_Lanc2018519_sg_29_42	0	0.968247769665669
GMLO	6	4	2018	21	10	2	8	sg_29	GMLO_Lanc2018519_sg_29_45	0	0.937683905820626
GMLO	6	4	2018	21	10	2	8	sg_29	GMLO_Lanc2018519_sg_29_6	0	0.955300660643281
GMLO	6	4	2018	21	10	2	8	sg_29	GMLO_Lanc2018519_sg_29_7	0	0.918202088180956
GMLO	6	1	2019	23	-80	-12	9	sg_1	GMLO_Lanc2019025_sg_1_1	0	0.60295942094032
GMLO	6	1	2019	23	-80	-12	9	sg_1	GMLO_Lanc2019025_sg_1_12	0	0.610778496911181
GMLO	6	1	2019	23	-80	-12	9	sg_1	GMLO_Lanc2019025_sg_1_14	0	0.545439382504235
GMLO	6	1	2019	23	-80	-12	9	sg_1	GMLO_Lanc2019025_sg_1_16	0	0.67250542083078
GMLO	6	1	2019	23	-80	-12	9	sg_1	GMLO_Lanc2019025_sg_1_19	0	0.579221810670818
GMLO	6	1	2019	23	-80	-12	9	sg_1	GMLO_Lanc2019025_sg_1_21	0	0.601797889225957
GMLO	6	1	2019	23	-80	-12	9	sg_1	GMLO_Lanc2019025_sg_1_22	0	0.483704076218068
GMLO	6	1	2019	23	-80	-12	9	sg_1	GMLO_Lanc2019025_sg_1_23	0	0.467723404872872
GMLO	6	1	2019	23	-80	-12	9	sg_1	GMLO_Lanc2019025_sg_1_3	0	0.462605352982769
GMLO	6	2	2020	NA	-30	-5	NA	sg_28	GMLO_Lanc2020212_sg_28_1	0	0.848704774417788
GMLO	6	2	2020	NA	-30	-5	NA	sg_28	GMLO_Lanc2020212_sg_28_2	0	0.9181348406545
GMLO	6	2	2020	NA	-30	-5	NA	sg_28	GMLO_Lanc2020212_sg_28_3	0	0.829610778013595
GMLO	6	2	2020	NA	-30	-5	NA	sg_28	GMLO_Lanc2020212_sg_28_4	0	0.745190673898654
GMLO	6	2	2020	NA	-30	-5	NA	sg_28	GMLO_Lanc2020212_sg_28_5	0	0.911865477006514
GMLO	6	2	2020	NA	-30	-5	NA	sg_28	GMLO_Lanc2020212_sg_28_6	0	0.864906496254856
GMLO	6	2	2020	NA	-30	-5	NA	sg_28	GMLO_Lanc2020212_sg_28_7	0	0.860831323507908
GMLO	6	2	2020	NA	-30	-5	NA	sg_28	GMLO_Lanc2020212_sg_28_8	0	0.88173722146934
GMLO	6	2	2020	NA	-30	-5	NA	sg_28	GMLO_Lanc2020212_sg_28_9	0	0.8169615884809
GMLO	6	4	2018	21	6	1	8	sg_1	GMLO_BAR15_20180427_041300_Sunrise [54.0141 -2.7916].wav_sg_1_1	1	NA
GMLO	6	4	2018	21	6	1	8	sg_1	GMLO_BAR15_20180427_041300_Sunrise [54.0141 -2.7916].wav_sg_1_3	1	0.935354588609674
GMLO	6	4	2018	21	6	1	8	sg_1	GMLO_BAR15_20180427_041300_Sunrise [54.0141 -2.7916].wav_sg_1_4	1	0.939772156846698
GMLO	6	4	2018	21	6	1	8	sg_1	GMLO_BAR15_20180427_041300_Sunrise [54.0141 -2.7916].wav_sg_1_5	1	0.889390752474298
GMLO	6	4	2018	21	6	1	8	sg_29	GMLO_BAR15_20180427_041300_Sunrise [54.0141 -2.7916].wav_sg_29_1	1	0.925719462827253
GMLO	6	4	2018	21	6	1	8	sg_29	GMLO_BAR15_20180427_041300_Sunrise [54.0141 -2.7916].wav_sg_29_13	1	0.856851398515524
GMLO	6	4	2018	21	6	1	8	sg_29	GMLO_BAR15_20180427_041300_Sunrise [54.0141 -2.7916].wav_sg_29_16	1	0.934901734065797
GMLO	6	4	2018	21	6	1	8	sg_29	GMLO_BAR15_20180427_041300_Sunrise [54.0141 -2.7916].wav_sg_29_22	1	0.872848637602062
GMLO	6	4	2018	21	6	1	8	sg_29	GMLO_BAR15_20180427_041300_Sunrise [54.0141 -2.7916].wav_sg_29_26	1	0.829501376529268
GMLO	6	4	2018	21	6	1	8	sg_29	GMLO_BAR15_20180427_041300_Sunrise [54.0141 -2.7916].wav_sg_29_8	1	0.924257853481917
GMLO	6	1	2019	23	-7	-1	9	sg_1	GMLO_Lanc2019481_sg_1_1	1	0.436931753524615
GMLO	6	1	2019	23	-7	-1	9	sg_1	GMLO_Lanc2019481_sg_1_19	1	0.571881727759629
GMLO	6	1	2019	23	-7	-1	9	sg_1	GMLO_Lanc2019481_sg_1_20	1	0.558314376796949
GMLO	6	1	2019	23	-7	-1	9	sg_1	GMLO_Lanc2019481_sg_1_21	1	0.50496257689377
GMLO	6	1	2019	23	-7	-1	9	sg_1	GMLO_Lanc2019481_sg_1_26	1	0.600955701435445
GMLO	6	1	2019	23	-7	-1	9	sg_1	GMLO_Lanc2019481_sg_1_27	1	0.656531699980535
GMLO	6	1	2019	23	-7	-1	9	sg_1	GMLO_Lanc2019481_sg_1_3	1	0.504121231232712
GMLO	6	1	2019	23	-7	-1	9	sg_1	GMLO_Lanc2019481_sg_1_30	1	0.653412976496412
GMLO	6	1	2019	23	-7	-1	9	sg_1	GMLO_Lanc2019481_sg_1_6	1	0.570558293498747
GMLO	6	1	2019	23	-7	-1	9	sg_1	GMLO_Lanc2019481_sg_1_7	1	0.514453213700017
GMLO	6	1	2019	23	-7	-1	9	sg_1	GMLO_Lanc2019481_sg_1_8	1	0.683896130702877
GMLO	6	1	2019	23	-7	-1	9	sg_2	GMLO_Lanc2019487_sg_2_1	1	0.845468624523469
GMLO	6	1	2019	23	-7	-1	9	sg_2	GMLO_Lanc2019487_sg_2_10	1	0.927375511026725
GMLO	6	1	2019	23	-7	-1	9	sg_2	GMLO_Lanc2019487_sg_2_18	1	0.843107771356302
GMLO	6	1	2019	23	-7	-1	9	sg_2	GMLO_Lanc2019487_sg_2_3	1	0.940747834665707
GMLO	6	1	2019	23	-7	-1	9	sg_2	GMLO_Lanc2019487_sg_2_4	1	0.895403945285497
GMLO	6	1	2019	23	-7	-1	9	sg_2	GMLO_Lanc2019487_sg_2_8	1	0.967817034113438
GMLO	6	1	2019	23	-7	-1	9	sg_2	GMLO_Lanc2019487_sg_2_9	1	0.921523049138162
GMLO	6	1	2019	23	-7	-1	9	sg_28	GMLO_Lanc2019481_sg_28_1	1	0.839481396985594
GMLO	6	1	2019	23	-7	-1	9	sg_28	GMLO_Lanc2019481_sg_28_2	1	0.879028191835668
GMLO	6	1	2019	23	-7	-1	9	sg_28	GMLO_Lanc2019481_sg_28_44	1	0.827388620767584
GMLO	6	1	2019	23	-7	-1	9	sg_28	GMLO_Lanc2019481_sg_28_47	1	0.883385065384381
GMLO	6	1	2019	23	-7	-1	9	sg_28	GMLO_Lanc2019481_sg_28_5	1	0.744872029421634
GMLO	6	1	2019	23	-7	-1	9	sg_28	GMLO_Lanc2019481_sg_28_6	1	0.833193643678361
GMLO	6	1	2019	23	-7	-1	9	sg_28	GMLO_Lanc2019485_sg_28_1	1	0.881275022889023
GMLO	6	1	2019	23	-7	-1	9	sg_28	GMLO_Lanc2019487_sg_28_1	1	0.874437292787153
GMLO	6	1	2019	23	-7	-1	9	sg_29	GMLO_Lanc2019485_sg_29_1	1	0.946440911296007
GMLO	6	1	2019	23	-7	-1	9	sg_29	GMLO_Lanc2019485_sg_29_19	1	0.944785235018764
GMLO	6	1	2019	23	-7	-1	9	sg_29	GMLO_Lanc2019485_sg_29_21	1	0.936003104663935
GMLO	6	1	2019	23	-7	-1	9	sg_29	GMLO_Lanc2019485_sg_29_22	1	0.912240562822093
GMLO	6	1	2019	23	-7	-1	9	sg_29	GMLO_Lanc2019485_sg_29_23	1	0.980678140701005
GMLO	6	1	2019	23	-7	-1	9	sg_29	GMLO_Lanc2019485_sg_29_24	1	0.917934142219259
GMLO	6	1	2019	23	-7	-1	9	sg_29	GMLO_Lanc2019485_sg_29_6	1	0.892747861011557
GMLO	6	1	2019	23	-7	-1	9	sg_29	GMLO_Lanc2019485_sg_29_8	1	0.952833027867474
GMLO	6	1	2019	23	-7	-1	9	sg_29	GMLO_Lanc2019485_sg_29_9	1	0.914894388340664
GMLO	6	2	2020	NA	-9	-2	NA	sg_2	GMLO_SM4_20200410_052100.wav_sg_2_1	1	0.933395444420498
GMLO	6	2	2020	NA	-9	-2	NA	sg_2	GMLO_SM4_20200410_052100.wav_sg_2_11	1	0.905889421794505
GMLO	6	2	2020	NA	-9	-2	NA	sg_2	GMLO_SM4_20200410_052100.wav_sg_2_14	1	0.916373919583959
GMLO	6	2	2020	NA	-9	-2	NA	sg_2	GMLO_SM4_20200410_052100.wav_sg_2_21	1	0.945786265072107
GMLO	6	2	2020	NA	-9	-2	NA	sg_2	GMLO_SM4_20200410_052100.wav_sg_2_22	1	0.921021247254976
GMLO	6	2	2020	NA	-9	-2	NA	sg_2	GMLO_SM4_20200410_052100.wav_sg_2_23	1	0.938662830666541
GMLO	6	2	2020	NA	-9	-2	NA	sg_2	GMLO_SM4_20200410_052100.wav_sg_2_24	1	0.942488076529779
GMLO	6	2	2020	NA	-9	-2	NA	sg_2	GMLO_SM4_20200410_052100.wav_sg_2_27	1	0.947129329884313
GMLO	6	2	2020	NA	-9	-2	NA	sg_28	GMLO_SM4_20200410_052100.wav_sg_28_1	1	0.825640656549241
GMLO	6	2	2020	NA	-9	-2	NA	sg_29	GMLO_SM4_20200410_052100.wav_sg_29_1	1	0.896122393576598
GMLO	6	2	2020	NA	-9	-2	NA	sg_29	GMLO_SM4_20200410_052100.wav_sg_29_2	1	0.853991076938105
GMLO	6	2	2020	NA	-9	-2	NA	sg_29	GMLO_SM4_20200410_052100.wav_sg_29_28	1	0.922854450586739
GMLO	6	2	2020	NA	-9	-2	NA	sg_29	GMLO_SM4_20200410_052100.wav_sg_29_38	1	0.957068899476661
GMLO	6	2	2020	NA	-9	-2	NA	sg_29	GMLO_SM4_20200410_052100.wav_sg_29_44	1	0.936646272742584
GMLO	6	2	2020	NA	-9	-2	NA	sg_29	GMLO_SM4_20200410_052100.wav_sg_29_50	1	0.814074764892539
GMLO	6	2	2020	NA	-9	-2	NA	sg_29	GMLO_SM4_20200410_052100.wav_sg_29_69	1	0.838385881407885
GMLO	6	2	2020	NA	-9	-2	NA	sg_29	GMLO_SM4_20200410_052100.wav_sg_29_75	1	0.914212629506506
GMLO	6	2	2020	NA	-9	-2	NA	sg_29	GMLO_SM4_20200410_052100.wav_sg_29_76	1	0.843137134684269
GMLO	6	2	2020	NA	-9	-2	NA	sg_3	GMLO_SM4_20200410_052100.wav_sg_3_1	0	0.791390291997708
GMLO	6	2	2020	NA	-9	-2	NA	sg_3	GMLO_SM4_20200410_052100.wav_sg_3_10	0	0.817207976484739
GMLO	6	2	2020	NA	-9	-2	NA	sg_3	GMLO_SM4_20200410_052100.wav_sg_3_2	0	0.815647261857942
GMLO	6	2	2020	NA	-9	-2	NA	sg_3	GMLO_SM4_20200410_052100.wav_sg_3_3	0	0.832205438822621
GMLO	6	2	2020	NA	-9	-2	NA	sg_3	GMLO_SM4_20200410_052100.wav_sg_3_5	0	0.789614138703486
GMLO	6	2	2020	NA	-9	-2	NA	sg_3	GMLO_SM4_20200410_052100.wav_sg_3_6	0	0.842559672643477
GMLO	6	2	2020	NA	-9	-2	NA	sg_3	GMLO_SM4_20200410_052100.wav_sg_3_7	0	0.797004121192072
GMLO	6	2	2020	NA	-9	-2	NA	sg_3	GMLO_SM4_20200410_052100.wav_sg_3_8	0	0.80112044622889
GMLO	6	2	2020	NA	-9	-2	NA	sg_3	GMLO_SM4_20200410_052100.wav_sg_3_9	0	0.775655684348451
GMLO	6	2	2020	NA	-8	-2	NA	sg_1	GMLO_SM4_20200411_051900.wav_sg_1_1	1	0.556235187433508
GMLO	6	2	2020	NA	-8	-2	NA	sg_1	GMLO_SM4_20200411_051900.wav_sg_1_12	1	0.639763818059837
GMLO	6	2	2020	NA	-8	-2	NA	sg_1	GMLO_SM4_20200411_051900.wav_sg_1_13	1	0.636150972637113
GMLO	6	2	2020	NA	-8	-2	NA	sg_1	GMLO_SM4_20200411_051900.wav_sg_1_17	1	0.619807417018925
GMLO	6	2	2020	NA	-8	-2	NA	sg_1	GMLO_SM4_20200411_051900.wav_sg_1_21	1	0.629168459823865
GMLO	6	2	2020	NA	-8	-2	NA	sg_1	GMLO_SM4_20200411_051900.wav_sg_1_23	1	0.658837604857085
GMLO	6	2	2020	NA	-8	-2	NA	sg_1	GMLO_SM4_20200411_051900.wav_sg_1_4	1	0.620724744426677
GMLO	6	2	2020	NA	-8	-2	NA	sg_1	GMLO_SM4_20200411_051900.wav_sg_1_5	1	0.55631537548565
GMLO	6	2	2020	NA	-8	-2	NA	sg_1	GMLO_SM4_20200411_051900.wav_sg_1_6	1	0.607691686861482
GMLO	6	2	2020	NA	-8	-2	NA	sg_2	GMLO_SM4_20200411_051900.wav_sg_2_1	0	0.893609521142705
GMLO	6	2	2020	NA	-8	-2	NA	sg_2	GMLO_SM4_20200411_051900.wav_sg_2_2	0	0.898232815642166
GMLO	6	2	2020	NA	-8	-2	NA	sg_2	GMLO_SM4_20200411_051900.wav_sg_2_3	0	0.94050286094351
GMLO	6	2	2020	NA	-8	-2	NA	sg_28	GMLO_SM4_20200411_051900.wav_sg_28_1	1	0.840376092229641
GMLO	6	2	2020	NA	-8	-2	NA	sg_28	GMLO_SM4_20200411_051900.wav_sg_28_10	1	0.708127403366894
GMLO	6	2	2020	NA	-8	-2	NA	sg_28	GMLO_SM4_20200411_051900.wav_sg_28_2	1	0.831479044904627
GMLO	6	2	2020	NA	-8	-2	NA	sg_28	GMLO_SM4_20200411_051900.wav_sg_28_24	1	0.765987685603258
GMLO	6	2	2020	NA	-8	-2	NA	sg_28	GMLO_SM4_20200411_051900.wav_sg_28_3	1	0.762718522984667
GMLO	6	2	2020	NA	-8	-2	NA	sg_28	GMLO_SM4_20200411_051900.wav_sg_28_30	1	0.901242004258714
GMLO	6	2	2020	NA	-8	-2	NA	sg_28	GMLO_SM4_20200411_051900.wav_sg_28_31	1	0.868384041997018
GMLO	6	2	2020	NA	-8	-2	NA	sg_28	GMLO_SM4_20200411_051900.wav_sg_28_32	1	0.893005964601106
GMLO	6	2	2020	NA	-8	-2	NA	sg_28	GMLO_SM4_20200411_051900.wav_sg_28_33	1	0.898972328695553
GMLO	6	2	2020	NA	-8	-2	NA	sg_28	GMLO_SM4_20200411_051900.wav_sg_28_34	1	0.796952124531625
GMLO	6	2	2020	NA	-8	-2	NA	sg_29	GMLO_SM4_20200411_051900.wav_sg_29_1	1	0.767298882341771
GMLO	6	2	2020	NA	-8	-2	NA	sg_29	GMLO_SM4_20200411_051900.wav_sg_29_16	1	0.889725657204355
GMLO	6	2	2020	NA	-8	-2	NA	sg_29	GMLO_SM4_20200411_051900.wav_sg_29_18	1	0.942566197689275
GMLO	6	2	2020	NA	-8	-2	NA	sg_29	GMLO_SM4_20200411_051900.wav_sg_29_2	1	0.82530696540863
GMLO	6	2	2020	NA	-8	-2	NA	sg_29	GMLO_SM4_20200411_051900.wav_sg_29_23	1	0.862940830840699
GMLO	6	2	2020	NA	-8	-2	NA	sg_29	GMLO_SM4_20200411_051900.wav_sg_29_4	1	0.816226492992991
GMLO	6	2	2020	NA	-8	-2	NA	sg_29	GMLO_SM4_20200411_051900.wav_sg_29_40	1	0.853692167480782
GMLO	6	2	2020	NA	-8	-2	NA	sg_29	GMLO_SM4_20200411_051900.wav_sg_29_54	1	0.95988742308925
GMLO	6	2	2020	NA	-8	-2	NA	sg_29	GMLO_SM4_20200411_051900.wav_sg_29_55	1	0.909027009843435
GMLO	6	2	2020	NA	-8	-2	NA	sg_29	GMLO_SM4_20200411_051900.wav_sg_29_56	1	0.935563589278754
GMLO	6	2	2020	NA	-8	-2	NA	sg_29	GMLO_SM4_20200411_051900.wav_sg_29_6	1	0.84774574477627
GMLO	6	2	2020	NA	-8	-2	NA	sg_29	GMLO_SM4_20200411_051900.wav_sg_29_61	1	0.915406178912781
GMLO	6	2	2020	NA	15	3	NA	sg_2	GMLO_Lanc2020460_sg_2_1	1	0.939895101030143
GMLO	6	2	2020	NA	15	3	NA	sg_2	GMLO_Lanc2020460_sg_2_2	1	0.951999729419697
GMLO	6	2	2020	NA	15	3	NA	sg_2	GMLO_Lanc2020460_sg_2_3	1	NA
GMLO	6	2	2020	NA	15	3	NA	sg_2	GMLO_Lanc2020460_sg_2_4	1	0.917236949559606
GMLO	6	2	2020	NA	15	3	NA	sg_2	GMLO_Lanc2020460_sg_2_5	1	0.866265723585465
GMLO	6	2	2020	NA	15	3	NA	sg_2	GMLO_Lanc2020460_sg_2_6	1	0.855708952455366
GMRW3B	NA	5	2019	14	-23	-4	12	sg_14	GMRW3B_Lanc2019207_sg_14_1	0	0.895680348809455
GMRW3B	NA	5	2019	14	-23	-4	12	sg_14	GMRW3B_Lanc2019207_sg_14_2	0	0.821726050109218
GMRW3B	NA	5	2019	14	-23	-4	12	sg_14	GMRW3B_Lanc2019207_sg_14_3	0	0.864085182946858
GMRW3B	NA	5	2019	14	-23	-4	12	sg_5	GMRW3B_Lanc2019208_sg_5_1	0	0.76141507198791
GMRW3B	NA	5	2019	14	-23	-4	12	sg_5	GMRW3B_Lanc2019208_sg_5_2	0	0.796552327039661
GMRW3B	NA	5	2019	14	-23	-4	12	sg_5	GMRW3B_Lanc2019208_sg_5_3	0	0.862648711792312
GMRW3B	NA	5	2019	14	-23	-4	12	sg_5	GMRW3B_Lanc2019208_sg_5_6	0	0.652132502097485
GMRW3B	NA	5	2019	14	-23	-4	12	sg_5	GMRW3B_Lanc2019208_sg_5_7	0	0.910193265875395
GMRW3B	NA	5	2019	14	-23	-4	12	sg_5	GMRW3B_Lanc2019208_sg_5_8	0	0.842019228915871
GMRW3B	NA	5	2019	14	-23	-4	12	sg_5	GMRW3B_Lanc2019208_sg_5_9	0	0.841240497996613
GMRW3B	NA	5	2019	14	-8	-2	12	sg_14	GMRW3B_Lanc2019310_sg_14_1	0	0.809830505511645
GMRW3B	NA	5	2019	14	-8	-2	12	sg_14	GMRW3B_Lanc2019310_sg_14_10	0	0.790065114893799
GMRW3B	NA	5	2019	14	-8	-2	12	sg_14	GMRW3B_Lanc2019310_sg_14_11	0	NA
GMRW3B	NA	5	2019	14	-8	-2	12	sg_14	GMRW3B_Lanc2019310_sg_14_12	0	0.772143198265783
GMRW3B	NA	5	2019	14	-8	-2	12	sg_14	GMRW3B_Lanc2019310_sg_14_13	0	0.810112912087043
GMRW3B	NA	5	2019	14	-8	-2	12	sg_14	GMRW3B_Lanc2019310_sg_14_2	0	0.853744627738631
GMRW3B	NA	5	2019	14	-8	-2	12	sg_14	GMRW3B_Lanc2019310_sg_14_3	0	0.778025070424171
GMRW3B	NA	5	2019	14	-8	-2	12	sg_14	GMRW3B_Lanc2019310_sg_14_4	0	0.784398634141855
GMRW3B	NA	5	2019	14	-8	-2	12	sg_14	GMRW3B_Lanc2019310_sg_14_6	0	0.783875083597828
GMRW3B	NA	5	2019	14	-8	-2	12	sg_14	GMRW3B_Lanc2019310_sg_14_7	0	0.894808073846179
GMRW3B	NA	5	2019	14	-8	-2	12	sg_14	GMRW3B_Lanc2019310_sg_14_8	0	0.823527254224215
GMRW3B	NA	5	2019	14	-8	-2	12	sg_14	GMRW3B_Lanc2019310_sg_14_9	0	0.789491391497673
GMRW3B	NA	5	2019	14	-8	-2	12	sg_3	GMRW3B_Lanc2019310_sg_3_1	0	0.667015087463055
GMRW3B	NA	5	2019	14	-8	-2	12	sg_3	GMRW3B_Lanc2019310_sg_3_2	0	0.664527541309891
GMRW3B	NA	5	2019	14	-8	-2	12	sg_3	GMRW3B_Lanc2019310_sg_3_3	0	0.6299916949587
GMRW3B	NA	5	2019	14	-8	-2	12	sg_3	GMRW3B_Lanc2019310_sg_3_4	0	0.576512919690539
GMRW3B	NA	5	2019	14	9	2	12	sg_3	GMRW3B_SM5_20190423_045300.wav_sg_3_1	1	0.54338668971882
GMRW3B	NA	5	2019	14	9	2	12	sg_3	GMRW3B_SM5_20190423_045300.wav_sg_3_2	1	0.663411328551294
GMRW3B	NA	5	2019	14	9	2	12	sg_3	GMRW3B_SM5_20190423_045300.wav_sg_3_3	1	0.692365743604301
GMRW3B	NA	5	2019	14	9	2	12	sg_3	GMRW3B_SM5_20190423_045300.wav_sg_3_4	1	0.735051825865937
GMRW3B	NA	5	2019	14	9	2	12	sg_3	GMRW3B_SM5_20190423_045300.wav_sg_3_5	1	0.607550504098406
GMRW3B	NA	5	2019	14	9	2	12	sg_3	GMRW3B_SM5_20190423_045300.wav_sg_3_6	1	0.543868740942557
GMRW3B	NA	5	2019	14	9	2	12	sg_5	GMRW3B_SM5_20190423_045300.wav_sg_5_1	1	0.763309827400503
GMRW3B	NA	5	2019	14	9	2	12	sg_5	GMRW3B_SM5_20190423_045300.wav_sg_5_3	1	0.789412246406552
GMRW3B	NA	5	2019	14	9	2	12	sg_5	GMRW3B_SM5_20190423_045300.wav_sg_5_4	1	0.860736144413945
GMVW	NA	NA	2019	NA	-64	-10	NA	sg_10	GMVW_Lanc2019075_sg_10_1	0	0.837437810514267
GMVW	NA	NA	2019	NA	-64	-10	NA	sg_3	GMVW_Lanc2019075_sg_3_1	0	0.719027971616138
GMVW	NA	NA	2019	NA	-64	-10	NA	sg_3	GMVW_Lanc2019075_sg_3_2	0	0.49676217453276
GMVW	NA	NA	2019	NA	-64	-10	NA	sg_3	GMVW_Lanc2019075_sg_3_3	0	0.687253982515542
GMVW	NA	NA	2019	NA	-64	-10	NA	sg_3	GMVW_Lanc2019075_sg_3_4	0	0.663850805716375
GMVW	NA	NA	2019	NA	-64	-10	NA	sg_3	GMVW_Lanc2019075_sg_3_5	0	0.540814174825304
GMVW	NA	NA	2019	NA	-64	-10	NA	sg_3	GMVW_Lanc2019075_sg_3_7	0	0.485110306919477
GMVW	NA	NA	2019	NA	-64	-10	NA	sg_3	GMVW_Lanc2019075_sg_3_8	0	0.508343079055103
GNNM	5	1	2019	14	-4	-1	10	sg_17	GNNM_Lanc2019381_sg_17_1	0	0.83359218391682
GNNM	5	1	2019	14	-4	-1	10	sg_17	GNNM_Lanc2019381_sg_17_2	0	0.78937400872259
GNNM	5	1	2019	14	-4	-1	10	sg_17	GNNM_Lanc2019381_sg_17_3	0	0.829674675494218
GNNM	5	1	2019	14	-4	-1	10	sg_17	GNNM_Lanc2019381_sg_17_4	0	0.781090865508416
GNNM	5	1	2019	14	-4	-1	10	sg_17	GNNM_Lanc2019381_sg_17_5	0	0.680406433316051
GNNM	5	1	2019	14	-4	-1	10	sg_17	GNNM_Lanc2019381_sg_17_6	0	0.731901630920524
GNNM	5	1	2019	14	-4	-1	10	sg_17	GNNM_Lanc2019381_sg_17_7	0	0.652255758488862
GNNM	5	1	2019	14	-4	-1	10	sg_17	GNNM_Lanc2019381_sg_17_8	0	0.835588230552739
GNNM	5	1	2019	14	-5	-1	10	sg_1	GNNM_SM4_20190409_052600.wav_sg_1_1	1	0.886989272503536
GNNM	5	1	2019	14	-5	-1	10	sg_1	GNNM_SM4_20190409_052600.wav_sg_1_10	1	0.893354075329104
GNNM	5	1	2019	14	-5	-1	10	sg_1	GNNM_SM4_20190409_052600.wav_sg_1_11	1	0.907627019287936
GNNM	5	1	2019	14	-5	-1	10	sg_1	GNNM_SM4_20190409_052600.wav_sg_1_12	1	0.916956216305913
GNNM	5	1	2019	14	-5	-1	10	sg_1	GNNM_SM4_20190409_052600.wav_sg_1_13	1	0.867336287714568
GNNM	5	1	2019	14	-5	-1	10	sg_1	GNNM_SM4_20190409_052600.wav_sg_1_14	1	0.916011387443731
GNNM	5	1	2019	14	-5	-1	10	sg_1	GNNM_SM4_20190409_052600.wav_sg_1_15	1	0.882381009357729
GNNM	5	1	2019	14	-5	-1	10	sg_1	GNNM_SM4_20190409_052600.wav_sg_1_3	1	0.881899411493491
GNNM	5	1	2019	14	-5	-1	10	sg_1	GNNM_SM4_20190409_052600.wav_sg_1_5	1	0.880439620886958
GNNM	5	1	2019	14	-5	-1	10	sg_1	GNNM_SM4_20190409_052600.wav_sg_1_6	1	0.855606214305114
GNNM	5	1	2019	14	-5	-1	10	sg_10	GNNM_SM4_20190409_052600.wav_sg_10_1	1	0.797596842984597
GNNM	5	1	2019	14	-5	-1	10	sg_10	GNNM_SM4_20190409_052600.wav_sg_10_3	1	0.897626442586086
GNNM	5	1	2019	14	-5	-1	10	sg_10	GNNM_SM4_20190409_052600.wav_sg_10_4	1	0.87652031771405
GNNM	5	1	2019	14	-5	-1	10	sg_10	GNNM_SM4_20190409_052600.wav_sg_10_5	1	0.652917029156565
GNNM	5	1	2019	14	-5	-1	10	sg_10	GNNM_SM4_20190409_052600.wav_sg_10_6	1	0.719337010755795
GNNM	5	1	2019	14	-5	-1	10	sg_17	GNNM_SM4_20190409_052600.wav_sg_17_1	1	0.801019743017368
GNNM	5	1	2019	14	-5	-1	10	sg_17	GNNM_SM4_20190409_052600.wav_sg_17_10	1	0.879893107200636
GNNM	5	1	2019	14	-5	-1	10	sg_17	GNNM_SM4_20190409_052600.wav_sg_17_11	1	NA
GNNM	5	1	2019	14	-5	-1	10	sg_17	GNNM_SM4_20190409_052600.wav_sg_17_12	1	0.884178279725548
GNNM	5	1	2019	14	-5	-1	10	sg_17	GNNM_SM4_20190409_052600.wav_sg_17_13	1	0.866457585127417
GNNM	5	1	2019	14	-5	-1	10	sg_17	GNNM_SM4_20190409_052600.wav_sg_17_5	1	0.84350829710574
GNNM	5	1	2019	14	-5	-1	10	sg_17	GNNM_SM4_20190409_052600.wav_sg_17_8	1	NA
GNNM	5	1	2019	14	-5	-1	10	sg_17	GNNM_SM4_20190409_052600.wav_sg_17_9	1	0.895040087385164
GNNM	5	1	2019	14	-5	-1	10	sg_28	GNNM_SM4_20190409_052600.wav_sg_28_1	1	0.672586433708014
GNNM	5	1	2019	14	-5	-1	10	sg_28	GNNM_SM4_20190409_052600.wav_sg_28_10	1	0.659961483381775
GNNM	5	1	2019	14	-5	-1	10	sg_28	GNNM_SM4_20190409_052600.wav_sg_28_12	1	0.68234722935172
GNNM	5	1	2019	14	-5	-1	10	sg_28	GNNM_SM4_20190409_052600.wav_sg_28_16	1	0.670036283386506
GNNM	5	1	2019	14	-5	-1	10	sg_28	GNNM_SM4_20190409_052600.wav_sg_28_18	1	0.502767217366693
GNNM	5	1	2019	14	-5	-1	10	sg_28	GNNM_SM4_20190409_052600.wav_sg_28_26	1	0.713935797328712
GNNM	5	1	2019	14	-5	-1	10	sg_28	GNNM_SM4_20190409_052600.wav_sg_28_27	1	0.688453859431561
GNNM	5	1	2019	14	-5	-1	10	sg_28	GNNM_SM4_20190409_052600.wav_sg_28_5	1	0.716621522685547
GNNM	5	1	2019	14	-5	-1	10	sg_28	GNNM_SM4_20190409_052600.wav_sg_28_6	1	0.639585106976865
GNNM	5	1	2019	14	-5	-1	10	sg_28	GNNM_SM4_20190409_052600.wav_sg_28_9	1	0.721391914004973
GNNM	5	1	2019	14	-5	-1	10	sg_3	GNNM_SM4_20190409_052600.wav_sg_3_1	1	0.866694673382707
GNNM	5	1	2019	14	-5	-1	10	sg_3	GNNM_SM4_20190409_052600.wav_sg_3_10	1	0.915615450905781
GNNM	5	1	2019	14	-5	-1	10	sg_3	GNNM_SM4_20190409_052600.wav_sg_3_14	1	0.899509740933913
GNNM	5	1	2019	14	-5	-1	10	sg_3	GNNM_SM4_20190409_052600.wav_sg_3_15	1	0.932086215855877
GNNM	5	1	2019	14	-5	-1	10	sg_3	GNNM_SM4_20190409_052600.wav_sg_3_16	1	NA
GNNM	5	1	2019	14	-5	-1	10	sg_3	GNNM_SM4_20190409_052600.wav_sg_3_17	1	0.903096577787422
GNNM	5	1	2019	14	-5	-1	10	sg_3	GNNM_SM4_20190409_052600.wav_sg_3_4	1	0.890788803424354
GNNM	5	1	2019	14	-5	-1	10	sg_3	GNNM_SM4_20190409_052600.wav_sg_3_7	1	0.908904652252523
GNNM	5	1	2019	14	-5	-1	10	sg_3	GNNM_SM4_20190409_052600.wav_sg_3_9	1	0.924974410243499
GNNM	5	1	2019	14	-4	-1	10	sg_10	GNNM_SM4_20190410_052300.wav_sg_10_1	1	0.77763347712662
GNNM	5	1	2019	14	-4	-1	10	sg_10	GNNM_SM4_20190410_052300.wav_sg_10_2	1	0.724159919465779
GNNM	5	1	2019	14	-4	-1	10	sg_10	GNNM_SM4_20190410_052300.wav_sg_10_3	1	0.764366456028197
GNNM	5	1	2019	14	-4	-1	10	sg_10	GNNM_SM4_20190410_052300.wav_sg_10_6	1	0.725029683242288
GNNM	5	1	2019	14	-4	-1	10	sg_17	GNNM_SM4_20190410_052300.wav_sg_17_1	1	0.878227694347596
GNNM	5	1	2019	14	-4	-1	10	sg_17	GNNM_SM4_20190410_052300.wav_sg_17_2	1	0.898700184616677
GNNM	5	1	2019	14	-4	-1	10	sg_17	GNNM_SM4_20190410_052300.wav_sg_17_3	1	0.935249775410359
GNNM	5	1	2019	14	-4	-1	10	sg_17	GNNM_SM4_20190410_052300.wav_sg_17_4	1	0.829232852679994
GNNM	5	1	2019	14	-4	-1	10	sg_17	GNNM_SM4_20190410_052300.wav_sg_17_5	1	0.946280885596188
GNNM	5	1	2019	14	-4	-1	10	sg_17	GNNM_SM4_20190410_052300.wav_sg_17_6	1	0.909960814169998
GORM	3	2	2018	25	-49	-7	9	sg_14	GORM_Lanc2018087_sg_14_1	0	0.846554886901319
GORM	3	2	2018	25	-49	-7	9	sg_14	GORM_Lanc2018087_sg_14_12	0	0.892925987040063
GORM	3	2	2018	25	-49	-7	9	sg_14	GORM_Lanc2018087_sg_14_13	0	0.826971671979526
GORM	3	2	2018	25	-49	-7	9	sg_14	GORM_Lanc2018087_sg_14_14	0	0.836013090864427
GORM	3	2	2018	25	-49	-7	9	sg_14	GORM_Lanc2018087_sg_14_15	0	0.855735565948932
GORM	3	2	2018	25	-49	-7	9	sg_14	GORM_Lanc2018087_sg_14_17	0	0.822211521976211
GORM	3	2	2018	25	-49	-7	9	sg_14	GORM_Lanc2018087_sg_14_2	0	0.86790635923837
GORM	3	2	2018	25	-49	-7	9	sg_14	GORM_Lanc2018087_sg_14_23	0	0.872639329003076
GORM	3	2	2018	25	-49	-7	9	sg_14	GORM_Lanc2018087_sg_14_27	0	0.874415732681868
GORM	3	2	2018	25	-49	-7	9	sg_14	GORM_Lanc2018087_sg_14_3	0	0.851956177612585
GORM	3	1	2019	15	-55	-8	9	sg_14	GORM_Lanc2019108_sg_14_1	0	0.902237928168676
GORM	3	1	2019	15	-55	-8	9	sg_14	GORM_Lanc2019108_sg_14_21	0	0.906632106801036
GORM	3	1	2019	15	-55	-8	9	sg_14	GORM_Lanc2019108_sg_14_23	0	0.870788252650335
GORM	3	1	2019	15	-55	-8	9	sg_14	GORM_Lanc2019108_sg_14_25	0	0.887247948584116
GORM	3	1	2019	15	-55	-8	9	sg_14	GORM_Lanc2019108_sg_14_26	0	0.814027658504375
GORM	3	1	2019	15	-55	-8	9	sg_14	GORM_Lanc2019108_sg_14_27	0	0.867223639804699
GORM	3	1	2019	15	-55	-8	9	sg_14	GORM_Lanc2019108_sg_14_29	0	0.895195578112597
GORM	3	1	2019	15	-55	-8	9	sg_14	GORM_Lanc2019108_sg_14_31	0	0.894305565427541
GORM	3	1	2019	15	-55	-8	9	sg_14	GORM_Lanc2019108_sg_14_6	0	0.904163723300495
GORM	3	1	2019	15	-55	-8	9	sg_14	GORM_Lanc2019108_sg_14_7	0	0.872125040716552
GORM	3	1	2019	15	-55	-8	9	sg_14	GORM_Lanc2019108_sg_14_9	0	0.831952948470503
GORM	3	2	2018	25	11	2	9	sg_3	GORM_Lanc2018543_sg_3_1	1	NA
GORM	3	2	2018	25	11	2	9	sg_3	GORM_Lanc2018543_sg_3_2	1	NA
GORM	3	2	2018	25	11	2	9	sg_3	GORM_Lanc2018543_sg_3_3	1	NA
GORM	3	1	2019	15	-5	-1	9	sg_17	GORM_Lanc2019373_sg_17_1	1	0.855647339705296
GORM	3	1	2019	15	-5	-1	9	sg_17	GORM_Lanc2019373_sg_17_10	1	0.780117986199819
GORM	3	1	2019	15	-5	-1	9	sg_17	GORM_Lanc2019373_sg_17_12	1	0.803229405114146
GORM	3	1	2019	15	-5	-1	9	sg_17	GORM_Lanc2019373_sg_17_15	1	0.884162718305373
GORM	3	1	2019	15	-5	-1	9	sg_17	GORM_Lanc2019373_sg_17_2	1	0.79984746922145
GORM	3	1	2019	15	-5	-1	9	sg_17	GORM_Lanc2019373_sg_17_3	1	0.867366985482242
GORM	3	1	2019	15	-5	-1	9	sg_17	GORM_Lanc2019373_sg_17_5	1	0.868494825303329
GORM	3	1	2019	15	-5	-1	9	sg_17	GORM_Lanc2019373_sg_17_6	1	0.795687656339452
GORM	3	1	2019	15	-5	-1	9	sg_17	GORM_Lanc2019373_sg_17_8	1	0.821265825916836
GORM	3	1	2019	15	-5	-1	9	sg_17	GORM_Lanc2019373_sg_17_9	1	0.862720229150588
GORM	3	1	2019	15	-5	-1	9	sg_3	GORM_Lanc2019367_sg_3_1	1	0.661888620447
GORM	3	1	2019	15	-5	-1	9	sg_3	GORM_Lanc2019367_sg_3_10	1	0.695933531125061
GORM	3	1	2019	15	-5	-1	9	sg_3	GORM_Lanc2019367_sg_3_12	1	0.71214256188108
GORM	3	1	2019	15	-5	-1	9	sg_3	GORM_Lanc2019367_sg_3_14	1	0.730424135084175
GORM	3	1	2019	15	-5	-1	9	sg_3	GORM_Lanc2019367_sg_3_15	1	NA
GORM	3	1	2019	15	-5	-1	9	sg_3	GORM_Lanc2019367_sg_3_16	1	NA
GORM	3	1	2019	15	-5	-1	9	sg_3	GORM_Lanc2019367_sg_3_19	1	0.696984463701222
GORM	3	1	2019	15	-5	-1	9	sg_3	GORM_Lanc2019367_sg_3_3	1	0.706026557448475
GORM	3	1	2019	15	-5	-1	9	sg_3	GORM_Lanc2019367_sg_3_8	1	0.738524556562112
GRW3VM	3	1	2019	13	-2	-1	10	sg_10	GRW3VM_Lanc2019398_sg_10_1	1	0.835094559590885
GRW3VM	3	1	2019	13	-2	-1	10	sg_10	GRW3VM_Lanc2019398_sg_10_2	1	0.803273823046356
GRW3VM	3	1	2019	13	-2	-1	10	sg_10	GRW3VM_Lanc2019398_sg_10_3	1	0.815415004925853
GRW3VM	3	1	2019	13	-2	-1	10	sg_10	GRW3VM_Lanc2019398_sg_10_4	1	NA
GRW3VM	3	1	2019	13	-2	-1	10	sg_10	GRW3VM_Lanc2019398_sg_10_6	1	0.80386641108331
GRW3VM	3	1	2019	13	-2	-1	10	sg_3	GRW3VM_Lanc2019393_sg_3_1	1	0.656113370704163
GRW3VM	3	1	2019	13	-2	-1	10	sg_3	GRW3VM_Lanc2019393_sg_3_2	1	0.661548404653052
GRW3VM	3	1	2019	13	-2	-1	10	sg_3	GRW3VM_Lanc2019393_sg_3_23	1	0.621664411092177
GRW3VM	3	1	2019	13	-2	-1	10	sg_3	GRW3VM_Lanc2019393_sg_3_24	1	0.599834174197316
GRW3VM	3	1	2019	13	-2	-1	10	sg_5	GRW3VM_Lanc2019399_sg_5_1	1	0.796167152689924
GRW3VM	3	1	2019	13	-2	-1	10	sg_5	GRW3VM_Lanc2019399_sg_5_10	1	0.90674162619175
GRW3VM	3	1	2019	13	-2	-1	10	sg_5	GRW3VM_Lanc2019399_sg_5_11	1	0.892105753894426
GRW3VM	3	1	2019	13	-2	-1	10	sg_5	GRW3VM_Lanc2019399_sg_5_14	1	0.928948816343349
GRW3VM	3	1	2019	13	-2	-1	10	sg_5	GRW3VM_Lanc2019399_sg_5_2	1	0.942093374693023
GRW3VM	3	1	2019	13	-2	-1	10	sg_5	GRW3VM_Lanc2019399_sg_5_3	1	0.925924548359851
GRW3VM	3	1	2019	13	-2	-1	10	sg_5	GRW3VM_Lanc2019399_sg_5_4	1	NA
GRW3VM	3	1	2019	13	-2	-1	10	sg_5	GRW3VM_Lanc2019399_sg_5_5	1	0.933203015809418
GRW3VM	3	1	2019	13	-2	-1	10	sg_5	GRW3VM_Lanc2019399_sg_5_6	1	0.974885748223251
GRW3VM	3	1	2019	13	-2	-1	10	sg_5	GRW3VM_Lanc2019399_sg_5_7	1	0.545453810166499
GRW3VM	3	1	2019	13	21	4	10	sg_5	GRW3VM_Lanc2019595_sg_5_1	1	0.881646671689706
GRW3VM	3	1	2019	13	21	4	10	sg_5	GRW3VM_Lanc2019595_sg_5_11	1	0.828795817012802
GRW3VM	3	1	2019	13	21	4	10	sg_5	GRW3VM_Lanc2019595_sg_5_12	1	0.773239360279634
GRW3VM	3	1	2019	13	21	4	10	sg_5	GRW3VM_Lanc2019595_sg_5_2	1	0.78228664128845
GRW3VM	3	1	2019	13	21	4	10	sg_5	GRW3VM_Lanc2019595_sg_5_3	1	0.929036813816917
GRW3VM	3	1	2019	13	21	4	10	sg_5	GRW3VM_Lanc2019595_sg_5_4	1	0.837726404755842
GRW3VM	3	1	2019	13	21	4	10	sg_5	GRW3VM_Lanc2019595_sg_5_5	1	0.790091352814789
GRW3VM	3	1	2019	13	21	4	10	sg_5	GRW3VM_Lanc2019595_sg_5_6	1	0.832847738672454
GRW3VM	3	1	2019	13	21	4	10	sg_5	GRW3VM_Lanc2019595_sg_5_7	1	0.774819661074836
GRW3VM	3	1	2019	13	-26	-4	10	sg_10	GRW3VM_Lanc2019195_sg_10_1	0	NA
GRW3VM	3	1	2019	13	-26	-4	10	sg_10	GRW3VM_Lanc2019195_sg_10_2	0	NA
GRW3VM	3	1	2019	13	-26	-4	10	sg_10	GRW3VM_Lanc2019195_sg_10_3	0	0.913588253688947
GRW3VM	3	1	2019	13	-26	-4	10	sg_10	GRW3VM_Lanc2019195_sg_10_4	0	0.852155264701105
GRW3VM	3	1	2019	13	-26	-4	10	sg_10	GRW3VM_Lanc2019195_sg_10_5	0	0.845635407362291
GRW3VM	3	1	2019	13	-26	-4	10	sg_10	GRW3VM_Lanc2019195_sg_10_6	0	0.912777783247172
GRW3VM	3	1	2019	13	-26	-4	10	sg_10	GRW3VM_Lanc2019195_sg_10_7	0	0.803296609115328
GRW3VM	3	1	2019	13	-26	-4	10	sg_10	GRW3VM_Lanc2019195_sg_10_8	0	0.822618931811762
GVWM	3	1	2020	18	-27	-4	9	sg_14	GVWM_Lanc2020229_sg_14_1	0	NA
GVWM	3	1	2020	18	-27	-4	9	sg_14	GVWM_Lanc2020229_sg_14_2	0	0.839892916686619
GVWM	3	1	2020	18	-27	-4	9	sg_14	GVWM_Lanc2020229_sg_14_3	0	NA
GVWM	3	1	2020	18	1	1	9	sg_14	GVWM_Lanc2020358_sg_14_1	1	0.799891639280548
GVWM	3	1	2020	18	1	1	9	sg_14	GVWM_Lanc2020358_sg_14_3	1	0.78603931059274
GVWM	3	1	2020	18	1	1	9	sg_14	GVWM_Lanc2020358_sg_14_37	1	0.883433683468005
GVWM	3	1	2020	18	1	1	9	sg_14	GVWM_Lanc2020358_sg_14_4	1	0.834831711903725
GVWM	3	1	2020	18	1	1	9	sg_14	GVWM_Lanc2020358_sg_14_45	1	0.904308286649161
GVWM	3	1	2020	18	1	1	9	sg_14	GVWM_Lanc2020358_sg_14_53	1	0.799720081500626
GVWM	3	1	2020	18	1	1	9	sg_14	GVWM_Lanc2020358_sg_14_7	1	0.839616559072871
GVWM	3	1	2020	18	1	1	9	sg_14	GVWM_Lanc2020358_sg_14_8	1	0.867601493331998
GVWM	3	1	2020	18	1	1	9	sg_14	GVWM_Lanc2020358_sg_14_9	1	0.790269191825469
GVWM	3	1	2020	18	2	1	9	sg_14	GVWM_Lanc2020408_sg_14_1	0	0.845401315759595
GVWM	3	1	2020	18	2	1	9	sg_14	GVWM_Lanc2020408_sg_14_10	0	0.857582954046183
GVWM	3	1	2020	18	2	1	9	sg_14	GVWM_Lanc2020408_sg_14_3	0	0.837202750855259
GVWM	3	1	2020	18	2	1	9	sg_14	GVWM_Lanc2020408_sg_14_4	0	0.845110670396734
GVWM	3	1	2020	18	2	1	9	sg_14	GVWM_Lanc2020408_sg_14_5	0	0.81193795542016
GVWM	3	1	2020	18	2	1	9	sg_14	GVWM_Lanc2020408_sg_14_8	0	0.842973706693234
GVWM	3	1	2020	18	-36	-6	9	sg_14	GVWM_Lanc2020160_sg_14_10	0	0.824150914172093
GVWM	3	1	2020	18	-36	-6	9	sg_14	GVWM_Lanc2020160_sg_14_12	0	0.860596795222045
GVWM	3	1	2020	18	-36	-6	9	sg_14	GVWM_Lanc2020160_sg_14_9	0	0.822632818854482
GVWM	3	1	2020	18	-36	-6	9	sg_14	GVWM_Lanc2020160_sg_14_1	0	0.790445009560953
GVWM	3	1	2020	18	-36	-6	9	sg_14	GVWM_Lanc2020160_sg_14_21	0	NA
GVWM	3	1	2020	18	-36	-6	9	sg_14	GVWM_Lanc2020160_sg_14_22	0	0.762839782226211
GVWM	3	1	2020	18	-36	-6	9	sg_14	GVWM_Lanc2020160_sg_14_3	0	0.806313027998894
GVWM	3	1	2020	18	-36	-6	9	sg_14	GVWM_Lanc2020160_sg_14_31	0	0.86165599559
GVWM	3	1	2020	18	-36	-6	9	sg_14	GVWM_Lanc2020160_sg_14_32	0	0.794682450944337
GVWM	3	1	2020	18	-36	-6	9	sg_14	GVWM_Lanc2020160_sg_14_38	0	0.754393886505473
GVWM	3	1	2020	18	-36	-6	9	sg_14	GVWM_Lanc2020160_sg_14_39	0	0.763958046735424
GVWM	3	1	2020	18	-36	-6	9	sg_14	GVWM_Lanc2020160_sg_14_4	0	0.788339234624108
GVWM	3	1	2020	18	-36	-6	9	sg_14	GVWM_Lanc2020160_sg_14_40	0	0.792947770718796
GVWM	3	1	2020	18	-36	-6	9	sg_14	GVWM_Lanc2020160_sg_14_42	0	0.836639412866064
GVWM	3	1	2020	18	-36	-6	9	sg_14	GVWM_Lanc2020160_sg_14_44	0	0.804611862552958
GVWM	3	1	2020	18	-36	-6	9	sg_14	GVWM_Lanc2020160_sg_14_8	0	NA
GWRM	5	4	2018	23	-49	-7	10	sg_3	GWRM_Lanc2018069_sg_3_1	0	0.658878098622655
GWRM	5	2	2019	17	-27	-4	10	sg_3	GWRM_Lanc2019206_sg_3_1	0	0.67198495428753
GWRM	5	2	2019	17	-27	-4	10	sg_3	GWRM_Lanc2019206_sg_3_2	0	0.655871763259078
GWRM	5	2	2019	17	-27	-4	10	sg_3	GWRM_Lanc2019206_sg_3_3	0	0.722455018878571
GWRM	5	2	2019	17	-27	-4	10	sg_5	GWRM_Lanc2019203_sg_5_1	0	0.316340091541336
GWRM	5	2	2019	17	-27	-4	10	sg_5	GWRM_Lanc2019203_sg_5_2	0	0.767913784220526
GWRM	5	2	2019	17	-25	-4	10	sg_5	GWRM_Lanc2019218_sg_5_1	0	0.642840187156968
GWRM	5	2	2019	17	-25	-4	10	sg_5	GWRM_Lanc2019218_sg_5_2	0	0.67732368451338
GWRM	5	2	2019	17	13	2	10	sg_14	GWRM_Lanc2019586_sg_14_1	0	0.71808777242944
GWRM	5	2	2019	17	13	2	10	sg_14	GWRM_Lanc2019586_sg_14_19	0	0.81587045951341
GWRM	5	2	2019	17	13	2	10	sg_14	GWRM_Lanc2019586_sg_14_20	0	0.647674415494832
GWRM	5	2	2019	17	13	2	10	sg_14	GWRM_Lanc2019586_sg_14_21	0	0.81817289968743
GWRM	5	2	2019	17	13	2	10	sg_14	GWRM_Lanc2019586_sg_14_25	0	0.790451701960759
GWRM	5	2	2019	17	13	2	10	sg_14	GWRM_Lanc2019586_sg_14_26	0	0.753926568564146
GWRM	5	2	2019	17	13	2	10	sg_14	GWRM_Lanc2019586_sg_14_27	0	0.730748386329432
GWRM	5	2	2019	17	13	2	10	sg_14	GWRM_Lanc2019586_sg_14_28	0	0.72606852651341
GWRM	5	2	2019	17	13	2	10	sg_14	GWRM_Lanc2019586_sg_14_6	0	0.713941931005514
GWRM	5	2	2019	17	13	2	10	sg_14	GWRM_Lanc2019586_sg_14_7	0	0.821923624077942
GWRM	5	4	2018	23	-28	-4	10	sg_17	GWRM_SM3_20180326_042900_Sunrise.wav_sg_17_1	0	0.690570268616008
GWRM	5	4	2018	23	-28	-4	10	sg_17	GWRM_SM3_20180326_042900_Sunrise.wav_sg_17_4	0	NA
GWRM	5	4	2018	23	0	1	10	sg_14	GWRM_BAR5_20180423_042200_Sunrise [54.0127 -2.7877].wav_sg_14_1	0	0.880471159367585
GWRM	5	4	2018	23	0	1	10	sg_14	GWRM_BAR5_20180423_042200_Sunrise [54.0127 -2.7877].wav_sg_14_2	1	0.767026374442615
GWRM	5	4	2018	23	0	1	10	sg_14	GWRM_BAR5_20180423_042200_Sunrise [54.0127 -2.7877].wav_sg_14_4	1	NA
GWRM	5	4	2018	23	0	1	10	sg_3	GWRM_BAR5_20180423_042200_Sunrise [54.0127 -2.7877].wav_sg_3_1	1	0.687398335684747
GWRM	5	4	2018	23	0	1	10	sg_3	GWRM_BAR5_20180423_042200_Sunrise [54.0127 -2.7877].wav_sg_3_2	1	0.658171804790031
GWRM	5	4	2018	23	0	1	10	sg_3	GWRM_BAR5_20180423_042200_Sunrise [54.0127 -2.7877].wav_sg_3_3	1	0.748667218575385
GWRM	5	4	2018	23	0	1	10	sg_3	GWRM_BAR5_20180423_042200_Sunrise [54.0127 -2.7877].wav_sg_3_4	1	0.604894696563658
GWRM	5	4	2018	23	1	1	10	sg_10	GWRM_Lanc2018433_sg_10_1	1	0.753433022703931
GWRM	5	4	2018	23	1	1	10	sg_10	GWRM_Lanc2018433_sg_10_11	1	0.773001639790046
GWRM	5	4	2018	23	1	1	10	sg_10	GWRM_Lanc2018433_sg_10_19	1	0.841101447161528
GWRM	5	4	2018	23	1	1	10	sg_10	GWRM_Lanc2018433_sg_10_23	1	0.815444615114441
GWRM	5	4	2018	23	1	1	10	sg_10	GWRM_Lanc2018433_sg_10_3	1	0.852155835702226
GWRM	5	4	2018	23	1	1	10	sg_10	GWRM_Lanc2018433_sg_10_5	1	0.878033026601997
GWRM	5	4	2018	23	1	1	10	sg_10	GWRM_Lanc2018433_sg_10_6	1	0.847366951649169
GWRM	5	4	2018	23	1	1	10	sg_10	GWRM_Lanc2018433_sg_10_8	1	0.823284777524688
GWRM	5	4	2018	23	1	1	10	sg_14	GWRM_Lanc2018435_sg_14_1	1	0.882914118234315
GWRM	5	4	2018	23	1	1	10	sg_14	GWRM_Lanc2018435_sg_14_14	1	0.93072578519611
GWRM	5	4	2018	23	1	1	10	sg_14	GWRM_Lanc2018435_sg_14_16	1	0.893179123257767
GWRM	5	4	2018	23	1	1	10	sg_14	GWRM_Lanc2018435_sg_14_17	1	0.941329495666435
GWRM	5	4	2018	23	1	1	10	sg_14	GWRM_Lanc2018435_sg_14_2	1	0.886619331573991
GWRM	5	4	2018	23	1	1	10	sg_14	GWRM_Lanc2018435_sg_14_21	1	0.90085354922081
GWRM	5	4	2018	23	1	1	10	sg_14	GWRM_Lanc2018435_sg_14_9	1	0.887713532145978
GWRM	5	4	2018	23	1	1	10	sg_3	GWRM_Lanc2018433_sg_3_1	1	0.642793730344023
GWRM	5	4	2018	23	1	1	10	sg_3	GWRM_Lanc2018433_sg_3_10	1	0.677418666022575
GWRM	5	4	2018	23	1	1	10	sg_3	GWRM_Lanc2018433_sg_3_12	1	0.66037535340619
GWRM	5	4	2018	23	1	1	10	sg_3	GWRM_Lanc2018433_sg_3_13	1	0.585227630058899
GWRM	5	4	2018	23	1	1	10	sg_3	GWRM_Lanc2018433_sg_3_2	1	0.667389583383845
GWRM	5	4	2018	23	1	1	10	sg_3	GWRM_Lanc2018433_sg_3_4	1	0.674283291985223
GWRM	5	4	2018	23	1	1	10	sg_3	GWRM_Lanc2018433_sg_3_5	1	0.628729659931384
GWRM	5	4	2018	23	1	1	10	sg_3	GWRM_Lanc2018433_sg_3_6	1	0.708140481055733
GWRM	5	4	2018	23	1	1	10	sg_3	GWRM_Lanc2018433_sg_3_7	1	0.716896642614852
GWRM	5	4	2018	23	1	1	10	sg_3	GWRM_Lanc2018433_sg_3_8	1	0.599368936930338
GWRM	5	4	2018	23	1	1	10	sg_3	GWRM_Lanc2018433_sg_3_9	1	0.640567851396202
GWRM	5	4	2018	23	8	2	10	sg_10	GWRM_BAR5_20180501_040500_Sunrise [54.0072 -2.7819].wav_sg_10_1	1	0.811735633946987
GWRM	5	4	2018	23	8	2	10	sg_10	GWRM_BAR5_20180501_040500_Sunrise [54.0072 -2.7819].wav_sg_10_11	1	0.789814503213212
GWRM	5	4	2018	23	8	2	10	sg_10	GWRM_BAR5_20180501_040500_Sunrise [54.0072 -2.7819].wav_sg_10_15	1	0.783827094977281
GWRM	5	4	2018	23	8	2	10	sg_17	GWRM_BAR5_20180501_040500_Sunrise [54.0072 -2.7819].wav_sg_17_1	1	0.649411988782402
GWRM	5	4	2018	23	8	2	10	sg_17	GWRM_BAR5_20180501_040500_Sunrise [54.0072 -2.7819].wav_sg_17_12	1	0.825988385929942
GWRM	5	4	2018	23	8	2	10	sg_17	GWRM_BAR5_20180501_040500_Sunrise [54.0072 -2.7819].wav_sg_17_15	1	0.818899914996741
GWRM	5	4	2018	23	8	2	10	sg_17	GWRM_BAR5_20180501_040500_Sunrise [54.0072 -2.7819].wav_sg_17_16	1	0.709372974031074
GWRM	5	4	2018	23	8	2	10	sg_17	GWRM_BAR5_20180501_040500_Sunrise [54.0072 -2.7819].wav_sg_17_3	1	0.787794160421622
GWRM	5	4	2018	23	8	2	10	sg_17	GWRM_BAR5_20180501_040500_Sunrise [54.0072 -2.7819].wav_sg_17_9	1	0.779536014631717
GWRM	5	4	2018	23	8	2	10	sg_3	GWRM_BAR5_20180501_040500_Sunrise [54.0072 -2.7819].wav_sg_3_1	1	0.747915039429347
GWRM	5	4	2018	23	8	2	10	sg_3	GWRM_BAR5_20180501_040500_Sunrise [54.0072 -2.7819].wav_sg_3_11	1	0.732731276871838
GWRM	5	4	2018	23	8	2	10	sg_3	GWRM_BAR5_20180501_040500_Sunrise [54.0072 -2.7819].wav_sg_3_17	1	0.719121443242392
GWRM	5	4	2018	23	8	2	10	sg_3	GWRM_BAR5_20180501_040500_Sunrise [54.0072 -2.7819].wav_sg_3_6	1	0.736400746958006
GWRM	5	4	2018	23	8	2	10	sg_3	GWRM_BAR5_20180501_040500_Sunrise [54.0072 -2.7819].wav_sg_3_9	1	0.73613318922813
GWRM	5	4	2018	23	8	2	10	sg_5	GWRM_BAR5_20180501_040500_Sunrise [54.0072 -2.7819].wav_sg_5_1	1	0.688409985501105
GWRM	5	4	2018	23	8	2	10	sg_5	GWRM_BAR5_20180501_040500_Sunrise [54.0072 -2.7819].wav_sg_5_14	1	0.652534916441775
GWRM	5	4	2018	23	8	2	10	sg_5	GWRM_BAR5_20180501_040500_Sunrise [54.0072 -2.7819].wav_sg_5_20	1	0.711649524448945
GWRM	5	4	2018	23	8	2	10	sg_5	GWRM_BAR5_20180501_040500_Sunrise [54.0072 -2.7819].wav_sg_5_26	1	0.622618983692034
GWRM	5	4	2018	23	8	2	10	sg_5	GWRM_BAR5_20180501_040500_Sunrise [54.0072 -2.7819].wav_sg_5_35	1	0.699876680729332
GWRM	5	4	2018	23	8	2	10	sg_5	GWRM_BAR5_20180501_040500_Sunrise [54.0072 -2.7819].wav_sg_5_8	1	0.682258835700673
GWRM	5	4	2018	23	15	3	10	sg_14	GWRM_BAR5_20180508_035100_Sunrise [54.0077 -2.7852].wav_sg_14_1	0	0.695275106751063
GWRM	5	4	2018	23	15	3	10	sg_14	GWRM_BAR5_20180508_035100_Sunrise [54.0077 -2.7852].wav_sg_14_2	0	0.832045779111328
GWRM	5	4	2018	23	15	3	10	sg_14	GWRM_BAR5_20180508_035100_Sunrise [54.0077 -2.7852].wav_sg_14_3	0	0.752380372744572
GWRM	5	4	2018	23	15	3	10	sg_17	GWRM_BAR5_20180508_035100_Sunrise [54.0077 -2.7852].wav_sg_17_1	1	0.635596926306012
GWRM	5	4	2018	23	15	3	10	sg_17	GWRM_BAR5_20180508_035100_Sunrise [54.0077 -2.7852].wav_sg_17_7	1	0.680471450648513
GWRM	5	4	2018	23	15	3	10	sg_17	GWRM_BAR5_20180508_035100_Sunrise [54.0077 -2.7852].wav_sg_17_8	1	0.605164220641333
GWRM	5	4	2018	23	15	3	10	sg_5	GWRM_BAR5_20180508_035100_Sunrise [54.0077 -2.7852].wav_sg_5_1	1	0.685716458172854
GWRM	5	4	2018	23	15	3	10	sg_5	GWRM_BAR5_20180508_035100_Sunrise [54.0077 -2.7852].wav_sg_5_16	1	0.645287013359663
GWRM	5	4	2018	23	15	3	10	sg_5	GWRM_BAR5_20180508_035100_Sunrise [54.0077 -2.7852].wav_sg_5_29	1	0.639825671821606
GWRM	5	4	2018	23	15	3	10	sg_5	GWRM_BAR5_20180508_035100_Sunrise [54.0077 -2.7852].wav_sg_5_37	1	0.649665612812057
GWRM	5	4	2018	23	15	3	10	sg_5	GWRM_BAR5_20180508_035100_Sunrise [54.0077 -2.7852].wav_sg_5_40	1	0.748958900884529
GWRM	5	2	2019	17	4	1	10	sg_17	GWRM_SM6_20190421_045700.wav_sg_17_1	0	0.707856129733532
GWRM	5	2	2019	17	4	1	10	sg_17	GWRM_SM6_20190421_045700.wav_sg_17_12	0	0.754671858696294
GWRM	5	2	2019	17	4	1	10	sg_17	GWRM_SM6_20190421_045700.wav_sg_17_13	0	0.734370512076357
GWRM	5	2	2019	17	4	1	10	sg_17	GWRM_SM6_20190421_045700.wav_sg_17_14	0	0.733884394216295
GWRM	5	2	2019	17	4	1	10	sg_17	GWRM_SM6_20190421_045700.wav_sg_17_22	0	0.660933975921223
GWRM	5	2	2019	17	4	1	10	sg_17	GWRM_SM6_20190421_045700.wav_sg_17_23	0	0.768829734114548
GWRM	5	2	2019	17	4	1	10	sg_17	GWRM_SM6_20190421_045700.wav_sg_17_7	0	0.852015239869949
GWRM	5	2	2019	17	4	1	10	sg_17	GWRM_SM6_20190421_045700.wav_sg_17_8	0	0.720590751801677
GWRM	5	2	2019	17	4	1	10	sg_5	GWRM_SM6_20190421_045700.wav_sg_5_1	0	0.599269189549247
GWRM	5	2	2019	17	4	1	10	sg_5	GWRM_SM6_20190421_045700.wav_sg_5_15	0	0.669898865921259
GWRM	5	2	2019	17	4	1	10	sg_5	GWRM_SM6_20190421_045700.wav_sg_5_16	0	0.721765604606972
GWRM	5	2	2019	17	4	1	10	sg_5	GWRM_SM6_20190421_045700.wav_sg_5_18	0	0.691009899347229
GWRM	5	2	2019	17	4	1	10	sg_5	GWRM_SM6_20190421_045700.wav_sg_5_19	0	0.621785648107991
GWRM	5	2	2019	17	4	1	10	sg_5	GWRM_SM6_20190421_045700.wav_sg_5_26	0	0.656006935274973
GWRM	5	2	2019	17	4	1	10	sg_5	GWRM_SM6_20190421_045700.wav_sg_5_27	0	0.83685948188626
GWRM	5	2	2019	17	4	1	10	sg_5	GWRM_SM6_20190421_045700.wav_sg_5_6	0	0.674450067286245
GWRM	5	2	2019	17	4	1	10	sg_5	GWRM_SM6_20190421_045700.wav_sg_5_7	0	0.609112348779783
GWVM	3	4	2018	24	-6	-1	5	sg_17	GWVM_SM1_20180418_043400_Sunrise [54.0127 -2.7830].wav_sg_17_1	1	0.830810701732951
GWVM	3	4	2018	24	-6	-1	5	sg_17	GWVM_SM1_20180418_043400_Sunrise [54.0127 -2.7830].wav_sg_17_13	1	0.855667519241392
GWVM	3	4	2018	24	-6	-1	5	sg_17	GWVM_SM1_20180418_043400_Sunrise [54.0127 -2.7830].wav_sg_17_17	1	0.80904695880986
GWVM	3	4	2018	24	-6	-1	5	sg_17	GWVM_SM1_20180418_043400_Sunrise [54.0127 -2.7830].wav_sg_17_2	1	0.828938835346231
GWVM	3	4	2018	24	-6	-1	5	sg_17	GWVM_SM1_20180418_043400_Sunrise [54.0127 -2.7830].wav_sg_17_20	1	0.837792210049402
GWVM	3	4	2018	24	-6	-1	5	sg_17	GWVM_SM1_20180418_043400_Sunrise [54.0127 -2.7830].wav_sg_17_21	1	0.853574724388937
GWVM	3	4	2018	24	-6	-1	5	sg_17	GWVM_SM1_20180418_043400_Sunrise [54.0127 -2.7830].wav_sg_17_26	1	0.79414668303149
GWVM	3	4	2018	24	-6	-1	5	sg_17	GWVM_SM1_20180418_043400_Sunrise [54.0127 -2.7830].wav_sg_17_31	1	0.773361029239839
GWVM	3	4	2018	24	-6	-1	5	sg_17	GWVM_SM1_20180418_043400_Sunrise [54.0127 -2.7830].wav_sg_17_7	1	0.806632361063143
GWVM	3	4	2018	24	-6	-1	5	sg_17	GWVM_SM1_20180418_043400_Sunrise [54.0127 -2.7830].wav_sg_17_8	1	0.775800150164969
GWVM	3	4	2018	24	-4	-1	5	sg_17	GWVM_SM1_20180420_042900_Sunrise [54.0127 -2.7830].wav_sg_17_1	1	0.858609950192333
GWVM	3	4	2018	24	-4	-1	5	sg_17	GWVM_SM1_20180420_042900_Sunrise [54.0127 -2.7830].wav_sg_17_10	1	0.839212827926396
GWVM	3	4	2018	24	-4	-1	5	sg_17	GWVM_SM1_20180420_042900_Sunrise [54.0127 -2.7830].wav_sg_17_14	1	0.876495876858503
GWVM	3	4	2018	24	-4	-1	5	sg_17	GWVM_SM1_20180420_042900_Sunrise [54.0127 -2.7830].wav_sg_17_16	1	0.876617360647704
GWVM	3	4	2018	24	-4	-1	5	sg_17	GWVM_SM1_20180420_042900_Sunrise [54.0127 -2.7830].wav_sg_17_18	1	0.851938696898114
GWVM	3	4	2018	24	-4	-1	5	sg_17	GWVM_SM1_20180420_042900_Sunrise [54.0127 -2.7830].wav_sg_17_19	1	0.858118817163256
GWVM	3	4	2018	24	-4	-1	5	sg_17	GWVM_SM1_20180420_042900_Sunrise [54.0127 -2.7830].wav_sg_17_20	1	0.902232585232914
GWVM	3	4	2018	24	-4	-1	5	sg_17	GWVM_SM1_20180420_042900_Sunrise [54.0127 -2.7830].wav_sg_17_21	1	0.799577408018471
GWVM	3	4	2018	24	-4	-1	5	sg_17	GWVM_SM1_20180420_042900_Sunrise [54.0127 -2.7830].wav_sg_17_22	1	0.826181681428136
GWVM	3	4	2018	24	-4	-1	5	sg_17	GWVM_SM1_20180420_042900_Sunrise [54.0127 -2.7830].wav_sg_17_5	1	NA
GWVM	3	4	2018	24	-4	-1	5	sg_2	GWVM_SM1_20180420_042900_Sunrise [54.0127 -2.7830].wav_sg_2_1	1	NA
GWVM	3	4	2018	24	-4	-1	5	sg_2	GWVM_SM1_20180420_042900_Sunrise [54.0127 -2.7830].wav_sg_2_10	1	0.817127528646907
[truncated: 5,560 more rows]
