# Supplementary material for: Sexual selection for both diversity and repetition in birdsong
Source: Nat Commun. 2023 Jun 16;14:3600. doi: 10.1038/s41467-023-39308-5 (PMC10275917; doi:10.1038/s41467-023-39308-5)
Supplement: Supplementary file 4 — Supplementary Data 1 [file 41467_2023_39308_MOESM4_ESM.zip › Female choice experiment_data/r bioacousti protocol publish.R]

# SPCC function


#. set parameters for acoustic analysis (FFT)
f=48000
wn='hamming';ovlp=80;wlcorr <- 512;
dBthrsh <- -20;silence.fr <- 0.2;t.resolution1 <- 0.01; t.resolution2 <- 0.001; t.off.highres <- 0.009;dfreq.clip <- 0.05; 
nt.margin <- 0.008; maxtoff <- 0.01


spccmatrix <- data.frame(matrix(nrow = length(nt.id), ncol = (length(nt.id)+1))); colnames(spccmatrix) <- c('nt.id', nt.id);spccmatrix[1:nrow(spccmatrix),1] <- nt.id
spccmatrix$nt.ty <- character(nrow(spccmatrix));spccmatrix$sg.id <- character(nrow(spccmatrix))


for (i in 1:length(nt.id)){
	if(df$analysis.spcc[df$nt.id==nt.id[i]]=='no'){}else{
		n1 <- readWave(paste(dir.nt, nt.id[i],'.wav',sep=""), from=silence.fr, to=df$nt.length[df$nt.id==nt.id[i]]+silence.fr,units = 'seconds');
		n1 <- normalize(n1, unit='1', rescale=T, pcm=n1@pcm)
		n1 <- as.matrix(n1@left)
		n1.ty <- as.character(df$nt.ty[df$nt.id == nt.id[i]]) 
		n1.sg.id <- as.character(df$sg.id[df$nt.id == nt.id[i]]) 
		in.sg <- as.character(df$nt.id[df$nt.ty == n1.ty & df$sg.id == n1.sg.id])
		in.sg <- in.sg[-c(0:which(in.sg ==nt.id[i]))]
		nt.select <- c(in.sg)
	  	if(length(nt.select) != 0)  {
			for (j in 1:length(nt.select)) {
 				if(df$analysis.spcc[df$nt.id== nt.select[j]]=='no'){}else{
		   			n2 <- readWave(paste(dir.nt,nt.select[j],'.wav',sep=""), from=silence.fr, to=df$nt.length[df$nt.id== nt.select[j]]+silence.fr,units = 'seconds')
					n2<- normalize(n2, unit='1', rescale=T, pcm=n2@pcm)
					n2 <- as.matrix(n2@left)
					max.duration <- as.integer((max(df$nt.length[df$nt.id== nt.id[i]], df$nt.length[df$nt.id== nt.select[j]])+nt.margin*2+maxtoff*2)*f)
					if(max.duration > length(n1)){n1 <- as.matrix(c(n1, rep(0, length=f)))}
					n1.adj <- as.matrix(n1[1:max.duration,])
					if(max.duration > length(n2)){n2 <- as.matrix(c(n2, rep(0, length=f)))}
					n2 <- as.matrix(n2[1:max.duration,])
					n1_mat <- seewave::sspectro(n1.adj, f,wl=wlcorr, ovlp=ovlp)
					crosscor <- numeric()
					for (k in t.displace){
						n2_off <- as.matrix(c(rep(0,length = k*f), n2, rep(0,length= f)));n2_off <- as.matrix(n2_off[1:nrow(n1.adj),])
						n2_mat <- seewave::sspectro(n2_off, f,wl=wlcorr, ovlp=ovlp)
						cor.k <- cor(c(n1_mat), c(n2_mat), method='pearson', use ='all.obs')				
						crosscor <- c(crosscor, cor.k)
					}		
					spccmatrix[i,col] <- max(crosscor)

				}
	     	}
		}
	}
}	
