# Supplementary material for: Sexual selection for both diversity and repetition in birdsong
Source: Nat Commun. 2023 Jun 16;14:3600. doi: 10.1038/s41467-023-39308-5 (PMC10275917; doi:10.1038/s41467-023-39308-5)
Supplement: Supplementary file 4 — Supplementary Data 1 [file 41467_2023_39308_MOESM4_ESM.zip › Female choice experiment_data/r_code.song.rep.success_JS.R]

# rm(list=ls())
`%notin%` <- Negate(`%in%`)
library(ggplot2)
library(lme4)
library(MuMIn)
library(car)
library(dplyr)

se <- function (x, na.rm) {sd(x,na.rm=na.rm)/sqrt(length(x))}

dfclutch <-  read.table('/Users/javiersierro/Biology/2017-21 Lancaster/papers/Female preference experiment in nestbox/2023_04_20 Female choice experiment NatComm/Female choice experiment_data/data.consistency.dfclutchplot_JS.txt', sep='	', header=T, stringsAsFactor=F)
head(dfclutch)
nrow(dfclutch)
length(unique(dfclutch$id))
length(unique(dfclutch$sg.id))
unique(dfclutch$id)

df.sgid <- as.data.frame(na.omit(dfclutch[,c('id','year','partner.age','repertoire.size','daysto.firstegg','firstegg','spcc.in.sg','clutch.size','sg.id')])  %>% dplyr::select(colnames(na.omit(dfclutch[,c('id','year','partner.age','repertoire.size','daysto.firstegg','firstegg','spcc.in.sg','clutch.size','sg.id')]) )) %>% dplyr::group_by(id) %>% dplyr::summarize(nosg=length(unique(sg.id))))
head(df.sgid)
sum(df.sgid$nosg)
summary(df.sgid$nosg)
sd(df.sgid$nosg)

df.recs.plot <- as.data.frame(na.omit(dfclutch[,c('id','year','partner.age','repertoire.size','daysto.firstegg','firstegg','spcc.in.sg','clutch.size')])  %>% dplyr::select(colnames(na.omit(dfclutch[,c('id','year','partner.age','repertoire.size','daysto.firstegg','firstegg','spcc.in.sg','clutch.size')]) )) %>% dplyr::group_by(id, year,daysto.firstegg) %>% dplyr::summarize())
head(df.recs.plot)
length(unique(df.recs.plot$id))
daysrec.aov <- aov(daysto.firstegg ~ id, data = df.recs.plot)
summary(daysrec.aov)

ggplot(df.recs.plot, aes(id, daysto.firstegg)) + geom_boxplot(outlier.shape=NA) + geom_jitter(width=0.1) + theme(axis.text.x = element_text(angle = 90, vjust = 0.5, hjust=1)) + xlab('Individuals') + ylab('Dates of recordings in relation to first egg date within individual') 

dfdawn <- as.data.frame(na.omit(dfclutch[,c('id','year','partner.age','repertoire.size','daysto.firstegg','firstegg','spcc.in.sg','clutch.size','dawn.song')])  %>% dplyr::select(colnames(na.omit(dfclutch[,c('id','year','partner.age','repertoire.size','daysto.firstegg','firstegg','spcc.in.sg','clutch.size','dawn.song')]) )) %>% dplyr::group_by(id, year,daysto.firstegg,dawn.song) %>% dplyr::summarize())
dfdawn <- as.data.frame(dfdawn  %>% dplyr::select(colnames(dfdawn)) %>% dplyr::group_by(id) %>% dplyr::summarize(nodawnrec=sum(dawn.song), total=length(daysto.firstegg)))
head(dfdawn)
length(unique(dfdawn $id))
dfdawn$nodayrec <- dfdawn$total - dfdawn$nodawnrec
length(unique(dfdawn$id[dfdawn$nodawnrec == 0]))
length(unique(dfdawn$id[dfdawn$nodayrec == 0]))

length(unique(dfdawn$id[dfdawn$nodawnrec > 0 & dfdawn$nodayrec > 0]))
length(unique(dfdawn$id))


dfclutchsize <- as.data.frame(dfclutch %>% dplyr::select(colnames(dfclutch)) %>% dplyr::group_by(id, firstegg ,clutch.size, year, partner.age) %>% dplyr::summarize(repertoire.size=mean(repertoire.size, na.rm=T), spcc.in.sg=mean(spcc.in.sg, na.rm=T), spcc.in.sg=mean(spcc.in.sg, na.rm=T), nosgid=length(unique(sg.id)), nodates=length(unique(daysto.firstegg))))
head(dfclutchsize)

dfclutchmod <- na.omit(dfclutchsize[,c('id','nosgid','nodates','year', 'partner.age','repertoire.size','firstegg','spcc.in.sg','clutch.size')])
head(dfclutchmod)
length(unique(dfclutchmod$id))

dfid <- as.data.frame(dfclutchmod %>% dplyr::select(colnames(dfclutchmod)) %>% dplyr::group_by(id, repertoire.size) %>% dplyr::summarize(noyears=length(unique(year)), nodates=sum(nodates), nosgid=sum(nosgid)))
head(dfid)
sum(dfid$noyears)

sum(dfid$nosgid, 1)
summary(dfid$nosgid, 1)
sd(dfid$nosgid)

summary(round(dfid$nosgid/dfid$noyears, 1))
sd(round(dfid$nosgid/dfid$noyears, 1))
summary(round(dfid$nodates/dfid$noyears, 1))
sd(round(dfid$nodates/dfid$noyears, 1))

summary(dfid$noyears)
sd(dfid$noyears)

summary(dfid$repertoire.size)
sd(dfid$repertoire.size)

length(unique(dfclutchmod$id))
nrow(dfclutchmod)
sum(dfclutchmod$nosgid)

summary(dfclutchmod$nosgid)
sd(dfclutchmod$nosgid)

hist(dfclutchmod$clutch.size)
hist(dfclutchmod$firstegg)
plot(dfclutchmod$clutch.size,dfclutchmod$firstegg)

mod <- lmer(clutch.size ~ scale(spcc.in.sg) + scale(repertoire.size) + scale(partner.age) +  factor(year) + scale(firstegg) + (1|id), data= dfclutchmod)

vif(mod)
hist(residuals(mod), xlab='Model residuals', main='')
plot(residuals(mod), col='dodgerblue');abline(h=0)
qqmath(mod)
summary(mod)		
confint(mod)

table1 <- round(as.data.frame(summary(mod)$coeff), 3)
table1$parameters <- rownames(table1)
rownames(table1) <- NULL
table1[,c('loci', 'hici')] <- round(confint(mod, parm=row.names(as.data.frame(summary(mod)$coeff)), level=0.95), 3)


options(na.action='na.fail')
allmod<-dredge(mod, rank="AICc") #all mod.intel combinationsç
allmod.table <- as.data.frame(allmod)
str(allmod.table)
allmod.table <- subset(allmod.table, delta < 7)
allmod.table[,-2] <- round(allmod.table[,-2], 3)

mod.final <- get.models(allmod, subset = 1)[[1]]

summary(mod.final)
str(summary(mod.final))
row.names(as.data.frame(summary(mod.final)$coeff))
confint(mod.final, parm=row.names(as.data.frame(summary(mod.final)$coeff)), level=0.95)
r.squaredGLMM(mod)
table <- round(as.data.frame(summary(mod.final)$coeff), 3)
table$parameters <- rownames(table)
rownames(table) <- NULL
table[,c('loci', 'hici')] <- round(confint(mod.final, parm=row.names(as.data.frame(summary(mod.final)$coeff)), level=0.95), 3)


head(dfclutchmod)
summary(dfclutchmod$spcc.in.sg)
summary(dfclutchmod$partner.thl)
summary(dfclutchmod$partner.age)
summary(dfclutchmod$firstegg)
summary(dfclutchmod$repertoire.size)


mod.final <- lmer(clutch.size ~ scale(spcc.in.sg) + scale(repertoire.size) + scale(partner.age) +  factor(year) + scale(firstegg) + (1|id), data= dfclutchmod)

summary(dfclutchmod$spcc.in.sg)

new.dx <- data.frame(spcc.in.sg=seq(from= 0.61, to= 0.896, length=100), year=2018, repertoire.size=4.2, firstegg=24, partner.age=3)
new.dx$fit <- predict(mod, newdata= new.dx, re.form=NA)
predFun<-function(.) predict(., newdata= new.dx, re.form=NA) 
bb<-bootMer(mod,FUN=predFun,nsim=200, re.form=NA) #do this 200 times
bb_se<-apply(bb$t,2,function(x) x[order(x)][c(5,195)])
new.dx $blo<-bb_se[1,]
new.dx $bhi<-bb_se[2,]

new.dx <- new.dx[order(new.dx$spcc.in.sg),]

dfse.poly <- data.frame(x=c(rev(new.dx $spcc.in.sg), (new.dx $spcc.in.sg)), y=c(rev(new.dx $blo), (new.dx $bhi)))


ggplot() + geom_point(data= dfclutchmod, aes(x= spcc.in.sg, y=clutch.size)) + geom_polygon(data= dfse.poly, aes(x,y), fill='lightpink1', alpha=0.25) + geom_line(data= new.dx, aes(x=spcc.in.sg, y=fit),  col='firebrick') + theme_classic(15)+ ylab('Clutch size (No. of eggs)') + xlab('Male vocal consistency (SPCC score)')
ggplot() + geom_point(data= dfclutchmod, aes(x= spcc.in.sg, y=clutch.size+scale(firstegg)*1.04)) + geom_polygon(data= dfse.poly, aes(x,y), fill='lightpink1', alpha=0.25) + geom_line(data= new.dx, aes(x=spcc.in.sg, y=fit),  col='firebrick') + theme_classic(15) + theme(axis.title.x = element_text(size=)) + ylab('Clutch size (No. of eggs)') + xlab('Male vocal consistency (SPCC)')


dfclutchsize.sum <- as.data.frame(dfclutchmod %>% dplyr::select(colnames(dfclutchmod)) %>% dplyr::group_by(clutch.size) %>% dplyr::summarize(spcc.in.sg=mean(spcc.in.sg, na.rm=T), noid =length(unique(id))))
dfclutchsize.sum.se <- as.data.frame(dfclutchmod %>% dplyr::select(colnames(dfclutchmod)) %>% dplyr::group_by(clutch.size) %>% dplyr::summarize(spcc.in.sg=se(spcc.in.sg, na.rm=T), noid =length(unique(id))))
dfclutchsize.sum$spcc.in.sg.se <- dfclutchsize.sum.se$spcc.in.sg
sum(dfclutchsize.sum$noid)
unique(dfclutchsize.sum[])
summary(dfclutchsize.sum$clutch.size)
sd(dfclutchsize.sum$clutch.size, na.rm=T)

ggplot(dfclutchsize.sum, aes(clutch.size, spcc.in.sg)) + geom_point(shape=16, size=2.5) + geom_errorbar(aes(ymin= spcc.in.sg-spcc.in.sg.se,  ymax= spcc.in.sg + spcc.in.sg.se), width=.1) + theme_classic(15) + xlab('Clutch size (No. of eggs)') + ylab('Male vocal consistency (SPCC)') + geom_text(aes(clutch.size, y= spcc.in.sg - spcc.in.sg.se - 0.005, label=paste(noid)),, size=4)
