# Supplementary material for: Sexual selection for both diversity and repetition in birdsong
Source: Nat Commun. 2023 Jun 16;14:3600. doi: 10.1038/s41467-023-39308-5 (PMC10275917; doi:10.1038/s41467-023-39308-5)
Supplement: Supplementary file 5 — Supplementary Data 2 [file 41467_2023_39308_MOESM5_ESM.zip]

Archive with 14 entries (13 files):
- Female choice experiment_source data files/
- Female choice experiment_source data files/source.data.file.femchoice.data2.fitted.txt
- Female choice experiment_source data files/source.data.file.femchoice.data1.txt
- Female choice experiment_source data files/source.data.file.season.txt
- Female choice experiment_source data files/source.data.file.femchoice.data2.txt
- Female choice experiment_source data files/source.data.file.warmupeffect.txt
- Female choice experiment_source data files/source.data.file.fitness.perclutch.txt
- Female choice experiment_source data files/source.data.file.dawn.context.txt
- Female choice experiment_source data files/source.data.file.habituation.data.fitted.txt
- Female choice experiment_source data files/source.data.file.fitness.txt
- Female choice experiment_source data files/source.data.file.habituation.data.txt
- Female choice experiment_source data files/source.data.file.warmupeffect.fitted.txt
- Female choice experiment_source data files/source.data.file.season.fitted.txt
- Female choice experiment_source data files/source.data.file.fitness.fitted.txt
