# Supplementary material for: Sexual selection for both diversity and repetition in birdsong
Source: Nat Commun. 2023 Jun 16;14:3600. doi: 10.1038/s41467-023-39308-5 (PMC10275917; doi:10.1038/s41467-023-39308-5)
Supplement: Supplementary file 5 — Supplementary Data 2 [file 41467_2023_39308_MOESM5_ESM.zip › Female choice experiment_source data files/source.data.file.femchoice.data2.fitted.txt]

spcccons fit blo bhi
0.695782984527649 -2.51871031511319 -3.65855137226392 -1.64775226409624
0.697778890367664 -2.50058114128786 -3.62014461335765 -1.64442942228485
0.699774796207679 -2.48245196746253 -3.58173785445138 -1.64110658047347
0.701770702047693 -2.46432279363719 -3.54966368902249 -1.63778373866209
0.703766607887708 -2.44619361981186 -3.52117394612934 -1.6344608968507
0.705762513727723 -2.42806444598653 -3.4926842032362 -1.63113805503932
0.707758419567738 -2.40993527216119 -3.46419446034305 -1.62781521322794
0.709754325407753 -2.39180609833586 -3.42994449520474 -1.62449237141655
0.711750231247767 -2.37367692451052 -3.39358370906666 -1.62116952960517
0.713746137087782 -2.35554775068519 -3.35722292292858 -1.60847244821166
0.715742042927797 -2.33741857685986 -3.32086213679049 -1.59574272930749
0.717737948767812 -2.31928940303452 -3.28450135065241 -1.58301301040332
0.719733854607827 -2.30116022920919 -3.24814056451432 -1.57028329149915
0.721729760447841 -2.28303105538386 -3.21177977837624 -1.56219707912614
0.723725666287856 -2.26490188155852 -3.17541899223816 -1.55842099248779
0.725721572127871 -2.24677270773319 -3.13905820610007 -1.55464490584944
0.727717477967886 -2.22864353390785 -3.10269741996199 -1.55086881921109
0.7297133838079 -2.21051436008252 -3.06633663382391 -1.54709273257274
0.731709289647915 -2.19238518625719 -3.02997584768582 -1.54331664593439
0.73370519548793 -2.17425601243185 -2.99361506154774 -1.53388063466013
0.735701101327945 -2.15612683860652 -2.95725427540966 -1.52079226214253
0.73769700716796 -2.13799766478119 -2.92089348927157 -1.50770388962493
0.739692913007975 -2.11986849095585 -2.88453270313349 -1.49461551710732
0.741688818847989 -2.10173931713052 -2.84817191699541 -1.48152714458972
0.743684724688004 -2.08361014330518 -2.81181113085732 -1.46843877207212
0.745680630528019 -2.06548096947985 -2.77545034471924 -1.45535039955452
0.747676536368034 -2.04735179565452 -2.74455909717241 -1.44226202703692
0.749672442208049 -2.02922262182918 -2.71914242572895 -1.43211202233217
0.751668348048063 -2.01109344800385 -2.6937257542855 -1.42642819751318
0.753664253888078 -1.99296427417852 -2.66830908284204 -1.42074437269419
0.755660159728093 -1.97483510035318 -2.64289241139858 -1.4150605478752
0.757656065568108 -1.95670592652785 -2.61747573995512 -1.40937672305621
0.759651971408122 -1.93857675270252 -2.59205906851166 -1.40131173740954
0.761647877248137 -1.92044757887718 -2.5666423970682 -1.39091590303225
0.763643783088152 -1.90231840505185 -2.54122572562474 -1.38052006865497
0.765639688928167 -1.88418923122651 -2.51580905418128 -1.37012423427768
0.767635594768182 -1.86606005740118 -2.49039238273782 -1.3597283999004
0.769631500608197 -1.84793088357585 -2.46497571129436 -1.34545674545912
0.771627406448211 -1.82980170975051 -2.43955903985091 -1.32153209323634
0.773623312288226 -1.81167253592518 -2.41414236840745 -1.29760744101355
0.775619218128241 -1.79354336209985 -2.38872569696399 -1.27368278879077
0.777615123968256 -1.77541418827451 -2.36330902552053 -1.24975813656798
0.77961102980827 -1.75728501444918 -2.33789235407707 -1.23284806675529
0.781606935648285 -1.73915584062384 -2.31119237873579 -1.22300554033353
0.7836028414883 -1.72102666679851 -2.27897599083359 -1.2140182742783
0.785598747328315 -1.70289749297318 -2.24675960293139 -1.20503100822308
0.78759465316833 -1.68476831914784 -2.21454321502919 -1.19604374216786
0.789590559008345 -1.66663914532251 -2.2001493243835 -1.18705647611263
0.791586464848359 -1.64850997149718 -2.18539232541632 -1.17806921005741
0.793582370688374 -1.63038079767184 -2.15997565397286 -1.16908194400218
0.795578276528389 -1.61225162384651 -2.1345589825294 -1.16009467794696
0.797574182368404 -1.59412245002117 -2.10049149635951 -1.14886418913798
0.799570088208418 -1.57599327619584 -2.06489000404901 -1.13368277738807
0.801565994048433 -1.55786410237051 -2.04302873285371 -1.11850136563816
0.803561899888448 -1.53973492854517 -2.03050733859347 -1.10626187735699
0.805557805728463 -1.52160575471984 -2.0074756253121 -1.09720860889526
0.807553711568478 -1.50347658089451 -1.98205895386864 -1.08272604254361
0.809549617408493 -1.48534740706917 -1.95664228242518 -1.05777571863854
0.811545523248507 -1.46721823324384 -1.93340656754265 -1.04259430688863
0.813541429088522 -1.4490890594185 -1.91559238621845 -1.02741289513872
0.815537334928537 -1.43095988559317 -1.88264105503721 -1.01093190897204
0.817533240768552 -1.41283071176784 -1.85832443645701 -0.992983375579151
0.819529146608566 -1.3947015379425 -1.84751250450518 -0.975034842186259
0.821525052448581 -1.37657236411717 -1.83670057255335 -0.957992243885657
0.823520958288596 -1.35844319029184 -1.8117893725406 -0.940885279285825
0.825516864128611 -1.3403140164665 -1.78329962964745 -0.921445586984309
0.827512769968626 -1.32218484264117 -1.75480988675431 -0.903240708614695
0.82950867580864 -1.30405566881583 -1.72632014386116 -0.885292175221803
0.831504581648655 -1.2859264949905 -1.69785253345114 -0.867343641828913
0.83350048748867 -1.26779732116517 -1.68178531114044 -0.849395108436022
0.835496393328685 -1.24966814733983 -1.66571808882973 -0.831959595057286
0.8374922991687 -1.2315389735145 -1.64965086651903 -0.814772562459322
0.839488205008714 -1.21340979968917 -1.63358364420833 -0.795549508257348
0.841484110848729 -1.19528062586383 -1.61751642189763 -0.775714806639088
0.843480016688744 -1.1771514520385 -1.60144919958692 -0.75273840435112
0.845475922528759 -1.15902227821317 -1.58538197727622 -0.73036292938516
0.847471828368774 -1.14089310438783 -1.56931475496552 -0.709260521116618
0.849467734208788 -1.1227639305625 -1.55324753265482 -0.688169279366112
0.851463640048803 -1.10463475673716 -1.53718031034411 -0.667055704579537
0.853459545888818 -1.08650558291183 -1.52111308803341 -0.645953296310996
0.855455451728833 -1.0683764090865 -1.50504586572271 -0.629850202461562
0.857451357568848 -1.05024723526116 -1.48897864341201 -0.610410510160047
0.859447263408862 -1.03211806143583 -1.4729114211013 -0.59097081785853
0.861443169248877 -1.0139888876105 -1.46014470073119 -0.571531125557014
0.863439075088892 -0.995859713785162 -1.44746712364959 -0.552091433255497
0.865434980928907 -0.977730539959828 -1.434789546568 -0.532651740953981
0.867430886768922 -0.959601366134494 -1.4221119694864 -0.513212048652464
0.869426792608936 -0.941472192309161 -1.41108434888207 -0.489056938815642
0.871422698448951 -0.923343018483827 -1.40306332038764 -0.462001541692578
0.873418604288966 -0.905213844658493 -1.39504229189321 -0.434946144569516
0.875414510128981 -0.88708467083316 -1.38702126339878 -0.411999245743809
0.877410415968996 -0.868955497007826 -1.37900023490435 -0.38083535032339
0.87940632180901 -0.850826323182492 -1.37097920640992 -0.353779953200326
0.881402227649025 -0.832697149357158 -1.36295817791549 -0.326724556077264
0.88339813348904 -0.814567975531825 -1.35493714942106 -0.297549513921668
0.885394039329055 -0.796438801706491 -1.34691612092663 -0.270233956303814
0.88738994516907 -0.778309627881157 -1.3388950924322 -0.245558364708074
0.889385851009084 -0.760180454055824 -1.33087406393777 -0.218502967585012
0.891381756849099 -0.74205128023049 -1.32285303544334 -0.19144757046195
0.893377662689114 -0.723922106405156 -1.31879092476927 -0.164392173338886
