# Supplementary material for: Sexual selection for both diversity and repetition in birdsong
Source: Nat Commun. 2023 Jun 16;14:3600. doi: 10.1038/s41467-023-39308-5 (PMC10275917; doi:10.1038/s41467-023-39308-5)
Supplement: Supplementary file 5 — Supplementary Data 2 [file 41467_2023_39308_MOESM5_ESM.zip › Female choice experiment_source data files/source.data.file.femchoice.data1.txt]

box playback.control cop.chat.tweet.binom totalbouts
box41 control 1 9
box41 playback 12 40
box48 control 0 5
box48 playback 9 23
box50 control 0 7
box50 playback 3 30
box53 control 1 7
box53 playback 3 24
box55 control 0 7
box55 playback 10 28
box58 control 0 3
box58 playback 3 13
box65 control 0 6
box65 playback 9 16
box67 control 0 9
box67 playback 1 34
box90 control 0 9
box90 playback 3 37
box92 control 0 10
box92 playback 3 39
boxa15 control 2 6
boxa15 playback 7 16
boxb4 control 1 4
boxb4 playback 7 19
boxb6 control 1 8
boxb6 playback 4 33
