# Supplementary material for: Sexual selection for both diversity and repetition in birdsong
Source: Nat Commun. 2023 Jun 16;14:3600. doi: 10.1038/s41467-023-39308-5 (PMC10275917; doi:10.1038/s41467-023-39308-5)
Supplement: Supplementary file 5 — Supplementary Data 2 [file 41467_2023_39308_MOESM5_ESM.zip › Female choice experiment_source data files/source.data.file.season.txt]

daysto.firstegg spcc.cons spcc.cons.se
-21 0.824520569722268 0.00312317959356551
-20 0.852607602860291 0.0255490317081673
-19 0.785558076701224 0.0348980657870522
-18 0.786530768676425 0.0570192218348603
-17 0.800810230390679 0.0345575160164293
-16 0.842408481622543 0.033158534316692
-15 0.844345660647185 0.0241244627023873
-14 0.828819106644324 0.0201959420434924
-13 0.827600430724362 0.0210013478930489
-12 0.840952181595017 0.0176110552511722
-11 0.837552752386195 0.0133590351416547
-10 0.870789990574355 0.0114169598012444
-9 0.85318576605688 0.0136519444395425
-8 0.84969312124568 0.0166404207605947
-7 0.851090109324701 0.0177927699722963
-6 0.848888313021112 0.0253746482320189
-5 0.883882140854888 0.00884677868730155
-4 0.859921265482739 0.0147172943786985
-3 0.854962445793818 0.00801813039619573
-2 0.859508702814577 0.0109393659156916
-1 0.846895437583721 0.020920901565847
0 0.863821056910694 0.0101157812408205
1 0.840752938900065 0.013130920564198
2 0.850272668974722 0.00765719095017328
3 0.843021145181317 0.0190757981548891
4 0.87188495313564 0.0154018273758832
5 0.878598252355319 0.0105391666905608
6 0.853992070571354 0.0177865225735149
7 0.855055120798396 0.0117728550877985
8 0.826329021455601 0.0165141138545054
9 0.842840445908668 0.0187782866878806
10 0.879037205854142 0.0125855634916987
11 0.878034366264471 0.0212365353623244
12 0.853464177176787 0.0266214219731571
13 0.848537257477587 0.0131997100006676
14 0.842708256769213 0.0178431703875557
15 0.850001652040299 0.0274264984377923
16 0.826128144788798 0.0616933831681013
17 0.794008178195932 0.00771657031494693
18 0.827535210787278 0.0307276590798592
19 0.871534705694519 NA
20 0.748566530820384 NA
21 0.837513388131734 0.007960685809759
