# Supplementary material for: Sexual selection for both diversity and repetition in birdsong
Source: Nat Commun. 2023 Jun 16;14:3600. doi: 10.1038/s41467-023-39308-5 (PMC10275917; doi:10.1038/s41467-023-39308-5)
Supplement: Supplementary file 5 — Supplementary Data 2 [file 41467_2023_39308_MOESM5_ESM.zip › Female choice experiment_source data files/source.data.file.femchoice.data2.txt]

box sg.ty spcccons vocbinom nobout
box41 sg_10 0.71441915544196 4 20
box41 sg_13 0.874678370308256 8 20
box48 sg_10 0.833952491854138 7 11
box48 sg_22 0.880524516783697 3 12
box50 sg_1 0.695782984527649 0 15
box50 sg_10 0.875203543141001 4 15
box53 sg_10 0.817386156303041 2 12
box53 sg_6 0.788263860281759 2 12
box55 sg_13 0.871318308277007 7 14
box55 sg_3 0.801323131334367 3 14
box58 sg_10 0.781971050322442 0 6
box58 sg_13 0.844387972211544 3 7
box65 sg_13 0.877652076077531 7 8
box65 sg_3 0.791082050601942 6 8
box67 sg_1 0.751771371099005 1 17
box67 sg_17 0.841816979817387 1 17
box90 sg_13 0.768877177349001 2 19
box90 sg_3 0.779093115526087 1 18
box92 sg_13 0.870201363515629 1 19
box92 sg_25 0.797772696727499 2 20
boxa15 sg_10 0.836951886201895 3 8
boxa15 sg_17 0.893377662689114 4 8
boxb4 sg_30 0.842794370020559 4 10
boxb4 sg_5 0.771236655766152 4 9
boxb6 sg_30 0.843999333361648 2 16
boxb6 sg_5 0.82849537247234 2 17
