# Supplementary material for: Sexual selection for both diversity and repetition in birdsong
Source: Nat Commun. 2023 Jun 16;14:3600. doi: 10.1038/s41467-023-39308-5 (PMC10275917; doi:10.1038/s41467-023-39308-5)
Supplement: Supplementary file 5 — Supplementary Data 2 [file 41467_2023_39308_MOESM5_ESM.zip › Female choice experiment_source data files/source.data.file.warmupeffect.txt]

sg.pos spcc.norm spcc.norm.se
1 0 0
2 0.00983696683002025 0.00919017996537078
3 0.00471932147422925 0.0101758615822736
4 0.0138341206404133 0.00991341387071757
5 0.0280188500014876 0.011076913462832
6 0.0325944738936975 0.0123418900778666
7 0.00560134864852338 0.00955481004496533
8 0.0217418317614812 0.0109076835319577
9 0.0263495517403069 0.0107562960068584
10 0.0297255866339523 0.0108065446978874
11 0.0290322762104229 0.012473230525324
12 0.032277330471963 0.0136373226761325
13 0.0404990989894459 0.0114181994517394
14 0.0338928368028877 0.0125717795756051
15 0.0357203089196136 0.0137900049040505
