# Supplementary material for: Sexual selection for both diversity and repetition in birdsong
Source: Nat Commun. 2023 Jun 16;14:3600. doi: 10.1038/s41467-023-39308-5 (PMC10275917; doi:10.1038/s41467-023-39308-5)
Supplement: Supplementary file 5 — Supplementary Data 2 [file 41467_2023_39308_MOESM5_ESM.zip › Female choice experiment_source data files/source.data.file.fitness.perclutch.txt]

clutch.size spcc.in.sg noid spcc.in.sg.se
5 0.724879727086645 4 0.00900339432907948
6 0.738563865876288 2 0.0449367012078717
7 0.773760693690541 15 0.0165151675720011
8 0.766635728595957 17 0.0153858941980854
9 0.788612485824743 31 0.00993080845849985
10 0.800105120452051 17 0.0113405965756714
11 0.7964653944068 7 0.0235742611393146
12 0.770712649687434 4 0.019592190782671
13 0.823693056733585 3 0.00989959790374843
