# Supplementary material for: Sexual selection for both diversity and repetition in birdsong
Source: Nat Commun. 2023 Jun 16;14:3600. doi: 10.1038/s41467-023-39308-5 (PMC10275917; doi:10.1038/s41467-023-39308-5)
Supplement: Supplementary file 5 — Supplementary Data 2 [file 41467_2023_39308_MOESM5_ESM.zip › Female choice experiment_source data files/source.data.file.dawn.context.txt]

id daysto.firstegg dawn.song spcc.cons
BGWM -1 no 0.870446869124544
BGWM 3 yes 0.84129066174748
BMVB -18 yes 0.894371270884643
BMVB -15 yes 0.923371530532775
BMYP -16 yes 0.83879401309192
BMYP 0 yes 0.874900593512737
BORM -13 no 0.887613870040211
BORM 5 yes 0.880011887209732
BORM 12 no 0.868773397572867
BORM 12 yes 0.888002240059318
BOWM -9 no 0.899371593615642
BOWM 14 no 0.891424173498834
BOWM 14 yes 0.902478077784359
BOXA3UR2018 -10 yes 0.892896605806649
BOXE1Mleft2018 -10 no 0.880922485497015
BOXE1Mleft2018 -10 yes 0.860949037997578
BPGM -11 no 0.815382778846805
BPGM 1 no 0.860289389758399
BPGM 1 yes 0.831094038822775
BPVM -16 no 0.899465430343249
BPVM -4 no 0.861098194321075
BPVM 3 yes 0.86283594087946
BPVM 7 no 0.83518733269051
BPVM 7 yes 0.852784564507407
BRRW3M -18 no 0.849131500438513
BRRW3M -12 no 0.879177460069654
BRRW3M -4 no 0.91291435662146
BRRW3M -2 no 0.949132712596465
BRRW3M -2 yes 0.887323367823914
BRRW3M 0 yes 0.863420806642582
BRRW3M 4 no 0.894750760050173
BRRW3M 4 yes 0.842111087571047
BVPM -11 no 0.841383629418374
BVPM -6 no 0.8641531611487
BVPM -6 yes 0.801658779106992
BVPM -2 no 0.741450274627155
BVPM -1 no 0.893346946643442
BWPM -2 yes 0.900542154427921
BWPM -1 yes 0.88253661941259
BWPM 7 yes 0.894821305986496
BWWM -8 no 0.890973412588229
BWWM 2 no 0.907188359133345
BWWM 2 yes 0.797621211403076
BWWM 5 no 0.863894928431902
BWWM 5 yes 0.824321102133395
BWWM 7 no 0.813403278035069
BWWM 7 yes 0.828482762707305
BWWM 8 no 0.832967318653851
BWWM 8 yes 0.756282339238301
BYNM 2 no 0.872287638313548
GBRW3M -2 yes 0.915366251037865
GBRW3M 0 yes 0.919348448818842
GBRW3M 1 yes 0.920454265500448
GBRW3M 2 yes 0.867096403088284
GBRW3M 3 no 0.911213794813192
GBRW3M 3 yes 0.902762510033931
GBRW3M 4 yes 0.896770611595893
GBRW3M 5 no 0.863028679146745
GBRW3M 5 yes 0.904916513266582
GBRW3M 6 no 0.889996063921046
GBRW3M 6 yes 0.93238898075498
GGVM -7 yes 0.899031354567192
GLRM 10 no 0.801959496175053
GLRM 10 yes 0.907638466783997
GLRM 14 no 0.880296423856204
GLRM 14 yes 0.820567526693934
GMGP -10 yes 0.847215124139864
GMGP -9 no 0.801324975002794
GMGP -9 yes 0.826576066307311
GMGP -4 no 0.705277203617577
GMGP -4 yes 0.877518367704507
GMGP 1 yes 0.889735522920227
GMLO -14 no 0.782571322294627
GMLO -9 no 0.849343217046638
GMLO -9 yes 0.90393751197676
GMLO -8 no 0.910781732576127
GMLO -8 yes 0.877173776538589
GMLO -7 yes 0.88664323381391
GMLO 6 yes 0.904798127982892
GMLO 10 no 0.942600765235633
GMLO 15 yes 0.906221291210055
GMRW3B -8 no 0.839944954728763
GMRW3B 9 yes 0.783777690170679
GNNM -5 yes 0.89407139157244
GNNM -4 no 0.820152225308658
GNNM -4 yes 0.89441510421749
GORM -5 yes 0.860044621446815
GRW3VM -2 yes 0.864490000126714
GRW3VM 21 yes 0.829552702321975
GVWM 1 yes 0.868981699185302
GVWM 2 no 0.87279508547869
GWRM 0 no 0.867133186625635
GWRM 0 yes 0.829842113882588
GWRM 1 yes 0.870260826692775
GWRM 4 no 0.801038223327265
GWRM 8 yes 0.839032263897184
GWRM 13 no 0.792186606591064
GWRM 15 no 0.768769435871319
GWRM 15 yes 0.780106822843639
GWVM -6 yes 0.86069473668757
GWVM -4 yes 0.839345505250791
GWVM -3 yes 0.834041850072667
GWVM 3 yes 0.657775184952877
GWVM 14 yes 0.808510376351285
GWWM 0 yes 0.871059415026981
GWWM 2 no 0.838582594928857
LGWM -18 no 0.768171079188229
LGWM -5 no 0.9171457577012
LGWM 0 yes 0.926244109706045
LGWM 2 yes 0.891388081817189
LGWM 5 no 0.848231159172681
LGWM 5 yes 0.808614472978054
LGWM 13 no 0.835621651332202
LGWM 19 no 0.853749553387084
LGWM 19 yes 0.886355665950715
LMOG -13 no 0.8563547931095
LMOG -12 no 0.875604349173323
LMOG -8 no 0.928773140635362
LMOG 3 yes 0.871922243597747
LMRW3V -20 no 0.854878680873508
LMRW3V -2 no 0.857260602701274
LMRW3V 0 yes 0.831787555350253
LMRW3V 1 yes 0.8090752925113
LMRW3V 2 no 0.837834575761305
LMRW3V 2 yes 0.81645503344425
LMRW3V 12 yes 0.842149140678744
LMRW3V 13 yes 0.811468546269825
LMVP 0 yes 0.886842325100695
LMVP 4 yes 0.952254334761774
LOGM 14 yes 0.819352374708311
LRGM -8 no 0.678257232293366
LRGM -3 yes 0.862113530432431
LRGM -1 no 0.656858274357094
LRGM 1 no 0.689403183214013
LRGM 1 yes 0.857413770310315
LRGM 4 yes 0.896948731552635
NMGR -3 yes 0.87167903308366
NMGR 1 no 0.843993229474341
NMGR 1 yes 0.904678805685644
NMRW3V -18 no 0.634449224194316
NMRW3V 1 yes 0.706192926779905
NMRW3V 4 no 0.866120309045479
NMVG -1 yes 0.882202920862037
NMVG 1 yes 0.903291323148049
NNGM -12 no 0.869032659068116
NNGM -9 no 0.871194513289607
NNGM -4 no 0.838885762675549
NNGM -3 no 0.908906150150463
NNGM -3 yes 0.908297437557463
NNGM 1 no 0.833889455576185
NNGM 16 yes 0.884642869627935
NVBM 0 yes 0.861905586597813
NVBM 1 yes 0.913642699486084
NVBM 2 yes 0.870657463324466
NVBM 7 yes 0.927923163821827
NVBM 14 no 0.777524416609083
OBRW3M -1 yes 0.899524945889124
OBWM 4 yes 0.892132864826117
OBWM 5 yes 0.911610652366766
OBWM 13 no 0.888160660537732
OBWM 13 yes 0.892976582510435
OGRM -19 no 0.664849060588508
OGRM -6 yes 0.835042897264326
OGRM -4 no 0.785596385326373
OGRM -4 yes 0.870720239690003
OGRM 0 no 0.787043311926744
OGRM 3 no 0.725293620896543
OGRM 5 yes 0.880694870673575
OMGO -9 no 0.85521590287688
OMGO 2 no 0.794811135245927
OMOB -19 no 0.750782848937678
OMOB -2 yes 0.824445201784922
OMOB 8 yes 0.862958088719998
OMOB 9 yes 0.853303295208938
OMRW3G -17 no 0.685489616565254
OMRW3G -12 no 0.728912380838036
OMRW3G -10 yes 0.820105736702734
OMRW3G -2 no 0.904117744744277
OMRW3G -2 yes 0.776183610086081
OMRW3G -1 no 0.804695023121452
OMRW3G 2 no 0.808539617040401
OMRW3G 2 yes 0.830746148740691
OMRW3G 3 yes 0.858859609549539
OMRW3G 6 yes 0.814684167416828
OMRW3G 7 no 0.870015763481917
OMRW3G 17 no 0.786291607880985
OMRW3Y -16 no 0.853258625766595
OMRW3Y -15 no 0.743111422871837
OMRW3Y -14 no 0.829412557112996
OMRW3Y -8 yes 0.904677641856208
OMRW3Y -5 no 0.893251609369041
OMRW3Y 3 yes 0.787031982694733
OMVB -5 yes 0.872076891092825
OMVB 1 no 0.745260132817995
OMVB 1 yes 0.807635506623289
OMVB 4 no 0.76232514053779
OMVB 4 yes 0.744323599065682
PBNM -20 no 0.895680555313674
PBNM -15 no 0.84609544600363
PBNM -6 no 0.886768769283185
PBNM 11 no 0.892925490488403
PBNM 11 yes 0.916720782257374
PBNM 16 no 0.912751879322955
PBNM 16 yes 0.884132320113861
PBPM -1 yes 0.834432209218429
PBPM 7 no 0.855020377082264
PBPM 7 yes 0.787141897505265
PBYM -12 yes 0.840909847939461
PBYM -11 yes 0.788677790479838
PBYM -8 no 0.728790059512766
PBYM -8 yes 0.779242079407205
PBYM 0 yes 0.783139110783486
PGRW3M -13 no 0.740949109273148
PGRW3M -10 no 0.840997316663202
PGRW3M -9 yes 0.916202757245253
PGRW3M -8 yes 0.838227711405647
PGRW3M -6 no 0.857390019273121
PGRW3M -2 yes 0.874898838206796
PGRW3M -1 no 0.91735459409339
PGRW3M -1 yes 0.852104048353813
PGRW3M 0 yes 0.873311220654794
PGRW3M 1 no 0.814041815067235
PGRW3M 1 yes 0.889590793867891
PGRW3M 4 yes 0.898085955352674
PGRW3M 6 no 0.818953488238502
PMPG -19 no 0.8232960324012
PMPG 4 yes 0.914277106428197
PMVL 3 yes 0.900291058824285
PMVL 5 yes 0.901369337495496
PMVL 10 yes 0.873228855204402
PWBM -1 yes 0.802671013808204
PYBM -21 yes 0.821397390128702
PYBM -16 yes 0.876076141600425
PYBM -12 yes 0.801595412720383
PYBM -11 yes 0.843895112690403
PYBM -3 no 0.754376677163384
PYBM -3 yes 0.905245304544119
PYBM -2 yes 0.888224592985041
PYBM -1 yes 0.940913346879599
RGNM -8 no 0.917791316152474
RGNM -5 yes 0.876369663407798
RGNM 3 no 0.946033693297869
RGYM -17 no 0.775244291583576
RGYM 0 no 0.932668017841379
RGYM 0 yes 0.853844315771705
RGYM 2 no 0.788404386382476
RGYM 2 yes 0.818390803880869
RGYM 18 yes 0.796807551707418
RMBB -5 yes 0.889420599476294
RMBB 0 no 0.903331572437417
RMBB 7 no 0.859954052497755
RMGG -16 no 0.906565384075963
RMGG -2 no 0.88805353822214
RMGG 12 no 0.897523804800873
RMGG 12 yes 0.899646659090368
RMRW3G -13 no 0.811398122365105
RMRW3G 3 yes 0.82646627377664
RMRW3G 13 no 0.780689479302598
RMRW3P -7 no 0.87433711727317
RMRW3P -6 no 0.645499306010395
RMRW3P -3 yes 0.846772622934209
RMRW3P -2 yes 0.821637573995897
RMRW3P 2 yes 0.839848564338046
RMRW3P 3 yes 0.788403868949226
RMRW3P 6 no 0.912319373153167
RMRW3P 7 yes 0.882235968607219
RW3GNM -15 no 0.828154951265966
RW3GNM -13 no 0.813043569746963
RW3GNM -5 yes 0.939138321780906
RW3GNM 0 no 0.870461646395599
RW3GNM 1 yes 0.899869570200294
RW3GNM 12 no 0.726340183546657
RW3GNM 13 no 0.860831339469199
RW3GRW3M -15 yes 0.866507355812986
RW3GRW3M -8 yes 0.885388884198048
RW3GRW3M 0 yes 0.922051854636985
RW3GRW3M 2 yes 0.882170396457762
RW3GRW3M 7 no 0.827568569926633
RW3GVM -19 no 0.854949523565533
RW3GVM -9 no 0.813580876026623
RW3GVM -9 yes 0.883167805272759
RW3GVM 0 no 0.882608975820262
RW3GVM 13 no 0.894767975748131
RW3GYM -4 yes 0.901381999738023
RW3GYM 4 yes 0.877037445752304
RW3MBG -13 no 0.856243119811245
RW3MBG -2 no 0.873600076356467
RW3MBG -2 yes 0.888321275330347
RW3MBG -1 yes 0.881491709314555
RW3MBG 15 no 0.844273964159012
RW3MBG 16 no 0.702795063860527
RW3MGY 3 no 0.80449965446842
RW3MGY 3 yes 0.873100248374855
RW3MOP -6 yes 0.912177385609372
RW3MOP -3 yes 0.843753268881162
RW3MOP -1 yes 0.853797557512474
RW3MOP 1 yes 0.857113993187366
RW3MOP 6 yes 0.863326759936446
RW3MOP 14 yes 0.905157262242457
RW3MYG -6 yes 0.839478246082136
RW3MYG -3 yes 0.857194367226742
RW3MYG 0 no 0.810466908187249
RW3MYG 0 yes 0.777013640284798
RW3MYG 1 yes 0.806303438878786
RW3MYO -11 no 0.85116507623105
RW3MYO -8 yes 0.852630287959041
RW3MYO -5 no 0.931448431097054
RW3MYO -5 yes 0.875989326552491
RW3MYO 1 no 0.877027763417346
RW3MYO 1 yes 0.735304768377265
RW3VLM -2 yes 0.861721795988431
VBVM -9 no 0.82217370818333
VBVM -1 yes 0.687384484192257
VGRM -7 yes 0.78092985839176
VGRM 0 no 0.884685461573483
VGRM 0 yes 0.795239436207447
VGRM 6 yes 0.782774288039794
VGRM 7 yes 0.77275455650057
VGRM 8 no 0.81828652668609
VGRM 9 no 0.805896329510242
VGRM 9 yes 0.794270891510011
VMBRW3 -5 yes 0.897500322641546
VMBRW3 6 yes 0.913440893233352
VMBRW3 10 yes 0.893085266523378
VMBRW3 12 yes 0.889276943403527
VMBV -4 yes 0.91138545664653
VMBV 3 yes 0.91366569862264
VMBY -17 no 0.829711240352555
VMBY -12 no 0.919103233085981
VMBY -9 yes 0.874702575372495
VMOW -8 no 0.783684056546578
VMOW -5 no 0.905482621940463
VMOW -1 yes 0.931662849483398
VMOW 4 yes 0.914830609576809
VMOW 10 yes 0.910946235846606
VMOW 13 yes 0.890071931916251
VMRG 0 no 0.893698114798398
VMRG 0 yes 0.93878670340365
VMRG 1 yes 0.896387662553197
VMRG 9 no 0.895605208281382
VMRG 9 yes 0.877213274293246
VMWB -12 yes 0.865083126106654
VMWB 2 no 0.824654845672322
VMWB 2 yes 0.841194023597793
VMYW -9 yes 0.757148893736175
VMYW 5 yes 0.870349150800725
VMYW 9 yes 0.903680284942364
VORM -10 yes 0.900159967723677
VORM -9 yes 0.863499709803763
VORM -8 no 0.907750661358813
VORM -8 yes 0.838777893376643
VORM 0 no 0.907090199662591
VORM 3 yes 0.933482017475159
VORM 6 no 0.789205937572323
VORM 17 no 0.801724748510879
VWWM 1 no 0.919322778187231
WBYM 9 yes 0.840142515841245
WBYM 11 no 0.856797830902146
WBYM 18 yes 0.858262869867137
WMBR -19 no 0.8339129180132
WMBR -15 no 0.858833257395917
WMBR 13 no 0.863141014763979
WMBV -14 no 0.822379021762071
WMBV -3 no 0.842234517035336
WMBV -3 yes 0.825136364379161
WMBV 2 yes 0.859556555144105
WMBV 6 no 0.805333693471739
WMBV 6 yes 0.822835947251316
WMGR -20 no 0.807263572393689
WMGR -17 no 0.880236822940971
WMGR -10 yes 0.892242412476182
WMGR -8 yes 0.863701426743328
WMGR -7 yes 0.790242185392018
WMGR 1 yes 0.780039216412813
WMGR 3 no 0.859720114592016
WMGR 3 yes 0.815096030244448
WMGR 4 no 0.756644069864741
WMGR 4 yes 0.809664511665142
WMGR 10 no 0.860284484556625
WMPB -7 no 0.793792183432579
WMPB -7 yes 0.873157735256469
WMPB 2 yes 0.831919582331779
WWYM -16 no 0.871807157638709
WWYM -12 no 0.849180401929089
WWYM -11 no 0.8848121266507
WWYM -5 no 0.815329839568559
WWYM -5 yes 0.873031950429341
WWYM -2 no 0.835750856183515
WWYM 1 no 0.794867263884944
YBGM -21 no 0.827643749315833
YBGM -17 no 0.878572284499639
YBGM -7 yes 0.874934431075812
YBGM -6 no 0.874069507044716
YBGM -5 no 0.811360112961612
YBGM 2 yes 0.909402187773493
YBGM 7 no 0.750546568276644
YBGM 7 yes 0.873861453295718
YBLM -6 yes 0.947259922906978
YBLM 0 no 0.906720615929565
YBLM 1 yes 0.922873190560287
YBLM 21 no 0.845474073941493
YeBGMBOXA9 10 no 0.874039686570672
YeBGMBOXA9 13 no 0.864821427365364
YeBGMBOXA9 14 no 0.853156397783233
YMBN -10 yes 0.908615038477897
YMBN -8 no 0.768587235781915
YMBN -8 yes 0.851230662350552
YMWG -17 no 0.673345887545651
YMWG -12 yes 0.78092294501947
YRW3BM -16 no 0.65089261884094
YRW3BM 0 no 0.687444117775292
YRW3BM 0 yes 0.792466144475038
YRW3BM 1 no 0.629591844788606
YRW3BM 1 yes 0.788722049506248
YVGM -17 no 0.883071469247108
YVGM -14 yes 0.880913525407602
YVGM -2 yes 0.88628047320317
YVGM 5 no 0.911140293526956
YVGM 5 yes 0.901783879253762
YVGM 7 no 0.889829303087186
YVGM 7 yes 0.87263219369671
YVGM 15 no 0.872496544577303
YVGM 20 no 0.748566530820384
YYBM 10 yes 0.840926533184448
YYBM 12 yes 0.883200730413585
