# Supplementary material for: Sexual selection for both diversity and repetition in birdsong
Source: Nat Commun. 2023 Jun 16;14:3600. doi: 10.1038/s41467-023-39308-5 (PMC10275917; doi:10.1038/s41467-023-39308-5)
Supplement: Supplementary file 5 — Supplementary Data 2 [file 41467_2023_39308_MOESM5_ESM.zip › Female choice experiment_source data files/source.data.file.habituation.data.fitted.txt]

sgnoinsgtybout precededbysilence blo bhi
1 silence -0.743281266474902 0.827770724465418
1.15151515151515 silence -0.87705794754015 0.666959702842107
1.3030303030303 silence -0.978934671459594 0.512893859468338
1.45454545454545 silence -1.07686748103301 0.375794609141253
1.60606060606061 silence -1.16508722215608 0.252292991810883
1.75757575757576 silence -1.24534793455824 0.141703514674144
1.90909090909091 silence -1.31896762688328 0.0511165239714301
2.06060606060606 silence -1.38696180432421 -0.0358706681276153
2.21212121212121 silence -1.45012949795377 -0.129157355522262
2.36363636363636 silence -1.50911073120575 -0.216740430195087
2.51515151515152 silence -1.56282804946762 -0.280636100038534
2.66666666666667 silence -1.61041909775038 -0.342626215950889
2.81818181818182 silence -1.66363288478505 -0.40837570915991
2.96969696969697 silence -1.71232736007392 -0.470681203404716
3.12121212121212 silence -1.75662958534434 -0.529885608860029
3.27272727272727 silence -1.79983797734116 -0.58628304125049
3.42424242424242 silence -1.8489679621833 -0.640127661754382
3.57575757575758 silence -1.89132219657893 -0.691640601483374
3.72727272727273 silence -1.92654312636143 -0.741015447959314
3.87878787878788 silence -1.96036045279696 -0.787772858507351
4.03030303030303 silence -1.99288177280173 -0.825355816556556
4.18181818181818 silence -2.03226880269608 -0.861551628733906
4.33333333333333 silence -2.07221666505799 -0.896895956595539
4.48484848484848 silence -2.11079147357874 -0.94067830066421
4.63636363636364 silence -2.14808448713911 -0.983005809566283
4.78787878787879 silence -2.1841781583194 -1.02005260214736
4.93939393939394 silence -2.21914723123214 -1.0498094760293
5.09090909090909 silence -2.25305967343684 -1.07331859079427
5.24242424242424 silence -2.28597747114685 -1.09613818837746
5.39393939393939 silence -2.31795731110918 -1.11830756571991
5.54545454545455 silence -2.34427928248362 -1.13986275321626
5.6969696969697 silence -2.36613533195288 -1.16480200634055
5.84848484848485 silence -2.38741766506838 -1.19054614039583
6 silence -2.40815563286308 -1.21563178396898
6.15151515151515 silence -2.42837639005868 -1.24009178471785
6.3030303030303 silence -2.4481051088741 -1.2639565921695
6.45454545454546 silence -2.46736516743332 -1.28725448562742
6.60606060606061 silence -2.48617831630991 -1.31001177563188
6.75757575757576 silence -2.50456482618384 -1.33360878834389
6.90909090909091 silence -2.52254361912408 -1.35789977084622
7.06060606060606 silence -2.54013238562872 -1.38166379220304
7.21212121212121 silence -2.56295819874983 -1.40623975596212
7.36363636363636 silence -2.58675804363063 -1.43185890588774
7.51515151515152 silence -2.61007313275804 -1.45695624441561
7.66666666666667 silence -2.63292281962657 -1.48155260445788
7.81818181818182 silence -2.65532532136823 -1.5056675956985
7.96969696969697 silence -2.6772978060112 -1.5293196985221
8.12121212121212 silence -2.69885647152046 -1.55252634909669
8.27272727272727 silence -2.7200166175322 -1.57530401659149
8.42424242424243 silence -2.74079271057747 -1.59766827338649
8.57575757575758 silence -2.76119844349181 -1.61659083608355
8.72727272727273 silence -2.78124678962176 -1.63262256743677
8.87878787878788 silence -2.80095005236572 -1.64837835163192
9.03030303030303 silence -2.82031991052295 -1.66386752766239
9.18181818181818 silence -2.83936745986912 -1.67909896830471
9.33333333333333 silence -2.85810325132927 -1.69408111064364
9.48484848484848 silence -2.87653732607673 -1.70882198413919
9.63636363636364 silence -2.89467924785054 -1.72332923646932
9.78787878787879 silence -2.91253813275166 -1.73946223998723
9.93939393939394 silence -2.93012267675039 -1.75629019647457
10.0909090909091 silence -2.94744118111281 -1.77286355987017
10.2424242424242 silence -2.96450157593237 -1.78918991906955
10.3939393939394 silence -2.98131144193351 -1.80527652863109
10.5454545454545 silence -2.99787803069744 -1.82113032813156
10.6969696969697 silence -3.01420828344513 -1.83397895265619
10.8484848484848 silence -3.03030884849933 -1.84637487372731
11 silence -3.04618609753538 -1.85859886246403
11.1515151515152 silence -3.06184614072054 -1.87065562312057
11.3030303030303 silence -3.07729484083152 -1.8825496694837
11.4545454545455 silence -3.09253782643211 -1.89428533501824
11.6060606060606 silence -3.10758050418488 -1.90705725660227
11.7575757575758 silence -3.12242807036437 -1.92152647155526
11.9090909090909 silence -3.13708552163321 -1.93441871346801
12.0606060606061 silence -3.15155766513692 -1.94532903363481
12.2121212121212 silence -3.16584912796857 -1.95610314149972
12.3636363636364 silence -3.18203895223005 -1.96674439631167
12.5151515151515 silence -3.19882484752979 -1.97725603456378
12.6666666666667 silence -3.21540874159118 -1.98764117590248
12.8181818181818 silence -3.23179543842053 -1.99790282868544
12.969696969697 silence -3.24798957266229 -2.00804389521277
13.1212121212121 silence -3.26399561746763 -2.0180671766545
13.2727272727273 silence -3.27981789191138 -2.02797537769521
13.4242424242424 silence -3.29546056798782 -2.03777111091493
13.5757575757576 silence -3.3109276772141 -2.04745690092429
13.7272727272727 silence -3.32622311686696 -2.05703518827012
13.8787878787879 silence -3.34135065587733 -2.06650833312668
14.030303030303 silence -3.3563139404047 -2.07587861878654
14.1818181818182 silence -3.37111649911231 -2.0851482549639
14.3333333333333 silence -3.38576174816182 -2.09431938092242
14.4848484848485 silence -3.40025299594551 -2.10339406843856
14.6363636363636 silence -3.41459344757222 -2.11237432461078
14.7878787878788 silence -3.42878620912221 -2.12126209452403
14.9393939393939 silence -3.44283429168527 -2.13005926377843
15.0909090909091 silence -3.45674061519494 -2.13876766089042
15.2424242424242 silence -3.46996959565943 -2.14738905957388
15.3939393939394 silence -3.48070744169571 -2.15592518090848
15.5454545454545 silence -3.49134011614955 -2.16437769540186
15.6969696969697 silence -3.5018696592553 -2.17274822495173
15.8484848484848 silence -3.51229805244909 -2.18103834471378
16 silence -3.52262722060671 -2.18924958488067
1 song type change -1.4987850726665 -0.113403497965726
1.15151515151515 song type change -1.55192180476387 -0.211761192771039
1.3030303030303 song type change -1.59848054395422 -0.299974055212326
1.45454545454545 song type change -1.62422766766013 -0.375294537301915
1.60606060606061 song type change -1.64099595501827 -0.435152138274566
1.75757575757576 song type change -1.65846399215089 -0.48127057671386
1.90909090909091 song type change -1.69611291666178 -0.533341930008161
2.06060606060606 song type change -1.73088496708479 -0.566019867316963
2.21212121212121 song type change -1.76841699727253 -0.60426617840484
2.36363636363636 song type change -1.8060201909822 -0.646931367329627
2.51515151515152 song type change -1.84128622977497 -0.686944782661839
2.66666666666667 song type change -1.8682107821177 -0.713980037998173
2.81818181818182 song type change -1.88902526558974 -0.74561673259808
2.96969696969697 song type change -1.90874947359318 -0.775329372956832
3.12121212121212 song type change -1.92749196206992 -0.796470411140152
3.27272727272727 song type change -1.94534583997929 -0.81660911977912
3.42424242424242 song type change -1.96239156776875 -0.835836256160015
3.57575757575758 song type change -1.98183172776569 -0.854230783009333
3.72727272727273 song type change -1.99963848989323 -0.874378182606439
3.87878787878788 song type change -2.00933768362637 -0.899868020933696
4.03030303030303 song type change -2.02377034210053 -0.924380993320523
4.18181818181818 song type change -2.03767030693743 -0.947989218709822
4.33333333333333 song type change -2.05107550473738 -0.970757113072365
4.48484848484848 song type change -2.06649118389483 -0.992742448795689
4.63636363636364 song type change -2.08752746506391 -1.01094191839225
4.78787878787879 song type change -2.11473637031116 -1.02781643127851
4.93939393939394 song type change -2.12892108697689 -1.04416517199095
5.09090909090909 song type change -2.14267719613417 -1.06001991672249
5.24242424242424 song type change -2.15602984162584 -1.07540964526715
5.39393939393939 song type change -2.16449440855821 -1.09036085981248
5.54545454545455 song type change -2.17920387165818 -1.10489785955968
5.6969696969697 song type change -2.1935168045911 -1.1190429783185
5.84848484848485 song type change -2.20583820973547 -1.13281679091015
6 song type change -2.21748315597856 -1.14623829316678
6.15151515151515 song type change -2.22883767407159 -1.15895116866297
6.3030303030303 song type change -2.23991589891624 -1.16987478300309
6.45454545454546 song type change -2.25073095797995 -1.1805389043704
6.60606060606061 song type change -2.2612950648153 -1.19095557586204
6.75757575757576 song type change -2.27161960197341 -1.20113602117138
6.90909090909091 song type change -2.28171519472278 -1.21109071727798
7.06060606060606 song type change -2.29159177677057 -1.22082945925169
7.21212121212121 song type change -2.30125864900549 -1.23036141817564
7.36363636363636 song type change -2.31155753595878 -1.23969519304684
7.51515151515152 song type change -2.32299479879946 -1.24883885739032
7.66666666666667 song type change -2.33420375764644 -1.25780000122031
7.81818181818182 song type change -2.34519334894966 -1.26658576889465
7.96969696969697 song type change -2.3559719945191 -1.27520289333582
8.12121212121212 song type change -2.36619636815827 -1.28365772702884
8.27272727272727 song type change -2.37367793796522 -1.29195627015399
8.42424242424243 song type change -2.38102371858261 -1.30010419616606
8.57575757575758 song type change -2.38823855137138 -1.30810687509351
8.72727272727273 song type change -2.39532702330356 -1.31596939479706
8.87878787878788 song type change -2.40229348447836 -1.32369658039853
9.03030303030303 song type change -2.40983343487434 -1.33129301206571
9.18181818181818 song type change -2.42141720867764 -1.3387630413174
9.33333333333333 song type change -2.43281138681341 -1.34611080599395
9.48484848484848 song type change -2.44402207582474 -1.35334024402237
9.63636363636364 song type change -2.45505509190286 -1.3604551060904
9.78787878787879 song type change -2.46591597900776 -1.36745896733204
9.93939393939394 song type change -2.47661002559682 -1.37435523811527
10.0909090909091 song type change -2.48714228008793 -1.38114717401377
10.2424242424242 song type change -2.49686036888788 -1.3878378850355
10.3939393939394 song type change -2.50510648172584 -1.39443034417359
10.5454545454545 song type change -2.51323325443647 -1.40092739533844
10.6969696969697 song type change -2.52124409204938 -1.40733176072402
10.8484848484848 song type change -2.52914225591236 -1.41364604765604
11 song type change -2.5369308716633 -1.41987275496521
11.1515151515152 song type change -2.54461293665677 -1.42601427892453
11.3030303030303 song type change -2.5521913268894 -1.43207291878587
11.4545454545455 song type change -2.55966880346425 -1.43805088194795
11.6060606060606 song type change -2.56704801863027 -1.44395028878474
11.7575757575758 song type change -2.57433152143017 -1.44977317716064
11.9090909090909 song type change -2.58152176298662 -1.45552150665665
12.0606060606061 song type change -2.58862110145431 -1.46119716252935
12.2121212121212 song type change -2.59563180666287 -1.46680195942273
12.3636363636364 song type change -2.60255606447346 -1.47233764485112
12.5151515151515 song type change -2.60939598087012 -1.47780590247007
12.6666666666667 song type change -2.61615358580482 -1.48320835515035
12.8181818181818 song type change -2.62283083681399 -1.48854656786921
12.969696969697 song type change -2.6294296224225 -1.49382205043172
13.1212121212121 song type change -2.63595176534992 -1.49903626003408
13.2727272727273 song type change -2.64239902553281 -1.50568173958781
13.4242424242424 song type change -2.64863252268067 -1.513627836008
13.5757575757576 song type change -2.65459193047599 -1.52148474876722
13.7272727272727 song type change -2.66048519475483 -1.52925445758666
13.8787878787879 song type change -2.66631376766937 -1.53693887699092
14.030303030303 song type change -2.6720790540685 -1.54453985913976
14.1818181818182 song type change -2.67778241353032 -1.55205919650769
14.3333333333333 song type change -2.68342516228662 -1.55949862442119
14.4848484848485 song type change -2.68900857504609 -1.56685982346253
14.6363636363636 song type change -2.69453388672278 -1.57414442174852
14.7878787878788 song type change -2.7000022940755 -1.58135399709188
14.9393939393939 song type change -2.70541495726361 -1.58849007905249
15.0909090909091 song type change -2.71077300132443 -1.59555415088509
15.2424242424242 song type change -2.7160775175767 -1.60254765138974
15.3939393939394 song type change -2.72132956495478 -1.60947197667073
15.5454545454545 song type change -2.72653017127737 -1.61632848180933
15.6969696969697 song type change -2.73168033445479 -1.62311848245546
15.8484848484848 song type change -2.73678102363826 -1.62984325634287
16 song type change -2.74183318031443 -1.63650404473226
