# Supplementary material for: Sexual selection for both diversity and repetition in birdsong
Source: Nat Commun. 2023 Jun 16;14:3600. doi: 10.1038/s41467-023-39308-5 (PMC10275917; doi:10.1038/s41467-023-39308-5)
Supplement: Supplementary file 5 — Supplementary Data 2 [file 41467_2023_39308_MOESM5_ESM.zip › Female choice experiment_source data files/source.data.file.fitness.txt]

id firstegg clutch.size spcc.in.sg
BGWM 24 10 0.825899350778004
BMVB 25 9 0.858579076066235
BMYP 21 7 0.77594071195045
BMYP 24 9 0.803127708270025
BORM 16 10 0.746204701353612
BORM 20 8 0.690180542117206
BORM 23 9 0.77631422538866
BOWM 23 11 0.882345641404515
BPGM 18 7 0.76317259354596
BPVM 22 8 0.779278067152025
BRRW3M 13 11 0.777843085311722
BVPM 17 9 0.614209764087961
BWPM 18 10 0.87206989839664
BWWM 28 9 0.783879726060897
GBRW3M 14 7 0.853011588021902
GBRW3M 14 9 0.886093054505144
GGVM 18 8 0.786190969596917
GLRM 26 10 0.778086676013066
GMGP 20 5 0.739167707331413
GMLO 21 8 0.822931209835607
GMLO 23 9 0.745132212385867
GNNM 14 10 0.814645230866656
GORM 15 9 0.818798759197449
GORM 25 9 0.854733032324638
GRW3VM 13 10 0.819465522406145
GVWM 18 9 0.821667374535159
GWRM 17 10 0.706026659018339
GWRM 23 10 0.739397612950207
GWVM 24 5 0.741713166153361
GWWM 28 7 0.762668540246043
LGWM 12 13 0.840117221277995
LGWM 23 11 0.785307665331846
LMRW3V 13 12 0.783531343671427
LMVP 23 9 0.892647516403657
LOGM 24 8 0.764058316501529
LRGM 14 9 0.692670396655257
NMGR 19 9 0.868991172147791
NMVG 24 9 0.807292187914223
NVBM 18 10 0.819007673341849
OBRW3M 31 6 0.783500567084159
OBWM 22 9 0.825698245420182
OGRM 13 11 0.712203449217172
OGRM 19 8 0.707956147517889
OGRM 23 7 0.746885903036376
OMGO 21 10 0.718988475327363
OMOB 13 12 0.75102824354605
OMOB 17 8 0.685850643770064
OMRW3G 17 9 0.764040774720052
OMRW3G 23 8 0.696463323392929
OMRW3Y 20 9 0.776170334367387
OMVB 22 9 0.708257241806452
PBNM 14 8 0.812567037344314
PBNM 15 7 0.828864170994403
PBNM 25 6 0.693627164668416
PBPM 14 9 0.691650443199454
PBYM 21 7 0.647597086311898
PBYM 23 7 0.774290027603633
PGRW3M 24 9 0.80076597020808
PMVL 14 13 0.825056528243344
PMVL 18 8 0.865918658632071
PWBM 15 12 0.729251834087003
PYBM 31 10 0.843981890077099
RMBB 21 8 0.790945718161777
RMBB 23 9 0.790082454143234
RMRW3G 21 8 0.725536111410162
RMRW3G 25 7 0.726523081389171
RMRW3P 15 9 0.791137383560463
RMRW3P 27 7 0.796792104594824
RW3GRW3M 22 9 0.815805161248711
RW3GRW3M 22 9 0.840614763970306
RW3GVM 26 10 0.777779792055899
RW3MBG 24 10 0.794236621810726
RW3MGY 14 10 0.81971175143026
RW3MOP 14 7 0.77491269909204
RW3MOP 19 8 0.778396675154014
RW3MOP 25 9 0.828328940883754
RW3MYG 18 9 0.768226677001065
RW3MYO 22 8 0.815367416695622
VGRM 24 9 0.746182114450425
VMBRW3 20 8 0.861360689870136
VMBRW3 26 10 0.844296337456562
VMBV 27 10 0.841542963801391
VMOW 19 11 0.871607011024871
VMRG 21 12 0.819039177445258
VMWB 23 7 0.789646179288209
VMYW 13 9 0.832938787892228
VMYW 19 7 0.80786318687243
VMYW 24 9 0.746634987484311
VORM 13 10 0.857250784563923
VORM 30 9 0.810153343947132
WBYM 14 13 0.805905420679415
WMBR 24 9 0.76667110112811
WMBV 8 11 0.744298560801367
WMBV 30 5 0.708629491118706
WMGR 24 8 0.798101794563447
WMGR 28 5 0.710008543743098
WMPB 20 9 0.70604527454527
WWYM 23 11 0.801652347756106
YBGM 16 9 0.780186610114274
YBGM 24 9 0.788614421824692
YBLM 26 7 0.887791683335265
YeBGMBOXA9 26 9 0.79909576600747
YMBN 23 7 0.813608164802365
YMWG 21 7 0.630603377963683
YRW3BM 21 8 0.651704064415551
YYBM 16 10 0.78330022648917
