# Supplementary material for: Sexual selection for both diversity and repetition in birdsong
Source: Nat Commun. 2023 Jun 16;14:3600. doi: 10.1038/s41467-023-39308-5 (PMC10275917; doi:10.1038/s41467-023-39308-5)
Supplement: Supplementary file 5 — Supplementary Data 2 [file 41467_2023_39308_MOESM5_ESM.zip › Female choice experiment_source data files/source.data.file.habituation.data.txt]

precededbysilence sgnoinsgtybout noboutid num.cop.char.tweet.binom.persong nobox num.cop.char.tweet.binom.persong.se sgnointbout_plot
silence 1 34 0.557692307692308 13 0.0950074105786996 1
silence 2 34 0.429487179487179 13 0.090427794741448 2
silence 3 34 0.33974358974359 13 0.0917062552729698 3
silence 4 34 0.102564102564103 13 0.0551431106861707 4
silence 5 34 0.243589743589744 13 0.0830451954820888 5
silence 6 34 0.198717948717949 13 0.0650569972121296 6
silence 7 34 0.115384615384615 13 0.0427617437952767 7
silence 8 34 0.16025641025641 13 0.0553909461402381 8
silence 9 34 0.0384615384615385 13 0.0276954730701191 9
silence 10 30 0.0972222222222222 12 0.0521359162173298 10
silence 11 30 0.0972222222222222 12 0.0560270397281156 11
silence 12 30 0.0972222222222222 12 0.0560270397281156 12
silence 13 27 0.159090909090909 11 0.0696804987125268 13
silence 14 25 0.05 10 0.05 14
silence 15 19 0.0277777777777778 9 0.0277777777777778 15
song type change 1 60 0.242490842490842 13 0.0816954183885476 16
song type change 2 60 0.25958485958486 13 0.0758432822826447 17
song type change 3 60 0.207387057387057 13 0.055072569440537 18
song type change 4 60 0.251587301587302 13 0.0754167443645141 19
song type change 5 60 0.184737484737485 13 0.0736156789645705 20
song type change 6 60 0.225763125763126 13 0.0582500128537291 21
song type change 7 60 0.25018315018315 13 0.0784573215617906 22
song type change 8 60 0.173748473748474 13 0.067602943720264 23
song type change 9 56 0.159462759462759 13 0.0575438198685497 24
song type change 10 53 0.126256613756614 12 0.0515665272794375 25
song type change 11 49 0.121825396825397 12 0.0389302795311848 26
song type change 12 47 0.12718253968254 12 0.050745539703625 27
song type change 13 39 0.126190476190476 9 0.0842298711967082 28
song type change 14 32 0.156845238095238 8 0.0748019162343827 29
song type change 15 31 0.0794642857142857 8 0.0430149623944497 30
