# Supplementary material for: Sexual selection for both diversity and repetition in birdsong
Source: Nat Commun. 2023 Jun 16;14:3600. doi: 10.1038/s41467-023-39308-5 (PMC10275917; doi:10.1038/s41467-023-39308-5)
Supplement: Supplementary file 5 — Supplementary Data 2 [file 41467_2023_39308_MOESM5_ESM.zip › Female choice experiment_source data files/source.data.file.warmupeffect.fitted.txt]

sg.pos fit lower upper
1 0.00695241951896741 -0.0134630307658028 0.0243079658660842
1.14141414141414 0.00727799220558675 -0.0129868766569415 0.0245710164035502
1.28282828282828 0.00760356489220608 -0.0125198341843796 0.0248340669410161
1.42424242424242 0.00792913757882542 -0.0120966850689981 0.0250971174784821
1.56565656565657 0.00825471026544476 -0.0116735359536167 0.025360168015948
1.70707070707071 0.00858028295206409 -0.0112503868382353 0.025623218553414
1.84848484848485 0.00890585563868343 -0.0108272377228538 0.0258862690908799
1.98989898989899 0.00923142832530276 -0.0104040886074724 0.0261493196283459
2.13131313131313 0.0095570010119221 -0.00998093949209095 0.0264123701658118
2.27272727272727 0.00988257369854144 -0.00955779037670951 0.0266754207032778
2.41414141414141 0.0102081463851608 -0.00913464126132807 0.0268619532951714
2.55555555555556 0.0105337190717801 -0.00871149214594664 0.0270157868079886
2.6969696969697 0.0108592917583994 -0.0082883430305652 0.0271696203208058
2.83838383838384 0.0111848644450188 -0.00786519391518377 0.0274168487698095
2.97979797979798 0.0115104371316381 -0.00755471880106542 0.0278403496928441
3.12121212121212 0.0118360098182575 -0.00724793226562666 0.0282537239280735
3.26262626262626 0.0121615825048768 -0.0069411457301879 0.0285167744655394
3.4040404040404 0.0124871551914961 -0.00663435919474914 0.0287798250030054
3.54545454545455 0.0128127278781155 -0.00632757265931038 0.0290428755404714
3.68686868686869 0.0131383005647348 -0.00602078612387162 0.0293059260779373
3.82828282828283 0.0134638732513541 -0.00571399958843286 0.0295689766154033
3.96969696969697 0.0137894459379735 -0.00540697897435155 0.0298320271528692
4.11111111111111 0.0141150186245928 -0.0049629702342035 0.0302064213857909
4.25252525252525 0.0144405913112121 -0.00447240025103363 0.0306621557986044
4.39393939393939 0.0147661639978315 -0.00403563990468584 0.0309374611391097
4.53535353535353 0.0150917366844508 -0.003750212326171 0.0311649854595686
4.67676767676768 0.0154173093710701 -0.00333602066412586 0.0313925097800275
4.81818181818182 0.0157428820576895 -0.00292182900208072 0.0316200341004864
4.95959595959596 0.0160684547443088 -0.00250763734003558 0.0318475584209454
5.1010101010101 0.0163940274309282 -0.00209344567799044 0.0320750827414043
5.24242424242424 0.0167196001175475 -0.0016792540159453 0.0323026070618632
5.38383838383838 0.0170451728041668 -0.00126506235390016 0.0325301313823222
5.52525252525253 0.0173707454907862 -0.000850870691855025 0.0327576557027811
5.66666666666667 0.0176963181774055 -0.000436679029809888 0.0329886336024606
5.80808080808081 0.0180218908640248 1.99701426733763e-05 0.0332516841399266
5.94949494949495 0.0183474635506442 0.000507199726978018 0.0335147346773925
6.09090909090909 0.0186730362372635 0.000994429311282662 0.0337777852148585
6.23232323232323 0.0189986089238828 0.0014816588955873 0.0340408357523245
6.37373737373737 0.0193241816105022 0.00196888847989195 0.0343038862897904
6.51515151515151 0.0196497542971215 0.00245611806419659 0.0345669368272564
6.65656565656566 0.0199753269837409 0.00294334764850123 0.0348299873647223
6.7979797979798 0.0203008996703602 0.00343057723280587 0.0350930379021883
6.93939393939394 0.0206264723569795 0.00391780681711052 0.0353560884396542
7.08080808080808 0.0209520450435989 0.00440503640141516 0.0356191389771202
7.22222222222222 0.0212776177302182 0.0048922659857198 0.0358821895145861
7.36363636363636 0.0216031904168375 0.00537949557002444 0.0361452400520521
7.5050505050505 0.0219287631034569 0.00586672515432909 0.036408290589518
7.64646464646465 0.0222543357900762 0.00635395473863373 0.036671341126984
7.78787878787879 0.0225799084766955 0.00684118432293837 0.0369343916644499
7.92929292929293 0.0229054811633149 0.00732841390724302 0.0371974422019159
8.07070707070707 0.0232310538499342 0.00779132335392933 0.0374604927393818
8.21212121212121 0.0235566265365535 0.00821447246931077 0.0377235432768478
8.35353535353535 0.0238821992231729 0.00863762158469221 0.0379865938143137
8.4949494949495 0.0242077719097922 0.00906077070007364 0.0382496443517797
8.63636363636364 0.0245333445964116 0.00948391981545508 0.0385126948892457
8.77777777777778 0.0248589172830309 0.00990706893083652 0.038777964973235
8.91919191919192 0.0251844899696502 0.0103302180462179 0.0390946870283734
9.06060606060606 0.0255100626562696 0.0107533671615994 0.0394114090835118
9.2020202020202 0.0258356353428889 0.011111098406678 0.0397281311386502
9.34343434343434 0.0261612080295082 0.0113391974181336 0.0400448531937886
9.48484848484848 0.0264867807161276 0.0115672964295892 0.040361575248927
9.62626262626263 0.0268123534027469 0.0117953954410448 0.0406782973040655
9.76767676767677 0.0271379260893662 0.0120234944525005 0.0409950193592039
9.90909090909091 0.0274634987759856 0.0122515934639561 0.0413117414143423
10.050505050505 0.0277890714626049 0.0124796924754117 0.0416284634694807
10.1919191919192 0.0281146441492243 0.0128174541556346 0.0419451855246191
10.3333333333333 0.0284402168358436 0.0132316458176797 0.0422619075797575
10.4747474747475 0.0287657895224629 0.0136458374797248 0.042578629634896
10.6161616161616 0.0290913622090823 0.01406002914177 0.0429521845253061
10.7575757575758 0.0294169348957016 0.0144742208038151 0.0434414903806508
10.8989898989899 0.0297425075823209 0.0148731274347778 0.0439307962359956
11.040404040404 0.0300680802689403 0.0151325163230932 0.0444201020913403
11.1818181818182 0.0303936529555596 0.0153919052114087 0.0449094079466851
11.3232323232323 0.0307192256421789 0.0156512940997241 0.0453987138020298
11.4646464646465 0.0310447983287983 0.0160430074013208 0.0458880196573745
11.6060606060606 0.0313703710154176 0.016456467533043 0.0463773255127193
11.7474747474747 0.031695943702037 0.0168699276647651 0.046866631368064
11.8888888888889 0.0320215163886563 0.0172833877964873 0.0473559372234088
12.030303030303 0.0323470890752756 0.0176968479282094 0.0478452430787535
12.1717171717172 0.032672661761895 0.0181103080599316 0.0483345489340983
12.3131313131313 0.0329982344485143 0.0185237681916537 0.048823854789443
12.4545454545455 0.0333238071351336 0.0189372283233759 0.0493131606447877
12.5959595959596 0.033649379821753 0.019350688455098 0.0498024665001325
12.7373737373737 0.0339749525083723 0.0197641485868202 0.0502917723554772
12.8787878787879 0.0343005251949916 0.0201776087185423 0.050781078210822
13.020202020202 0.034626097881611 0.0205910688502645 0.0512703840661667
13.1616161616162 0.0349516705682303 0.0210045289819866 0.0517596899215114
13.3030303030303 0.0352772432548496 0.0214179891137088 0.0522489957768562
13.4444444444444 0.035602815941469 0.0218146033137854 0.0527383016322009
13.5858585858586 0.0359283886280883 0.022061653883075 0.0532276074875457
13.7272727272727 0.0362539613147077 0.0223087044523645 0.0537169133428904
13.8686868686869 0.036579534001327 0.022555755021654 0.0542062191982352
14.010101010101 0.0369051066879463 0.0228028055909436 0.0546955250535799
14.1515151515152 0.0372306793745657 0.0230498561602331 0.0551848309089246
14.2929292929293 0.037556252061185 0.0232969067295226 0.0556741367642694
14.4343434343434 0.0378818247478043 0.0235439572988121 0.0561634426196141
14.5757575757576 0.0382073974344237 0.0237910078681017 0.0566527484749589
14.7171717171717 0.038532970121043 0.0240380584373912 0.0571420543303036
14.8585858585859 0.0388585428076623 0.0242851090066807 0.0576313601856484
15 0.0391841154942817 0.0245321595759703 0.0581206660409931
