# Supplementary material for: Sexual selection for both diversity and repetition in birdsong
Source: Nat Commun. 2023 Jun 16;14:3600. doi: 10.1038/s41467-023-39308-5 (PMC10275917; doi:10.1038/s41467-023-39308-5)
Supplement: Supplementary file 5 — Supplementary Data 2 [file 41467_2023_39308_MOESM5_ESM.zip › Female choice experiment_source data files/source.data.file.season.fitted.txt]

daysto.firstegg fit lower upper
-21 0.823089687037854 0.801996305055779 0.844183069019928
-20.5757575757576 0.822747347942315 0.803540469186556 0.841954226698075
-20.1515151515152 0.822433270277139 0.804963294939824 0.839903245614454
-19.7272727272727 0.822175715472688 0.806245193350165 0.83810623759521
-19.3030303030303 0.822002944959324 0.807370685713934 0.836635204204714
-18.8787878787879 0.82194322016741 0.808335907290929 0.835550533043891
-18.4545454545455 0.822024802527308 0.809158097818628 0.834891507235989
-18.030303030303 0.822275953469381 0.809883190814068 0.834668716124694
-17.6060606060606 0.822724934423992 0.810586329907359 0.834863538940624
-17.1818181818182 0.823400006821501 0.811363359711328 0.835436653931675
-16.7575757575758 0.824329432092274 0.812316908807508 0.836341955377039
-16.3333333333333 0.82554147166667 0.813542723189463 0.837540220143877
-15.9090909090909 0.82705236959906 0.815101939299031 0.839002799899089
-15.4848484848485 0.828830300439835 0.816964791106972 0.840695809772698
-15.0606060606061 0.830831421363394 0.819068778583464 0.842594064143323
-14.6363636363636 0.833011889544136 0.821345765371019 0.844678013717252
-14.2121212121212 0.835327862156458 0.823730230142856 0.846925494170061
-13.7878787878788 0.83773549637476 0.826165702156404 0.849305290593117
-13.3636363636364 0.84019094937344 0.828608826104049 0.851773072642832
-12.9393939393939 0.842650378326897 0.831030427073409 0.854270329580385
-12.5151515151515 0.845069940409528 0.833413502584783 0.856726378234274
-12.0909090909091 0.847405792795733 0.835748750509101 0.859062835082366
-11.6666666666667 0.84961409265991 0.838028410477059 0.861199774842762
-11.2424242424242 0.851659305836018 0.840239886567818 0.863078725104218
-10.8181818181818 0.853539132796256 0.842362587448501 0.864715678144012
-10.3939393939394 0.855259582672385 0.84436622973007 0.866152935614701
-9.96969696969697 0.856826664596165 0.846216454918474 0.867436874273856
-9.54545454545454 0.858246387699356 0.847881710369531 0.868611065029181
-9.12121212121212 0.859524761113718 0.849340070092787 0.869709452134648
-8.6969696969697 0.86066779397101 0.850585031036449 0.870750556905571
-8.27272727272727 0.861681495402995 0.851628505584657 0.871734485221332
-7.84848484848485 0.86257187454143 0.852499652781807 0.872644096301054
-7.42424242424242 0.863344940518078 0.853239703906067 0.873450177130088
-7 0.864006702464697 0.853894197913503 0.87411920701589
-6.57575757575758 0.864560633738996 0.85449605367629 0.874625213801702
-6.15151515151515 0.86500006460248 0.855033834129301 0.874966295075659
-5.72727272727273 0.865315789542601 0.855476623594696 0.875154955490507
-5.3030303030303 0.865498603046813 0.855789032895876 0.87520817319775
-4.87878787878788 0.865539299602567 0.855937646171444 0.87514095303369
-4.45454545454545 0.865428673697316 0.855896414751588 0.874960932643045
-4.03030303030303 0.865157519818515 0.855650471486292 0.874664568150737
-3.60606060606061 0.864716632453613 0.855197545121887 0.874235719785339
-3.18181818181818 0.864096806090066 0.854546540202167 0.873647071977965
-2.75757575757576 0.863288835215326 0.853713585232054 0.872864085198597
-2.33333333333333 0.862283514316844 0.852716264861851 0.871850763771838
-1.90909090909091 0.861081630005954 0.851572186439576 0.870591073572331
-1.48484848484848 0.859723937389501 0.850310390372289 0.869137484406713
-1.06060606060606 0.858261183698211 0.848957274213911 0.867565093182511
-0.636363636363637 0.85674411616281 0.847537526101098 0.865950706224522
-0.212121212121211 0.855223482014024 0.846080008461638 0.86436695556641
0.212121212121211 0.853750028482576 0.844622500908964 0.862877556056188
0.636363636363637 0.852374502799195 0.843214539443606 0.861534466154783
1.06060606060606 0.851147652194604 0.841917602506684 0.860377701882524
1.48484848484848 0.85012022389953 0.840802545359443 0.859437902439616
1.90909090909091 0.849342965144698 0.839944906626082 0.858741023663313
2.33333333333334 0.848866623160833 0.839418863145303 0.858314383176363
2.75757575757576 0.848725050219138 0.839269593214691 0.858180507223585
3.18181818181818 0.848884518752722 0.839447674773157 0.858321362732287
3.60606060606061 0.84929440623517 0.839876724921175 0.858712087549166
4.03030303030303 0.849904090140069 0.840481397568984 0.859326782711155
4.45454545454546 0.850662947941004 0.84119330368862 0.860132592193389
4.87878787878788 0.851520357111561 0.841955062103988 0.861085652119134
5.3030303030303 0.852425695125325 0.842721765902152 0.862129624348498
5.72727272727273 0.853328339455882 0.843459601113707 0.863197077798058
6.15151515151515 0.854177667576819 0.844142117182194 0.864213217971443
6.57575757575758 0.85492305696172 0.844745035800399 0.865101078123041
7 0.855513885084171 0.845240194833336 0.865787575335007
7.42424242424243 0.855909760558969 0.845594091510292 0.866225429607646
7.84848484848485 0.856111216565749 0.845782205068396 0.866440228063101
8.27272727272727 0.856129017425357 0.845781690634929 0.866476344215785
8.6969696969697 0.85597392745864 0.845574370155641 0.86637348476164
9.12121212121212 0.855656710986445 0.845153035170663 0.866160386802227
9.54545454545455 0.855188132329616 0.844525231149727 0.865851033509505
9.96969696969697 0.854578955809001 0.843713726952763 0.865444184665239
10.3939393939394 0.853839945745445 0.84275371949979 0.8649261719911
10.8181818181818 0.852981866459796 0.841687729013587 0.864276003906004
11.2424242424242 0.852015482272898 0.840559312518281 0.863471652027515
11.6666666666667 0.850951557505599 0.839406082885412 0.862497032125786
12.0909090909091 0.849798517027583 0.838243209703088 0.861353824352078
12.5151515151515 0.848555427903891 0.837035558163955 0.860075297643828
12.9393939393939 0.847219017748404 0.835733705205976 0.858704330290832
13.3636363636364 0.845786014175 0.834292358041544 0.857279670308455
13.7878787878788 0.844253144797559 0.832678433282739 0.855827856312379
14.2121212121212 0.842617137229962 0.83087665297474 0.854357621485183
14.6363636363636 0.840874719086087 0.828891069865034 0.85285836830714
15.0606060606061 0.839022617979815 0.826741986673796 0.851303249285833
15.4848484848485 0.837057561525025 0.824459321807691 0.849655801242358
15.9090909090909 0.834976277335597 0.822074162268049 0.847878392403145
16.3333333333333 0.83277549302541 0.81960961441443 0.84594137163639
16.7575757575758 0.83045434179553 0.817067071275513 0.843841612315547
17.1818181818182 0.82802157919576 0.814409316426787 0.841633841964733
17.6060606060606 0.825488366363089 0.811579961389062 0.839396771337117
18.030303030303 0.822865864434507 0.808518485977442 0.837213242891572
18.4545454545455 0.820165234547002 0.80517237921634 0.835158089877664
18.8787878787879 0.817397637837563 0.801508299329628 0.833286976345498
19.3030303030303 0.814574235443179 0.797518549958181 0.831629920928177
19.7272727272727 0.81170618850084 0.79322081255925 0.830191564442429
20.1515151515152 0.808804658147533 0.788652550974071 0.828956765320995
20.5757575757576 0.805880805520249 0.783863546630697 0.8278980644098
21 0.802945791755975 0.778909424735349 0.826982158776602
