# Supplementary material for: Sexual selection for both diversity and repetition in birdsong
Source: Nat Commun. 2023 Jun 16;14:3600. doi: 10.1038/s41467-023-39308-5 (PMC10275917; doi:10.1038/s41467-023-39308-5)
Supplement: Supplementary file 5 — Supplementary Data 2 [file 41467_2023_39308_MOESM5_ESM.zip › Female choice experiment_source data files/source.data.file.fitness.fitted.txt]

spcc.in.sg fit blo bhi
0.61 7.80043250303968 6.89302697509423 8.7392157773849
0.612888888888889 7.81821633278513 6.92082978340108 8.75233081356917
0.615777777777778 7.83600016253058 6.94863259170792 8.763484771969
0.618666666666667 7.85378399227603 6.97643540001477 8.77339311584358
0.621555555555556 7.87156782202148 7.00423820832161 8.78330145971816
0.624444444444444 7.88935165176693 7.03204101662846 8.79320980359274
0.627333333333333 7.90713548151238 7.0598438249353 8.80311814746731
0.630222222222222 7.92491931125782 7.08764663324215 8.81302649134189
0.633111111111111 7.94270314100327 7.115449441549 8.81574645455561
0.636 7.96048697074872 7.14325224985584 8.81726775044864
0.638888888888889 7.97827080049417 7.17105505816269 8.81878904634166
0.641777777777778 7.99605463023962 7.19885786646953 8.82031034223468
0.644666666666667 8.01383845998506 7.22666067477638 8.82183163812771
0.647555555555556 8.03162228973051 7.25446348308322 8.82335293402073
0.650444444444444 8.04940611947596 7.28226629139007 8.82487422991376
0.653333333333333 8.06718994922141 7.31006909969692 8.82639552580678
0.656222222222222 8.08497377896686 7.33787190800376 8.8279168216998
0.659111111111111 8.10275760871231 7.36567471631061 8.82943811759283
0.662 8.12054143845776 7.39347752461745 8.83320334032385
0.664888888888889 8.1383252682032 7.4212803329243 8.84107517166381
0.667777777777778 8.15610909794865 7.44908314123114 8.84917710532749
0.670666666666667 8.1738929276941 7.47688594953799 8.85727903899117
0.673555555555556 8.19167675743955 7.50468875784483 8.86538097265485
0.676444444444444 8.209460587185 7.53249156615168 8.87348290631853
0.679333333333333 8.22724441693045 7.56029437445853 8.8815848399822
0.682222222222222 8.2450282466759 7.58809718276537 8.88968677364588
0.685111111111111 8.26281207642134 7.61589999107222 8.89778870730956
0.688 8.28059590616679 7.63847016803979 8.90589064097324
0.690888888888889 8.29837973591224 7.65953539291241 8.91399257463692
0.693777777777778 8.31616356565769 7.68117560336577 8.9220945083006
0.696666666666667 8.33394739540314 7.7271112242996 8.93019644196427
0.699555555555556 8.35173122514859 7.75491403260645 8.93829837562795
0.702444444444444 8.36951505489404 7.78271684091329 8.94640030929163
0.705333333333333 8.38729888463948 7.81051964922014 8.95450224295531
0.708222222222222 8.40508271438493 7.83832245752698 8.96260417661899
0.711111111111111 8.42286654413038 7.86612526583383 8.97070611028267
0.714 8.44065037387583 7.89392807414068 8.99292940846811
0.716888888888889 8.45843420362128 7.92173088244752 9.01632294668341
0.719777777777778 8.47621803336673 7.94953369075437 9.03821084728584
0.722666666666667 8.49400186311217 7.9704638462412 9.04093435156786
0.725555555555556 8.51178569285762 7.99775320656365 9.04365785584987
0.728444444444444 8.52956952260307 8.0192147547529 9.04638136013189
0.731333333333333 8.54735335234852 8.04067630294214 9.0491048644139
0.734222222222222 8.56513718209397 8.06213785113138 9.05182836869592
0.737111111111111 8.58292101183942 8.08359939932062 9.0600258529106
0.74 8.60070484158487 8.10506094750986 9.07200873746187
0.742888888888889 8.61848867133032 8.1265224956991 9.08399162201315
0.745777777777778 8.63627250107576 8.14798404388834 9.09597450656443
0.748666666666667 8.65405633082121 8.16944559207759 9.10795739111571
0.751555555555556 8.67184016056666 8.19090714026683 9.11994027566699
0.754444444444444 8.68962399031211 8.21794798948238 9.13192316021826
0.757333333333333 8.70740782005756 8.24798574543222 9.14390604476954
0.760222222222222 8.725191649803 8.26694514350134 9.15588892932082
0.763111111111111 8.74297547954845 8.28590454157045 9.1678718138721
0.766 8.7607593092939 8.30486393963957 9.17985469842337
0.768888888888889 8.77854313903935 8.32382333770869 9.19183758297465
0.771777777777778 8.7963269687848 8.3427827357778 9.20382046752593
0.774666666666667 8.81411079853025 8.36259952578076 9.21580335207721
0.777555555555556 8.8318946282757 8.38406107397 9.22778623662849
0.780444444444444 8.84967845802115 8.40552262215924 9.23976912117977
0.783333333333333 8.86746228776659 8.42698417034848 9.25175200573104
0.786222222222222 8.88524611751204 8.44844571853773 9.27413605285708
0.789111111111111 8.90302994725749 8.46990726672697 9.290644428678
0.792 8.92081377700294 8.49136881491621 9.30630860547535
0.794888888888889 8.93859760674839 8.51283036310545 9.32197278227271
0.797777777777778 8.95638143649384 8.52884389825497 9.3422444395263
0.800666666666667 8.97416526623928 8.53824865250114 9.38838524053076
0.803555555555556 8.99194909598473 8.55417691113066 9.4075271238166
0.806444444444445 9.00973292573018 8.57564745439292 9.41743546769118
0.809333333333333 9.02751675547563 8.60642605302058 9.42734381156576
0.812222222222222 9.04530058522108 8.63720465164824 9.43725215544033
0.815111111111111 9.06308441496653 8.66067041533076 9.45035145309992
0.818 9.08086824471198 8.66475496554624 9.47977967905074
0.820888888888889 9.09865207445742 8.67804315177823 9.50920790500156
0.823777777777778 9.11643590420287 8.6840519010219 9.53863613095237
0.826666666666667 9.13421973394832 8.70301129909102 9.5712394898625
0.829555555555556 9.15200356369377 8.72197069716014 9.60252335427414
0.832444444444444 9.16978739343922 8.74093009522925 9.62692080880483
0.835333333333333 9.18757122318467 8.75988949329837 9.65634903475564
0.838222222222222 9.20535505293011 8.77153344502442 9.68577726070646
0.841111111111111 9.22313888267556 8.77578244825703 9.71520548665728
0.844 9.24092271242101 8.78003145148964 9.7446337126081
0.846888888888889 9.25870654216646 8.78613729230736 9.77406193855892
0.849777777777778 9.27649037191191 8.79092821949189 9.80349016450973
0.852666666666667 9.29427420165736 8.79571914667642 9.83291839046055
0.855555555555556 9.31205803140281 8.80051007386094 9.8539938530474
0.858444444444444 9.32984186114825 8.80530100104546 9.86710888923166
0.861333333333333 9.3476256908937 8.81009192822999 9.88022392541592
0.864222222222222 9.36540952063915 8.81488285541452 9.90518330481063
0.867111111111111 9.3831933503846 8.81967378259904 9.93227881102355
0.87 9.40097718013005 8.82446470978356 9.95937431723646
0.872888888888889 9.4187610098755 8.82925563696809 9.98646982344938
0.875777777777778 9.43654483962094 8.83404656415262 10.0164292189075
0.878666666666667 9.45432866936639 8.83883749133714 10.0480138651447
0.881555555555556 9.47211249911184 8.84362841852167 10.0795985113819
0.884444444444444 9.48989632885729 8.84841934570619 10.1111831576191
0.887333333333333 9.50768015860274 8.85321027289072 10.1427678038563
0.890222222222222 9.52546398834819 8.85800120007524 10.1743524500936
0.893111111111111 9.54324781809364 8.86279212725977 10.2059370963308
0.896 9.56103164783909 8.8652571410749 10.237521742568
